# Supplementary material for: Novel Synergistic Probiotic Intervention: Transcriptomic and Metabolomic Analysis Reveals Ameliorative Effects on Immunity, Gut Barrier, and Metabolism of Mice during Salmonella typhimurium Infection
Source: Genes (Basel). 2024 Mar 29;15(4):435. doi: 10.3390/genes15040435 (PMC11050207; doi:10.3390/genes15040435)
Supplement: Supplementary file 1 [file genes-15-00435-s001.zip › Supplementary Table 2.xlsx]

## Sheet: Sheet1
Table S2. Descriptive statistical analysis of RNA-seq data
Sample	Raw reads	Raw bases(G)	Clean reads	Clean bases(G)	Q20(%)	GC content(%)
CNG-1	10296754	1.54	9533459	1.38	98.5	44.74
CNG-2	11092876	1.66	10181614	1.45	98.6	43.46
CNG-3	11607587	1.74	10387365	1.46	98.71	45.45
CPG-1	9634859	1.45	8829648	1.29	98.16	43.92
CPG-2	9276653	1.39	8663884	1.25	98.2	38.53
CPG-3	9138136	1.37	8484739	1.24	98.27	40.95
LAPG-1	8939344	1.34	8244396	1.2	98.19	41.23
LAPG-2	8734232	1.31	7968881	1.15	97.82	41.22
LAPG-3	9539869	1.43	8551936	1.24	98.14	48.74
LAPST-1	10410587	1.56	9652340	1.39	98.55	42.89
LAPST-2	11081282	1.66	10306788	1.5	98.62	45.56
LAPST-3	9259861	1.39	8474611	1.22	98.14	44.08
	119012040	17.84	109279661	15.77	98.325	43.3975
Note: The numbers highlighted with yellow indicates sum of the total numbers while the purple indicates average.
