# Supplementary material for: Novel Synergistic Probiotic Intervention: Transcriptomic and Metabolomic Analysis Reveals Ameliorative Effects on Immunity, Gut Barrier, and Metabolism of Mice during Salmonella typhimurium Infection
Source: Genes (Basel). 2024 Mar 29;15(4):435. doi: 10.3390/genes15040435 (PMC11050207; doi:10.3390/genes15040435)
Supplement: Supplementary file 1 [file genes-15-00435-s001.zip › Supplementary Table 3.xlsx]

## Sheet: CNG VS CPG
Table S3. Up and Down-regulated genes between CNG vs CPG.
Gene	logCPM	log2FC	pvalue	FDR	significant	Up/down regulation	Name	Description
Ccnd1	7.37613	11.8488	2.06486e-12	4.53402e-08	yes	Up	Ccnd1	cyclin D1
Elovl6	4.82378	11.8453	4.93205e-07	0.00270745	yes	Up	Elovl6	ELOVL family member 6, elongation of long chain fatty acids (yeast)
Ank	4.51259	11.5684	2.35852e-06	0.0103577	yes	Up	Ank	progressive ankylosis
Adcy6	5.05547	11.4323	4.02936e-07	0.00270745	yes	Up	Adcy6	adenylate cyclase 6
Car3	3.95035	11.1434	0.000258393	0.104484	yes	Up	Car3	carbonic anhydrase 3
Hmga1b	4.49298	11.1131	6.48512e-06	0.0129455	yes	Up	Hmga1b	high mobility group AT-hook 1B
Cyp1a1	2.34831	10.9886	0.000780703	0.140514	yes	Up	Cyp1a1	cytochrome P450, family 1, subfamily a, polypeptide 1
Golm1	4.34687	10.9548	1.05422e-05	0.0178065	yes	Up	Golm1	golgi membrane protein 1
Rnf213	4.22306	10.8956	1.71461e-05	0.0217832	yes	Up	Rnf213	ring finger protein 213
Retn	4.30674	10.8245	0.0310442	0.328425	yes	Up	Retn	resistin
Nkx6-3	2.86847	10.7947	0.000443904	0.114673	yes	Up	Nkx6-3	NK6 homeobox 3
Nr3c2	3.65652	10.6627	0.000107256	0.0636522	yes	Up	Nr3c2	nuclear receptor subfamily 3, group C, member 2
Thrsp	7.02443	10.5964	0.0162157	0.283549	yes	Up	Thrsp	thyroid hormone responsive
Edem1	4.04478	10.5937	4.35111e-05	0.043428	yes	Up	Edem1	ER degradation enhancer, mannosidase alpha-like 1
Fkbp5	2.63113	10.5911	0.000751664	0.138698	yes	Up	Fkbp5	FK506 binding protein 5
Ywhah	4.35218	10.5457	1.88488e-05	0.0217832	yes	Up	Ywhah	tyrosine 3-monooxygenase/tryptophan 5-monooxygenase activation protein, eta polypeptide
Hbb-bs	3.96265	10.5396	5.89433e-05	0.0554677	yes	Up	Hbb-bs	hemoglobin, beta adult s chain
Nit1	4.33045	10.5324	2.05131e-05	0.0225213	yes	Up	Nit1	nitrilase 1
H2ac18	4.19196	10.4388	3.83949e-05	0.0401464	yes	Up	H2ac18	H2A clustered histone 18
Parva	4.50876	10.4049	1.44178e-05	0.0211057	yes	Up	Parva	parvin, alpha
Tnfsf13os	3.9849	10.3695	6.82429e-05	0.0566253	yes	Up	Tnfsf13os	tumor necrosis factor (ligand) superfamily, member 13, opposite strand
Gm47761	3.81706	10.3675	0.000103291	0.0636522	yes	Up	Gm47761	predicted gene, 47761
C030013C21Rik	3.26128	10.3658	0.000338581	0.110215	yes	Up	C030013C21Rik	RIKEN cDNA C030013C21 gene
Ckap2l	3.55506	10.3423	0.0001935	0.0880542	yes	Up	Ckap2l	cytoskeleton associated protein 2-like
Gdpd5	4.01998	10.3168	6.66442e-05	0.0566253	yes	Up	Gdpd5	glycerophosphodiester phosphodiesterase domain containing 5
Gas2l3	3.31788	10.2312	0.000349519	0.110215	yes	Up	Gas2l3	growth arrest-specific 2 like 3
Nop2	3.50808	10.1675	0.000257978	0.104484	yes	Up	Nop2	NOP2 nucleolar protein
Adipoq	3.69011	10.1015	0.000351355	0.110215	yes	Up	Adipoq	adiponectin, C1Q and collagen domain containing
Atat1	3.83254	10.0868	0.000139735	0.0748367	yes	Up	Atat1	alpha tubulin acetyltransferase 1
2310016G11Rik	3.4934	10.0856	0.000290261	0.104484	yes	Up	2310016G11Rik	RIKEN cDNA 2310016G11 gene
Muc3a	3.35138	10.0777	0.000384935	0.110252	yes	Up	Muc3a	mucin 3A, cell surface associated
Slc2a4	4.11844	10.0651	7.19551e-05	0.0566253	yes	Up	Slc2a4	solute carrier family 2 (facilitated glucose transporter), member 4
Gm52549	3.00023	10.0512	0.000704998	0.134215	yes	Up	Gm52549	predicted gene, 52549
Srsf7	3.80801	10.0215	0.00015995	0.0798223	yes	Up	Srsf7	serine and arginine-rich splicing factor 7
Sis	3.30139	10.0031	0.000454004	0.115919	yes	Up	Sis	sucrase isomaltase (alpha-glucosidase)
Mtus1	2.65703	9.99788	0.00119222	0.156758	yes	Up	Mtus1	mitochondrial tumor suppressor 1
Fgf9	2.8012	9.985	0.0009944	0.155461	yes	Up	Fgf9	fibroblast growth factor 9
Leo1	3.71326	9.96245	0.000211374	0.0910067	yes	Up	Leo1	Leo1, Paf1/RNA polymerase II complex component
Elmo2	3.01495	9.92952	0.000771974	0.140091	yes	Up	Elmo2	engulfment and cell motility 2
Ccdc71l	3.40217	9.92104	0.000412031	0.111067	yes	Up	Ccdc71l	coiled-coil domain containing 71 like
Phf8	3.47424	9.85513	0.000385929	0.110252	yes	Up	Phf8	PHD finger protein 8
Gm26588	3.2188	9.83721	0.000617341	0.130342	yes	Up	Gm26588	predicted gene, 26588
Ces2c	3.45641	9.81135	0.0448646	0.35832	yes	Up	Ces2c	carboxylesterase 2C
Orm1	2.46633	9.79721	0.0017577	0.175103	yes	Up	Orm1	orosomucoid 1
Gm31365	3.37596	9.77826	0.000501833	0.125219	yes	Up	Gm31365	predicted gene, 31365
Nuak2	2.73444	9.7773	0.00130205	0.164173	yes	Up	Nuak2	NUAK family, SNF1-like kinase, 2
Pigg	2.51399	9.76364	0.00171644	0.175103	yes	Up	Pigg	phosphatidylinositol glycan anchor biosynthesis, class G
Kdm3b	4.35161	9.74429	6.06259e-05	0.0554677	yes	Up	Kdm3b	KDM3B lysine (K)-specific demethylase 3B
Pdzd11	3.67055	9.74151	0.000298058	0.105561	yes	Up	Pdzd11	PDZ domain containing 11
Srsf6	3.63263	9.73716	0.000323287	0.110215	yes	Up	Srsf6	serine and arginine-rich splicing factor 6
Ampd2	3.51443	9.72194	0.000413325	0.111067	yes	Up	Ampd2	adenosine monophosphate deaminase 2
Tut1	2.49532	9.71111	0.00182429	0.175566	yes	Up	Tut1	terminal uridylyl transferase 1, U6 snRNA-specific
Ldah	2.95209	9.70837	0.00103682	0.155461	yes	Up	Ldah	lipid droplet associated hydrolase
Adck2	3.50528	9.70469	0.000428344	0.111971	yes	Up	Adck2	aarF domain containing kinase 2
Atg2b	3.90963	9.69096	0.000191418	0.0880542	yes	Up	Atg2b	autophagy related 2B
Exph5	2.88925	9.69007	0.0011462	0.155461	yes	Up	Exph5	exophilin 5
Slc27a1	2.89821	9.66161	0.0011623	0.155461	yes	Up	Slc27a1	solute carrier family 27 (fatty acid transporter), member 1
Med9	3.55512	9.64984	0.000414769	0.111067	yes	Up	Med9	mediator complex subunit 9
Rnf32	2.63039	9.64268	0.00166089	0.173289	yes	Up	Rnf32	ring finger protein 32
Pptc7	2.34325	9.6418	0.00223851	0.181054	yes	Up	Pptc7	PTC7 protein phosphatase homolog
Gfod2	3.26904	9.62949	0.000698923	0.134215	yes	Up	Gfod2	glucose-fructose oxidoreductase domain containing 2
Acadsb	2.77389	9.62182	0.00141623	0.168912	yes	Up	Acadsb	acyl-Coenzyme A dehydrogenase, short/branched chain
Zfp995	2.58477	9.61436	0.00179761	0.175103	yes	Up	Zfp995	zinc finger protein 995
Ndufaf3	2.93642	9.58728	0.00118222	0.15638	yes	Up	Ndufaf3	NADH:ubiquinone oxidoreductase complex assembly factor 3
Prdm10	2.6233	9.56432	0.00178867	0.175103	yes	Up	Prdm10	PR domain containing 10
Tbc1d24	2.828	9.55983	0.00139446	0.168623	yes	Up	Tbc1d24	TBC1 domain family, member 24
Gchfr	3.66537	9.55295	0.000373627	0.110252	yes	Up	Gchfr	GTP cyclohydrolase I feedback regulator
Rad54l2	4.01287	9.5525	0.000181778	0.0880542	yes	Up	Rad54l2	RAD54 like 2 (S. cerevisiae)
Mgp	3.47405	9.54387	0.000538928	0.127129	yes	Up	Mgp	matrix Gla protein
Gm40811	3.69864	9.53536	0.00035725	0.110252	yes	Up	Gm40811	predicted gene, 40811
Lypla1	3.04385	9.53429	0.00107148	0.155461	yes	Up	Lypla1	lysophospholipase 1
Gm42245	1.70927	9.53372	0.00405677	0.213107	yes	Up	Gm42245	predicted gene, 42245
Zc3h12a	2.74579	9.52533	0.00159516	0.173289	yes	Up	Zc3h12a	zinc finger CCCH type containing 12A
Zfp664	3.41174	9.52186	0.000615493	0.130342	yes	Up	Zfp664	zinc finger protein 664
Lenep	1.95502	9.51126	0.00352392	0.203276	yes	Up	Lenep	lens epithelial protein
Gm12536	2.87488	9.50716	0.00137592	0.168623	yes	Up	Gm12536	predicted gene 12536
Snph	3.38499	9.50107	0.000658833	0.131515	yes	Up	Snph	syntaphilin
Rnf128	2.9822	9.4965	0.00120823	0.156985	yes	Up	Rnf128	ring finger protein 128
Hspa1a	1.09657	9.48989	0.00584532	0.225317	yes	Up	Hspa1a	heat shock protein 1A
Oasl2	3.14949	9.47551	0.000978597	0.155461	yes	Up	Oasl2	2'-5' oligoadenylate synthetase-like 2
Wipf1	3.15854	9.47017	0.000971368	0.155461	yes	Up	Wipf1	WAS/WASL interacting protein family, member 1
Prodh	3.47405	9.46807	0.000584575	0.130342	yes	Up	Prodh	proline dehydrogenase
1110059G10Rik	3.21022	9.45938	0.00090859	0.151143	yes	Up	1110059G10Rik	RIKEN cDNA 1110059G10 gene
Copg2	2.98987	9.45608	0.00124113	0.159172	yes	Up	Copg2	coatomer protein complex, subunit gamma 2
E130308A19Rik	2.8915	9.44297	0.00142694	0.168912	yes	Up	E130308A19Rik	RIKEN cDNA E130308A19 gene
Gaa	3.7807	9.42404	0.000346379	0.110215	yes	Up	Gaa	glucosidase, alpha, acid
Lrp4	3.08535	9.41689	0.0011306	0.155461	yes	Up	Lrp4	low density lipoprotein receptor-related protein 4
Cwc22	2.97843	9.41564	0.00130842	0.164173	yes	Up	Cwc22	CWC22 spliceosome-associated protein
Pdx1	2.61593	9.40616	0.00206285	0.175566	yes	Up	Pdx1	pancreatic and duodenal homeobox 1
Hpgd	2.52924	9.38709	0.00229698	0.181054	yes	Up	Hpgd	hydroxyprostaglandin dehydrogenase 15 (NAD)
Flt1	2.92124	9.38536	0.00144811	0.169298	yes	Up	Flt1	FMS-like tyrosine kinase 1
Gm31623	2.76764	9.3848	0.00175395	0.175103	yes	Up	Gm31623	predicted gene, 31623
Nucb2	2.01299	9.38446	0.00366434	0.207911	yes	Up	Nucb2	nucleobindin 2
Pom121	3.1098	9.38446	0.00112804	0.155461	yes	Up	Pom121	nuclear pore membrane protein 121
Slc37a2	2.10248	9.37741	0.00340826	0.201393	yes	Up	Slc37a2	solute carrier family 37 (glycerol-3-phosphate transporter), member 2
Lrch3	2.76683	9.37624	0.00176884	0.175103	yes	Up	Lrch3	leucine-rich repeats and calponin homology (CH) domain containing 3
Camta1	3.05591	9.33162	0.00127515	0.161848	yes	Up	Camta1	calmodulin binding transcription activator 1
Acp6	3.49731	9.3308	0.000650817	0.131456	yes	Up	Acp6	acid phosphatase 6, lysophosphatidic
Adig	2.43875	9.32652	0.00262619	0.187709	yes	Up	Adig	adipogenin
Lrrc47	3.03632	9.3142	0.00133098	0.166055	yes	Up	Lrrc47	leucine rich repeat containing 47
Sulf2	2.55477	9.31316	0.00238389	0.181054	yes	Up	Sulf2	sulfatase 2
Fundc1	0.627106	9.29802	0.00800981	0.24848	yes	Up	Fundc1	FUN14 domain containing 1
Ubr3	2.88581	9.29748	0.00163777	0.173289	yes	Up	Ubr3	ubiquitin protein ligase E3 component n-recognin 3
Cd9	3.65658	9.29536	0.000509417	0.125683	yes	Up	Cd9	CD9 antigen
Wnt5a	2.87999	9.28845	0.00166293	0.173289	yes	Up	Wnt5a	wingless-type MMTV integration site family, member 5A
Aff4	3.24514	9.28512	0.00102371	0.155461	yes	Up	Aff4	AF4/FMR2 family, member 4
Enoph1	2.97822	9.28112	0.00148143	0.169423	yes	Up	Enoph1	enolase-phosphatase 1
Gm13528	2.51839	9.27148	0.00254863	0.184696	yes	Up	Gm13528	predicted gene 13528
Ovol2	2.52536	9.26584	0.00254405	0.184696	yes	Up	Ovol2	ovo like zinc finger 2
Prdx6b	3.59426	9.26365	0.000591612	0.130342	yes	Up	Prdx6b	peroxiredoxin 6B
Lrrc20	3.28763	9.25177	0.000992669	0.155461	yes	Up	Lrrc20	leucine rich repeat containing 20
R3hdm2	3.19526	9.2396	0.00115346	0.155461	yes	Up	R3hdm2	R3H domain containing 2
Tmod3	3.23662	9.23924	0.00108516	0.155461	yes	Up	Tmod3	tropomodulin 3
Mtmr7	2.18727	9.22495	0.00354669	0.203338	yes	Up	Mtmr7	myotubularin related protein 7
Gm53322	2.87042	9.20853	0.00180697	0.175103	yes	Up	Gm53322	predicted gene, 53322
Zfp553	2.33741	9.17962	0.00322557	0.198963	yes	Up	Zfp553	zinc finger protein 553
Dnal4	2.82205	9.1609	0.00199711	0.175566	yes	Up	Dnal4	dynein, axonemal, light chain 4
Zfp994	2.04093	9.15213	0.0042339	0.214948	yes	Up	Zfp994	zinc finger protein 994
Dnajc10	2.95321	9.13652	0.00174617	0.175103	yes	Up	Dnajc10	DnaJ heat shock protein family (Hsp40) member C10
Rheb	2.86694	9.13404	0.00193906	0.175566	yes	Up	Rheb	Ras homolog enriched in brain
Zfp282	3.98419	9.13389	0.000330061	0.110215	yes	Up	Zfp282	zinc finger protein 282
Fbxo31	3.5371	9.12659	0.000759692	0.139011	yes	Up	Fbxo31	F-box protein 31
Frat1	2.8463	9.11692	0.00201766	0.175566	yes	Up	Frat1	frequently rearranged in advanced T cell lymphomas
Slc30a1	2.20463	9.11493	0.00379588	0.208375	yes	Up	Slc30a1	solute carrier family 30 (zinc transporter), member 1
Rnf4	2.54999	9.1047	0.00283934	0.190918	yes	Up	Rnf4	ring finger protein 4
Kat2a	3.61797	9.10294	0.000678701	0.132681	yes	Up	Kat2a	K(lysine) acetyltransferase 2A
Rims2	2.55185	9.1011	0.00284317	0.190918	yes	Up	Rims2	regulating synaptic membrane exocytosis 2
Ddx3x	3.36145	9.0959	0.0010418	0.155461	yes	Up	Ddx3x	DEAD box helicase 3, X-linked
Galnt1	3.65231	9.09542	0.000644315	0.131456	yes	Up	Galnt1	polypeptide N-acetylgalactosaminyltransferase 1
Thap12	2.90423	9.09409	0.00192343	0.175566	yes	Up	Thap12	THAP domain containing 12
Rhbdf1	2.46048	9.09252	0.00309942	0.197267	yes	Up	Rhbdf1	rhomboid 5 homolog 1
Hip1	3.14886	9.08521	0.00142831	0.168912	yes	Up	Hip1	huntingtin interacting protein 1
Kcnk3	3.10685	9.07325	0.00152485	0.172326	yes	Up	Kcnk3	potassium channel, subfamily K, member 3
Myrfl	2.15435	9.07324	0.00408912	0.213783	yes	Up	Myrfl	myelin regulatory factor-like
Slc30a10	2.58962	9.06695	0.00280949	0.190918	yes	Up	Slc30a10	solute carrier family 30, member 10
Epn2	2.74006	9.06136	0.00239515	0.181054	yes	Up	Epn2	epsin 2
Uhmk1	2.3549	9.05527	0.00350186	0.202886	yes	Up	Uhmk1	U2AF homology motif (UHM) kinase 1
Nme6	3.11744	9.05268	0.00153387	0.172326	yes	Up	Nme6	NME/NM23 nucleoside diphosphate kinase 6
Nat14	2.10547	9.04579	0.00434114	0.214992	yes	Up	Nat14	N-acetyltransferase 14
Rph3al	3.00071	9.03842	0.00180069	0.175103	yes	Up	Rph3al	rabphilin 3A-like (without C2 domains)
Ncoa2	2.30224	9.03627	0.00371344	0.208375	yes	Up	Ncoa2	nuclear receptor coactivator 2
Eppk1	3.32965	9.03368	0.00116378	0.155461	yes	Up	Eppk1	epiplakin 1
Ggnbp2os	1.75902	9.02666	0.00557891	0.221255	yes	Up	Ggnbp2os	gametogenetin binding protein 2, opposite strand
Creb3l2	1.84258	9.0252	0.00533059	0.217912	yes	Up	Creb3l2	cAMP responsive element binding protein 3-like 2
Gm52306	2.58581	9.02155	0.00292946	0.194455	yes	Up	Gm52306	predicted gene, 52306
Prkn	2.3359	9.02134	0.00365333	0.207823	yes	Up	Prkn	parkin RBR E3 ubiquitin protein ligase
Inpp5j	3.49995	9.02	0.000906005	0.151143	yes	Up	Inpp5j	inositol polyphosphate 5-phosphatase J
Vma21	2.91918	9.00575	0.0020469	0.175566	yes	Up	Vma21	VMA21 vacuolar H+-ATPase homolog (S. cerevisiae)
Copb2	3.55415	9.00323	0.000845438	0.149711	yes	Up	Copb2	coatomer protein complex, subunit beta 2 (beta prime)
Rbp4	2.88321	8.99595	0.0021545	0.180567	yes	Up	Rbp4	retinol binding protein 4, plasma
Pank1	2.21118	8.98432	0.00416689	0.214781	yes	Up	Pank1	pantothenate kinase 1
Ggt6	2.86703	8.9813	0.00222215	0.181054	yes	Up	Ggt6	gamma-glutamyltransferase 6
Shfl	2.54069	8.97603	0.00317914	0.198419	yes	Up	Shfl	shiftless antiviral inhibitor of ribosomal frameshifting
Acly	2.09263	8.97445	0.00462337	0.21515	yes	Up	Acly	ATP citrate lyase
Gnpat	2.70419	8.97445	0.00268274	0.188691	yes	Up	Gnpat	glyceronephosphate O-acyltransferase
Gm12992	2.91002	8.96864	0.00213947	0.179994	yes	Up	Gm12992	predicted gene 12992
Notch3	1.71641	8.96838	0.00594212	0.22613	yes	Up	Notch3	notch 3
A430088P11Rik	2.839	8.96746	0.00232288	0.181054	yes	Up	A430088P11Rik	RIKEN cDNA A430088P11 gene
Cpt2	5.01932	8.96116	3.65315e-06	0.0104693	yes	Up	Cpt2	carnitine palmitoyltransferase 2
Agmat	2.70742	8.95996	0.00270688	0.188691	yes	Up	Agmat	agmatine ureohydrolase (agmatinase)
Fam3a	1.83489	8.95872	0.00560668	0.221424	yes	Up	Fam3a	FAM3 metabolism regulating signaling molecule A
Slc37a3	2.07207	8.93433	0.00483932	0.216304	yes	Up	Slc37a3	solute carrier family 37 (glycerol-3-phosphate transporter), member 3
Vmp1	2.68474	8.93387	0.00283537	0.190918	yes	Up	Vmp1	vacuole membrane protein 1
Zmym3	3.00749	8.93292	0.00196936	0.175566	yes	Up	Zmym3	zinc finger, MYM-type 3
Kifap3	2.97431	8.92712	0.0020614	0.175566	yes	Up	Kifap3	kinesin-associated protein 3
Snx18	2.93677	8.9176	0.00217317	0.18078	yes	Up	Snx18	sorting nexin 18
Gm13612	3.29635	8.91588	0.00137535	0.168623	yes	Up	Gm13612	predicted gene 13612
Foxh1	2.22797	8.91584	0.00432854	0.214992	yes	Up	Foxh1	forkhead box H1
Kptn	3.17872	8.91016	0.00162783	0.173289	yes	Up	Kptn	kaptin
LOC129135233	1.07262	8.90496	0.00844385	0.251233	yes	Up	LOC129135233	uncharacterized LOC129135233
Rdh1	1.86952	8.89942	0.0057375	0.223283	yes	Up	Rdh1	retinol dehydrogenase 1 (all trans)
Stard13	1.94476	8.89637	0.00550477	0.220856	yes	Up	Stard13	StAR-related lipid transfer (START) domain containing 13
Ercc6	1.96861	8.89468	0.00540811	0.218695	yes	Up	Ercc6	excision repair cross-complementing rodent repair deficiency, complementation group 6
Macrod1	3.04565	8.89062	0.001955	0.175566	yes	Up	Macrod1	mono-ADP ribosylhydrolase 1
Particl	2.00507	8.88988	0.0052709	0.217702	yes	Up	Particl	promoter of Mat2a antisense radiation induced circulating long non-coding RNA
Gnao1	2.17859	8.88606	0.00460961	0.21515	yes	Up	Gnao1	guanine nucleotide binding protein, alpha O
Sec24b	2.36108	8.87177	0.00402121	0.212638	yes	Up	Sec24b	Sec24 related gene family, member B (S. cerevisiae)
Fam120a	2.61048	8.86705	0.00324308	0.198963	yes	Up	Fam120a	family with sequence similarity 120, member A
Ifit1bl1	2.17366	8.86484	0.0047027	0.21515	yes	Up	Ifit1bl1	interferon induced protein with tetratricpeptide repeats 1B like 1
Mtus2	3.23417	8.86126	0.00158382	0.173023	yes	Up	Mtus2	microtubule associated tumor suppressor candidate 2
Vps8	3.54206	8.85987	0.00100839	0.155461	yes	Up	Vps8	VPS8 CORVET complex subunit
Soga1	2.31313	8.85504	0.00423437	0.214948	yes	Up	Soga1	suppressor of glucose, autophagy associated 1
Hacd2	3.47818	8.85461	0.0011194	0.155461	yes	Up	Hacd2	3-hydroxyacyl-CoA dehydratase 2
Slc41a3	1.62537	8.8532	0.00674487	0.234713	yes	Up	Slc41a3	solute carrier family 41, member 3
Gm38585	0.475066	8.84373	0.0106986	0.262117	yes	Up	Gm38585	predicted gene, 38585
Fbxo28	2.33682	8.8347	0.00422159	0.214948	yes	Up	Fbxo28	F-box protein 28
Gm42351	1.69646	8.83134	0.00659229	0.233333	yes	Up	Gm42351	predicted gene, 42351
Tcf7l1	2.76819	8.83006	0.00283674	0.190918	yes	Up	Tcf7l1	transcription factor 7 like 1 (T cell specific, HMG box)
5730507C01Rik	2.93422	8.82779	0.00236444	0.181054	yes	Up	5730507C01Rik	RIKEN cDNA 5730507C01 gene
Gm4924	1.89605	8.81761	0.00599424	0.226934	yes	Up	Gm4924	predicted gene 4924
Cep295	1.54082	8.81101	0.0072691	0.241841	yes	Up	Cep295	centrosomal protein 295
Poldip2	3.48812	8.81062	0.00115556	0.155461	yes	Up	Poldip2	polymerase (DNA-directed), delta interacting protein 2
A930005H10Rik	2.211	8.80929	0.0047576	0.21515	yes	Up	A930005H10Rik	RIKEN cDNA A930005H10 gene
Sppl2a	3.15997	8.804	0.00184901	0.175566	yes	Up	Sppl2a	signal peptide peptidase like 2A
Mrps31	2.35368	8.80359	0.00426803	0.214948	yes	Up	Mrps31	mitochondrial ribosomal protein S31
Gtf2a2	2.7147	8.80095	0.00307658	0.197267	yes	Up	Gtf2a2	general transcription factor II A, 2
Pgap3	3.33812	8.79931	0.00146065	0.169298	yes	Up	Pgap3	post-GPI attachment to proteins 3
Coa6	3.24654	8.79372	0.00166518	0.173289	yes	Up	Coa6	cytochrome c oxidase assembly factor 6
Nat8f1	2.14511	8.79025	0.00508813	0.217488	yes	Up	Nat8f1	N-acetyltransferase 8 (GCN5-related) family member 1
Slc25a12	2.59024	8.78957	0.00353067	0.203276	yes	Up	Slc25a12	solute carrier family 25 (mitochondrial carrier, Aralar), member 12
Gm31434	2.45169	8.78256	0.00400183	0.212638	yes	Up	Gm31434	predicted gene, 31434
Lamb2	2.52071	8.76966	0.0038232	0.20883	yes	Up	Lamb2	laminin, beta 2
Cyp4f40	3.69655	8.76846	0.000867172	0.149932	yes	Up	Cyp4f40	cytochrome P450, family 4, subfamily f, polypeptide 40
Tmem252	2.73272	8.76652	0.00311036	0.197386	yes	Up	Tmem252	transmembrane protein 252
Iffo2	2.15899	8.76651	0.0051226	0.217488	yes	Up	Iffo2	intermediate filament family orphan 2
Rsph3b	2.93234	8.76062	0.00251844	0.184222	yes	Up	Rsph3b	radial spoke 3B homolog (Chlamydomonas)
Rab19	2.66873	8.76002	0.00333999	0.201228	yes	Up	Rab19	RAB19, member RAS oncogene family
Armc1	2.86769	8.75925	0.00270625	0.188691	yes	Up	Armc1	armadillo repeat containing 1
Ppip5k1	2.54085	8.75891	0.00379561	0.208375	yes	Up	Ppip5k1	diphosphoinositol pentakisphosphate kinase 1
Gm15624	0.483743	8.75662	0.0112208	0.262117	yes	Up	Gm15624	predicted gene 15624
Slc2a2	2.63366	8.75633	0.00347216	0.201875	yes	Up	Slc2a2	solute carrier family 2 (facilitated glucose transporter), member 2
Arg2	2.99561	8.75609	0.00235233	0.181054	yes	Up	Arg2	arginase type II
Rmnd1	2.55611	8.75279	0.0037671	0.208375	yes	Up	Rmnd1	required for meiotic nuclear division 1 homolog
Gtpbp1	2.32047	8.7523	0.00455902	0.21515	yes	Up	Gtpbp1	GTP binding protein 1
Cavin2	3.12358	8.7452	0.00204476	0.175566	yes	Up	Cavin2	caveolae associated 2
Lrrc49	2.07605	8.74381	0.00554763	0.221255	yes	Up	Lrrc49	leucine rich repeat containing 49
Catspere2	1.50358	8.73584	0.00779195	0.246181	yes	Up	Catspere2	cation channel sperm associated auxiliary subunit epsilon 2
Tmem139	2.40282	8.7267	0.00435397	0.214992	yes	Up	Tmem139	transmembrane protein 139
Ggact	2.17846	8.72553	0.00520056	0.217702	yes	Up	Ggact	gamma-glutamylamine cyclotransferase
Unc5cl	2.24155	8.71788	0.0049777	0.217071	yes	Up	Unc5cl	unc-5 family C-terminal like
Arel1	2.33308	8.71689	0.00464051	0.21515	yes	Up	Arel1	apoptosis resistant E3 ubiquitin protein ligase 1
Duoxa2	3.1352	8.70767	0.00208961	0.176694	yes	Up	Duoxa2	dual oxidase maturation factor 2
Dpt	2.79627	8.70728	0.0030616	0.197267	yes	Up	Dpt	dermatopontin
Gm13570	2.28744	8.703	0.00485864	0.216304	yes	Up	Gm13570	predicted gene 13570
Oxnad1	2.08616	8.6998	0.00568619	0.222918	yes	Up	Oxnad1	oxidoreductase NAD-binding domain containing 1
Nrarp	3.00661	8.69513	0.00245715	0.181054	yes	Up	Nrarp	Notch-regulated ankyrin repeat protein
Cdh13	1.44631	8.69308	0.00826619	0.250505	yes	Up	Cdh13	cadherin 13
Slain2	2.83068	8.68807	0.00300049	0.196516	yes	Up	Slain2	SLAIN motif family, member 2
Gm36790	1.16707	8.68107	0.00941376	0.258708	yes	Up	Gm36790	predicted gene, 36790
Zfp991	2.41658	8.68052	0.00446597	0.21515	yes	Up	Zfp991	zinc finger protein 991
Tmem131	2.56244	8.67907	0.0039773	0.212638	yes	Up	Tmem131	transmembrane protein 131
Kcnmb3	1.49196	8.67865	0.00814185	0.248995	yes	Up	Kcnmb3	potassium large conductance calcium-activated channel, subfamily M, beta member 3
Hp	2.08219	8.67859	0.00579534	0.224347	yes	Up	Hp	haptoglobin
Tigd2	2.07127	8.67673	0.00584891	0.225317	yes	Up	Tigd2	tigger transposable element derived 2
Smim7	3.08411	8.67664	0.00228462	0.181054	yes	Up	Smim7	small integral membrane protein 7
Emc9	1.41726	8.67643	0.0084899	0.251329	yes	Up	Emc9	ER membrane protein complex subunit 9
Cul4a	2.81939	8.67069	0.00308411	0.197267	yes	Up	Cul4a	cullin 4A
Gm15983	2.19235	8.66871	0.0053689	0.217912	yes	Up	Gm15983	predicted gene 15983
Ifitm2	3.43677	8.66719	0.00145325	0.169298	yes	Up	Ifitm2	interferon induced transmembrane protein 2
Upb1	2.24051	8.66681	0.00517929	0.217488	yes	Up	Upb1	ureidopropionase, beta
Peds1	2.95039	8.66555	0.00269208	0.188691	yes	Up	Peds1	plasmanylethanolamine desaturase 1
Cpeb3	1.89338	8.65381	0.00673708	0.234713	yes	Up	Cpeb3	cytoplasmic polyadenylation element binding protein 3
Camk2g	1.76194	8.64974	0.00722	0.241548	yes	Up	Camk2g	calcium/calmodulin-dependent protein kinase II gamma
Ifih1	2.50439	8.63977	0.00430345	0.214992	yes	Up	Ifih1	interferon induced with helicase C domain 1
Gzmm	-0.040906	8.63903	0.0139325	0.273067	yes	Up	Gzmm	granzyme M (lymphocyte met-ase 1)
Itih5	2.45616	8.63449	0.00448933	0.21515	yes	Up	Itih5	inter-alpha-trypsin inhibitor, heavy chain 5
Tff2	1.42976	8.63001	0.00869141	0.255483	yes	Up	Tff2	trefoil factor 2 (spasmolytic protein 1)
Dynlt1a	1.08651	8.62974	0.00995808	0.260171	yes	Up	Dynlt1a	dynein light chain Tctex-type 1A
Snx3	3.07066	8.62948	0.0024261	0.181054	yes	Up	Snx3	sorting nexin 3
Ly6g2	2.08371	8.62325	0.0060266	0.227375	yes	Up	Ly6g2	lymphocyte antigen 6 complex, locus G2
Echdc1	3.10608	8.61849	0.00235382	0.181054	yes	Up	Echdc1	enoyl Coenzyme A hydratase domain containing 1
Stx6	2.79777	8.6168	0.00330796	0.200652	yes	Up	Stx6	syntaxin 6
E330033B04Rik	2.45345	8.6127	0.0045775	0.21515	yes	Up	E330033B04Rik	RIKEN cDNA E330033B04 gene
Ptrhd1	3.42307	8.61124	0.00157143	0.172527	yes	Up	Ptrhd1	peptidyl-tRNA hydrolase domain containing 1
Gm52816	1.54221	8.60811	0.00830916	0.250596	yes	Up	Gm52816	predicted gene, 52816
Sirt3	3.17509	8.60581	0.00219856	0.181054	yes	Up	Sirt3	sirtuin 3
Ctnnb1	3.7197	8.60468	0.00100802	0.155461	yes	Up	Ctnnb1	catenin (cadherin associated protein), beta 1
Trim46	1.22572	8.6014	0.00972586	0.260171	yes	Up	Trim46	tripartite motif-containing 46
Plk4	0.675141	8.5991	0.0118313	0.266628	yes	Up	Plk4	polo like kinase 4
Frg1	2.04529	8.59414	0.00633445	0.232207	yes	Up	Frg1	FSHD region gene 1
Gm39008	2.07383	8.59174	0.00621205	0.229686	yes	Up	Gm39008	predicted gene, 39008
Cdkn1c	1.85047	8.5897	0.00719659	0.241548	yes	Up	Cdkn1c	cyclin-dependent kinase inhibitor 1C (P57)
Degs1	2.79776	8.5849	0.00340126	0.201393	yes	Up	Degs1	delta 4-desaturase, sphingolipid 1
Hgfac	2.49337	8.58386	0.00454149	0.21515	yes	Up	Hgfac	hepatocyte growth factor activator
Snrnp35	2.99084	8.57588	0.00279282	0.190918	yes	Up	Snrnp35	small nuclear ribonucleoprotein 35 (U11/U12)
Gm36027	2.30045	8.57505	0.00531029	0.217912	yes	Up	Gm36027	predicted gene, 36027
Gm40078	1.83659	8.57316	0.00733122	0.242074	yes	Up	Gm40078	predicted gene, 40078
Rybp-ps	1.21753	8.57221	0.00992942	0.260171	yes	Up	Rybp-ps	RING1 and YY1 binding protein, pseudogene
Impa1	3.11335	8.57173	0.00244058	0.181054	yes	Up	Impa1	inositol (myo)-1(or 4)-monophosphatase 1
Cfap410	1.66196	8.56987	0.00801183	0.24848	yes	Up	Cfap410	cilia and flagella associated protein 410
Casp8	2.34049	8.56839	0.00518018	0.217488	yes	Up	Casp8	caspase 8
Aqp11	2.94837	8.56787	0.00294897	0.194455	yes	Up	Aqp11	aquaporin 11
Sp5	1.72877	8.56608	0.00777555	0.246176	yes	Up	Sp5	trans-acting transcription factor 5
Ccnjl	0.805838	8.56593	0.0114189	0.264082	yes	Up	Ccnjl	cyclin J-like
Pfkfb3	1.08867	8.56549	0.010353	0.262088	yes	Up	Pfkfb3	6-phosphofructo-2-kinase/fructose-2,6-biphosphatase 3
Gm51543	2.33	8.56155	0.00524855	0.217702	yes	Up	Gm51543	predicted gene, 51543
Tiam2	0.696985	8.55908	0.0119941	0.266628	yes	Up	Tiam2	T cell lymphoma invasion and metastasis 2
Uevld	2.39869	8.55903	0.00498711	0.217071	yes	Up	Uevld	UEV and lactate/malate dehyrogenase domains
Ankmy2	2.47822	8.54807	0.00472945	0.21515	yes	Up	Ankmy2	ankyrin repeat and MYND domain containing 2
Fkbpl	2.1944	8.54668	0.00587703	0.225353	yes	Up	Fkbpl	FK506 binding protein-like
Resf1	1.53768	8.54048	0.00870876	0.255651	yes	Up	Resf1	retroelement silencing factor 1
Gpihbp1	2.45506	8.53497	0.00486629	0.216304	yes	Up	Gpihbp1	GPI-anchored HDL-binding protein 1
Dapp1	2.56741	8.533	0.0044614	0.21515	yes	Up	Dapp1	dual adaptor for phosphotyrosine and 3-phosphoinositides 1
Wtip	2.34686	8.52932	0.0053156	0.217912	yes	Up	Wtip	WT1 interacting protein
Agpat4	4.08261	8.52816	0.000594268	0.130342	yes	Up	Agpat4	1-acylglycerol-3-phosphate O-acyltransferase 4 (lysophosphatidic acid acyltransferase, delta)
Tgoln1	2.50349	8.52678	0.00471825	0.21515	yes	Up	Tgoln1	trans-golgi network protein
Gm16731	0.964093	8.50864	0.0111591	0.262117	yes	Up	Gm16731	predicted gene, 16731
Pcna	2.9416	8.50797	0.00313592	0.197386	yes	Up	Pcna	proliferating cell nuclear antigen
Ces1e	2.90603	8.50767	0.00325414	0.198963	yes	Up	Ces1e	carboxylesterase 1E
Tpsg1	2.33993	8.50702	0.00543582	0.219411	yes	Up	Tpsg1	tryptase gamma 1
Gm41113	1.46965	8.50442	0.00923168	0.257559	yes	Up	Gm41113	predicted gene, 41113
Itprid2	1.51941	8.50374	0.0090049	0.256792	yes	Up	Itprid2	ITPR interacting domain containing 2
Bltp1	2.84929	8.49963	0.00347521	0.201875	yes	Up	Bltp1	bridge-like lipid transfer protein family member 1
Zhx3	1.03478	8.49732	0.0109769	0.262117	yes	Up	Zhx3	zinc fingers and homeoboxes 3
Ncoa7	2.5341	8.49474	0.0047305	0.21515	yes	Up	Ncoa7	nuclear receptor coactivator 7
Ctc1	3.06957	8.48792	0.00277573	0.190918	yes	Up	Ctc1	CTS telomere maintenance complex component 1
Ncald	3.51874	8.48694	0.00156425	0.172527	yes	Up	Ncald	neurocalcin delta
Npc1	1.52853	8.48572	0.00907092	0.256924	yes	Up	Npc1	NPC intracellular cholesterol transporter 1
Dnajc30	2.5432	8.47315	0.00478154	0.21515	yes	Up	Dnajc30	DnaJ heat shock protein family (Hsp40) member C30
Fgfr3	2.46815	8.47226	0.00506497	0.217488	yes	Up	Fgfr3	fibroblast growth factor receptor 3
Rfx2	0.421153	8.47215	0.0133597	0.271362	yes	Up	Rfx2	regulatory factor X, 2 (influences HLA class II expression)
Tra2a	2.05	8.47164	0.00690032	0.237861	yes	Up	Tra2a	transformer 2 alpha
Tmbim4	3.24774	8.46902	0.00229418	0.181054	yes	Up	Tmbim4	transmembrane BAX inhibitor motif containing 4
Arhgef17	2.54204	8.4654	0.00481636	0.216273	yes	Up	Arhgef17	Rho guanine nucleotide exchange factor (GEF) 17
Gm29901	1.4013	8.46461	0.0098192	0.260171	yes	Up	Gm29901	predicted gene, 29901
Gramd1c	1.42307	8.46384	0.0097112	0.260171	yes	Up	Gramd1c	GRAM domain containing 1C
Med25	1.8905	8.46345	0.00771298	0.246176	yes	Up	Med25	mediator complex subunit 25
Smyd2	2.56797	8.46173	0.00472752	0.21515	yes	Up	Smyd2	SET and MYND domain containing 2
Gm52385	1.62435	8.45904	0.00879732	0.255766	yes	Up	Gm52385	predicted gene, 52385
Aste1	2.51979	8.45772	0.00492794	0.217071	yes	Up	Aste1	asteroid homolog 1
Gstm7	2.12978	8.45605	0.00659584	0.233333	yes	Up	Gstm7	glutathione S-transferase, mu 7
Edrf1	1.36214	8.45486	0.0100913	0.261533	yes	Up	Edrf1	erythroid differentiation regulatory factor 1
Mettl8	2.17664	8.45182	0.0063963	0.233333	yes	Up	Mettl8	methyltransferase like 8
Slc9a5	1.31338	8.44759	0.0104074	0.262088	yes	Up	Slc9a5	solute carrier family 9 (sodium/hydrogen exchanger), member 5
Gm54336	1.78222	8.44685	0.00822012	0.249996	yes	Up	Gm54336	predicted gene, 54336
Lmln	2.32516	8.44627	0.00576034	0.223473	yes	Up	Lmln	leishmanolysin-like (metallopeptidase M8 family)
Zdhhc23	1.97407	8.44549	0.00742738	0.244449	yes	Up	Zdhhc23	zinc finger, DHHC domain containing 23
Zc3h6	3.08953	8.44071	0.00283896	0.190918	yes	Up	Zc3h6	zinc finger CCCH type containing 6
Ipo11-lrrc70	3.03016	8.43948	0.00303302	0.196516	yes	Up	Ipo11-lrrc70	Ipo11-lrrc70 readthrough
Map2k1	2.7775	8.43772	0.00394746	0.212447	yes	Up	Map2k1	mitogen-activated protein kinase kinase 1
Cyp3a13	1.08853	8.43504	0.011221	0.262117	yes	Up	Cyp3a13	cytochrome P450, family 3, subfamily a, polypeptide 13
Wfikkn1	1.61937	8.43376	0.00897048	0.256792	yes	Up	Wfikkn1	WAP, FS, Ig, KU, and NTR-containing protein 1
Camk2n2	0.726065	8.43373	0.0127483	0.270692	yes	Up	Camk2n2	calcium/calmodulin-dependent protein kinase II inhibitor 2
4833420G17Rik	2.63316	8.42974	0.00456303	0.21515	yes	Up	4833420G17Rik	RIKEN cDNA 4833420G17 gene
Adgra2	1.93579	8.42972	0.00771812	0.246176	yes	Up	Adgra2	adhesion G protein-coupled receptor A2
Serpinb1a	1.98956	8.42398	0.00745835	0.24461	yes	Up	Serpinb1a	serine (or cysteine) peptidase inhibitor, clade B, member 1a
Otop3	3.05669	8.41614	0.00124682	0.159172	yes	Up	Otop3	otopetrin 3
Dhrs13	2.19602	8.41285	0.00649333	0.233333	yes	Up	Dhrs13	dehydrogenase/reductase (SDR family) member 13
Rbks	1.56606	8.40792	0.00937312	0.258237	yes	Up	Rbks	ribokinase
Rpl22l1	1.44191	8.40748	0.00997504	0.260171	yes	Up	Rpl22l1	ribosomal protein L22 like 1
Phykpl	2.72651	8.40675	0.00426016	0.214948	yes	Up	Phykpl	5-phosphohydroxy-L-lysine phospholyase
Pyurf	2.52937	8.40164	0.00512078	0.217488	yes	Up	Pyurf	Pigy upstream reading frame
Clcc1	2.94897	8.40004	0.00343349	0.201875	yes	Up	Clcc1	chloride channel CLIC-like 1
Inava	2.18329	8.39963	0.00661822	0.233333	yes	Up	Inava	innate immunity activator
Popdc2	2.00561	8.39777	0.00751464	0.245545	yes	Up	Popdc2	popeye domain containing 2
Celf5	1.61467	8.39068	0.00925465	0.257559	yes	Up	Celf5	CUGBP, Elav-like family member 5
Gm31204	1.36102	8.38537	0.0105571	0.262088	yes	Up	Gm31204	predicted gene, 31204
Galk2	2.40126	8.38494	0.00571062	0.222986	yes	Up	Galk2	galactokinase 2
Tmem43	1.23906	8.38423	0.0111041	0.262117	yes	Up	Tmem43	transmembrane protein 43
Lrrc26	2.30646	8.3842	0.00612623	0.22893	yes	Up	Lrrc26	leucine rich repeat containing 26
Gm26448	0.47494	8.38352	0.0139005	0.273067	yes	Up	Gm26448	predicted gene, 26448
Xpnpep3	3.41475	8.3832	0.00201774	0.175566	yes	Up	Xpnpep3	X-prolyl aminopeptidase 3, mitochondrial
Timm9	2.55394	8.38077	0.0051152	0.217488	yes	Up	Timm9	translocase of inner mitochondrial membrane 9
Gm54005	1.28509	8.38064	0.0110012	0.262117	yes	Up	Gm54005	predicted gene, 54005
Haus1	1.64156	8.38043	0.00919849	0.2573	yes	Up	Haus1	HAUS augmin-like complex, subunit 1
Rfxap	2.95561	8.38042	0.00347187	0.201875	yes	Up	Rfxap	regulatory factor X-associated protein
Cachd1	1.63199	8.37957	0.00924676	0.257559	yes	Up	Cachd1	cache domain containing 1
Abca2	2.41893	8.37344	0.00568689	0.222918	yes	Up	Abca2	ATP-binding cassette, sub-family A (ABC1), member 2
D030028A08Rik	2.97092	8.37062	0.00344663	0.201875	yes	Up	D030028A08Rik	RIKEN cDNA D030028A08 gene
Fpgs	2.53592	8.37043	0.0052278	0.217702	yes	Up	Fpgs	folylpolyglutamyl synthetase
Prlr	3.21201	8.36745	0.00265044	0.188344	yes	Up	Prlr	prolactin receptor
Stn1	1.38338	8.36671	0.010558	0.262088	yes	Up	Stn1	STN1, CST complex subunit
Map3k20	2.16033	8.36139	0.00692789	0.238193	yes	Up	Map3k20	mitogen-activated protein kinase kinase kinase 20
Sac3d1	2.21615	8.36137	0.00665207	0.233333	yes	Up	Sac3d1	SAC3 domain containing 1
Gm36556	2.15054	8.3602	0.00698306	0.238467	yes	Up	Gm36556	predicted gene, 36556
Rngtt	2.06007	8.35932	0.00743655	0.244449	yes	Up	Rngtt	RNA guanylyltransferase and 5'-phosphatase
Rab15	1.53461	8.35771	0.00984318	0.260171	yes	Up	Rab15	RAB15, member RAS oncogene family
Lrrc75aos1	1.60718	8.3513	0.00953831	0.260171	yes	Up	Lrrc75aos1	leucine rich repeat containing 75A, opposite strand 1
Zcchc4	2.70532	8.34739	0.00457215	0.21515	yes	Up	Zcchc4	zinc finger, CCHC domain containing 4
A930033H14Rik	1.14211	8.34433	0.0116915	0.266628	yes	Up	A930033H14Rik	RIKEN cDNA A930033H14 gene
Gkn3	2.01187	8.34363	0.00778059	0.246176	yes	Up	Gkn3	gastrokine 3
Uqcc6	2.06489	8.3413	0.00751011	0.245545	yes	Up	Uqcc6	ubiquinol-cytochrome c reductase complex assembly factor 6
Col18a1	3.24866	8.34126	0.00260196	0.187324	yes	Up	Col18a1	collagen, type XVIII, alpha 1
Rbm48	0.94596	8.33866	0.0124453	0.26882	yes	Up	Rbm48	RNA binding motif protein 48
1300002E11Rik	2.6306	8.33756	0.00493947	0.217071	yes	Up	1300002E11Rik	RIKEN cDNA 1300002E11 gene
Cox18	2.44829	8.33313	0.00574528	0.223283	yes	Up	Cox18	cytochrome c oxidase assembly protein 18
Lyrm1	-0.126212	8.33302	0.016602	0.285891	yes	Up	Lyrm1	LYR motif containing 1
Tspan17	2.69027	8.33168	0.00469706	0.21515	yes	Up	Tspan17	tetraspanin 17
Scnn1a	1.24778	8.33057	0.0114603	0.264082	yes	Up	Scnn1a	sodium channel, nonvoltage-gated 1 alpha
6430590A07Rik	1.60687	8.32962	0.00967953	0.260171	yes	Up	6430590A07Rik	RIKEN cDNA 6430590A07 gene
Phf21b	1.06968	8.32535	0.0120698	0.266628	yes	Up	Phf21b	PHD finger protein 21B
Gm36798	1.27245	8.31922	0.0114734	0.264082	yes	Up	Gm36798	predicted gene, 36798
Snhg7	1.7458	8.3148	0.00916425	0.257135	yes	Up	Snhg7	small nucleolar RNA host gene 7
2610306M01Rik	0.564651	8.30997	0.0142753	0.275931	yes	Up	2610306M01Rik	RIKEN cDNA 2610306M01 gene
Cdkn2b	2.6937	8.30921	0.00477222	0.21515	yes	Up	Cdkn2b	cyclin dependent kinase inhibitor 2B
Usp1	2.64729	8.30879	0.00498281	0.217071	yes	Up	Usp1	ubiquitin specific peptidase 1
Ubp1	2.14362	8.30793	0.00729402	0.242074	yes	Up	Ubp1	upstream binding protein 1
Nol9	2.21375	8.30493	0.00695335	0.238193	yes	Up	Nol9	nucleolar protein 9
Exog	2.14603	8.30465	0.0072999	0.242074	yes	Up	Exog	endo/exonuclease (5'-3'), endonuclease G-like
Glyctk	3.04031	8.30139	0.00341188	0.201393	yes	Up	Glyctk	glycerate kinase
Pyroxd2	2.26639	8.30019	0.0067237	0.234713	yes	Up	Pyroxd2	pyridine nucleotide-disulphide oxidoreductase domain 2
Dpf3	0.979442	8.29654	0.0126271	0.269452	yes	Up	Dpf3	double PHD fingers 3
Pomt2	2.95562	8.29592	0.00374965	0.208375	yes	Up	Pomt2	protein-O-mannosyltransferase 2
Tex49	2.0108	8.29149	0.00808387	0.248866	yes	Up	Tex49	testis expressed 49
Grin2d	2.39857	8.29009	0.00616673	0.229686	yes	Up	Grin2d	glutamate receptor, ionotropic, NMDA2D (epsilon 4)
Nat8l	2.16609	8.28923	0.00732312	0.242074	yes	Up	Nat8l	N-acetyltransferase 8-like
Ces1d	3.19827	8.28765	0.00112544	0.155461	yes	Up	Ces1d	carboxylesterase 1D
Odf2l	2.19527	8.28682	0.00714235	0.241205	yes	Up	Odf2l	outer dense fiber of sperm tails 2-like
F2rl2	0.504584	8.28587	0.0146166	0.276501	yes	Up	F2rl2	coagulation factor II (thrombin) receptor-like 2
Lrrc71	2.27365	8.28536	0.00676508	0.235044	yes	Up	Lrrc71	leucine rich repeat containing 71
Mecomos	0.372985	8.28442	0.015013	0.277122	yes	Up	Mecomos	MDS1 and EVI1 complex locus, opposite strand
AU041133	1.42065	8.28223	0.0109376	0.262117	yes	Up	AU041133	expressed sequence AU041133
9130221H12Rik	2.02619	8.28116	0.00805859	0.248866	yes	Up	9130221H12Rik	RIKEN cDNA 9130221H12 gene
Tmem186	2.47641	8.27838	0.00588066	0.225353	yes	Up	Tmem186	transmembrane protein 186
Pllp	1.24552	8.27439	0.0118783	0.266628	yes	Up	Pllp	plasma membrane proteolipid
Krt12	0.195433	8.27118	0.0158491	0.281711	yes	Up	Krt12	keratin 12
Bmp4	2.97903	8.2698	0.00374757	0.208375	yes	Up	Bmp4	bone morphogenetic protein 4
Zswim3	0.646725	8.26728	0.0144611	0.276296	yes	Up	Zswim3	zinc finger SWIM-type containing 3
Pou5f2	1.98222	8.26614	0.00839745	0.251214	yes	Up	Pou5f2	POU domain class 5, transcription factor 2
Cep162	1.96986	8.26215	0.00849287	0.251329	yes	Up	Cep162	centrosomal protein 162
Muc4	0.910029	8.26214	0.0131869	0.271362	yes	Up	Muc4	mucin 4
Clybl	1.42491	8.2586	0.0110854	0.262117	yes	Up	Clybl	citrate lyase beta like
Lgalsl	1.09011	8.2579	0.0125094	0.268829	yes	Up	Lgalsl	galectin like
Wdpcp	1.39571	8.25591	0.0112675	0.262923	yes	Up	Wdpcp	WD repeat containing planar cell polarity effector
Slc31a2	1.66496	8.25579	0.00989716	0.260171	yes	Up	Slc31a2	solute carrier family 31, member 2
Noc4l	2.04496	8.25271	0.00812127	0.248866	yes	Up	Noc4l	NOC4 like
Bmal1	2.64464	8.25061	0.00524345	0.217702	yes	Up	Bmal1	basic helix-loop-helix ARNT like 1
Srr	0.880019	8.24914	0.0134236	0.271362	yes	Up	Srr	serine racemase
Gm33851	-0.0468567	8.24482	0.0172039	0.289032	yes	Up	Gm33851	predicted gene, 33851
Gm32234	1.39248	8.23967	0.0114064	0.264082	yes	Up	Gm32234	predicted gene, 32234
Gm47438	1.59145	8.23744	0.010373	0.262088	yes	Up	Gm47438	predicted gene, 47438
Rprml	1.52149	8.23634	0.0107333	0.262117	yes	Up	Rprml	reprimo-like
Tomm20	3.90676	8.23471	0.00115939	0.155461	yes	Up	Tomm20	translocase of outer mitochondrial membrane 20
Dennd1b	2.51221	8.23413	0.00593912	0.22613	yes	Up	Dennd1b	DENN domain containing 1B
Usp43	1.6168	8.22858	0.0103098	0.262088	yes	Up	Usp43	ubiquitin specific peptidase 43
Commd10	2.13106	8.22626	0.00781465	0.246273	yes	Up	Commd10	COMM domain containing 10
Msantd5	1.08126	8.22443	0.0128028	0.270692	yes	Up	Msantd5	Myb/SANT DNA binding domain containing 5
Tulp4	2.14862	8.22442	0.00773665	0.246176	yes	Up	Tulp4	tubby like protein 4
Hck	1.72794	8.22401	0.00983193	0.260171	yes	Up	Hck	hemopoietic cell kinase
2610528J11Rik	2.83449	8.22226	0.00450463	0.21515	yes	Up	2610528J11Rik	RIKEN cDNA 2610528J11 gene
Dusp6	0.553407	8.22185	0.0150422	0.277122	yes	Up	Dusp6	dual specificity phosphatase 6
Slc30a5	0.820957	8.22051	0.0139363	0.273067	yes	Up	Slc30a5	solute carrier family 30 (zinc transporter), member 5
Cenpf	2.50492	8.21933	0.00604136	0.227541	yes	Up	Cenpf	centromere protein F
Gm17182	-0.292775	8.21867	0.0182815	0.292343	yes	Up	Gm17182	predicted gene 17182
Gm33178	2.18106	8.21506	0.00761394	0.245886	yes	Up	Gm33178	predicted gene, 33178
Myom3	0.773481	8.2103	0.0142671	0.275931	yes	Up	Myom3	myomesin family, member 3
Flvcr1	0.109299	8.20999	0.0168639	0.286796	yes	Up	Flvcr1	feline leukemia virus subgroup C cellular receptor 1
Gm13205	1.33009	8.20618	0.0120282	0.266628	yes	Up	Gm13205	predicted gene 13205
Slc7a10	0.867488	8.20564	0.0138411	0.273067	yes	Up	Slc7a10	solute carrier family 7 (cationic amino acid transporter, y+ system), member 10
Vamp3	1.91228	8.20292	0.00917726	0.257135	yes	Up	Vamp3	vesicle-associated membrane protein 3
Hspa14	3.14687	8.19983	0.00335733	0.201393	yes	Up	Hspa14	heat shock protein 14
Minpp1	1.52487	8.199	0.0109836	0.262117	yes	Up	Minpp1	multiple inositol polyphosphate histidine phosphatase 1
Snora73b	1.0227	8.19889	0.0132274	0.271362	yes	Up	Snora73b	small nucleolar RNA, H/ACA box 73b
Rtn4ip1	4.96161	8.19612	1.77347e-05	0.0217832	yes	Up	Rtn4ip1	reticulon 4 interacting protein 1
Itgam	1.25016	8.19602	0.0124628	0.26882	yes	Up	Itgam	integrin alpha M
Gm54042	1.78563	8.19377	0.00977749	0.260171	yes	Up	Gm54042	predicted gene, 54042
Ugt1a1	-0.385884	8.19134	0.0190954	0.294864	yes	Up	Ugt1a1	UDP glucuronosyltransferase 1 family, polypeptide A1
Gm40827	1.64666	8.18511	0.010469	0.262088	yes	Up	Gm40827	predicted gene, 40827
Gm32801	1.3885	8.1844	0.0118426	0.266628	yes	Up	Gm32801	predicted gene, 32801
Gm38649	2.90624	8.18253	0.00435702	0.214992	yes	Up	Gm38649	predicted gene, 38649
Myo19	1.72711	8.18225	0.0101197	0.261533	yes	Up	Myo19	myosin XIX
Slc16a2	1.11746	8.18099	0.0130212	0.271271	yes	Up	Slc16a2	solute carrier family 16 (monocarboxylic acid transporters), member 2
Il17d	1.64061	8.17845	0.0105445	0.262088	yes	Up	Il17d	interleukin 17D
Gk	1.85923	8.1773	0.00956402	0.260171	yes	Up	Gk	glycerol kinase
2810408I11Rik	1.07165	8.17625	0.0132224	0.271362	yes	Up	2810408I11Rik	RIKEN cDNA 2810408I11 gene
Elac1	2.08837	8.17294	0.00836291	0.25082	yes	Up	Elac1	elaC ribonuclease Z 1
Tbc1d25	1.71798	8.17293	0.0102252	0.262088	yes	Up	Tbc1d25	TBC1 domain family, member 25
Gm16217	1.86874	8.1713	0.00956589	0.260171	yes	Up	Gm16217	predicted gene 16217
Uqcrb	1.0165	8.16531	0.0135244	0.271362	yes	Up	Uqcrb	ubiquinol-cytochrome c reductase binding protein
Thrb	1.32126	8.16453	0.0124073	0.26882	yes	Up	Thrb	thyroid hormone receptor beta
Igsf9b	2.61758	8.15795	0.00580332	0.224347	yes	Up	Igsf9b	immunoglobulin superfamily, member 9B
0610009L18Rik	0.712625	8.1548	0.0150848	0.277122	yes	Up	0610009L18Rik	RIKEN cDNA 0610009L18 gene
Cd2ap	2.84604	8.15172	0.0047408	0.21515	yes	Up	Cd2ap	CD2-associated protein
Gm54189	1.30985	8.15134	0.0125812	0.269452	yes	Up	Gm54189	predicted gene, 54189
Dcxr	2.41808	8.1465	0.00681097	0.235892	yes	Up	Dcxr	dicarbonyl L-xylulose reductase
Slc26a3	1.49224	8.14105	0.0115843	0.265243	yes	Up	Slc26a3	solute carrier family 26, member 3
Hspa1b	0.733319	8.13912	0.0151057	0.277122	yes	Up	Hspa1b	heat shock protein 1B
Nova2	1.05865	8.13869	0.0135817	0.271362	yes	Up	Nova2	NOVA alternative splicing regulator 2
Mkrn2	2.88989	8.13827	0.00460367	0.21515	yes	Up	Mkrn2	makorin, ring finger protein, 2
Rsad1	1.11414	8.13689	0.0133935	0.271362	yes	Up	Rsad1	radical S-adenosyl methionine domain containing 1
Pgap2	2.17743	8.13173	0.00812629	0.248866	yes	Up	Pgap2	post-GPI attachment to proteins 2
Trp53rka	1.84074	8.12747	0.00998491	0.260171	yes	Up	Trp53rka	transformation related protein 53 regulating kinase A
Pde4dip	1.40971	8.1258	0.0121693	0.267152	yes	Up	Pde4dip	phosphodiesterase 4D interacting protein (myomegalin)
Gm51907	-0.423508	8.12325	0.0200415	0.295747	yes	Up	Gm51907	predicted gene, 51907
Dagla	1.81792	8.12255	0.0101205	0.261533	yes	Up	Dagla	diacylglycerol lipase, alpha
Hic2	1.874	8.1221	0.00987705	0.260171	yes	Up	Hic2	hypermethylated in cancer 2
Gm42808	1.22756	8.11804	0.0131624	0.271362	yes	Up	Gm42808	predicted gene 42808
Gm53961	1.53023	8.11193	0.0116048	0.265436	yes	Up	Gm53961	predicted gene, 53961
Fsd1l	1.12941	8.11176	0.013551	0.271362	yes	Up	Fsd1l	fibronectin type III and SPRY domain containing 1-like
Gm36840	0.736375	8.10918	0.0153566	0.279127	yes	Up	Gm36840	predicted gene, 36840
Cyp4a10	-0.356519	8.1091	0.019723	0.295325	yes	Up	Cyp4a10	cytochrome P450, family 4, subfamily a, polypeptide 10
Ccdc138	1.62141	8.10603	0.0111709	0.262117	yes	Up	Ccdc138	coiled-coil domain containing 138
Zhx1	1.88357	8.10532	0.00995353	0.260171	yes	Up	Zhx1	zinc fingers and homeoboxes 1
Pcm1	2.03951	8.10525	0.00907425	0.256924	yes	Up	Pcm1	pericentriolar material 1
Hexim2	1.69845	8.1045	0.0108053	0.262117	yes	Up	Hexim2	hexamethylene bis-acetamide inducible 2
Ctnnd1	1.83401	8.10311	0.0101852	0.262088	yes	Up	Ctnnd1	catenin (cadherin associated protein), delta 1
Cers6	1.39766	8.10058	0.0124421	0.26882	yes	Up	Cers6	ceramide synthase 6
Frs3	0.893566	8.09988	0.014616	0.276501	yes	Up	Frs3	fibroblast growth factor receptor substrate 3
Gm53700	1.72041	8.09761	0.0107538	0.262117	yes	Up	Gm53700	predicted gene, 53700
Letmd1	2.7219	8.09543	0.00558226	0.221255	yes	Up	Letmd1	LETM1 domain containing 1
Hpdl	1.58466	8.0945	0.0114467	0.264082	yes	Up	Hpdl	4-hydroxyphenylpyruvate dioxygenase-like
Gm40126	1.76898	8.09409	0.010552	0.262088	yes	Up	Gm40126	predicted gene, 40126
Dusp28	2.79107	8.09337	0.00525271	0.217702	yes	Up	Dusp28	dual specificity phosphatase 28
Gm42339	1.20631	8.08908	0.0134726	0.271362	yes	Up	Gm42339	predicted gene, 42339
Noct	0.747233	8.08783	0.0154857	0.279902	yes	Up	Noct	nocturnin
Fyco1	1.03193	8.08631	0.0141297	0.275054	yes	Up	Fyco1	FYVE and coiled-coil domain containing 1
Dysf	3.51875	8.08408	0.0024124	0.181054	yes	Up	Dysf	dysferlin
Prph	2.75323	8.08307	0.00548801	0.220706	yes	Up	Prph	peripherin
Atp7b	1.34396	8.08284	0.0129247	0.271271	yes	Up	Atp7b	ATPase, Cu++ transporting, beta polypeptide
Ankrd6	-0.382012	8.08035	0.0201856	0.296087	yes	Up	Ankrd6	ankyrin repeat domain 6
Mrm2	2.40987	8.07785	0.00723297	0.241548	yes	Up	Mrm2	mitochondrial rRNA methyltransferase 2
Lama5	2.12281	8.07714	0.00877567	0.255766	yes	Up	Lama5	laminin, alpha 5
Tnfrsf21	1.21742	8.07562	0.0135488	0.271362	yes	Up	Tnfrsf21	tumor necrosis factor receptor superfamily, member 21
Sned1	2.29817	8.0691	0.00785655	0.246801	yes	Up	Sned1	sushi, nidogen and EGF-like domains 1
Pkd1l3	2.25964	8.06871	0.00806059	0.248866	yes	Up	Pkd1l3	polycystic kidney disease 1 like 3
Ubtd1	1.53229	8.06837	0.0119329	0.266628	yes	Up	Ubtd1	ubiquitin domain containing 1
N4bp2l1	0.948984	8.06803	0.0146468	0.276501	yes	Up	N4bp2l1	NEDD4 binding protein 2-like 1
Nyx	0.0993226	8.06759	0.0182838	0.292343	yes	Up	Nyx	nyctalopin
Tm2d1	0.949837	8.06696	0.0146511	0.276501	yes	Up	Tm2d1	TM2 domain containing 1
Vnn1	2.19362	8.06603	0.00844244	0.251233	yes	Up	Vnn1	vanin 1
1810014B01Rik	2.90118	8.06568	0.00486044	0.216304	yes	Up	1810014B01Rik	RIKEN cDNA 1810014B01 gene
Gm8283	0.874967	8.06505	0.0150141	0.277122	yes	Up	Gm8283	predicted gene 8283
Ell2	2.13723	8.06472	0.00877526	0.255766	yes	Up	Ell2	elongation factor for RNA polymerase II 2
Pax8	1.44814	8.06295	0.0124447	0.26882	yes	Up	Pax8	paired box 8
Ebag9	1.63068	8.05993	0.0114721	0.264082	yes	Up	Ebag9	estrogen receptor-binding fragment-associated gene 9
Noxa1	1.99372	8.05818	0.00967345	0.260171	yes	Up	Noxa1	NADPH oxidase activator 1
Gm16867	2.57324	8.05459	0.00656889	0.233333	yes	Up	Gm16867	predicted gene, 16867
Fam118a	1.68343	8.04697	0.0113097	0.26335	yes	Up	Fam118a	family with sequence similarity 118, member A
Rufy1	1.8054	8.04618	0.0107314	0.262117	yes	Up	Rufy1	RUN and FYVE domain containing 1
Tomm70a	2.1938	8.04532	0.00857489	0.253415	yes	Up	Tomm70a	translocase of outer mitochondrial membrane 70A
Abcc3	1.4053	8.03952	0.0128937	0.271189	yes	Up	Abcc3	ATP-binding cassette, sub-family C (CFTR/MRP), member 3
Chuk	0.923342	8.03624	0.015047	0.277122	yes	Up	Chuk	conserved helix-loop-helix ubiquitous kinase
Fam110c	1.38989	8.03586	0.0130208	0.271271	yes	Up	Fam110c	family with sequence similarity 110, member C
Nrg4	0.652087	8.0259	0.0166188	0.285891	yes	Up	Nrg4	neuregulin 4
Gm41638	1.98962	8.02514	0.00993344	0.260171	yes	Up	Gm41638	predicted gene, 41638
2810454H06Rik	1.11325	8.02039	0.0143985	0.276296	yes	Up	2810454H06Rik	RIKEN cDNA 2810454H06 gene
Hk1	3.3478	8.01983	0.00319041	0.198456	yes	Up	Hk1	hexokinase 1
Gm40935	0.0376849	8.00881	0.0192985	0.295125	yes	Up	Gm40935	predicted gene, 40935
Rab1a	3.14545	8.00844	0.00403817	0.212638	yes	Up	Rab1a	RAB1A, member RAS oncogene family
Gm7467	0.0882756	8.00637	0.0189735	0.294224	yes	Up	Gm7467	predicted gene 7467
Gm46095	1.84742	8.00539	0.0108407	0.262117	yes	Up	Gm46095	predicted gene, 46095
Traf6	0.920514	8.00239	0.015371	0.279127	yes	Up	Traf6	TNF receptor-associated factor 6
Gm31253	0.56497	8.00101	0.0170454	0.287467	yes	Up	Gm31253	predicted gene, 31253
Hspa5	3.74727	7.99705	0.00196212	0.175566	yes	Up	Hspa5	heat shock protein 5
Gm32031	1.49684	7.99632	0.0127114	0.270461	yes	Up	Gm32031	predicted gene, 32031
Gm51653	2.19489	7.99372	0.00890737	0.256028	yes	Up	Gm51653	predicted gene, 51653
Gm45502	1.02833	7.99174	0.0149899	0.277122	yes	Up	Gm45502	predicted gene 45502
Pdlim5	1.38294	7.9913	0.0134437	0.271362	yes	Up	Pdlim5	PDZ and LIM domain 5
Fut2	1.18493	7.9904	0.014406	0.276296	yes	Up	Fut2	fucosyltransferase 2
Asah1	0.303931	7.98418	0.0180548	0.292343	yes	Up	Asah1	N-acylsphingosine amidohydrolase 1
Igf2bp3	1.75965	7.98393	0.0114334	0.264082	yes	Up	Igf2bp3	insulin-like growth factor 2 mRNA binding protein 3
Slc30a7	2.23525	7.9827	0.00874714	0.255766	yes	Up	Slc30a7	solute carrier family 30 (zinc transporter), member 7
Slc2a8	1.47983	7.97772	0.0129664	0.271271	yes	Up	Slc2a8	solute carrier family 2, (facilitated glucose transporter), member 8
0610040J01Rik	1.83191	7.97616	0.011138	0.262117	yes	Up	0610040J01Rik	RIKEN cDNA 0610040J01 gene
Gm41498	1.30852	7.97598	0.0140693	0.274451	yes	Up	Gm41498	predicted gene, 41498
Impa2	1.65225	7.97414	0.0120417	0.266628	yes	Up	Impa2	inositol monophosphatase 2
Lysmd4	2.26021	7.97348	0.00866606	0.255422	yes	Up	Lysmd4	LysM, putative peptidoglycan-binding, domain containing 4
Avpi1	2.2044	7.97253	0.0089943	0.256792	yes	Up	Avpi1	arginine vasopressin-induced 1
P2rx7	1.6423	7.9715	0.0121174	0.266874	yes	Up	P2rx7	purinergic receptor P2X, ligand-gated ion channel, 7
Gm31513	1.72232	7.96846	0.0117357	0.266628	yes	Up	Gm31513	predicted gene, 31513
Per2	1.07848	7.96845	0.0150012	0.277122	yes	Up	Per2	period circadian clock 2
Gm33118	2.2445	7.96822	0.00879149	0.255766	yes	Up	Gm33118	predicted gene, 33118
Gpr20	2.54395	7.96768	0.00721422	0.241548	yes	Up	Gpr20	G protein-coupled receptor 20
Kcnk10	0.986338	7.9662	0.015407	0.279132	yes	Up	Kcnk10	potassium channel, subfamily K, member 10
Myh10	2.77483	7.95941	0.00598643	0.226934	yes	Up	Myh10	myosin, heavy polypeptide 10, non-muscle
Klf11	1.79409	7.95838	0.0114593	0.264082	yes	Up	Klf11	Kruppel-like factor 11
Ss18l1	1.65552	7.95773	0.0121581	0.267152	yes	Up	Ss18l1	SS18, nBAF chromatin remodeling complex subunit like 1
Bmp3	2.05859	7.9566	0.00998834	0.260171	yes	Up	Bmp3	bone morphogenetic protein 3
Dab1	3.76972	7.95231	0.00198947	0.175566	yes	Up	Dab1	disabled 1
Fbxl3	2.32438	7.94788	0.00848159	0.251329	yes	Up	Fbxl3	F-box and leucine-rich repeat protein 3
Baat	-0.0376212	7.94471	0.020176	0.296087	yes	Up	Baat	bile acid-Coenzyme A: amino acid N-acyltransferase
Ror2	1.34964	7.93478	0.0141636	0.275225	yes	Up	Ror2	receptor tyrosine kinase-like orphan receptor 2
Tmem198b	1.62399	7.93201	0.01254	0.269163	yes	Up	Tmem198b	transmembrane protein 198b
Cd320	2.40064	7.9269	0.00819948	0.249715	yes	Up	Cd320	CD320 antigen
Gm52132	2.77283	7.92247	0.00618953	0.229686	yes	Up	Gm52132	predicted gene, 52132
Dhx36	0.96437	7.9186	0.01596	0.281711	yes	Up	Dhx36	DEAH (Asp-Glu-Ala-His) box polypeptide 36
Zdhhc5	1.30669	7.91553	0.0146287	0.276501	yes	Up	Zdhhc5	zinc finger, DHHC domain containing 5
Cpn1	0.427347	7.91438	0.0183065	0.292343	yes	Up	Cpn1	carboxypeptidase N, polypeptide 1
Gm9530	1.92048	7.91339	0.0112195	0.262117	yes	Up	Gm9530	predicted gene 9530
Ccdc134	1.98833	7.91302	0.0107734	0.262117	yes	Up	Ccdc134	coiled-coil domain containing 134
Cpt1a	1.86372	7.9127	0.0114885	0.264152	yes	Up	Cpt1a	carnitine palmitoyltransferase 1a, liver
Prickle3	2.64138	7.91244	0.00697176	0.238451	yes	Up	Prickle3	prickle planar cell polarity protein 3
Hacd1	1.54829	7.90645	0.0131889	0.271362	yes	Up	Hacd1	3-hydroxyacyl-CoA dehydratase 1
Ikzf5	1.60409	7.90581	0.0128751	0.271057	yes	Up	Ikzf5	IKAROS family zinc finger 5
Mrps6	2.23228	7.9012	0.00932081	0.258144	yes	Up	Mrps6	mitochondrial ribosomal protein S6
Epb41l1	1.22627	7.89937	0.0150997	0.277122	yes	Up	Epb41l1	erythrocyte membrane protein band 4.1 like 1
5930430L01Rik	2.0574	7.89752	0.010435	0.262088	yes	Up	5930430L01Rik	RIKEN cDNA 5930430L01 gene
Srsf10	2.18524	7.89744	0.00963459	0.260171	yes	Up	Srsf10	serine and arginine-rich splicing factor 10
Cd99l2	2.70063	7.8965	0.00672897	0.234713	yes	Up	Cd99l2	CD99 antigen-like 2
Zbtb8a	2.15309	7.8962	0.0098493	0.260171	yes	Up	Zbtb8a	zinc finger and BTB domain containing 8a
Maml1	1.58972	7.89241	0.0130702	0.271362	yes	Up	Maml1	mastermind like transcriptional coactivator 1
Gm53503	0.428884	7.89061	0.0185513	0.292847	yes	Up	Gm53503	predicted gene, 53503
Ttc39c	2.72578	7.88936	0.00662826	0.233333	yes	Up	Ttc39c	tetratricopeptide repeat domain 39C
Mex3d	1.33898	7.88894	0.0146587	0.276501	yes	Up	Mex3d	mex3 RNA binding family member D
Col7a1	0.888355	7.88826	0.0166235	0.285891	yes	Up	Col7a1	collagen, type VII, alpha 1
Sardh	1.67143	7.88822	0.0126597	0.269886	yes	Up	Sardh	sarcosine dehydrogenase
Col15a1	1.98119	7.8863	0.0110315	0.262117	yes	Up	Col15a1	collagen, type XV, alpha 1
1700097N02Rik	1.90659	7.88095	0.0115427	0.264843	yes	Up	1700097N02Rik	RIKEN cDNA 1700097N02 gene
Sec24a	2.51911	7.87822	0.00788074	0.246883	yes	Up	Sec24a	Sec24 related gene family, member A (S. cerevisiae)
Rec8	1.34872	7.87812	0.0146923	0.276501	yes	Up	Rec8	REC8 meiotic recombination protein
Stt3b	2.53437	7.87335	0.00783296	0.246413	yes	Up	Stt3b	STT3, subunit of the oligosaccharyltransferase complex, homolog B (S. cerevisiae)
Rnf11	1.63441	7.87279	0.0129908	0.271271	yes	Up	Rnf11	ring finger protein 11
Gm36492	0.453106	7.87207	0.0186658	0.293444	yes	Up	Gm36492	predicted gene, 36492
Haus2	2.35123	7.87186	0.00884645	0.255766	yes	Up	Haus2	HAUS augmin-like complex, subunit 2
Gm40826	0.959881	7.87034	0.0164577	0.285675	yes	Up	Gm40826	predicted gene, 40826
Mex3a	1.98571	7.86948	0.0111317	0.262117	yes	Up	Mex3a	mex3 RNA binding family member A
Doc2g	1.51028	7.86875	0.0137436	0.272782	yes	Up	Doc2g	double C2, gamma
Fbxo44	1.74636	7.86709	0.0124593	0.26882	yes	Up	Fbxo44	F-box protein 44
Map3k1	2.11506	7.86325	0.0103262	0.262088	yes	Up	Map3k1	mitogen-activated protein kinase kinase kinase 1
Nrxn3	-0.574929	7.86192	0.0244508	0.311922	yes	Up	Nrxn3	neurexin III
Sqor	0.192534	7.86148	0.0198834	0.295488	yes	Up	Sqor	sulfide quinone oxidoreductase
Zfp84	1.86406	7.85544	0.011958	0.266628	yes	Up	Zfp84	zinc finger protein 84
Il7	1.64245	7.85525	0.0131016	0.271362	yes	Up	Il7	interleukin 7
Eeig2	0.0203758	7.85117	0.0211097	0.300647	yes	Up	Eeig2	EEIG family member 2
Bphl	1.2835	7.84744	0.015406	0.279132	yes	Up	Bphl	biphenyl hydrolase-like (serine hydrolase, breast epithelial mucin-associated antigen)
F8a	1.80038	7.84671	0.0123478	0.268222	yes	Up	F8a	factor 8-associated gene A
Ncoa4	1.2003	7.84433	0.0157249	0.281407	yes	Up	Ncoa4	nuclear receptor coactivator 4
Thap1	2.01948	7.84388	0.0111028	0.262117	yes	Up	Thap1	THAP domain containing, apoptosis associated protein 1
St6galnac3	1.03221	7.84304	0.016399	0.285493	yes	Up	St6galnac3	ST6 (alpha-N-acetyl-neuraminyl-2,3-beta-galactosyl-1,3)-N-acetylgalactosaminide alpha-2,6-sialyltransferase 3
Lonp2	2.09411	7.84234	0.0106229	0.262088	yes	Up	Lonp2	lon peptidase 2, peroxisomal
Sptlc1	2.83196	7.83799	0.00632628	0.232207	yes	Up	Sptlc1	serine palmitoyltransferase, long chain base subunit 1
Rtca	2.61109	7.83793	0.00760425	0.245886	yes	Up	Rtca	RNA 3'-terminal phosphate cyclase
Khdc4	0.192179	7.82937	0.0202417	0.296087	yes	Up	Khdc4	KH domain containing 4, pre-mRNA splicing factor
Gm10046	1.73825	7.82772	0.0128385	0.270692	yes	Up	Gm10046	predicted gene 10046
Gsr	1.85481	7.82572	0.012253	0.267712	yes	Up	Gsr	glutathione reductase
Pdhx	4.16795	7.82274	0.000272566	0.104484	yes	Up	Pdhx	pyruvate dehydrogenase complex, component X
Lrmda	1.17979	7.81966	0.0160479	0.282355	yes	Up	Lrmda	leucine rich melanocyte differentiation associated
Mtmr6	0.718024	7.81957	0.0183136	0.292343	yes	Up	Mtmr6	myotubularin related protein 6
6330418K02Rik	0.808134	7.81757	0.017781	0.292186	yes	Up	6330418K02Rik	RIKEN cDNA 6330418K02 gene
Clca3a1	2.51779	7.81529	0.00829958	0.250596	yes	Up	Clca3a1	chloride channel accessory 3A1
Cyp4v3	2.9369	7.81374	0.00590167	0.225765	yes	Up	Cyp4v3	cytochrome P450, family 4, subfamily v, polypeptide 3
Mplkip	0.789399	7.80988	0.0179732	0.292343	yes	Up	Mplkip	M-phase specific PLK1 intereacting protein
Rangrf	2.62665	7.80812	0.00769552	0.246176	yes	Up	Rangrf	RAN guanine nucleotide release factor
9330133O14Rik	1.91916	7.80747	0.0121015	0.266792	yes	Up	9330133O14Rik	RIKEN cDNA 9330133O14 gene
Gm39401	1.44069	7.80493	0.0147676	0.276915	yes	Up	Gm39401	predicted gene, 39401
Hspa9	2.81662	7.80428	0.00660032	0.233333	yes	Up	Hspa9	heat shock protein 9
Edn2	1.32521	7.80121	0.0155959	0.280348	yes	Up	Edn2	endothelin 2
Mrm3	2.20306	7.79929	0.0102565	0.262088	yes	Up	Mrm3	mitochondrial rRNA methyltransferase 3
1110028F11Rik	0.397188	7.79854	0.0196563	0.295325	yes	Up	1110028F11Rik	RIKEN cDNA 1110028F11 gene
Zfx	1.46206	7.79692	0.0147078	0.276501	yes	Up	Zfx	zinc finger protein X-linked
Prdx1	2.82453	7.78972	0.00664151	0.233333	yes	Up	Prdx1	peroxiredoxin 1
Immp1l	1.49925	7.78443	0.0145943	0.276501	yes	Up	Immp1l	IMP1 inner mitochondrial membrane peptidase-like (S. cerevisiae)
Sord	2.85754	7.77742	0.00652663	0.233333	yes	Up	Sord	sorbitol dehydrogenase
Gm6623	1.35883	7.77274	0.0156417	0.280605	yes	Up	Gm6623	predicted gene 6623
Tbx2	2.20901	7.76461	0.0104863	0.262088	yes	Up	Tbx2	T-box 2
Rars2	0.891966	7.76355	0.0178973	0.292186	yes	Up	Rars2	arginyl-tRNA synthetase 2, mitochondrial
Gm51809	1.99626	7.762	0.0119475	0.266628	yes	Up	Gm51809	predicted gene, 51809
Lmbr1	2.93691	7.76189	0.00618233	0.229686	yes	Up	Lmbr1	limb region 1
Kdm2b	1.2475	7.76025	0.0164047	0.285493	yes	Up	Kdm2b	lysine (K)-specific demethylase 2B
Ccpg1	1.65458	7.75947	0.0139105	0.273067	yes	Up	Ccpg1	cell cycle progression 1
Amacr	1.96777	7.75945	0.0121768	0.267152	yes	Up	Amacr	alpha-methylacyl-CoA racemase
Tmco6	1.34744	7.75877	0.0158662	0.281711	yes	Up	Tmco6	transmembrane and coiled-coil domains 6
Elapor1	1.56376	7.75783	0.0144588	0.276296	yes	Up	Elapor1	endosome-lysosome associated apoptosis and autophagy regulator 1
Gm39210	0.444706	7.75683	0.0199586	0.295747	yes	Up	Gm39210	predicted gene, 39210
Ghrh	1.20491	7.75427	0.0166193	0.285891	yes	Up	Ghrh	growth hormone releasing hormone
Sirt4	0.972329	7.75332	0.0176052	0.291553	yes	Up	Sirt4	sirtuin 4
Dolk	2.03865	7.75271	0.011723	0.266628	yes	Up	Dolk	dolichol kinase
Crebl2	2.86789	7.75023	0.00662255	0.233333	yes	Up	Crebl2	cAMP responsive element binding protein-like 2
Snhg16	1.73919	7.74904	0.0135484	0.271362	yes	Up	Snhg16	small nucleolar RNA host gene 16
Adrb3	1.94207	7.74636	0.0124853	0.268829	yes	Up	Adrb3	adrenergic receptor, beta 3
Dennd2d	1.85692	7.74518	0.0129479	0.271271	yes	Up	Dennd2d	DENN domain containing 2D
Slc38a2	2.33726	7.7431	0.0098572	0.260171	yes	Up	Slc38a2	solute carrier family 38, member 2
Dcps	1.89552	7.74222	0.0127859	0.270692	yes	Up	Dcps	decapping enzyme, scavenger
Chmp1b	1.55808	7.73895	0.0146756	0.276501	yes	Up	Chmp1b	charged multivesicular body protein 1B
Rcan2	0.439274	7.73839	0.0201859	0.296087	yes	Up	Rcan2	regulator of calcineurin 2
Disp1	2.04056	7.73834	0.0118312	0.266628	yes	Up	Disp1	dispatched RND transporter family member 1
Xist	0.996719	7.73767	0.0176559	0.291934	yes	Up	Xist	inactive X specific transcripts
Endod1	1.80669	7.7356	0.0132989	0.271362	yes	Up	Endod1	endonuclease domain containing 1
Atad2	1.0253	7.73546	0.0175481	0.291029	yes	Up	Atad2	ATPase family, AAA domain containing 2
Il18bp	3.16241	7.73162	0.00517499	0.217488	yes	Up	Il18bp	interleukin 18 binding protein
Tmem236	1.95907	7.73011	0.0125015	0.268829	yes	Up	Tmem236	transmembrane protein 236
Snhg17	2.20715	7.72865	0.0107876	0.262117	yes	Up	Snhg17	small nucleolar RNA host gene 17
Gm53984	0.726154	7.72648	0.0192887	0.295125	yes	Up	Gm53984	predicted gene, 53984
9530082P21Rik	1.52378	7.72226	0.0150508	0.277122	yes	Up	9530082P21Rik	RIKEN cDNA 9530082P21 gene
Tanc2	0.735017	7.72113	0.0192905	0.295125	yes	Up	Tanc2	tetratricopeptide repeat, ankyrin repeat and coiled-coil containing 2
Plcd1	3.3239	7.71393	0.00445988	0.21515	yes	Up	Plcd1	phospholipase C, delta 1
Hif3a	-0.563468	7.71143	0.0262001	0.3161	yes	Up	Hif3a	hypoxia inducible factor 3, alpha subunit
Serpinf1	1.25229	7.70943	0.0169166	0.286796	yes	Up	Serpinf1	serine (or cysteine) peptidase inhibitor, clade F, member 1
Tyro3	1.57307	7.70883	0.0148779	0.277122	yes	Up	Tyro3	TYRO3 protein tyrosine kinase 3
Itpa	1.88381	7.70411	0.0131863	0.271362	yes	Up	Itpa	inosine triphosphatase (nucleoside triphosphate pyrophosphatase)
Chrm1	0.52111	7.70369	0.0203418	0.296087	yes	Up	Chrm1	cholinergic receptor, muscarinic 1, CNS
Dgkq	1.90011	7.70345	0.0131133	0.271362	yes	Up	Dgkq	diacylglycerol kinase, theta
2010203P06Rik	0.247676	7.70329	0.0213992	0.301017	yes	Up	2010203P06Rik	RIKEN cDNA 2010203P06 gene
Tmem132a	0.837694	7.70286	0.0188624	0.293861	yes	Up	Tmem132a	transmembrane protein 132A
G6pc	0.564741	7.70245	0.0202419	0.296087	yes	Up	G6pc	glucose-6-phosphatase, catalytic
Fam219b	1.35344	7.70172	0.0164097	0.285493	yes	Up	Fam219b	family with sequence similarity 219, member B
Cenpo	1.1557	7.70151	0.0173675	0.290369	yes	Up	Cenpo	centromere protein O
E130307A14Rik	1.27108	7.69963	0.0169533	0.286796	yes	Up	E130307A14Rik	RIKEN cDNA E130307A14 gene
Acvrl1	1.78043	7.69285	0.0138476	0.273067	yes	Up	Acvrl1	activin A receptor, type II-like 1
Vkorc1	3.17233	7.69083	0.00532742	0.217912	yes	Up	Vkorc1	vitamin K epoxide reductase complex, subunit 1
Map2k5	2.57082	7.69009	0.00886409	0.255766	yes	Up	Map2k5	mitogen-activated protein kinase kinase 5
H6pd	1.94003	7.68848	0.0130202	0.271271	yes	Up	H6pd	hexose-6-phosphate dehydrogenase (glucose 1-dehydrogenase)
Gsdme	0.72099	7.68809	0.0197574	0.295325	yes	Up	Gsdme	gasdermin E
Mix23	2.10495	7.68433	0.0118531	0.266628	yes	Up	Mix23	mitochondrial matrix import factor 23
Tefm	2.20218	7.68266	0.0112017	0.262117	yes	Up	Tefm	transcription elongation factor, mitochondrial
Gbp3	1.60558	7.67757	0.0149932	0.277122	yes	Up	Gbp3	guanylate binding protein 3
Zfp955b	2.33853	7.67605	0.0103736	0.262088	yes	Up	Zfp955b	zinc finger protein 955B
Btnl5-ps	1.51672	7.67567	0.0155681	0.280348	yes	Up	Btnl5-ps	butyrophilin-like 5, pseudogene
Tbc1d4	1.19991	7.67465	0.0174868	0.29067	yes	Up	Tbc1d4	TBC1 domain family, member 4
Trappc12	3.5053	7.67459	0.00378989	0.208375	yes	Up	Trappc12	trafficking protein particle complex 12
Col1a2	2.73326	7.67457	0.00791128	0.247107	yes	Up	Col1a2	collagen, type I, alpha 2
Gm35761	1.10428	7.67349	0.0178815	0.292186	yes	Up	Gm35761	predicted gene, 35761
Nbeal1	1.69507	7.67326	0.0145081	0.276296	yes	Up	Nbeal1	neurobeachin like 1
Entpd4	2.58667	7.67207	0.00888518	0.256028	yes	Up	Entpd4	ectonucleoside triphosphate diphosphohydrolase 4
Git2	2.91608	7.67071	0.00682613	0.236044	yes	Up	Git2	GIT ArfGAP 2
Ikbkg	1.11164	7.66952	0.0178951	0.292186	yes	Up	Ikbkg	inhibitor of kappaB kinase gamma
Ltn1	0.645759	7.66938	0.0204404	0.296373	yes	Up	Ltn1	listerin E3 ubiquitin protein ligase 1
Cd177	2.44119	7.66633	0.00980744	0.260171	yes	Up	Cd177	CD177 antigen
Mterf2	-0.418412	7.66468	0.0252958	0.313915	yes	Up	Mterf2	mitochondrial transcription termination factor 2
Prr14l	2.13776	7.66317	0.0118119	0.266628	yes	Up	Prr14l	proline rich 14-like
Mbd1	1.54285	7.6626	0.0155362	0.28022	yes	Up	Mbd1	methyl-CpG binding domain protein 1
Abraxas1	0.424076	7.66054	0.0211528	0.300647	yes	Up	Abraxas1	BRCA1 A complex subunit
Mrpl32	2.52756	7.65989	0.00934743	0.258144	yes	Up	Mrpl32	mitochondrial ribosomal protein L32
Frk	1.02999	7.65829	0.0183748	0.292343	yes	Up	Frk	fyn-related kinase
Dnajc28	0.750869	7.65362	0.0199615	0.295747	yes	Up	Dnajc28	DnaJ heat shock protein family (Hsp40) member C28
Kcne3	2.27545	7.65093	0.010979	0.262117	yes	Up	Kcne3	potassium voltage-gated channel, Isk-related subfamily, gene 3
Chrnb1	0.110708	7.65084	0.0228566	0.30585	yes	Up	Chrnb1	cholinergic receptor, nicotinic, beta polypeptide 1 (muscle)
Rhpn2	1.08286	7.64925	0.0182394	0.292343	yes	Up	Rhpn2	rhophilin, Rho GTPase binding protein 2
Frg2f1	0.992642	7.64671	0.0186827	0.293444	yes	Up	Frg2f1	FSHD region gene 2 family member 1
Btbd1	1.52833	7.64605	0.0157978	0.281565	yes	Up	Btbd1	BTB (POZ) domain containing 1
Crebzf	1.18726	7.6459	0.0178515	0.292186	yes	Up	Crebzf	CREB/ATF bZIP transcription factor
Hikeshi	1.74804	7.64526	0.0144923	0.276296	yes	Up	Hikeshi	heat shock protein nuclear import factor
Pank4	1.36376	7.64385	0.0169487	0.286796	yes	Up	Pank4	pantothenate kinase 4
Pdgfra	0.914127	7.64284	0.0191273	0.294866	yes	Up	Pdgfra	platelet derived growth factor receptor, alpha polypeptide
Gm32064	1.42026	7.63656	0.0166212	0.285891	yes	Up	Gm32064	predicted gene, 32064
Tmem25	0.723032	7.63257	0.0203991	0.296087	yes	Up	Tmem25	transmembrane protein 25
Dlgap1	-0.00579395	7.63192	0.0237918	0.309491	yes	Up	Dlgap1	DLG associated protein 1
Frs2	1.32172	7.63146	0.0173974	0.290369	yes	Up	Frs2	fibroblast growth factor receptor substrate 2
Gm36262	0.370617	7.62757	0.0217566	0.303129	yes	Up	Gm36262	predicted gene, 36262
Tent4a	1.3191	7.62696	0.0174727	0.29067	yes	Up	Tent4a	terminal nucleotidyltransferase 4A
Chmp2b	2.50114	7.62537	0.00976655	0.260171	yes	Up	Chmp2b	charged multivesicular body protein 2B
Tac1	2.47486	7.62514	0.00992266	0.260171	yes	Up	Tac1	tachykinin 1
Serinc5	0.105172	7.62396	0.0232324	0.306915	yes	Up	Serinc5	serine incorporator 5
Hoxb7	0.525966	7.62344	0.0212881	0.301017	yes	Up	Hoxb7	homeobox B7
Cd248	1.4574	7.62267	0.0165151	0.285891	yes	Up	Cd248	CD248 antigen, endosialin
Tysnd1	3.00627	7.61822	0.00662232	0.233333	yes	Up	Tysnd1	trypsin domain containing 1
Melk	1.92396	7.61237	0.0138568	0.273067	yes	Up	Melk	maternal embryonic leucine zipper kinase
Hoxb5	1.70256	7.61171	0.0150862	0.277122	yes	Up	Hoxb5	homeobox B5
Rgmb	1.97582	7.61139	0.0134649	0.271362	yes	Up	Rgmb	repulsive guidance molecule family member B
Gm35065	1.02178	7.61121	0.0189486	0.294224	yes	Up	Gm35065	predicted gene, 35065
Dck	0.276066	7.60946	0.0224009	0.304947	yes	Up	Dck	deoxycytidine kinase
Kdm3a	0.903449	7.60912	0.0195799	0.295325	yes	Up	Kdm3a	lysine (K)-specific demethylase 3A
Gm46685	-0.105733	7.60681	0.0243485	0.311922	yes	Up	Gm46685	predicted gene, 46685
Pgam1	4.39208	7.60629	0.000205531	0.0902611	yes	Up	Pgam1	phosphoglycerate mutase 1
Gm46687	0.158188	7.60507	0.0231168	0.306892	yes	Up	Gm46687	predicted gene, 46687
Gm17029	1.60208	7.59963	0.0158115	0.281581	yes	Up	Gm17029	predicted gene 17029
Rps6kc1	2.51403	7.59952	0.00989511	0.260171	yes	Up	Rps6kc1	ribosomal protein S6 kinase polypeptide 1
Eid1	0.665062	7.59895	0.0212116	0.301017	yes	Up	Eid1	EP300 interacting inhibitor of differentiation 1
Gm46350	1.24355	7.59785	0.0181748	0.292343	yes	Up	Gm46350	predicted gene, 46350
Arap2	0.651545	7.59733	0.0212932	0.301017	yes	Up	Arap2	ArfGAP with RhoGAP domain, ankyrin repeat and PH domain 2
Fah	0.521794	7.59608	0.0216326	0.302553	yes	Up	Fah	fumarylacetoacetate hydrolase
Aimp2	4.22353	7.5936	0.000317703	0.110215	yes	Up	Aimp2	aminoacyl tRNA synthetase complex-interacting multifunctional protein 2
Calb2	1.48336	7.59326	0.0166525	0.285891	yes	Up	Calb2	calbindin 2
Pdia3	2.3633	7.59172	0.0109118	0.262117	yes	Up	Pdia3	protein disulfide isomerase associated 3
Commd8	1.78789	7.59164	0.0147992	0.277122	yes	Up	Commd8	COMM domain containing 8
Adgrg7	-0.70843	7.59075	0.0288671	0.325225	yes	Up	Adgrg7	adhesion G protein-coupled receptor G7
Col6a2	4.42981	7.59056	0.00116819	0.155461	yes	Up	Col6a2	collagen, type VI, alpha 2
Slco4a1	1.75818	7.5882	0.0150108	0.277122	yes	Up	Slco4a1	solute carrier organic anion transporter family, member 4a1
Scfd2	1.46152	7.58753	0.0168613	0.286796	yes	Up	Scfd2	Sec1 family domain containing 2
Steap4	1.17036	7.5864	0.0186035	0.292932	yes	Up	Steap4	STEAP family member 4
Nup35	0.0920225	7.5831	0.0238501	0.309842	yes	Up	Nup35	nucleoporin 35
Slc12a3	-0.53608	7.58258	0.0275904	0.319878	yes	Up	Slc12a3	solute carrier family 12, member 3
Gm51742	0.355902	7.57611	0.0224586	0.305094	yes	Up	Gm51742	predicted gene, 51742
Proz	1.00055	7.57607	0.0194654	0.295141	yes	Up	Proz	protein Z, vitamin K-dependent plasma glycoprotein
Fam98b	2.47168	7.57578	0.0103444	0.262088	yes	Up	Fam98b	family with sequence similarity 98, member B
Gm13584	1.24753	7.57182	0.0184587	0.292436	yes	Up	Gm13584	predicted gene 13584
Gid4	2.1617	7.56696	0.0125122	0.268829	yes	Up	Gid4	GID complex subunit 4, VID24 homolog
Slc25a26	1.77614	7.56545	0.0151447	0.277122	yes	Up	Slc25a26	solute carrier family 25 (mitochondrial carrier, phosphate carrier), member 26
9130008F23Rik	0.69829	7.56534	0.0213879	0.301017	yes	Up	9130008F23Rik	RIKEN cDNA 9130008F23 gene
Mexis	0.861539	7.56529	0.0203315	0.296087	yes	Up	Mexis	macrophage expressed LXRa(NR1H3)-dependent amplifier of Abca1 transcription lncRNA
Gm30948	0.324438	7.56342	0.0227573	0.30563	yes	Up	Gm30948	predicted gene, 30948
3010003L21Rik	0.955605	7.56244	0.0198593	0.295488	yes	Up	3010003L21Rik	RIKEN cDNA 3010003L21 gene
Samd14	1.08809	7.56228	0.0192216	0.295125	yes	Up	Samd14	sterile alpha motif domain containing 14
Ipo7	1.08142	7.55882	0.0192933	0.295125	yes	Up	Ipo7	importin 7
Cdcp1	3.77483	7.5571	0.000862625	0.149932	yes	Up	Cdcp1	CUB domain containing protein 1
Reno1	-0.589487	7.55443	0.0286848	0.324557	yes	Up	Reno1	regulator of early neurogenesis 1
Uprt	1.23631	7.55368	0.0187126	0.293493	yes	Up	Uprt	uracil phosphoribosyltransferase
Ahcyl1	1.51728	7.55042	0.0169006	0.286796	yes	Up	Ahcyl1	S-adenosylhomocysteine hydrolase-like 1
Lrrc51	1.36564	7.54892	0.0179976	0.292343	yes	Up	Lrrc51	leucine rich repeat containing 51
Gm40474	0.853353	7.54793	0.0205934	0.297102	yes	Up	Gm40474	predicted gene, 40474
Kiz	0.567448	7.54729	0.0221162	0.304235	yes	Up	Kiz	kizuna centrosomal protein
Mmgt2	1.71359	7.54723	0.0156962	0.281124	yes	Up	Mmgt2	membrane magnesium transporter 2
Hmgcr	2.0021	7.54586	0.0139017	0.273067	yes	Up	Hmgcr	3-hydroxy-3-methylglutaryl-Coenzyme A reductase
Zfp53	1.3256	7.54563	0.0183462	0.292343	yes	Up	Zfp53	zinc finger protein 53
Cybc1	1.53238	7.54542	0.0168537	0.286796	yes	Up	Cybc1	cytochrome b 245 chaperone 1
Rtl6	1.59818	7.54433	0.0164342	0.285493	yes	Up	Rtl6	retrotransposon Gag like 6
Ptpn3	0.667049	7.54428	0.0218802	0.303886	yes	Up	Ptpn3	protein tyrosine phosphatase, non-receptor type 3
Zc3h14	0.987895	7.54116	0.019945	0.295747	yes	Up	Zc3h14	zinc finger CCCH type containing 14
Zfp451	-0.0272137	7.54104	0.0250206	0.313789	yes	Up	Zfp451	zinc finger protein 451
Clstn3	0.669244	7.5384	0.0219415	0.304162	yes	Up	Clstn3	calsyntenin 3
Styx	1.17035	7.5356	0.0191906	0.295125	yes	Up	Styx	serine/threonine/tyrosine interaction protein
Srd5a1	1.82331	7.53261	0.0152109	0.277729	yes	Up	Srd5a1	steroid 5 alpha-reductase 1
Gpr55	2.32433	7.5322	0.011687	0.266628	yes	Up	Gpr55	G protein-coupled receptor 55
Gm30519	1.7875	7.5248	0.0155005	0.279902	yes	Up	Gm30519	predicted gene, 30519
Ldaf1	1.72318	7.52458	0.0158826	0.281711	yes	Up	Ldaf1	lipid droplet assembly factor 1
Gm6829	1.14959	7.52343	0.0194245	0.295141	yes	Up	Gm6829	predicted pseudogene 6829
Spry1	-0.134131	7.51991	0.0255951	0.314524	yes	Up	Spry1	sprouty RTK signaling antagonist 1
Abhd16b	-0.663386	7.51972	0.0296602	0.326783	yes	Up	Abhd16b	abhydrolase domain containing 16B
Gm4983	0.605804	7.51856	0.0223886	0.304947	yes	Up	Gm4983	predicted gene 4983
Gm32856	1.53793	7.51215	0.0171922	0.289032	yes	Up	Gm32856	predicted gene, 32856
Podxl	2.3007	7.50791	0.0120693	0.266628	yes	Up	Podxl	podocalyxin-like
Gm50105	1.58978	7.50542	0.0169184	0.286796	yes	Up	Gm50105	predicted gene, 50105
Pomt1	2.02448	7.49953	0.0141938	0.275324	yes	Up	Pomt1	protein-O-mannosyltransferase 1
Gm46386	1.11616	7.49922	0.0198658	0.295488	yes	Up	Gm46386	predicted gene, 46386
Slbp	1.30077	7.49839	0.0190946	0.294864	yes	Up	Slbp	stem-loop binding protein
Ubqln2	0.992699	7.4951	0.0204889	0.296373	yes	Up	Ubqln2	ubiquilin 2
Rrs1	0.664678	7.49365	0.022555	0.305094	yes	Up	Rrs1	ribosome biogenesis regulator 1
1700037C18Rik	1.71203	7.48463	0.0163866	0.285493	yes	Up	1700037C18Rik	RIKEN cDNA 1700037C18 gene
Rnf38	1.51281	7.484	0.0176815	0.292138	yes	Up	Rnf38	ring finger protein 38
Gm40260	-0.192409	7.48159	0.0263441	0.316566	yes	Up	Gm40260	predicted gene, 40260
Slc22a15	0.472725	7.47782	0.0232999	0.307095	yes	Up	Slc22a15	solute carrier family 22 (organic anion/cation transporter), member 15
Prelid2	0.71417	7.47723	0.0223989	0.304947	yes	Up	Prelid2	PRELI domain containing 2
Toe1	1.24611	7.47628	0.0196079	0.295325	yes	Up	Toe1	target of EGR1, member 1 (nuclear)
Hps6	1.65563	7.47621	0.0168277	0.286796	yes	Up	Hps6	HPS6, biogenesis of lysosomal organelles complex 2 subunit 3
Aqr	2.83616	7.47378	0.00866034	0.255422	yes	Up	Aqr	aquarius
Pdss2	3.23187	7.47351	0.00240217	0.181054	yes	Up	Pdss2	prenyl (solanesyl) diphosphate synthase, subunit 2
Cdc42bpa	1.84412	7.4713	0.0157503	0.281501	yes	Up	Cdc42bpa	CDC42 binding protein kinase alpha
Gm32142	0.580459	7.46982	0.0230937	0.30677	yes	Up	Gm32142	predicted gene, 32142
Lmcd1	0.533059	7.46816	0.0232475	0.306915	yes	Up	Lmcd1	LIM and cysteine-rich domains 1
Eno2	0.690629	7.46808	0.0226925	0.305591	yes	Up	Eno2	enolase 2, gamma neuronal
Arl6ip1	3.60109	7.46754	0.00423888	0.214948	yes	Up	Arl6ip1	ADP-ribosylation factor-like 6 interacting protein 1
Snx4	1.1469	7.46698	0.020132	0.296087	yes	Up	Snx4	sorting nexin 4
Aurka	2.90268	7.46663	0.00827106	0.250505	yes	Up	Aurka	aurora kinase A
Ippk	1.35797	7.46489	0.0190488	0.294766	yes	Up	Ippk	inositol 1,3,4,5,6-pentakisphosphate 2-kinase
9430083A17Rik	1.21276	7.46345	0.0199029	0.295488	yes	Up	9430083A17Rik	RIKEN cDNA 9430083A17 gene
Patl1	1.28046	7.46281	0.019647	0.295325	yes	Up	Patl1	protein associated with topoisomerase II homolog 1 (yeast)
Rbm34	1.1901	7.46175	0.0200126	0.295747	yes	Up	Rbm34	RNA binding motif protein 34
Bcas1os2	0.855589	7.46042	0.0216828	0.3026	yes	Up	Bcas1os2	brain enriched myelin associated protein 1, opposite strand 2
Aldh18a1	2.64088	7.45992	0.0101563	0.261937	yes	Up	Aldh18a1	aldehyde dehydrogenase 18 family, member A1
Spast	2.12439	7.45982	0.013831	0.273067	yes	Up	Spast	spastin
Imp4	2.5879	7.4587	0.0105641	0.262088	yes	Up	Imp4	IMP4, U3 small nucleolar ribonucleoprotein
Gamt	1.17108	7.45585	0.0201709	0.296087	yes	Up	Gamt	guanidinoacetate methyltransferase
Btf3l4	0.353641	7.45564	0.0240447	0.310554	yes	Up	Btf3l4	basic transcription factor 3-like 4
Phldb2	0.532071	7.45416	0.0234325	0.308449	yes	Up	Phldb2	pleckstrin homology like domain, family B, member 2
Nthl1	1.13155	7.45405	0.0203589	0.296087	yes	Up	Nthl1	nth (endonuclease III)-like 1 (E.coli)
Usp22	1.81018	7.45349	0.0161473	0.283196	yes	Up	Usp22	ubiquitin specific peptidase 22
Scyl2	2.06655	7.45206	0.0143499	0.276296	yes	Up	Scyl2	SCY1-like 2 (S. cerevisiae)
Usp32	1.38575	7.45187	0.0189885	0.294249	yes	Up	Usp32	ubiquitin specific peptidase 32
Uck2	4.29379	7.44815	0.000339497	0.110215	yes	Up	Uck2	uridine-cytidine kinase 2
Trarg1	0.992473	7.44739	0.0211021	0.300647	yes	Up	Trarg1	trafficking regulator of GLUT4 (SLC2A4) 1
Pard6a	0.854194	7.44481	0.0218971	0.303929	yes	Up	Pard6a	par-6 family cell polarity regulator alpha
Zfr2	0.824162	7.44381	0.0220973	0.304235	yes	Up	Zfr2	zinc finger RNA binding protein 2
Prkab2	0.20868	7.44059	0.0249864	0.313789	yes	Up	Prkab2	protein kinase, AMP-activated, beta 2 non-catalytic subunit
1810019D21Rik	1.50202	7.44055	0.0182726	0.292343	yes	Up	1810019D21Rik	RIKEN cDNA 1810019D21 gene
Fam8a1	2.06538	7.43889	0.014498	0.276296	yes	Up	Fam8a1	family with sequence similarity 8, member A1
Wee1	0.33421	7.43766	0.0243777	0.311922	yes	Up	Wee1	WEE 1 homolog 1 (S. pombe)
Zfp414	2.55122	7.43733	0.0110323	0.262117	yes	Up	Zfp414	zinc finger protein 414
Smpd3	4.69278	7.43202	8.11767e-05	0.0594159	yes	Up	Smpd3	sphingomyelin phosphodiesterase 3, neutral
Tmem171	1.24104	7.43088	0.0201918	0.296087	yes	Up	Tmem171	transmembrane protein 171
Wnt6	0.207759	7.42931	0.0251493	0.313789	yes	Up	Wnt6	wingless-type MMTV integration site family, member 6
Gm35266	1.90385	7.42426	0.0159352	0.281711	yes	Up	Gm35266	predicted gene, 35266
Rab9	1.59726	7.42231	0.0178333	0.292186	yes	Up	Rab9	RAB9, member RAS oncogene family
Coq10b	0.736078	7.42184	0.0229816	0.306429	yes	Up	Coq10b	coenzyme Q10B
Btnl2	1.51566	7.42008	0.0184228	0.292343	yes	Up	Btnl2	butyrophilin-like 2
Gm34574	0.361404	7.41883	0.024515	0.312145	yes	Up	Gm34574	predicted gene, 34574
Nup160	1.34778	7.41775	0.0197185	0.295325	yes	Up	Nup160	nucleoporin 160
Ephb3	2.10838	7.41762	0.01439	0.276296	yes	Up	Ephb3	Eph receptor B3
4930512M02Rik	0.461486	7.41604	0.0241692	0.31137	yes	Up	4930512M02Rik	RIKEN cDNA 4930512M02 gene
Gm34005	0.0513053	7.41284	0.0264909	0.316868	yes	Up	Gm34005	predicted gene, 34005
Wbscr25	1.19389	7.41096	0.0206353	0.297512	yes	Up	Wbscr25	Williams Beuren syndrome chromosome region 25 (human)
Cul7	1.33622	7.41055	0.0199018	0.295488	yes	Up	Cul7	cullin 7
Scube2	1.26907	7.40784	0.0203852	0.296087	yes	Up	Scube2	signal peptide, CUB domain, EGF-like 2
Pla2g5	1.48698	7.40756	0.0187751	0.293861	yes	Up	Pla2g5	phospholipase A2, group V
1700001L05Rik	-0.00858681	7.40694	0.0268515	0.318103	yes	Up	1700001L05Rik	RIKEN cDNA 1700001L05 gene
Lats1	1.83317	7.40581	0.0165442	0.285891	yes	Up	Lats1	large tumor suppressor
Arvcf	2.61024	7.40334	0.0108765	0.262117	yes	Up	Arvcf	armadillo repeat gene deleted in velocardiofacial syndrome
Gal3st4	0.816053	7.40065	0.0227196	0.305591	yes	Up	Gal3st4	galactose-3-O-sulfotransferase 4
Gm36287	-0.693326	7.40036	0.0315966	0.328748	yes	Up	Gm36287	predicted gene, 36287
Gm2423	2.30929	7.39893	0.0130578	0.271362	yes	Up	Gm2423	predicted gene 2423
Fam241a	1.02603	7.38767	0.0217048	0.3026	yes	Up	Fam241a	family with sequence similarity 241, member A
Gm21586	1.14934	7.38728	0.0211376	0.300647	yes	Up	Gm21586	predicted gene, 21586
Gm52767	0.393138	7.38618	0.0248399	0.313196	yes	Up	Gm52767	predicted gene, 52767
Arhgap5	1.69926	7.38595	0.0176063	0.291553	yes	Up	Arhgap5	Rho GTPase activating protein 5
Phf2os1	0.602565	7.38568	0.0241773	0.31137	yes	Up	Phf2os1	PHD finger protein 2, opposite strand 1
Smarca5	0.119604	7.38545	0.026351	0.316566	yes	Up	Smarca5	SWI/SNF related, matrix associated, actin dependent regulator of chromatin, subfamily a, member 5
Tmem50b	2.30285	7.38417	0.0132484	0.271362	yes	Up	Tmem50b	transmembrane protein 50B
Gm12444	0.522728	7.38199	0.02445	0.311922	yes	Up	Gm12444	predicted gene 12444
Gm48552	0.834067	7.37996	0.0228851	0.30585	yes	Up	Gm48552	predicted gene, 48552
Gm53935	0.888703	7.37924	0.0225683	0.305094	yes	Up	Gm53935	predicted gene, 53935
Wnk2	1.46861	7.37712	0.0192905	0.295125	yes	Up	Wnk2	WNK lysine deficient protein kinase 2
Tie1	1.74083	7.37526	0.0174798	0.29067	yes	Up	Tie1	tyrosine kinase with immunoglobulin-like and EGF-like domains 1
Gm52349	0.00534723	7.37511	0.0272893	0.318903	yes	Up	Gm52349	predicted gene, 52349
Trub1	1.33889	7.37407	0.0203458	0.296087	yes	Up	Trub1	TruB pseudouridine (psi) synthase family member 1
Vkorc1l1	0.124483	7.37113	0.0265236	0.316868	yes	Up	Vkorc1l1	vitamin K epoxide reductase complex, subunit 1-like 1
Nrp1	1.63836	7.37064	0.0181824	0.292343	yes	Up	Nrp1	neuropilin 1
Gm53983	1.34902	7.36619	0.0203689	0.296087	yes	Up	Gm53983	predicted gene, 53983
Etfdh	1.77997	7.36396	0.0173629	0.290369	yes	Up	Etfdh	electron transferring flavoprotein, dehydrogenase
Gm4013	0.264955	7.36371	0.0257545	0.314524	yes	Up	Gm4013	predicted gene 4013
9930104L06Rik	0.346472	7.36161	0.0253847	0.314381	yes	Up	9930104L06Rik	RIKEN cDNA 9930104L06 gene
Khnyn	1.66035	7.35929	0.0181755	0.292343	yes	Up	Khnyn	KH and NYN domain containing
Abcc1	1.11713	7.35785	0.0216705	0.3026	yes	Up	Abcc1	ATP-binding cassette, sub-family C (CFTR/MRP), member 1
Gm5867	1.62374	7.35422	0.0184774	0.292521	yes	Up	Gm5867	predicted gene 5867
Ep300	1.97359	7.35353	0.0162011	0.283549	yes	Up	Ep300	E1A binding protein p300
Prss8	3.90699	7.35259	0.00088634	0.151143	yes	Up	Prss8	protease, serine 8 (prostasin)
Gm53915	2.70745	7.35122	0.0106003	0.262088	yes	Up	Gm53915	predicted gene, 53915
Psmd6	1.8104	7.3499	0.0173457	0.290369	yes	Up	Psmd6	proteasome (prosome, macropain) 26S subunit, non-ATPase, 6
Gm2885	0.296831	7.34734	0.0258298	0.314524	yes	Up	Gm2885	predicted gene 2885
Blnk	1.82176	7.34685	0.0173029	0.290029	yes	Up	Blnk	B cell linker
Gm53445	0.365629	7.34669	0.0255208	0.314491	yes	Up	Gm53445	predicted gene, 53445
Adgrg1	1.73818	7.34649	0.0178447	0.292186	yes	Up	Adgrg1	adhesion G protein-coupled receptor G1
Prkag3	0.014956	7.34417	0.027733	0.320337	yes	Up	Prkag3	protein kinase, AMP-activated, gamma 3 non-catalytic subunit
Scarf2	1.94998	7.34375	0.0165231	0.285891	yes	Up	Scarf2	scavenger receptor class F, member 2
Exosc3	0.755314	7.34028	0.0239653	0.310519	yes	Up	Exosc3	exosome component 3
Moxd1	0.0899705	7.33983	0.02724	0.3186	yes	Up	Moxd1	monooxygenase, DBH-like 1
Ifi204	-0.632639	7.33934	0.0322775	0.331037	yes	Up	Ifi204	interferon activated gene 204
Ccndbp1	1.25742	7.33926	0.0213208	0.301017	yes	Up	Ccndbp1	cyclin D-type binding-protein 1
Ttll7	0.862913	7.33726	0.0232943	0.307095	yes	Up	Ttll7	tubulin tyrosine ligase-like family, member 7
Ppp1r9b	2.36469	7.33616	0.0132895	0.271362	yes	Up	Ppp1r9b	protein phosphatase 1, regulatory subunit 9B
Zfp993	3.45758	7.33421	0.00569527	0.222918	yes	Up	Zfp993	zinc finger protein 993
1810034E14Rik	0.735737	7.33203	0.0242269	0.311643	yes	Up	1810034E14Rik	RIKEN cDNA 1810034E14 gene
Sat2	1.68058	7.33117	0.0183909	0.292343	yes	Up	Sat2	spermidine/spermine N1-acetyl transferase 2
Frrs1	2.03864	7.33061	0.0159049	0.281711	yes	Up	Frrs1	ferric-chelate reductase 1
Cdkn1b	0.953445	7.33042	0.0228653	0.30585	yes	Up	Cdkn1b	cyclin-dependent kinase inhibitor 1B
Bcs1l	0.688384	7.32728	0.0246477	0.31266	yes	Up	Bcs1l	BCS1-like (yeast)
Atp2c2	1.04755	7.32649	0.0224196	0.305012	yes	Up	Atp2c2	ATPase, Ca++ transporting, type 2C, member 2
Alg12	1.11952	7.32508	0.0221022	0.304235	yes	Up	Alg12	asparagine-linked glycosylation 12 (alpha-1,6-mannosyltransferase)
Mapk6	1.66474	7.32293	0.0185987	0.292932	yes	Up	Mapk6	mitogen-activated protein kinase 6
Gm30296	0.287256	7.32282	0.02623	0.316154	yes	Up	Gm30296	predicted gene, 30296
Gm46829	1.27941	7.32199	0.0214694	0.30123	yes	Up	Gm46829	predicted gene, 46829
Cttnbp2nl	1.35883	7.32196	0.0208603	0.299184	yes	Up	Cttnbp2nl	CTTNBP2 N-terminal like
Tfb1m	1.29839	7.32022	0.0213994	0.301017	yes	Up	Tfb1m	transcription factor B1, mitochondrial
Slc4a3	1.68973	7.31781	0.0185001	0.292669	yes	Up	Slc4a3	solute carrier family 4 (anion exchanger), member 3
Rfesd	0.840722	7.31767	0.0237054	0.309466	yes	Up	Rfesd	Rieske (Fe-S) domain containing
Taf9	0.733895	7.3171	0.0244515	0.311922	yes	Up	Taf9	TATA-box binding protein associated factor 9
Gm13748	0.475625	7.3139	0.0255685	0.314524	yes	Up	Gm13748	predicted gene 13748
Mrpl44	2.2809	7.31306	0.0141565	0.275225	yes	Up	Mrpl44	mitochondrial ribosomal protein L44
Vta1	3.44449	7.31008	0.00204675	0.175566	yes	Up	Vta1	vesicle (multivesicular body) trafficking 1
Layn	3.30941	7.30848	0.00200415	0.175566	yes	Up	Layn	layilin
Gm52662	0.55016	7.30614	0.0254625	0.314491	yes	Up	Gm52662	predicted gene, 52662
Ltf	1.61404	7.30603	0.01915	0.294878	yes	Up	Ltf	lactotransferrin
Esco1	1.13856	7.30595	0.0222882	0.304545	yes	Up	Esco1	establishment of sister chromatid cohesion N-acetyltransferase 1
Hal	0.631709	7.30526	0.0252593	0.313894	yes	Up	Hal	histidine ammonia lyase
2810021J22Rik	0.546912	7.30248	0.0255225	0.314491	yes	Up	2810021J22Rik	RIKEN cDNA 2810021J22 gene
Ncs1	1.15633	7.3023	0.0222502	0.304235	yes	Up	Ncs1	neuronal calcium sensor 1
Bmpr2	0.754447	7.30174	0.0245247	0.312145	yes	Up	Bmpr2	bone morphogenetic protein receptor, type II (serine/threonine kinase)
Clec3b	0.444362	7.29983	0.0258866	0.314524	yes	Up	Clec3b	C-type lectin domain family 3, member b
Ralgps1	1.72026	7.29959	0.0185302	0.292847	yes	Up	Ralgps1	Ral GEF with PH domain and SH3 binding motif 1
Vps33a	1.43656	7.2967	0.0205672	0.29692	yes	Up	Vps33a	VPS33A CORVET/HOPS core subunit
Psma4	2.17838	7.295	0.0151732	0.277413	yes	Up	Psma4	proteasome subunit alpha 4
Nif3l1	1.51835	7.29122	0.0200328	0.295747	yes	Up	Nif3l1	Ngg1 interacting factor 3-like 1 (S. pombe)
Synpo2	1.85459	7.28977	0.0178005	0.292186	yes	Up	Synpo2	synaptopodin 2
Serf1	2.59255	7.2897	0.012085	0.266696	yes	Up	Serf1	small EDRK-rich factor 1
Pask	1.47469	7.28958	0.020369	0.296087	yes	Up	Pask	PAS domain containing serine/threonine kinase
Eif2b3	1.65275	7.28662	0.019135	0.294866	yes	Up	Eif2b3	eukaryotic translation initiation factor 2B, subunit 3
Gm30319	0.502335	7.28635	0.0258903	0.314524	yes	Up	Gm30319	predicted gene, 30319
Gm33106	0.665446	7.28258	0.0254794	0.314491	yes	Up	Gm33106	predicted gene, 33106
Hand1	1.17451	7.27906	0.0224938	0.305094	yes	Up	Hand1	heart and neural crest derivatives expressed 1
Gm15972	0.759839	7.27897	0.0248132	0.313196	yes	Up	Gm15972	predicted gene 15972
Gm9909	1.28667	7.27775	0.0220451	0.304235	yes	Up	Gm9909	predicted gene 9909
Marcks	2.71663	7.27529	0.0112177	0.262117	yes	Up	Marcks	myristoylated alanine rich protein kinase C substrate
Ugt2b34	1.87143	7.27438	0.0178904	0.292186	yes	Up	Ugt2b34	UDP glucuronosyltransferase 2 family, polypeptide B34
Aspa	-0.0120881	7.27378	0.0288492	0.325225	yes	Up	Aspa	aspartoacylase
Msantd7	2.10773	7.27241	0.016004	0.282262	yes	Up	Msantd7	Myb/SANT DNA binding domain containing 7
Odad1	0.641649	7.27221	0.0257202	0.314524	yes	Up	Odad1	outer dynein arm docking complex subunit 1
Spns2os	-0.0860292	7.2716	0.0290535	0.325488	yes	Up	Spns2os	Spns2 opposite strand
Uspl1	1.99457	7.27021	0.0170018	0.286952	yes	Up	Uspl1	ubiquitin specific peptidase like 1
Dstyk	0.830755	7.26981	0.0244617	0.311922	yes	Up	Dstyk	dual serine/threonine and tyrosine protein kinase
Gm41608	3.00114	7.26581	0.00399094	0.212638	yes	Up	Gm41608	predicted gene, 41608
Gm16141	0.304372	7.26567	0.026997	0.318103	yes	Up	Gm16141	predicted gene 16141
Nus1	1.60254	7.26431	0.0197736	0.295367	yes	Up	Nus1	NUS1 dehydrodolichyl diphosphate synthase subunit
Ccnq	3.4892	7.26365	0.0020099	0.175566	yes	Up	Ccnq	cyclin Q
Gm21992	-0.607147	7.26261	0.0334188	0.334535	yes	Up	Gm21992	predicted gene 21992
LOC102638047	-0.648157	7.2626	0.0335835	0.334943	yes	Up	LOC102638047	sp110 nuclear body protein-like
Cdh3	-0.765222	7.26259	0.0342589	0.336323	yes	Up	Cdh3	cadherin 3
Jph1	-0.795243	7.26259	0.0344911	0.337202	yes	Up	Jph1	junctophilin 1
Sema3d	-0.855424	7.26258	0.0350402	0.339339	yes	Up	Sema3d	sema domain, immunoglobulin domain (Ig), short basic domain, secreted, (semaphorin) 3D
Gm53975	0.0857922	7.26064	0.0284769	0.324505	yes	Up	Gm53975	predicted gene, 53975
Gm9199	1.64921	7.26012	0.0195094	0.295141	yes	Up	Gm9199	predicted gene 9199
Uba2	2.79111	7.25955	0.0107812	0.262117	yes	Up	Uba2	ubiquitin-like modifier activating enzyme 2
Gm52053	-0.347994	7.25142	0.0306772	0.328425	yes	Up	Gm52053	predicted gene, 52053
Golga7	1.2646	7.24945	0.0225363	0.305094	yes	Up	Golga7	golgin A7
Nudt1	4.47432	7.24903	0.00028752	0.104484	yes	Up	Nudt1	nudix hydrolase 1
Gm16315	0.417104	7.24769	0.0267687	0.318103	yes	Up	Gm16315	predicted gene 16315
Mis12	1.84145	7.24763	0.0184091	0.292343	yes	Up	Mis12	MIS12 kinetochore complex component
4930521O11Rik	0.430421	7.24755	0.0267136	0.317928	yes	Up	4930521O11Rik	RIKEN cDNA 4930521O11 gene
Lrrc28	1.40058	7.24745	0.0215274	0.30151	yes	Up	Lrrc28	leucine rich repeat containing 28
Ankrd40cl	1.58668	7.24571	0.0201394	0.296087	yes	Up	Ankrd40cl	ANKRD40 C-terminal like
Macir	0.226337	7.24221	0.0277774	0.320513	yes	Up	Macir	macrophage immunometabolism regulator
Napepld	0.864941	7.24202	0.0246464	0.31266	yes	Up	Napepld	N-acyl phosphatidylethanolamine phospholipase D
Stum	1.7853	7.24196	0.0188479	0.293861	yes	Up	Stum	mechanosensory transduction mediator
Stam	0.250085	7.24175	0.0276464	0.319878	yes	Up	Stam	signal transducing adaptor molecule (SH3 domain and ITAM motif) 1
Gm41098	0.981476	7.24134	0.0239698	0.310519	yes	Up	Gm41098	predicted gene, 41098
D630033O11Rik	-0.0483243	7.24101	0.0294322	0.326783	yes	Up	D630033O11Rik	RIKEN cDNA D630033O11 gene
Cyp4f41-ps	-0.168843	7.23802	0.0298637	0.327086	yes	Up	Cyp4f41-ps	cytochrome P450, family 4, subfamily f, polypeptide 41 pseudogene
Il18	1.03069	7.23772	0.02376	0.309491	yes	Up	Il18	interleukin 18
Gm35855	-0.442924	7.2376	0.0317237	0.32889	yes	Up	Gm35855	predicted gene, 35855
Gm39260	1.32286	7.23344	0.0223845	0.304947	yes	Up	Gm39260	predicted gene, 39260
Dand5	0.564392	7.23219	0.0265171	0.316868	yes	Up	Dand5	DAN domain family member 5, BMP antagonist
Lig3	1.09548	7.2311	0.0235383	0.308754	yes	Up	Lig3	ligase III, DNA, ATP-dependent
Efcab5	1.21191	7.23079	0.0230104	0.306429	yes	Up	Efcab5	EF-hand calcium binding domain 5
Ghitm	4.3517	7.23037	0.00039464	0.110252	yes	Up	Ghitm	growth hormone inducible transmembrane protein
Sestd1	1.80855	7.22939	0.018856	0.293861	yes	Up	Sestd1	SEC14 and spectrin domains 1
Tcaf1	1.34557	7.22894	0.0222516	0.304235	yes	Up	Tcaf1	TRPM8 channel-associated factor 1
Ttbk2	1.36398	7.22295	0.0221754	0.304235	yes	Up	Ttbk2	tau tubulin kinase 2
Pitx2	1.73814	7.22172	0.0194226	0.295141	yes	Up	Pitx2	paired-like homeodomain transcription factor 2
Lpar3	-0.36777	7.21898	0.0313503	0.328647	yes	Up	Lpar3	lysophosphatidic acid receptor 3
Gm8493	0.487923	7.21844	0.0269621	0.318103	yes	Up	Gm8493	predicted gene 8493
Igfbp7	4.89209	7.21814	0.000120483	0.0678352	yes	Up	Igfbp7	insulin-like growth factor binding protein 7
Cep68	0.500209	7.21795	0.026924	0.318103	yes	Up	Cep68	centrosomal protein 68
Iqce	1.71191	7.21659	0.0196618	0.295325	yes	Up	Iqce	IQ motif containing E
Gm52709	-0.0974647	7.21624	0.0299563	0.327254	yes	Up	Gm52709	predicted gene, 52709
Lynx1	1.4942	7.21558	0.0212332	0.301017	yes	Up	Lynx1	Ly6/neurotoxin 1
Gm41349	-0.183821	7.21392	0.0303107	0.328425	yes	Up	Gm41349	predicted gene, 41349
Xkr6	1.93325	7.21366	0.0182573	0.292343	yes	Up	Xkr6	X-linked Kx blood group related 6
Tubgcp2	1.31643	7.21325	0.0227286	0.305591	yes	Up	Tubgcp2	tubulin, gamma complex associated protein 2
Gas2l2	-0.265979	7.21312	0.0307344	0.328425	yes	Up	Gas2l2	growth arrest-specific 2 like 2
Gjb5	0.375499	7.21103	0.0274969	0.319878	yes	Up	Gjb5	gap junction protein, beta 5
Rab6a	1.24329	7.20988	0.0231808	0.306896	yes	Up	Rab6a	RAB6A, member RAS oncogene family
Rpa4	0.668609	7.20801	0.0265787	0.317228	yes	Up	Rpa4	replication protein A4
Mrpl16	2.36592	7.20483	0.0147027	0.276501	yes	Up	Mrpl16	mitochondrial ribosomal protein L16
Trim14	2.21129	7.20424	0.0159418	0.281711	yes	Up	Trim14	tripartite motif-containing 14
A930037H05Rik	1.18831	7.20416	0.0235036	0.308587	yes	Up	A930037H05Rik	RIKEN cDNA A930037H05 gene
Elk1	1.43207	7.20403	0.021879	0.303886	yes	Up	Elk1	ELK1, member of ETS oncogene family
Gstt3	2.30401	7.2022	0.0152158	0.277729	yes	Up	Gstt3	glutathione S-transferase, theta 3
Tbk1	2.3885	7.19868	0.00811331	0.248866	yes	Up	Tbk1	TANK-binding kinase 1
Ccdc80	3.35862	7.195	0.00186773	0.175566	yes	Up	Ccdc80	coiled-coil domain containing 80
Gm12002	0.89883	7.19303	0.02517	0.313789	yes	Up	Gm12002	predicted gene 12002
Lsm10	1.81463	7.1907	0.0193235	0.295141	yes	Up	Lsm10	U7 snRNP-specific Sm-like protein LSM10
Cldnd1	1.50583	7.19061	0.0214949	0.301396	yes	Up	Cldnd1	claudin domain containing 1
Ccnt2	-0.809419	7.19057	0.0358351	0.341819	yes	Up	Ccnt2	cyclin T2
Igf1r	1.79675	7.18958	0.019461	0.295141	yes	Up	Igf1r	insulin-like growth factor I receptor
Gm12758	1.16039	7.18819	0.0238611	0.309842	yes	Up	Gm12758	predicted gene 12758
Cops5	2.11346	7.18676	0.0169942	0.286952	yes	Up	Cops5	COP9 signalosome subunit 5
Emc1	1.59263	7.18574	0.0209128	0.299545	yes	Up	Emc1	ER membrane protein complex subunit 1
Tmem106b	1.00433	7.18484	0.024689	0.312822	yes	Up	Tmem106b	transmembrane protein 106B
Gm16500	-0.553795	7.18434	0.0339325	0.335903	yes	Up	Gm16500	predicted gene 16500
Gcnt4	0.245646	7.18384	0.0285795	0.324557	yes	Up	Gcnt4	glucosaminyl (N-acetyl) transferase 4, core 2 (beta-1,6-N-acetylglucosaminyltransferase)
6430710C18Rik	-0.872728	7.1837	0.0365742	0.343416	yes	Up	6430710C18Rik	RIKEN cDNA 6430710C18 gene
Cav3	0.917232	7.18293	0.0252124	0.313789	yes	Up	Cav3	caveolin 3
Pex1	1.88801	7.18278	0.0189597	0.294224	yes	Up	Pex1	peroxisomal biogenesis factor 1
Gm33950	1.58644	7.18083	0.0210303	0.300647	yes	Up	Gm33950	predicted gene, 33950
Bace1	1.57135	7.18074	0.021154	0.300647	yes	Up	Bace1	beta-site APP cleaving enzyme 1
Msantd4	1.80139	7.18065	0.0195563	0.295325	yes	Up	Msantd4	Myb/SANT-like DNA-binding domain containing 4 with coiled-coils
4931440P22Rik	-0.253997	7.18045	0.0312002	0.328425	yes	Up	4931440P22Rik	RIKEN cDNA 4931440P22 gene
Platr25	1.61832	7.17857	0.0208235	0.299184	yes	Up	Platr25	pluripotency associated transcript 25
Skp2	1.08167	7.17507	0.0244346	0.311922	yes	Up	Skp2	S-phase kinase-associated protein 2
Adnp	0.458479	7.17401	0.0277494	0.320358	yes	Up	Adnp	activity-dependent neuroprotective protein
Hnrnpa0	1.46697	7.17212	0.0220541	0.304235	yes	Up	Hnrnpa0	heterogeneous nuclear ribonucleoprotein A0
Cdca2	2.58702	7.1702	0.0133688	0.271362	yes	Up	Cdca2	cell division cycle associated 2
Gatad1	1.73039	7.16921	0.0201834	0.296087	yes	Up	Gatad1	GATA zinc finger domain containing 1
Litafd	-0.350558	7.16912	0.0320326	0.330271	yes	Up	Litafd	LITAF domain containing
Gm31638	0.566305	7.16772	0.0275106	0.319878	yes	Up	Gm31638	predicted gene, 31638
Prpf38a	1.73058	7.16713	0.0202106	0.296087	yes	Up	Prpf38a	PRP38 pre-mRNA processing factor 38 (yeast) domain containing A
Zdhhc24	0.538943	7.16528	0.027633	0.319878	yes	Up	Zdhhc24	zinc finger, DHHC domain containing 24
Nbr1	1.81401	7.16288	0.0196976	0.295325	yes	Up	Nbr1	NBR1, autophagy cargo receptor
Mthfd1l	0.00534322	7.16188	0.030604	0.328425	yes	Up	Mthfd1l	methylenetetrahydrofolate dehydrogenase (NADP+ dependent) 1-like
Tln2	1.69466	7.16098	0.0205323	0.29661	yes	Up	Tln2	talin 2
Prpf40a	0.712563	7.15909	0.0269845	0.318103	yes	Up	Prpf40a	pre-mRNA processing factor 40A
Mgat5	2.31785	7.15747	0.0156302	0.280605	yes	Up	Mgat5	mannoside acetylglucosaminyltransferase 5
Gm15760	0.723489	7.15664	0.0269389	0.318103	yes	Up	Gm15760	predicted gene 15760
Ccdc51	1.28735	7.15658	0.0237895	0.309491	yes	Up	Ccdc51	coiled-coil domain containing 51
Gm33543	-0.961513	7.15641	0.0379386	0.345964	yes	Up	Gm33543	predicted gene, 33543
Gm40095	2.06113	7.15338	0.0178639	0.292186	yes	Up	Gm40095	predicted gene, 40095
Sbno1	1.92588	7.15231	0.0191358	0.294866	yes	Up	Sbno1	strawberry notch 1
Rtraf	2.16941	7.15209	0.0169451	0.286796	yes	Up	Rtraf	RNA transcription, translation and transport factor
Gm19426	0.120355	7.15161	0.0299483	0.327254	yes	Up	Gm19426	predicted gene, 19426
Syna	1.14201	7.14946	0.0245319	0.312145	yes	Up	Syna	syncytin a
Cnih1	0.906002	7.14544	0.0258569	0.314524	yes	Up	Cnih1	cornichon family AMPA receptor auxiliary protein 1
Ythdf2	1.60244	7.14331	0.0214394	0.301097	yes	Up	Ythdf2	YTH N6-methyladenosine RNA binding protein 2
Zwint	1.63528	7.13944	0.0212496	0.301017	yes	Up	Zwint	ZW10 interactor
Vars2	1.40988	7.13894	0.0230066	0.306429	yes	Up	Vars2	valyl-tRNA synthetase 2, mitochondrial
Gm34032	0.30559	7.13525	0.0290402	0.325488	yes	Up	Gm34032	predicted gene, 34032
Ndufab1	2.05934	7.13511	0.0181188	0.292343	yes	Up	Ndufab1	NADH:ubiquinone oxidoreductase subunit AB1
1700030C10Rik	1.07646	7.13424	0.0250717	0.313789	yes	Up	1700030C10Rik	RIKEN cDNA 1700030C10 gene
5430405H02Rik	0.953901	7.13294	0.0257731	0.314524	yes	Up	5430405H02Rik	RIKEN cDNA 5430405H02 gene
Ints6	0.735211	7.13174	0.0272489	0.3186	yes	Up	Ints6	integrator complex subunit 6
Ugt1a2	0.00697142	7.13123	0.0311059	0.328425	yes	Up	Ugt1a2	UDP glucuronosyltransferase 1 family, polypeptide A2
Plxna2	2.89295	7.12947	0.0051462	0.217488	yes	Up	Plxna2	plexin A2
Il27ra	-0.607591	7.12864	0.035711	0.341765	yes	Up	Il27ra	interleukin 27 receptor, alpha
Aoc3	1.08891	7.12526	0.0251599	0.313789	yes	Up	Aoc3	amine oxidase, copper containing 3
Gm52890	0.795165	7.12427	0.0269246	0.318103	yes	Up	Gm52890	predicted gene, 52890
Rbm4	1.55753	7.12407	0.0220522	0.304235	yes	Up	Rbm4	RNA binding motif protein 4
Nid2	0.481699	7.12199	0.0285068	0.324505	yes	Up	Nid2	nidogen 2
Rab6b	1.4413	7.11925	0.0230296	0.306429	yes	Up	Rab6b	RAB6B, member RAS oncogene family
Phaf1	2.08595	7.11862	0.0180991	0.292343	yes	Up	Phaf1	phagosome assembly factor 1
D830024N08Rik	1.95148	7.11716	0.0193744	0.295141	yes	Up	D830024N08Rik	RIKEN cDNA D830024N08 gene
Cdkal1	2.0901	7.11332	0.0181267	0.292343	yes	Up	Cdkal1	CDK5 regulatory subunit associated protein 1-like 1
Atg3	0.978501	7.11218	0.0259422	0.314544	yes	Up	Atg3	autophagy related 3
Gm40302	1.04165	7.11147	0.0256037	0.314524	yes	Up	Gm40302	predicted gene, 40302
Kcnk6	1.17903	7.11107	0.0249465	0.313552	yes	Up	Kcnk6	potassium inwardly-rectifying channel, subfamily K, member 6
Naa25	2.37911	7.11107	0.0156934	0.281124	yes	Up	Naa25	N(alpha)-acetyltransferase 25, NatB auxiliary subunit
Gm38955	-0.258074	7.11097	0.0323815	0.33112	yes	Up	Gm38955	predicted gene, 38955
E030030I06Rik	0.494574	7.11073	0.0286465	0.324557	yes	Up	E030030I06Rik	RIKEN cDNA E030030I06 gene
Dapk1	0.494167	7.10902	0.0286755	0.324557	yes	Up	Dapk1	death associated protein kinase 1
Rab2b	1.18928	7.10776	0.0249456	0.313552	yes	Up	Rab2b	RAB2B, member RAS oncogene family
Pdik1l	0.605667	7.10725	0.0283763	0.324099	yes	Up	Pdik1l	PDLIM1 interacting kinase 1 like
H4c14	0.357038	7.10699	0.0292486	0.326677	yes	Up	H4c14	H4 clustered histone 14
Ankrd13b	1.58336	7.10644	0.0221112	0.304235	yes	Up	Ankrd13b	ankyrin repeat domain 13b
A730008H23Rik	-0.358208	7.10637	0.0331526	0.333368	yes	Up	A730008H23Rik	RIKEN cDNA A730008H23 gene
Ppp1r2-ps2	1.00901	7.10393	0.0258976	0.314524	yes	Up	Ppp1r2-ps2	protein phosphatase 1, regulatory (inhibitor) subunit 2, pseudogene 2
Cd55	0.948124	7.1018	0.0262853	0.316433	yes	Up	Cd55	CD55 molecule, decay accelerating factor for complement
Bcl6	0.802814	7.10079	0.0272426	0.3186	yes	Up	Bcl6	B cell leukemia/lymphoma 6
Tox4	2.13677	7.0986	0.0179194	0.292329	yes	Up	Tox4	TOX high mobility group box family member 4
Slc16a6	1.79043	7.09853	0.0207555	0.298656	yes	Up	Slc16a6	solute carrier family 16 (monocarboxylic acid transporters), member 6
Wasl	0.976363	7.09844	0.0261781	0.316008	yes	Up	Wasl	WASP like actin nucleation promoting factor
Septin4	1.26229	7.09837	0.0247768	0.313196	yes	Up	Septin4	septin 4
Gm3650	0.324203	7.09746	0.0295638	0.326783	yes	Up	Gm3650	predicted gene 3650
Gm52879	-0.49135	7.09514	0.0346591	0.337858	yes	Up	Gm52879	predicted gene, 52879
Gm43868	0.113152	7.09042	0.0310114	0.328425	yes	Up	Gm43868	predicted gene, 43868
Lcmt2	1.72163	7.09009	0.0213673	0.301017	yes	Up	Lcmt2	leucine carboxyl methyltransferase 2
Suz12	1.47039	7.08849	0.0232537	0.306915	yes	Up	Suz12	SUZ12 polycomb repressive complex 2 subunit
LOC115487798	1.38444	7.08815	0.0239973	0.310554	yes	Up	LOC115487798	uncharacterized LOC115487798
Cd44	2.24322	7.08655	0.0171246	0.288361	yes	Up	Cd44	CD44 antigen
Gm32574	1.04253	7.08624	0.0260062	0.314799	yes	Up	Gm32574	predicted gene, 32574
Gm35340	1.05084	7.08427	0.0259846	0.314711	yes	Up	Gm35340	predicted gene, 35340
B230369F24Rik	1.08479	7.08222	0.0258486	0.314524	yes	Up	B230369F24Rik	RIKEN cDNA B230369F24 gene
Dipk1b	0.976009	7.08209	0.0264429	0.316868	yes	Up	Dipk1b	divergent protein kinase domain 1B
Dnai7	0.0844979	7.08186	0.0313882	0.32867	yes	Up	Dnai7	dynein axonemal intermediate chain 7
Gm35229	0.130595	7.08096	0.0310359	0.328425	yes	Up	Gm35229	predicted gene, 35229
Macrod2	-0.652799	7.08033	0.0367658	0.343882	yes	Up	Macrod2	mono-ADP ribosylhydrolase 2
Gm33017	-0.689111	7.07942	0.0369501	0.343882	yes	Up	Gm33017	predicted gene, 33017
Papola	3.75117	7.07727	0.00551183	0.220856	yes	Up	Papola	poly (A) polymerase alpha
Nemf	0.115216	7.0764	0.0312316	0.328441	yes	Up	Nemf	nuclear export mediator factor
Heph	1.28807	7.07484	0.0250366	0.313789	yes	Up	Heph	hephaestin
Ark2n	0.273252	7.07454	0.0302086	0.328214	yes	Up	Ark2n	arkadia (RNF111) N-terminal like PKA signaling regulator 2N
Stxbp3	0.92601	7.0729	0.026881	0.318103	yes	Up	Stxbp3	syntaxin binding protein 3
Zfp868	0.0779119	7.07147	0.0316202	0.328748	yes	Up	Zfp868	zinc finger protein 868
Pld1	2.03225	7.07129	0.0192289	0.295125	yes	Up	Pld1	phospholipase D1
Wwtr1	0.439591	7.06746	0.0295545	0.326783	yes	Up	Wwtr1	WW domain containing transcription regulator 1
Eps8	3.6058	7.06564	0.0015664	0.172527	yes	Up	Eps8	epidermal growth factor receptor pathway substrate 8
Lamtor3	1.03682	7.05927	0.0264603	0.316868	yes	Up	Lamtor3	late endosomal/lysosomal adaptor, MAPK and MTOR activator 3
Nit2	1.59062	7.05472	0.0228267	0.30585	yes	Up	Nit2	nitrilase family, member 2
Paics	1.94517	7.05467	0.0203009	0.296087	yes	Up	Paics	phosphoribosylaminoimidazole carboxylase, phosphoribosylaminoribosylaminoimidazole, succinocarboxamide synthetase
Gng11	2.89198	7.05397	0.0119824	0.266628	yes	Up	Gng11	guanine nucleotide binding protein (G protein), gamma 11
Gm10069	0.247316	7.05282	0.0307265	0.328425	yes	Up	Gm10069	predicted gene 10069
Zmynd19	1.48061	7.05254	0.0237241	0.309491	yes	Up	Zmynd19	zinc finger, MYND domain containing 19
Gm38750	-0.423984	7.05251	0.0346813	0.337858	yes	Up	Gm38750	predicted gene, 38750
Lyst	0.564775	7.05241	0.0293977	0.326677	yes	Up	Lyst	lysosomal trafficking regulator
Ikbkb	0.430708	7.05238	0.0298407	0.327086	yes	Up	Ikbkb	inhibitor of kappaB kinase beta
Pole4	3.00608	7.05194	0.0110604	0.262117	yes	Up	Pole4	polymerase (DNA-directed), epsilon 4 (p12 subunit)
Msx1	0.102345	7.04881	0.0318085	0.328992	yes	Up	Msx1	msh homeobox 1
Gm15708	1.55706	7.04836	0.023187	0.306896	yes	Up	Gm15708	predicted gene 15708
Adck1	1.24335	7.04825	0.0256532	0.314524	yes	Up	Adck1	aarF domain containing kinase 1
Gm48745	0.150096	7.04624	0.0314912	0.328748	yes	Up	Gm48745	predicted gene, 48745
Ark2c	-0.155977	7.0439	0.0330549	0.333035	yes	Up	Ark2c	arkadia (RNF111) C-terminal like ring finger ubiquitin ligase 2C
Nf1	1.44236	7.04359	0.0174717	0.29067	yes	Up	Nf1	neurofibromin 1
Plekhh2	0.648483	7.04293	0.0293455	0.326677	yes	Up	Plekhh2	pleckstrin homology domain containing, family H (with MyTH4 domain) member 2
Arl5c	1.74205	7.04227	0.0219151	0.303988	yes	Up	Arl5c	ADP-ribosylation factor-like 5C
Cd300c2	0.14238	7.04197	0.0316139	0.328748	yes	Up	Cd300c2	CD300C molecule 2
Adgra3	1.46347	7.04196	0.024026	0.310554	yes	Up	Adgra3	adhesion G protein-coupled receptor A3
Gm13807	-1.01501	7.04181	0.0403753	0.349933	yes	Up	Gm13807	predicted gene 13807
Tmem119	1.69625	7.04143	0.0222515	0.304235	yes	Up	Tmem119	transmembrane protein 119
Mrgprf	0.746889	7.03816	0.0286895	0.324557	yes	Up	Mrgprf	MAS-related GPR, member F
Rnf146	1.29024	7.03756	0.0256296	0.314524	yes	Up	Rnf146	ring finger protein 146
Gm52329	1.30596	7.03716	0.0254937	0.314491	yes	Up	Gm52329	predicted gene, 52329
Aim2	0.720595	7.03616	0.0289297	0.325452	yes	Up	Aim2	absent in melanoma 2
Gm51691	0.434567	7.02682	0.0302711	0.328425	yes	Up	Gm51691	predicted gene, 51691
Gm34065	0.935688	7.02532	0.027606	0.319878	yes	Up	Gm34065	predicted gene, 34065
Fbn2	1.45607	7.02432	0.0243767	0.311922	yes	Up	Fbn2	fibrillin 2
Dsg4	-0.612602	7.02362	0.0376373	0.345964	yes	Up	Dsg4	desmoglein 4
Dkk3	2.38232	7.0228	0.0167671	0.286796	yes	Up	Dkk3	dickkopf WNT signaling pathway inhibitor 3
Sanbr	0.288304	7.02249	0.0310254	0.328425	yes	Up	Sanbr	SANT and BTB domain regulator of CSR
Lyset	0.741741	7.02166	0.0290117	0.325488	yes	Up	Lyset	lysosomal enzyme trafficking factor
R3hdm1	0.798493	7.0209	0.0285898	0.324557	yes	Up	R3hdm1	R3H domain containing 1
Mlkl	3.43254	7.02	0.00293292	0.194455	yes	Up	Mlkl	mixed lineage kinase domain-like
Kirrel	0.828835	7.01819	0.0284129	0.324099	yes	Up	Kirrel	kirre like nephrin family adhesion molecule 1
Cfl2	0.719064	7.01789	0.029254	0.326677	yes	Up	Cfl2	cofilin 2, muscle
Bcl2l2	1.20221	7.017	0.0263376	0.316566	yes	Up	Bcl2l2	BCL2-like 2
Dusp18	0.336345	7.0167	0.0308705	0.328425	yes	Up	Dusp18	dual specificity phosphatase 18
Atp2c1	-0.424193	7.01418	0.0353708	0.340641	yes	Up	Atp2c1	ATPase, Ca++-sequestering
Fam20c	0.650473	7.01372	0.0298404	0.327086	yes	Up	Fam20c	FAM20C, golgi associated secretory pathway kinase
Gm36589	0.605024	7.01349	0.029951	0.327254	yes	Up	Gm36589	predicted gene, 36589
Rnase4	2.59098	7.01341	0.015136	0.277122	yes	Up	Rnase4	ribonuclease, RNase A family 4
Lgi2	0.3175	7.01277	0.0310318	0.328425	yes	Up	Lgi2	leucine-rich repeat LGI family, member 2
Aoc2	0.583824	7.01232	0.0300315	0.327548	yes	Up	Aoc2	amine oxidase, copper containing 2 (retina-specific)
Rspo1	0.901309	7.01226	0.0280364	0.322315	yes	Up	Rspo1	R-spondin 1
Larp4	2.75444	7.00859	0.0136955	0.272644	yes	Up	Larp4	La ribonucleoprotein 4
Dhdh	1.03225	7.00459	0.0273947	0.319284	yes	Up	Dhdh	dihydrodiol dehydrogenase (dimeric)
Gm30091	0.631537	7.00403	0.0300582	0.327553	yes	Up	Gm30091	predicted gene, 30091
Aldoc	1.40591	6.99813	0.0252226	0.313789	yes	Up	Aldoc	aldolase C, fructose-bisphosphate
Wdr11	1.10272	6.99759	0.0271339	0.318103	yes	Up	Wdr11	WD repeat domain 11
Il13ra1	1.03691	6.99389	0.0275416	0.319878	yes	Up	Il13ra1	interleukin 13 receptor, alpha 1
Odad4	-0.851892	6.99327	0.0398349	0.348943	yes	Up	Odad4	outer dynein arm complex subunit 4
Slc5a4b	2.49583	6.99302	0.016219	0.283549	yes	Up	Slc5a4b	solute carrier family 5 (neutral amino acid transporters, system A), member 4b
Zscan2	0.332246	6.99168	0.0313287	0.328647	yes	Up	Zscan2	zinc finger and SCAN domain containing 2
Entrep1	1.67301	6.99128	0.0231754	0.306896	yes	Up	Entrep1	endosomal transmembrane epsin interactor 1
Tmem164	2.97645	6.99108	0.0119478	0.266628	yes	Up	Tmem164	transmembrane protein 164
Atp6ap2	0.766655	6.98923	0.0293657	0.326677	yes	Up	Atp6ap2	ATPase, H+ transporting, lysosomal accessory protein 2
Styk1	0.926522	6.9884	0.028286	0.324099	yes	Up	Styk1	serine/threonine/tyrosine kinase 1
Fam135a	0.18689	6.98702	0.0322632	0.331037	yes	Up	Fam135a	family with sequence similarity 135, member A
Pcsk9	1.78548	6.98503	0.0224709	0.305094	yes	Up	Pcsk9	proprotein convertase subtilisin/kexin type 9
Slc27a2	0.547916	6.98413	0.0306213	0.328425	yes	Up	Slc27a2	solute carrier family 27 (fatty acid transporter), member 2
Ppm1e	0.312236	6.98271	0.0315858	0.328748	yes	Up	Ppm1e	protein phosphatase 1E (PP2C domain containing)
Pdzrn4	0.578853	6.98114	0.0305832	0.328425	yes	Up	Pdzrn4	PDZ domain containing RING finger 4
Gpr157	-0.114243	6.98057	0.0340309	0.335903	yes	Up	Gpr157	G protein-coupled receptor 157
Lamtor5	3.91964	6.97455	0.00517063	0.217488	yes	Up	Lamtor5	late endosomal/lysosomal adaptor, MAPK and MTOR activator 5
Gm51797	0.931506	6.97365	0.0285162	0.324505	yes	Up	Gm51797	predicted gene, 51797
Gm32150	0.429497	6.97318	0.0312234	0.328441	yes	Up	Gm32150	predicted gene, 32150
Sfxn2	2.57624	6.97311	0.015787	0.281565	yes	Up	Sfxn2	sideroflexin 2
Slc10a3	1.66021	6.97275	0.0235625	0.308887	yes	Up	Slc10a3	solute carrier family 10 (sodium/bile acid cotransporter family), member 3
Cnbp	2.59865	6.97172	0.0155827	0.280348	yes	Up	Cnbp	cellular nucleic acid binding protein
Ripk4	0.472483	6.96566	0.0311898	0.328425	yes	Up	Ripk4	receptor-interacting serine-threonine kinase 4
Gm39628	0.851649	6.96234	0.0292177	0.326661	yes	Up	Gm39628	predicted gene, 39628
Cd300lg	0.0263272	6.9603	0.0340771	0.335903	yes	Up	Cd300lg	CD300 molecule like family member G
Plin1	0.798959	6.96007	0.029647	0.326783	yes	Up	Plin1	perilipin 1
Cep19	0.709972	6.95911	0.0303439	0.328425	yes	Up	Cep19	centrosomal protein 19
Pgm3	1.40446	6.95795	0.0258869	0.314524	yes	Up	Pgm3	phosphoglucomutase 3
Brcc3	-0.249647	6.95627	0.0350724	0.339409	yes	Up	Brcc3	BRCA1/BRCA2-containing complex, subunit 3
Slc20a1	0.237055	6.95616	0.0324838	0.331177	yes	Up	Slc20a1	solute carrier family 20, member 1
Zfp324	0.206451	6.95428	0.0327133	0.331633	yes	Up	Zfp324	zinc finger protein 324
Mterf1b	1.09936	6.95302	0.0279022	0.321277	yes	Up	Mterf1b	mitochondrial transcription termination factor 1b
Lrig1	1.4869	6.95301	0.0252688	0.313894	yes	Up	Lrig1	leucine-rich repeats and immunoglobulin-like domains 1
Cyp26b1	-0.254258	6.94957	0.0352214	0.340551	yes	Up	Cyp26b1	cytochrome P450, family 26, subfamily b, polypeptide 1
Klhl20	-0.283637	6.94957	0.0354013	0.340641	yes	Up	Klhl20	kelch-like 20
Gm53570	-0.566329	6.94952	0.0383488	0.347529	yes	Up	Gm53570	predicted gene, 53570
Nrn1l	-0.849464	6.94948	0.040654	0.349933	yes	Up	Nrn1l	neuritin 1-like
Car15	0.574531	6.94879	0.0311792	0.328425	yes	Up	Car15	carbonic anhydrase 15
Heatr5a	1.14318	6.94658	0.0278045	0.320657	yes	Up	Heatr5a	HEAT repeat containing 5A
Nsun7	0.0495094	6.94652	0.034098	0.335903	yes	Up	Nsun7	NOL1/NOP2/Sun domain family, member 7
Sobp	1.29729	6.94566	0.027088	0.318103	yes	Up	Sobp	sine oculis binding protein
D930048N14Rik	0.696951	6.9442	0.0307249	0.328425	yes	Up	D930048N14Rik	RIKEN cDNA D930048N14 gene
Ggcx	2.37791	6.94355	0.017879	0.292186	yes	Up	Ggcx	gamma-glutamyl carboxylase
Spred1	0.666451	6.9431	0.0310001	0.328425	yes	Up	Spred1	sprouty protein with EVH-1 domain 1, related sequence
Grpel2	0.970005	6.94279	0.0287998	0.325225	yes	Up	Grpel2	GrpE-like 2, mitochondrial
Tmem9	1.78886	6.94108	0.0231353	0.306896	yes	Up	Tmem9	transmembrane protein 9
Mecom	1.94291	6.9398	0.0220293	0.304235	yes	Up	Mecom	MDS1 and EVI1 complex locus
Gm53514	-0.28746	6.93967	0.0356186	0.341684	yes	Up	Gm53514	predicted gene, 53514
Sh3gl2	0.870744	6.93959	0.0294882	0.326783	yes	Up	Sh3gl2	SH3-domain GRB2-like 2
Sypl	1.22826	6.9394	0.0275294	0.319878	yes	Up	Sypl	synaptophysin-like protein
Mroh6	0.17959	6.93925	0.0331729	0.333368	yes	Up	Mroh6	maestro heat-like repeat family member 6
Man1a	2.96565	6.93746	0.00565548	0.22255	yes	Up	Man1a	mannosidase 1, alpha
Mtfmt	1.56163	6.93724	0.0249129	0.313488	yes	Up	Mtfmt	mitochondrial methionyl-tRNA formyltransferase
Nudt12	0.467117	6.93505	0.0317573	0.328961	yes	Up	Nudt12	nudix hydrolase 12
Nes	2.02264	6.93457	0.0213061	0.301017	yes	Up	Nes	nestin
Gm52866	-0.374995	6.93265	0.0364245	0.343416	yes	Up	Gm52866	predicted gene, 52866
Gm11525	0.0669834	6.93056	0.0342359	0.336323	yes	Up	Gm11525	predicted gene 11525
Cc2d2a	0.48406	6.92952	0.0318027	0.328992	yes	Up	Cc2d2a	coiled-coil and C2 domain containing 2A
Atp2b4	1.69374	6.92803	0.0240343	0.310554	yes	Up	Atp2b4	ATPase, Ca++ transporting, plasma membrane 4
Tgfb2	0.638907	6.92334	0.0314704	0.328748	yes	Up	Tgfb2	transforming growth factor, beta 2
Irgm1	1.11158	6.92327	0.0283686	0.324099	yes	Up	Irgm1	immunity-related GTPase family M member 1
Rsad2	1.34022	6.92131	0.0270969	0.318103	yes	Up	Rsad2	radical S-adenosyl methionine domain containing 2
Fcor	-0.520399	6.92126	0.038243	0.347529	yes	Up	Fcor	Foxo1 corepressor
LOC115488927	1.52597	6.92119	0.0254652	0.314491	yes	Up	LOC115488927	uncharacterized LOC115488927
Clock	1.40402	6.9211	0.0265085	0.316868	yes	Up	Clock	circadian locomotor output cycles kaput
Xrcc3	0.548134	6.91948	0.0317755	0.328961	yes	Up	Xrcc3	X-ray repair complementing defective repair in Chinese hamster cells 3
Gm54009	0.902644	6.91865	0.0296524	0.326783	yes	Up	Gm54009	predicted gene, 54009
Fendrr	1.03601	6.91861	0.0288329	0.325225	yes	Up	Fendrr	Foxf1 adjacent non-coding developmental regulatory RNA
LOC115489511	0.139051	6.91821	0.0338572	0.335894	yes	Up	LOC115489511	uncharacterized LOC115489511
Bmt2	1.31551	6.91795	0.0273844	0.319284	yes	Up	Bmt2	base methyltransferase of 25S rRNA 2
Ift172	0.163295	6.91771	0.0336936	0.335253	yes	Up	Ift172	intraflagellar transport 172
Pdcd1	0.0870262	6.91748	0.0342956	0.336338	yes	Up	Pdcd1	programmed cell death 1
Col4a4	-0.719895	6.91735	0.0401932	0.349145	yes	Up	Col4a4	collagen, type IV, alpha 4
Eif3g	0.931266	6.91643	0.0295066	0.326783	yes	Up	Eif3g	eukaryotic translation initiation factor 3, subunit G
Timp4	-0.225054	6.91414	0.0357361	0.341765	yes	Up	Timp4	tissue inhibitor of metalloproteinase 4
Hdx	1.12141	6.90677	0.0286131	0.324557	yes	Up	Hdx	highly divergent homeobox
Gm35073	-0.176552	6.9063	0.0356448	0.341753	yes	Up	Gm35073	predicted gene, 35073
Setdb1	1.26153	6.90439	0.02799	0.321952	yes	Up	Setdb1	SET domain, bifurcated 1
Bmp2	0.505268	6.89581	0.0323432	0.33112	yes	Up	Bmp2	bone morphogenetic protein 2
Gpr35	1.83425	6.89197	0.0235889	0.309049	yes	Up	Gpr35	G protein-coupled receptor 35
Gm10015	1.23724	6.89022	0.028343	0.324099	yes	Up	Gm10015	predicted gene 10015
Zfp143	1.05387	6.88871	0.0292651	0.326677	yes	Up	Zfp143	zinc finger protein 143
Mfap2	0.525033	6.8883	0.0324254	0.33112	yes	Up	Mfap2	microfibrillar-associated protein 2
Kctd21	-0.195051	6.88826	0.0360632	0.342415	yes	Up	Kctd21	potassium channel tetramerisation domain containing 21
Rpl39	-0.30149	6.88807	0.0366931	0.343718	yes	Up	Rpl39	ribosomal protein L39
2610020C07Rik	-0.548132	6.88648	0.039299	0.348264	yes	Up	2610020C07Rik	RIKEN cDNA 2610020C07 gene
Cstpp1	0.780417	6.88473	0.0311156	0.328425	yes	Up	Cstpp1	centriolar satellite-associated tubulin polyglutamylase complex regulator 1
Smo	-0.183713	6.88456	0.0360808	0.342415	yes	Up	Smo	smoothened, frizzled class receptor
4930447C04Rik	-0.294864	6.88455	0.0367035	0.343718	yes	Up	4930447C04Rik	RIKEN cDNA 4930447C04 gene
Adam1a	-0.471136	6.88452	0.0383125	0.347529	yes	Up	Adam1a	a disintegrin and metallopeptidase domain 1a
Gm41717	-0.915102	6.88445	0.0428037	0.353427	yes	Up	Gm41717	predicted gene, 41717
Paxbp1	2.03567	6.88429	0.0136628	0.272375	yes	Up	Paxbp1	PAX3 and PAX7 binding protein 1
Usp14	0.295623	6.88321	0.0334941	0.334774	yes	Up	Usp14	ubiquitin specific peptidase 14
Gje1-vta1	0.272153	6.88082	0.0336696	0.335253	yes	Up	Gje1-vta1	gap junction protein, epsilon 1-vesicle (multivesicular body) trafficking 1 readthrough
Taf11	1.55453	6.88065	0.0259209	0.314544	yes	Up	Taf11	TATA-box binding protein associated factor 11
Marchf9	1.52597	6.88039	0.0261667	0.316008	yes	Up	Marchf9	membrane associated ring-CH-type finger 9
Gm34624	2.27517	6.8786	0.019713	0.295325	yes	Up	Gm34624	predicted gene, 34624
Prss23	1.96006	6.87648	0.0228566	0.30585	yes	Up	Prss23	protease, serine 23
Birc5	3.44952	6.87641	0.00915416	0.257135	yes	Up	Birc5	baculoviral IAP repeat-containing 5
9630028B13Rik	0.0948166	6.87604	0.0350129	0.339282	yes	Up	9630028B13Rik	RIKEN cDNA 9630028B13 gene
Dgcr8	1.52453	6.87575	0.0262429	0.316154	yes	Up	Dgcr8	DGCR8, microprocessor complex subunit
Gfm2	3.81294	6.87346	0.00116429	0.155461	yes	Up	Gfm2	G elongation factor, mitochondrial 2
Dip2a	0.0454046	6.8734	0.0355089	0.341377	yes	Up	Dip2a	disco interacting protein 2 homolog A
Zfp13	1.72981	6.87315	0.0246858	0.312822	yes	Up	Zfp13	zinc finger protein 13
Zfp949	1.44789	6.87135	0.0269674	0.318103	yes	Up	Zfp949	zinc finger protein 949
Cdc25a	4.95304	6.87006	7.22064e-05	0.0566253	yes	Up	Cdc25a	cell division cycle 25A
Wapl	1.63637	6.86658	0.0254813	0.314491	yes	Up	Wapl	WAPL cohesin release factor
Gm32340	1.16686	6.86632	0.0290992	0.32582	yes	Up	Gm32340	predicted gene, 32340
Bmerb1	0.596006	6.86626	0.0326367	0.331609	yes	Up	Bmerb1	bMERB domain containing 1
Ppfia2	-0.307169	6.86618	0.0371581	0.344559	yes	Up	Ppfia2	protein tyrosine phosphatase, receptor type, f polypeptide (PTPRF), interacting protein (liprin), alpha 2
Il17re	0.920482	6.86416	0.0305124	0.328425	yes	Up	Il17re	interleukin 17 receptor E
Cwf19l2	0.300847	6.86394	0.0338254	0.335894	yes	Up	Cwf19l2	CWF19-like 2, cell cycle control (S. pombe)
Tmem199	1.7014	6.86178	0.0250659	0.313789	yes	Up	Tmem199	transmembrane protein 199
Sgtb	0.597416	6.86159	0.032707	0.331633	yes	Up	Sgtb	small glutamine-rich tetratricopeptide repeat (TPR)-containing, beta
Gm32604	1.88772	6.85681	0.023787	0.309491	yes	Up	Gm32604	predicted gene, 32604
Gm33214	1.14788	6.85664	0.029369	0.326677	yes	Up	Gm33214	predicted gene, 33214
Apol8	-0.910856	6.85536	0.0433326	0.354625	yes	Up	Apol8	apolipoprotein L 8
Abt1	1.62326	6.85408	0.0258109	0.314524	yes	Up	Abt1	activator of basal transcription 1
Spcs2-ps	2.14432	6.85378	0.0213661	0.301017	yes	Up	Spcs2-ps	signal peptidase complex subunit 2, pseudogene
Gm39908	-0.971088	6.85351	0.0438253	0.356018	yes	Up	Gm39908	predicted gene, 39908
Plch2	2.49178	6.85348	0.0181223	0.292343	yes	Up	Plch2	phospholipase C, eta 2
Gm53462	-0.823664	6.85227	0.0423381	0.351891	yes	Up	Gm53462	predicted gene, 53462
Plpp7	0.542798	6.8518	0.0330472	0.333035	yes	Up	Plpp7	phospholipid phosphatase 7 (inactive)
Syce3	0.20025	6.85168	0.0346808	0.337858	yes	Up	Syce3	synaptonemal complex central element protein 3
Mapt	2.33581	6.8508	0.0195948	0.295325	yes	Up	Mapt	microtubule-associated protein tau
Raph1	2.25595	6.84939	0.0203322	0.296087	yes	Up	Raph1	Ras association (RalGDS/AF-6) and pleckstrin homology domains 1
Dydc2	0.598221	6.84346	0.0330639	0.333035	yes	Up	Dydc2	DPY30 domain containing 2
Herc1	2.857	6.84238	0.00694147	0.238193	yes	Up	Herc1	HECT and RLD domain containing E3 ubiquitin protein ligase family member 1
Psme4	0.74514	6.84198	0.0321981	0.331037	yes	Up	Psme4	proteasome (prosome, macropain) activator subunit 4
Gm11201	0.5385	6.83694	0.0333531	0.334318	yes	Up	Gm11201	predicted gene 11201
Acsm5	1.06645	6.8358	0.0301676	0.32793	yes	Up	Acsm5	acyl-CoA synthetase medium-chain family member 5
Gk5	0.816944	6.8346	0.0317707	0.328961	yes	Up	Gk5	glycerol kinase 5 (putative)
Nmrk1	0.200288	6.83201	0.0350497	0.339339	yes	Up	Nmrk1	nicotinamide riboside kinase 1
Klk1	3.96239	6.82927	0.00107411	0.155461	yes	Up	Klk1	kallikrein 1
Pak6	-0.087163	6.82921	0.0367985	0.343882	yes	Up	Pak6	p21 (RAC1) activated kinase 6
Nsl1	2.79977	6.82915	0.00746373	0.24461	yes	Up	Nsl1	NSL1, MIS12 kinetochore complex component
Tmem165	1.12522	6.82788	0.0300095	0.327548	yes	Up	Tmem165	transmembrane protein 165
Ubap1l	0.52477	6.82714	0.0335742	0.334943	yes	Up	Ubap1l	ubiquitin-associated protein 1-like
Gm19624	1.25646	6.82633	0.0293954	0.326677	yes	Up	Gm19624	predicted gene, 19624
Igfbp2	1.32536	6.82386	0.0289614	0.325452	yes	Up	Igfbp2	insulin-like growth factor binding protein 2
Ankrd35	0.127108	6.82353	0.0357609	0.341819	yes	Up	Ankrd35	ankyrin repeat domain 35
Car9	1.4774	6.82205	0.0275829	0.319878	yes	Up	Car9	carbonic anhydrase 9
Arrdc4	1.18613	6.82157	0.0298249	0.327086	yes	Up	Arrdc4	arrestin domain containing 4
Yju2b	3.38017	6.82124	0.00378208	0.208375	yes	Up	Yju2b	YJU2 splicing factor homolog B
Pdxp	1.33364	6.82095	0.0289425	0.325452	yes	Up	Pdxp	pyridoxal (pyridoxine, vitamin B6) phosphatase
Gm34771	-0.541178	6.81719	0.0405833	0.349933	yes	Up	Gm34771	predicted gene, 34771
LOC118567843	-0.289848	6.81709	0.0380028	0.345964	yes	Up	LOC118567843	uncharacterized LOC118567843
Cox8b	0.167373	6.81696	0.0355879	0.341667	yes	Up	Cox8b	cytochrome c oxidase subunit 8B
Serinc1	1.25476	6.81675	0.029577	0.326783	yes	Up	Serinc1	serine incorporator 1
Gm13594	-0.745881	6.81638	0.0424077	0.351891	yes	Up	Gm13594	predicted gene 13594
Gm46496	-0.842407	6.81637	0.0432634	0.354596	yes	Up	Gm46496	predicted gene, 46496
Npm2	-1.06276	6.81634	0.0452756	0.358628	yes	Up	Npm2	nucleophosmin/nucleoplasmin 2
Tbc1d2	0.493845	6.81619	0.0338947	0.335903	yes	Up	Tbc1d2	TBC1 domain family, member 2
Bicdl1	1.24564	6.81598	0.0296471	0.326783	yes	Up	Bicdl1	BICD family like cargo adaptor 1
Nifk	1.24204	6.81409	0.0297055	0.326954	yes	Up	Nifk	nucleolar protein interacting with the FHA domain of MKI67
Nab1	1.2923	6.8109	0.0295282	0.326783	yes	Up	Nab1	Ngfi-A binding protein 1
Zfp810	-0.423156	6.80204	0.0394338	0.348727	yes	Up	Zfp810	zinc finger protein 810
Ddx19b	1.53583	6.80176	0.0274563	0.319664	yes	Up	Ddx19b	DEAD box helicase 19b
Myzap	1.90186	6.80129	0.0246329	0.31266	yes	Up	Myzap	myocardial zonula adherens protein
H2-Q5	0.951196	6.7982	0.0315481	0.328748	yes	Up	H2-Q5	histocompatibility 2, Q region locus 5
Slc7a15	3.01133	6.79781	0.00611219	0.22893	yes	Up	Slc7a15	solute carrier family 7 (cationic amino acid transporter, y+ system), member 15
Sult1d1	-0.186521	6.79608	0.0378252	0.345964	yes	Up	Sult1d1	sulfotransferase family 1D, member 1
Gm33047	0.0138968	6.79579	0.037245	0.34514	yes	Up	Gm33047	predicted gene, 33047
Gm16702	1.52017	6.79421	0.0277207	0.320337	yes	Up	Gm16702	predicted gene, 16702
Tmem241	1.59887	6.7942	0.027054	0.318103	yes	Up	Tmem241	transmembrane protein 241
Tenm4	2.48909	6.79356	0.0103531	0.262088	yes	Up	Tenm4	teneurin transmembrane protein 4
Gm5069	-0.201714	6.79175	0.0379897	0.345964	yes	Up	Gm5069	predicted pseudogene 5069
Galnt4	0.00899668	6.78914	0.0373776	0.345752	yes	Up	Galnt4	polypeptide N-acetylgalactosaminyltransferase 4
Kcnk1	0.0676467	6.78407	0.0370542	0.343887	yes	Up	Kcnk1	potassium channel, subfamily K, member 1
Gm34891	-0.466368	6.78194	0.0403085	0.349933	yes	Up	Gm34891	predicted gene, 34891
Dnajc15	1.92176	6.78153	0.0248214	0.313196	yes	Up	Dnajc15	DnaJ heat shock protein family (Hsp40) member C15
Sp2	0.887101	6.78132	0.0322992	0.331105	yes	Up	Sp2	Sp2 transcription factor
Ttc34	-1.02178	6.78105	0.0456873	0.359077	yes	Up	Ttc34	tetratricopeptide repeat domain 34
Mto1	1.76437	6.77943	0.0260217	0.314813	yes	Up	Mto1	mitochondrial tRNA translation optimization 1
Unc5a	-0.697351	6.77906	0.0428787	0.353427	yes	Up	Unc5a	unc-5 netrin receptor A
Apoc1	0.0169859	6.77885	0.0375912	0.345964	yes	Up	Apoc1	apolipoprotein C-I
Terf1	0.438535	6.77883	0.0348255	0.338423	yes	Up	Terf1	telomeric repeat binding factor 1
A330035P11Rik	0.526031	6.77869	0.0345318	0.33745	yes	Up	A330035P11Rik	RIKEN cDNA A330035P11 gene
Uchl1	1.61155	6.77861	0.0272337	0.3186	yes	Up	Uchl1	ubiquitin carboxy-terminal hydrolase L1
A530016L24Rik	0.853216	6.77857	0.0325972	0.331609	yes	Up	A530016L24Rik	RIKEN cDNA A530016L24 gene
Tram1	1.89142	6.77802	0.0251019	0.313789	yes	Up	Tram1	translocating chain-associating membrane protein 1
Mat2b	0.989832	6.7764	0.0317227	0.32889	yes	Up	Mat2b	methionine adenosyltransferase II, beta
Lama3	-0.588066	6.77591	0.0421769	0.351891	yes	Up	Lama3	laminin, alpha 3
Gm50217	1.05663	6.77555	0.031356	0.328647	yes	Up	Gm50217	predicted gene, 50217
Zan	0.281801	6.77361	0.0356935	0.341765	yes	Up	Zan	zonadhesin
Tmem41b	1.42325	6.77351	0.0289512	0.325452	yes	Up	Tmem41b	transmembrane protein 41B
Gm52430	0.853572	6.77105	0.0327283	0.331633	yes	Up	Gm52430	predicted gene, 52430
Med26	2.10904	6.77084	0.0230454	0.306429	yes	Up	Med26	mediator complex subunit 26
Cep120	0.747421	6.76866	0.0335894	0.334943	yes	Up	Cep120	centrosomal protein 120
Lamc1	1.34762	6.7681	0.0298005	0.327086	yes	Up	Lamc1	laminin, gamma 1
Gm14393	-0.539322	6.76231	0.0416912	0.351103	yes	Up	Gm14393	predicted gene 14393
St3gal2	2.76775	6.76079	0.00818746	0.249695	yes	Up	St3gal2	ST3 beta-galactoside alpha-2,3-sialyltransferase 2
Pdpr	0.900073	6.7607	0.0326079	0.331609	yes	Up	Pdpr	pyruvate dehydrogenase phosphatase regulatory subunit
Ppp1cb	1.69164	6.76022	0.0269314	0.318103	yes	Up	Ppp1cb	protein phosphatase 1 catalytic subunit beta
LOC118568155	0.128321	6.75978	0.0370131	0.343882	yes	Up	LOC118568155	eukaryotic translation initiation factor 1-like
Gm4285	0.854745	6.75811	0.0329698	0.333035	yes	Up	Gm4285	predicted gene 4285
Spry2	1.13071	6.75756	0.0313095	0.328647	yes	Up	Spry2	sprouty RTK signaling antagonist 2
Gm35596	0.142081	6.75663	0.0369649	0.343882	yes	Up	Gm35596	predicted gene, 35596
Plekha1	2.04463	6.75571	0.0239484	0.310519	yes	Up	Plekha1	pleckstrin homology domain containing, family A (phosphoinositide binding specific) member 1
Caml	2.01761	6.75544	0.0242493	0.311675	yes	Up	Caml	calcium modulating ligand
Gml	-1.0704	6.75276	0.046714	0.359782	yes	Up	Gml	glycosylphosphatidylinositol anchored molecule like
Nos1	1.54283	6.7525	0.0283034	0.324099	yes	Up	Nos1	nitric oxide synthase 1, neuronal
Filip1l	1.00524	6.75128	0.0321085	0.330693	yes	Up	Filip1l	filamin A interacting protein 1-like
Sirt6	1.4389	6.74778	0.02929	0.326677	yes	Up	Sirt6	sirtuin 6
B230307C23Rik	1.2904	6.74774	0.030723	0.328425	yes	Up	B230307C23Rik	RIKEN cDNA B230307C23 gene
Zmym1	-0.596742	6.74548	0.0429616	0.353658	yes	Up	Zmym1	zinc finger, MYM domain containing 1
LOC105243553	-0.243419	6.74505	0.0391579	0.348264	yes	Up	LOC105243553	uncharacterized LOC105243553
Mansc4	-0.540179	6.74495	0.0420657	0.351891	yes	Up	Mansc4	MANSC domain containing 4
Gm20522	-0.820379	6.74491	0.0445507	0.358106	yes	Up	Gm20522	predicted gene 20522
Zfp869	-0.0996044	6.74325	0.0385617	0.348072	yes	Up	Zfp869	zinc finger protein 869
Gm41025	0.987906	6.74292	0.0323933	0.33112	yes	Up	Gm41025	predicted gene, 41025
Meak7	1.58323	6.74156	0.0281415	0.323185	yes	Up	Meak7	MTOR associated protein, eak-7 homolog
Rhbdl1	0.200555	6.74133	0.0368431	0.343882	yes	Up	Rhbdl1	rhomboid like 1
1700011B04Rik	-1.0303	6.74032	0.0466411	0.359782	yes	Up	1700011B04Rik	RIKEN cDNA 1700011B04 gene
Tbc1d19	-0.158282	6.73709	0.0389094	0.348264	yes	Up	Tbc1d19	TBC1 domain family, member 19
Ccdc28b	0.757142	6.73697	0.0341457	0.336122	yes	Up	Ccdc28b	coiled coil domain containing 28B
Wwc2	2.06583	6.73633	0.0153814	0.279127	yes	Up	Wwc2	WW, C2 and coiled-coil domain containing 2
Crtap	1.20187	6.73456	0.0313864	0.32867	yes	Up	Crtap	cartilage associated protein
Thoc2l	1.52665	6.7342	0.0287757	0.325196	yes	Up	Thoc2l	THO complex subunit 2-like
C130046K22Rik	0.710953	6.73032	0.0346677	0.337858	yes	Up	C130046K22Rik	RIKEN cDNA C130046K22 gene
Irs3	-0.0755818	6.72906	0.0387937	0.348113	yes	Up	Irs3	insulin receptor substrate 3
Lrrc8d	1.28921	6.72837	0.0311252	0.328425	yes	Up	Lrrc8d	leucine rich repeat containing 8D
Fjx1	-0.751897	6.72591	0.044368	0.358042	yes	Up	Fjx1	four jointed box 1
Ndn	0.971481	6.72452	0.0328466	0.332372	yes	Up	Ndn	necdin, MAGE family member
Ibtk	0.658023	6.72199	0.0353038	0.340598	yes	Up	Ibtk	inhibitor of Bruton agammaglobulinemia tyrosine kinase
E2f5	0.383534	6.72126	0.0362129	0.342546	yes	Up	E2f5	E2F transcription factor 5
Gm46627	0.029794	6.71849	0.038756	0.348113	yes	Up	Gm46627	predicted gene, 46627
Otud7a	1.46361	6.71795	0.0296416	0.326783	yes	Up	Otud7a	OTU domain containing 7A
1810044D09Rik	1.88425	6.71603	0.0262478	0.316154	yes	Up	1810044D09Rik	RIKEN cDNA 1810044D09 gene
Gm10684	-0.714126	6.71414	0.044354	0.358042	yes	Up	Gm10684	predicted gene 10684
Tceal3	-0.0563155	6.71266	0.0390684	0.348264	yes	Up	Tceal3	transcription elongation factor A (SII)-like 3
Upk1a	0.536475	6.71138	0.0358305	0.341819	yes	Up	Upk1a	uroplakin 1A
Vsig10l	-0.897786	6.71077	0.0462081	0.359782	yes	Up	Vsig10l	V-set and immunoglobulin domain containing 10 like
Mrap2	-0.134753	6.70907	0.0393935	0.348727	yes	Up	Mrap2	melanocortin 2 receptor accessory protein 2
1700008J07Rik	-0.0147186	6.7085	0.0390685	0.348264	yes	Up	1700008J07Rik	RIKEN cDNA 1700008J07 gene
Fbxl16	-0.452236	6.70787	0.0416931	0.351103	yes	Up	Fbxl16	F-box and leucine-rich repeat protein 16
Gm39903	-0.356911	6.70223	0.0408678	0.3504	yes	Up	Gm39903	predicted gene, 39903
Gm33257	-0.675733	6.7017	0.0444066	0.358059	yes	Up	Gm33257	predicted gene, 33257
Gm52321	0.630341	6.70142	0.035781	0.341819	yes	Up	Gm52321	predicted gene, 52321
Emp1	2.41736	6.70093	0.0118054	0.266628	yes	Up	Emp1	epithelial membrane protein 1
4930435F18Rik	0.697841	6.69956	0.0354007	0.340641	yes	Up	4930435F18Rik	RIKEN cDNA 4930435F18 gene
3930402G23Rik	1.30027	6.69924	0.0315931	0.328748	yes	Up	3930402G23Rik	RIKEN cDNA 3930402G23 gene
Gm31566	1.59917	6.69917	0.0288093	0.325225	yes	Up	Gm31566	predicted gene, 31566
Rbbp7	1.78395	6.69913	0.0273289	0.318925	yes	Up	Rbbp7	retinoblastoma binding protein 7, chromatin remodeling factor
Slc25a33	1.28956	6.69841	0.0317051	0.32889	yes	Up	Slc25a33	solute carrier family 25, member 33
Wdr5b	0.428846	6.69667	0.0365233	0.343416	yes	Up	Wdr5b	WD repeat domain 5B
Kcnq3	-0.809058	6.69406	0.0455519	0.358891	yes	Up	Kcnq3	potassium voltage-gated channel, subfamily Q, member 3
H2al1m	0.442272	6.69378	0.0365371	0.343416	yes	Up	H2al1m	H2A histone family member L1M
Gm54337	0.888592	6.69211	0.0340436	0.335903	yes	Up	Gm54337	predicted gene, 54337
Zfp27	-0.408348	6.69133	0.0415791	0.351016	yes	Up	Zfp27	zinc finger protein 27
Zfp511	1.42141	6.68879	0.0305812	0.328425	yes	Up	Zfp511	zinc finger protein 511
Trmt6	0.7773	6.6881	0.0349677	0.338994	yes	Up	Trmt6	tRNA methyltransferase 6
5830408C22Rik	-0.302706	6.68586	0.0407783	0.350317	yes	Up	5830408C22Rik	RIKEN cDNA 5830408C22 gene
Smoc2	1.97344	6.6856	0.0259758	0.314711	yes	Up	Smoc2	SPARC related modular calcium binding 2
Nck2	0.491724	6.68426	0.0365429	0.343416	yes	Up	Nck2	non-catalytic region of tyrosine kinase adaptor protein 2
Rin2	1.61647	6.68398	0.0289375	0.325452	yes	Up	Rin2	Ras and Rab interactor 2
Ppp2ca	2.58453	6.68281	0.0198112	0.295488	yes	Up	Ppp2ca	protein phosphatase 2 (formerly 2A), catalytic subunit, alpha isoform
Gm30440	0.0277305	6.68221	0.0395408	0.348857	yes	Up	Gm30440	predicted gene, 30440
Thsd1	-0.654305	6.68195	0.044724	0.358106	yes	Up	Thsd1	thrombospondin, type I, domain 1
Dnaaf10	0.236978	6.68168	0.0378252	0.345964	yes	Up	Dnaaf10	dynein axonemal assembly factor 10
Gm17634	0.163855	6.6803	0.0383781	0.347651	yes	Up	Gm17634	predicted gene, 17634
Cdc27	-0.888085	6.68028	0.0467369	0.359782	yes	Up	Cdc27	cell division cycle 27
Parp12	2.03892	6.67999	0.0253491	0.314294	yes	Up	Parp12	poly (ADP-ribose) polymerase family, member 12
Efna3	0.142975	6.67916	0.0385659	0.348072	yes	Up	Efna3	ephrin A3
Brf2	1.35078	6.67853	0.0314912	0.328748	yes	Up	Brf2	BRF2, RNA polymerase III transcription initiation factor 50kDa subunit
Gm35028	0.1519	6.67806	0.0385094	0.348072	yes	Up	Gm35028	predicted gene, 35028
Arhgap12	0.00524036	6.6771	0.0397	0.348943	yes	Up	Arhgap12	Rho GTPase activating protein 12
Robo2	-0.40061	6.67451	0.0418668	0.351801	yes	Up	Robo2	roundabout guidance receptor 2
Mbtd1	1.69317	6.67424	0.0285159	0.324505	yes	Up	Mbtd1	mbt domain containing 1
Il11	-0.357275	6.67276	0.0415091	0.35083	yes	Up	Il11	interleukin 11
Eral1	1.19288	6.67201	0.032675	0.331633	yes	Up	Eral1	Era (G-protein)-like 1 (E. coli)
Trap1	4.2199	6.67042	0.000544228	0.127129	yes	Up	Trap1	TNF receptor-associated protein 1
Efnb2	0.186864	6.6699	0.0384148	0.347684	yes	Up	Efnb2	ephrin B2
Gm13822	-0.119845	6.66918	0.0401906	0.349145	yes	Up	Gm13822	predicted gene 13822
Thtpa	2.74418	6.6611	0.0184059	0.292343	yes	Up	Thtpa	thiamine triphosphatase
Gm13421	1.24367	6.66098	0.0326504	0.331609	yes	Up	Gm13421	predicted gene 13421
5930403L14Rik	0.00146943	6.66092	0.0400566	0.349145	yes	Up	5930403L14Rik	RIKEN cDNA 5930403L14 gene
Mtch2	4.51867	6.65873	0.00065255	0.131456	yes	Up	Mtch2	mitochondrial carrier 2
Glb1l2	0.983157	6.65755	0.034151	0.336122	yes	Up	Glb1l2	galactosidase, beta 1-like 2
Cep152	0.707762	6.65619	0.0362233	0.342546	yes	Up	Cep152	centrosomal protein 152
Ttc32	2.8451	6.65565	0.0174026	0.290369	yes	Up	Ttc32	tetratricopeptide repeat domain 32
Lingo4	0.0941024	6.65361	0.0395178	0.348857	yes	Up	Lingo4	leucine rich repeat and Ig domain containing 4
Ltbp3	1.52636	6.65347	0.0303333	0.328425	yes	Up	Ltbp3	latent transforming growth factor beta binding protein 3
Smg8	-0.152119	6.65252	0.0406591	0.349933	yes	Up	Smg8	SMG8 nonsense mediated mRNA decay factor
Smpdl3a	1.39088	6.64989	0.031651	0.32889	yes	Up	Smpdl3a	sphingomyelin phosphodiesterase, acid-like 3A
Cadps2	0.465054	6.64951	0.037359	0.345752	yes	Up	Cadps2	Ca2+-dependent activator protein for secretion 2
H3c15	0.324582	6.64938	0.0379987	0.345964	yes	Up	H3c15	H3 clustered histone 15
Ppp4r3a	1.43104	6.64932	0.0312707	0.328624	yes	Up	Ppp4r3a	protein phosphatase 4 regulatory subunit 3A
Tent5b	0.22856	6.64841	0.0385851	0.348072	yes	Up	Tent5b	terminal nucleotidyltransferase 5B
Cdr2l	1.6068	6.64732	0.0297428	0.326978	yes	Up	Cdr2l	cerebellar degeneration-related protein 2-like
Eif1a	1.47998	6.64618	0.0308987	0.328425	yes	Up	Eif1a	eukaryotic translation initiation factor 1A
Gm41598	1.38103	6.64594	0.0318503	0.329115	yes	Up	Gm41598	predicted gene, 41598
Kcnip2	1.75926	6.64489	0.0285543	0.324557	yes	Up	Kcnip2	Kv channel-interacting protein 2
Zfp879	0.209435	6.64381	0.0388302	0.348264	yes	Up	Zfp879	zinc finger protein 879
Maob	3.09571	6.64363	0.00644461	0.233333	yes	Up	Maob	monoamine oxidase B
Gm9442	-0.219509	6.64157	0.0412169	0.35065	yes	Up	Gm9442	predicted gene 9442
Pxmp2	2.84952	6.64152	0.00837286	0.25082	yes	Up	Pxmp2	peroxisomal membrane protein 2
Adamts8	-0.523117	6.6412	0.0440616	0.356471	yes	Up	Adamts8	a disintegrin-like and metallopeptidase (reprolysin type) with thrombospondin type 1 motif, 8
Fads1	2.60719	6.63916	0.0106143	0.262088	yes	Up	Fads1	fatty acid desaturase 1
1500015A07Rik	0.410241	6.63813	0.0378277	0.345964	yes	Up	1500015A07Rik	RIKEN cDNA 1500015A07 gene
St3gal5	1.09008	6.63587	0.0339627	0.335903	yes	Up	St3gal5	ST3 beta-galactoside alpha-2,3-sialyltransferase 5
Iqcc	1.61369	6.63544	0.0299139	0.327254	yes	Up	Iqcc	IQ motif containing C
Cadm1	0.598316	6.63399	0.0372678	0.34514	yes	Up	Cadm1	cell adhesion molecule 1
Prdm4	1.80223	6.63381	0.0284019	0.324099	yes	Up	Prdm4	PR domain containing 4
Nfs1	1.54085	6.63341	0.0306013	0.328425	yes	Up	Nfs1	nitrogen fixation gene 1 (S. cerevisiae)
Hapstr1	0.038348	6.63339	0.0404808	0.349933	yes	Up	Hapstr1	HUWE1 associated protein modifying stress responses
Fbxo36	1.52695	6.63263	0.0307367	0.328425	yes	Up	Fbxo36	F-box protein 36
Tatdn3	0.957834	6.6323	0.0348318	0.338423	yes	Up	Tatdn3	TatD DNase domain containing 3
Med13	0.893046	6.63152	0.0352596	0.340598	yes	Up	Med13	mediator complex subunit 13
Fev	-0.536995	6.63065	0.0444999	0.358106	yes	Up	Fev	FEV transcription factor, ETS family member
Zfp932	0.412119	6.62981	0.0379956	0.345964	yes	Up	Zfp932	zinc finger protein 932
Pde3a	0.517573	6.62875	0.0376276	0.345964	yes	Up	Pde3a	phosphodiesterase 3A, cGMP inhibited
Caprin1	1.62047	6.62645	0.0300429	0.327548	yes	Up	Caprin1	cell cycle associated protein 1
Gga3	2.21823	6.62529	0.0144947	0.276296	yes	Up	Gga3	golgi associated, gamma adaptin ear containing, ARF binding protein 3
Adgrf5	0.870228	6.62381	0.0356014	0.341667	yes	Up	Adgrf5	adhesion G protein-coupled receptor F5
A330001L22Rik	1.15573	6.62374	0.0338678	0.335894	yes	Up	A330001L22Rik	RIKEN cDNA A330001L22 gene
Fam13b	0.250487	6.62246	0.0390044	0.348264	yes	Up	Fam13b	family with sequence similarity 13, member B
Papolg	0.36101	6.62105	0.0384293	0.347684	yes	Up	Papolg	poly(A) polymerase gamma
Fam120c	1.51043	6.62081	0.0311278	0.328425	yes	Up	Fam120c	family with sequence similarity 120, member C
Cdiptos	-0.283618	6.62026	0.0420634	0.351891	yes	Up	Cdiptos	CDIP transferase, opposite strand
Grk3	1.76442	6.61791	0.0290408	0.325488	yes	Up	Grk3	G protein-coupled receptor kinase 3
Csdc2	-0.211083	6.617	0.0417047	0.351103	yes	Up	Csdc2	cold shock domain containing C2, RNA binding
Apod	-0.212858	6.61611	0.0417332	0.351103	yes	Up	Apod	apolipoprotein D
2210408F21Rik	-0.506366	6.61541	0.0444182	0.358059	yes	Up	2210408F21Rik	RIKEN cDNA 2210408F21 gene
Gm46358	-0.0401687	6.61525	0.0411422	0.35065	yes	Up	Gm46358	predicted gene, 46358
Tnk1	1.39532	6.61467	0.0323482	0.33112	yes	Up	Tnk1	tyrosine kinase, non-receptor, 1
Rhoj	1.77429	6.61302	0.0290409	0.325488	yes	Up	Rhoj	ras homolog family member J
Cpxm2	0.952842	6.61138	0.0353011	0.340598	yes	Up	Cpxm2	carboxypeptidase X 2 (M14 family)
Dock1	1.74453	6.60937	0.0293729	0.326677	yes	Up	Dock1	dedicator of cytokinesis 1
B4galt7	0.0914698	6.60877	0.0405143	0.349933	yes	Up	B4galt7	xylosylprotein beta1,4-galactosyltransferase, polypeptide 7 (galactosyltransferase I)
Gm38978	0.325027	6.60668	0.0389241	0.348264	yes	Up	Gm38978	predicted gene, 38978
H2bc13	0.462859	6.60667	0.0382954	0.347529	yes	Up	H2bc13	H2B clustered histone 13
Il1r1	-0.277136	6.60655	0.0423181	0.351891	yes	Up	Il1r1	interleukin 1 receptor, type I
Esco2	3.24469	6.6062	0.0140419	0.274316	yes	Up	Esco2	establishment of sister chromatid cohesion N-acetyltransferase 2
Tmprss15	0.14055	6.60398	0.0401967	0.349145	yes	Up	Tmprss15	transmembrane protease, serine 15
E2f7	-0.0753164	6.60383	0.0414659	0.35065	yes	Up	E2f7	E2F transcription factor 7
Kcnq1	3.91891	6.60176	0.00155083	0.172527	yes	Up	Kcnq1	potassium voltage-gated channel, subfamily Q, member 1
Sh2d7	-0.630069	6.60097	0.0464358	0.359782	yes	Up	Sh2d7	SH2 domain containing 7
Nhlrc3	-0.0376376	6.60092	0.0414412	0.35065	yes	Up	Nhlrc3	NHL repeat containing 3
Slc5a12	0.921331	6.5976	0.0358126	0.341819	yes	Up	Slc5a12	solute carrier family 5 (sodium/glucose cotransporter), member 12
2410022M11Rik	1.90677	6.59573	0.0283632	0.324099	yes	Up	2410022M11Rik	RIKEN cDNA 2410022M11 gene
Cap2	0.614344	6.59517	0.0380661	0.346253	yes	Up	Cap2	CAP, adenylate cyclase-associated protein, 2 (yeast)
Sh3rf2	1.01476	6.59467	0.0352648	0.340598	yes	Up	Sh3rf2	SH3 domain containing ring finger 2
Lrpprc	1.28123	6.59463	0.0338467	0.335894	yes	Up	Lrpprc	leucine-rich PPR-motif containing
Gm20544	0.465748	6.59455	0.0385356	0.348072	yes	Up	Gm20544	predicted gene 20544
Slc7a14	0.315854	6.59332	0.0392515	0.348264	yes	Up	Slc7a14	solute carrier family 7 (cationic amino acid transporter, y+ system), member 14
Trim40	0.72322	6.5928	0.0374295	0.345763	yes	Up	Trim40	tripartite motif-containing 40
Taf5l	4.29553	6.59134	0.000608448	0.130342	yes	Up	Taf5l	TATA-box binding protein associated factor 5 like
Akip1	1.10673	6.5908	0.0347983	0.338401	yes	Up	Akip1	A kinase (PRKA) interacting protein 1
4732465J04Rik	-0.694079	6.59071	0.0469862	0.360113	yes	Up	4732465J04Rik	RIKEN cDNA 4732465J04 gene
Gm54033	-0.88545	6.59068	0.0487377	0.3637	yes	Up	Gm54033	predicted gene, 54033
Gm34140	-0.930263	6.59037	0.049403	0.365851	yes	Up	Gm34140	predicted gene, 34140
Slc35f2	2.40007	6.58873	0.0130906	0.271362	yes	Up	Slc35f2	solute carrier family 35, member F2
Eno4	0.442313	6.58835	0.0387699	0.348113	yes	Up	Eno4	enolase 4
Gm32063	0.697343	6.58633	0.0378085	0.345964	yes	Up	Gm32063	predicted gene, 32063
Gm50589	-0.0611965	6.58339	0.0418803	0.351801	yes	Up	Gm50589	predicted gene, 50589
Cdc14a	0.329848	6.58317	0.0394192	0.348727	yes	Up	Cdc14a	CDC14 cell division cycle 14A
Cyp4f15	0.160432	6.582	0.0405275	0.349933	yes	Up	Cyp4f15	cytochrome P450, family 4, subfamily f, polypeptide 15
Dld	2.46643	6.5808	0.0226817	0.305591	yes	Up	Dld	dihydrolipoamide dehydrogenase
Mecr	3.98966	6.57557	0.00120061	0.156922	yes	Up	Mecr	mitochondrial trans-2-enoyl-CoA reductase
Acpp	-0.240475	6.57453	0.0428092	0.353427	yes	Up	Acpp	acid phosphatase, prostate
Gm34197	0.115696	6.57437	0.0410748	0.35065	yes	Up	Gm34197	predicted gene, 34197
Chst4	0.974107	6.57422	0.0359574	0.341993	yes	Up	Chst4	carbohydrate sulfotransferase 4
Fstl3	1.32575	6.57122	0.0339614	0.335903	yes	Up	Fstl3	follistatin-like 3
Rnu2-10	0.268651	6.57116	0.0400357	0.349145	yes	Up	Rnu2-10	U2 small nuclear RNA 10
Ros1	1.38905	6.56879	0.0333439	0.334318	yes	Up	Ros1	Ros1 proto-oncogene
Prkci	0.324844	6.56817	0.0397844	0.348943	yes	Up	Prkci	protein kinase C, iota
Rnf103	0.690463	6.56805	0.0382916	0.347529	yes	Up	Rnf103	ring finger protein 103
Peli1	1.67007	6.56804	0.0307855	0.328425	yes	Up	Peli1	pellino 1
Odr4	3.19079	6.56637	0.00642974	0.233333	yes	Up	Odr4	odr4 GPCR localization factor homolog
Zfp90	1.59496	6.56519	0.0314909	0.328748	yes	Up	Zfp90	zinc finger protein 90
Arhgap11a	0.54745	6.56276	0.0389695	0.348264	yes	Up	Arhgap11a	Rho GTPase activating protein 11A
Decr2	0.528648	6.56235	0.0390377	0.348264	yes	Up	Decr2	2-4-dienoyl-Coenzyme A reductase 2, peroxisomal
Gm53295	-0.535956	6.56219	0.0460604	0.359169	yes	Up	Gm53295	predicted gene, 53295
Gm52241	-0.487731	6.55963	0.0454111	0.358628	yes	Up	Gm52241	predicted gene, 52241
Gm3145	0.655302	6.55947	0.038774	0.348113	yes	Up	Gm3145	predicted gene 3145
Gpam	-0.0832608	6.55937	0.0424935	0.352102	yes	Up	Gpam	glycerol-3-phosphate acyltransferase, mitochondrial
Trim9	2.03787	6.55933	0.0276301	0.319878	yes	Up	Trim9	tripartite motif-containing 9
Nhs	0.0384644	6.55675	0.042195	0.351891	yes	Up	Nhs	NHS actin remodeling regulator
Sorbs2	-0.122898	6.55639	0.0426894	0.353422	yes	Up	Sorbs2	sorbin and SH3 domain containing 2
Entpd3	-0.899604	6.55492	0.0498008	0.366716	yes	Up	Entpd3	ectonucleoside triphosphate diphosphohydrolase 3
Rad23a	1.56566	6.55284	0.0320374	0.330271	yes	Up	Rad23a	RAD23 homolog A, nucleotide excision repair protein
Penk	0.951616	6.5527	0.0365595	0.343416	yes	Up	Penk	preproenkephalin
Gm44419	0.372393	6.55144	0.0398874	0.348943	yes	Up	Gm44419	predicted gene, 44419
Traf3	1.84525	6.55047	0.0297228	0.326978	yes	Up	Traf3	TNF receptor-associated factor 3
Cacna1h	1.86687	6.55017	0.0295594	0.326783	yes	Up	Cacna1h	calcium channel, voltage-dependent, T type, alpha 1H subunit
Tnc	1.54387	6.54988	0.0322745	0.331037	yes	Up	Tnc	tenascin C
Gm53595	0.483483	6.54929	0.0394723	0.348857	yes	Up	Gm53595	predicted gene, 53595
1190005I06Rik	0.112174	6.54732	0.041719	0.351103	yes	Up	1190005I06Rik	RIKEN cDNA 1190005I06 gene
Osbpl5	2.28407	6.54658	0.0251972	0.313789	yes	Up	Osbpl5	oxysterol binding protein-like 5
Rspo3	0.400898	6.54451	0.0399186	0.348992	yes	Up	Rspo3	R-spondin 3
Nek3	2.64856	6.53871	0.00951615	0.260171	yes	Up	Nek3	NIMA (never in mitosis gene a)-related expressed kinase 3
Gm51500	-0.0662441	6.53766	0.0429372	0.353658	yes	Up	Gm51500	predicted gene, 51500
Slc16a13	0.310289	6.53215	0.0406631	0.349933	yes	Up	Slc16a13	solute carrier family 16 (monocarboxylic acid transporters), member 13
Tdp1	1.39591	6.5321	0.034061	0.335903	yes	Up	Tdp1	tyrosyl-DNA phosphodiesterase 1
Tedc2	0.577341	6.52907	0.0396515	0.348943	yes	Up	Tedc2	tubulin epsilon and delta complex 2
Arhgap31	0.960124	6.52819	0.0370482	0.343887	yes	Up	Arhgap31	Rho GTPase activating protein 31
Wls	0.501204	6.52571	0.039973	0.348992	yes	Up	Wls	wntless WNT ligand secretion mediator
Col5a3	0.697433	6.52564	0.0391797	0.348264	yes	Up	Col5a3	collagen, type V, alpha 3
Dcst1	1.16079	6.52542	0.0359624	0.341993	yes	Up	Dcst1	DC-STAMP domain containing 1
Hoxc6	0.980112	6.52371	0.0370134	0.343882	yes	Up	Hoxc6	homeobox C6
9030607L20Rik	3.51106	6.52292	0.00307574	0.197267	yes	Up	9030607L20Rik	RIKEN cDNA 9030607L20 gene
Ehhadh	1.70079	6.5228	0.0314854	0.328748	yes	Up	Ehhadh	enoyl-Coenzyme A, hydratase/3-hydroxyacyl Coenzyme A dehydrogenase
Galnt16	0.220685	6.52024	0.0414718	0.35065	yes	Up	Galnt16	polypeptide N-acetylgalactosaminyltransferase 16
Gm44758	0.667901	6.51954	0.0395928	0.348943	yes	Up	Gm44758	predicted gene 44758
Tdrp	0.278767	6.51935	0.0411427	0.35065	yes	Up	Tdrp	testis development related protein
Entpd1	0.741901	6.51723	0.0389482	0.348264	yes	Up	Entpd1	ectonucleoside triphosphate diphosphohydrolase 1
Mtmr9	0.432968	6.51689	0.0403994	0.349933	yes	Up	Mtmr9	myotubularin related protein 9
Trpm5	0.965427	6.51665	0.0372666	0.34514	yes	Up	Trpm5	transient receptor potential cation channel, subfamily M, member 5
Gm53999	0.250632	6.51515	0.0413882	0.35065	yes	Up	Gm53999	predicted gene, 53999
Gm2061	0.398764	6.51052	0.0406909	0.349933	yes	Up	Gm2061	predicted gene 2061
Pigx	0.749712	6.51027	0.0390351	0.348264	yes	Up	Pigx	phosphatidylinositol glycan anchor biosynthesis, class X
Ska2	-0.126871	6.50914	0.0437672	0.355792	yes	Up	Ska2	spindle and kinetochore associated complex subunit 2
Xpa	1.15943	6.50816	0.0363208	0.342933	yes	Up	Xpa	xeroderma pigmentosum, complementation group A
Itga2b	-0.641449	6.50808	0.0486586	0.36354	yes	Up	Itga2b	integrin alpha 2b
Gm38051	0.418923	6.50731	0.0406989	0.349933	yes	Up	Gm38051	predicted gene, 38051
Cend1	0.384354	6.50702	0.040837	0.350382	yes	Up	Cend1	cell cycle exit and neuronal differentiation 1
Gm51400	0.720742	6.50454	0.0394327	0.348727	yes	Up	Gm51400	predicted gene, 51400
Slc35a2	1.9112	6.50451	0.0301565	0.32793	yes	Up	Slc35a2	solute carrier family 35 (UDP-galactose transporter), member A2
B3galt9	0.508729	6.5042	0.0404347	0.349933	yes	Up	B3galt9	beta-1,3-galactosyltransferase 9
Ap4s1	5.32179	6.50188	8.08891e-05	0.0594159	yes	Up	Ap4s1	adaptor-related protein complex AP-4, sigma 1
Cep57l1	0.929815	6.50098	0.0378846	0.345964	yes	Up	Cep57l1	centrosomal protein 57-like 1
Thbs3	1.65518	6.49838	0.0323778	0.33112	yes	Up	Thbs3	thrombospondin 3
Mtfp1	4.65004	6.49768	0.000284192	0.104484	yes	Up	Mtfp1	mitochondrial fission process 1
Sike1	2.50683	6.49767	0.0129763	0.271271	yes	Up	Sike1	suppressor of IKBKE 1
4833418N02Rik	1.09874	6.49389	0.0369748	0.343882	yes	Up	4833418N02Rik	RIKEN cDNA 4833418N02 gene
Plpp6	1.44611	6.49337	0.034406	0.336819	yes	Up	Plpp6	phospholipid phosphatase 6
Fbxo32	1.21095	6.49161	0.0364448	0.343416	yes	Up	Fbxo32	F-box protein 32
Fam83d	0.96683	6.48905	0.0378853	0.345964	yes	Up	Fam83d	family with sequence similarity 83, member D
Plekhh1	1.64394	6.48838	0.0327025	0.331633	yes	Up	Plekhh1	pleckstrin homology domain containing, family H (with MyTH4 domain) member 1
Yaf2	0.108515	6.47956	0.0433005	0.354625	yes	Up	Yaf2	YY1 associated factor 2
Gm35476	0.227974	6.47898	0.0424056	0.351891	yes	Up	Gm35476	predicted gene, 35476
Gipc3	0.494597	6.47887	0.0410738	0.35065	yes	Up	Gipc3	GIPC PDZ domain containing family, member 3
B9d1	1.165	6.47799	0.036974	0.343882	yes	Up	B9d1	B9 protein domain 1
Gm41077	-0.730582	6.47799	0.0499126	0.366888	yes	Up	Gm41077	predicted gene, 41077
Fubp3	0.0666368	6.47652	0.0437619	0.355792	yes	Up	Fubp3	far upstream element (FUSE) binding protein 3
Atp7a	-0.22597	6.47616	0.0449944	0.35832	yes	Up	Atp7a	ATPase, Cu++ transporting, alpha polypeptide
Ppp3cb	0.838998	6.47522	0.0391029	0.348264	yes	Up	Ppp3cb	protein phosphatase 3, catalytic subunit, beta isoform
Gm13709	-0.207702	6.4732	0.0449663	0.35832	yes	Up	Gm13709	predicted gene 13709
Gm35710	-0.696705	6.47315	0.0497922	0.366716	yes	Up	Gm35710	predicted gene, 35710
Lss	0.955073	6.47289	0.0383445	0.347529	yes	Up	Lss	lanosterol synthase
Tmem128	1.60826	6.4728	0.0333532	0.334318	yes	Up	Tmem128	transmembrane protein 128
Gm40573	0.65039	6.46976	0.0408368	0.350382	yes	Up	Gm40573	predicted gene, 40573
Wdr31	1.57848	6.46893	0.0337269	0.335253	yes	Up	Wdr31	WD repeat domain 31
Lyrm7	0.734553	6.46833	0.0401659	0.349145	yes	Up	Lyrm7	LYR motif containing 7
Pfkfb1	0.292523	6.46631	0.0422665	0.351891	yes	Up	Pfkfb1	6-phosphofructo-2-kinase/fructose-2,6-biphosphatase 1
Mettl21a	1.09964	6.466	0.0376251	0.345964	yes	Up	Mettl21a	methyltransferase like 21A
Tspyl4	1.13282	6.46595	0.0374202	0.345763	yes	Up	Tspyl4	TSPY-like 4
Nefh	0.570891	6.46595	0.0411219	0.35065	yes	Up	Nefh	neurofilament, heavy polypeptide
Gm24224	0.699653	6.46584	0.0405077	0.349933	yes	Up	Gm24224	predicted gene, 24224
Lta4h	1.97066	6.46558	0.0303461	0.328425	yes	Up	Lta4h	leukotriene A4 hydrolase
Nup153	0.139555	6.4654	0.0433632	0.354625	yes	Up	Nup153	nucleoporin 153
Cblb	0.165901	6.46508	0.0431562	0.353987	yes	Up	Cblb	Casitas B-lineage lymphoma b
Mcm4	1.99088	6.46428	0.0300931	0.327765	yes	Up	Mcm4	minichromosome maintenance complex component 4
Capn13	1.56045	6.46337	0.0340014	0.335903	yes	Up	Capn13	calpain 13
Gm35204	-0.0406406	6.46321	0.0446245	0.358106	yes	Up	Gm35204	predicted gene, 35204
Miga2	4.67942	6.46203	0.000281401	0.104484	yes	Up	Miga2	mitoguardin 2
Ccl17	0.479314	6.45986	0.0415671	0.351016	yes	Up	Ccl17	chemokine (C-C motif) ligand 17
Gm54012	-0.372232	6.45944	0.0464981	0.359782	yes	Up	Gm54012	predicted gene, 54012
Wdr70	1.65299	6.45626	0.0333309	0.334318	yes	Up	Wdr70	WD repeat domain 70
Cnot7	1.76607	6.45389	0.032415	0.33112	yes	Up	Cnot7	CCR4-NOT transcription complex, subunit 7
Ptk6	0.836871	6.45017	0.0397233	0.348943	yes	Up	Ptk6	PTK6 protein tyrosine kinase 6
Cmtm3	1.54876	6.44962	0.0344316	0.336921	yes	Up	Cmtm3	CKLF-like MARVEL transmembrane domain containing 3
Gnai3	1.39927	6.44905	0.0358714	0.341849	yes	Up	Gnai3	guanine nucleotide binding protein (G protein), alpha inhibiting 3
F2rl1	0.637557	6.44868	0.0413554	0.35065	yes	Up	F2rl1	coagulation factor II (thrombin) receptor-like 1
Dhx34	1.52856	6.44732	0.0346675	0.337858	yes	Up	Dhx34	DEAH (Asp-Glu-Ala-His) box polypeptide 34
Gm39069	-0.492117	6.44726	0.0481483	0.362275	yes	Up	Gm39069	predicted gene, 39069
Fam136a	0.795326	6.44698	0.0401316	0.349145	yes	Up	Fam136a	family with sequence similarity 136, member A
Eogt	1.89005	6.44593	0.0206995	0.298241	yes	Up	Eogt	EGF domain-specific O-linked N-acetylglucosamine (GlcNAc) transferase
Slc1a4	0.938658	6.44427	0.0391141	0.348264	yes	Up	Slc1a4	solute carrier family 1 (glutamate/neutral amino acid transporter), member 4
Exosc8	0.868056	6.44427	0.0396084	0.348943	yes	Up	Exosc8	exosome component 8
Zfp429	-0.481407	6.44417	0.0480654	0.362275	yes	Up	Zfp429	zinc finger protein 429
Rpusd2	-0.140093	6.44395	0.0453764	0.358628	yes	Up	Rpusd2	RNA pseudouridylate synthase domain containing 2
Rbl2	0.344878	6.44386	0.0425316	0.352285	yes	Up	Rbl2	RB transcriptional corepressor like 2
Gdi2	2.56889	6.4432	0.0241699	0.31137	yes	Up	Gdi2	guanosine diphosphate (GDP) dissociation inhibitor 2
Tm9sf2	2.53516	6.44238	0.0133048	0.271362	yes	Up	Tm9sf2	transmembrane 9 superfamily member 2
Gm40522	2.05513	6.44188	0.0187882	0.293861	yes	Up	Gm40522	predicted gene, 40522
Gm32039	-0.217946	6.44095	0.0457941	0.359077	yes	Up	Gm32039	predicted gene, 32039
Apof	-0.235845	6.44073	0.0459109	0.359077	yes	Up	Apof	apolipoprotein F
D930019O06Rik	0.28108	6.44064	0.0429608	0.353658	yes	Up	D930019O06Rik	RIKEN cDNA D930019O06
Klhl7	1.31442	6.44043	0.0369862	0.343882	yes	Up	Klhl7	kelch-like 7
Gm42333	1.77666	6.43952	0.0326322	0.331609	yes	Up	Gm42333	predicted gene, 42333
Coro2b	1.00084	6.43728	0.0388693	0.348264	yes	Up	Coro2b	coronin, actin binding protein, 2B
Gm40348	-0.0606376	6.43651	0.04529	0.358628	yes	Up	Gm40348	predicted gene, 40348
Tsen2	0.734887	6.43514	0.0409209	0.35065	yes	Up	Tsen2	tRNA splicing endonuclease subunit 2
Map4k3	1.54689	6.43394	0.0347974	0.338401	yes	Up	Map4k3	mitogen-activated protein kinase kinase kinase kinase 3
2610008E11Rik	0.442905	6.43199	0.0423442	0.351891	yes	Up	2610008E11Rik	RIKEN cDNA 2610008E11 gene
Emc4	2.64005	6.43181	0.0234743	0.308587	yes	Up	Emc4	ER membrane protein complex subunit 4
4930519L02Rik	1.98898	6.43161	0.0308163	0.328425	yes	Up	4930519L02Rik	RIKEN cDNA 4930519L02 gene
Zw10	0.736438	6.43134	0.0409963	0.35065	yes	Up	Zw10	zw10 kinetochore protein
Gm31630	0.189872	6.43126	0.0437813	0.355792	yes	Up	Gm31630	predicted gene, 31630
Tmie	-0.375916	6.43118	0.0471977	0.360177	yes	Up	Tmie	transmembrane inner ear
Hspb2	-0.190743	6.43097	0.0459065	0.359077	yes	Up	Hspb2	heat shock protein 2
C1galt1c1	-0.459817	6.43083	0.048139	0.362275	yes	Up	C1galt1c1	C1GALT1-specific chaperone 1
Gm41776	0.222662	6.43057	0.0435885	0.355792	yes	Up	Gm41776	predicted gene, 41776
Olfm1	1.51657	6.42984	0.0250607	0.313789	yes	Up	Olfm1	olfactomedin 1
Lrrc24	0.50756	6.4272	0.0422535	0.351891	yes	Up	Lrrc24	leucine rich repeat containing 24
3000002C10Rik	1.6128	6.4186	0.0242578	0.311675	yes	Up	3000002C10Rik	RIKEN cDNA 3000002C10 gene
Ccl20	1.43196	6.41777	0.0362591	0.342649	yes	Up	Ccl20	chemokine (C-C motif) ligand 20
Gm36787	0.832031	6.41769	0.0405042	0.349933	yes	Up	Gm36787	predicted gene, 36787
A630066F11Rik	-0.377392	6.41741	0.0475448	0.361242	yes	Up	A630066F11Rik	RIKEN cDNA A630066F11 gene
Sh3bp1	2.93342	6.41649	0.00945136	0.259416	yes	Up	Sh3bp1	SH3-domain binding protein 1
Pcdh7	1.06953	6.41452	0.0389776	0.348264	yes	Up	Pcdh7	protocadherin 7
Dclk3	-0.222868	6.41432	0.0464853	0.359782	yes	Up	Dclk3	doublecortin-like kinase 3
Bltp3a	0.0937022	6.41126	0.0450796	0.35832	yes	Up	Bltp3a	bridge-like lipid transfer protein family member 3A
Cyp2s1	3.65114	6.41116	0.00314276	0.197386	yes	Up	Cyp2s1	cytochrome P450, family 2, subfamily s, polypeptide 1
Otc	0.193112	6.4109	0.0442713	0.357656	yes	Up	Otc	ornithine transcarbamylase
9930014A18Rik	1.02621	6.4108	0.0393246	0.348321	yes	Up	9930014A18Rik	RIKEN cDNA 9930014A18 gene
Sh3pxd2b	1.75478	6.40999	0.0335074	0.334774	yes	Up	Sh3pxd2b	SH3 and PX domains 2B
Mrpl3	1.4669	6.40797	0.0361341	0.342415	yes	Up	Mrpl3	mitochondrial ribosomal protein L3
Gm46891	-0.189716	6.40795	0.0464562	0.359782	yes	Up	Gm46891	predicted gene, 46891
Gsta5	-0.209582	6.4077	0.0465748	0.359782	yes	Up	Gsta5	glutathione S-transferase alpha 5
A930001C03Rik	-0.134373	6.40464	0.0462996	0.359782	yes	Up	A930001C03Rik	RIKEN cDNA A930001C03 gene
Zng1	-0.3723	6.40463	0.0478196	0.361788	yes	Up	Zng1	Zn regulated GTPase metalloprotein activator 1
Gm40454	-0.39762	6.4013	0.0481507	0.362275	yes	Up	Gm40454	predicted gene, 40454
Rbmx	0.712907	6.40084	0.0419614	0.351891	yes	Up	Rbmx	RNA binding motif protein, X chromosome
Acot7	4.60545	6.3998	0.000419888	0.111083	yes	Up	Acot7	acyl-CoA thioesterase 7
Cux2	2.6316	6.39657	0.0131134	0.271362	yes	Up	Cux2	cut-like homeobox 2
Fgf1	3.75506	6.39556	0.00355659	0.203374	yes	Up	Fgf1	fibroblast growth factor 1
Cbfa2t2	0.34691	6.39427	0.0437173	0.355792	yes	Up	Cbfa2t2	CBFA2/RUNX1 translocation partner 2
Hs1bp3	1.36484	6.38817	0.037647	0.345964	yes	Up	Hs1bp3	HCLS1 binding protein 3
Pigl	1.93591	6.38761	0.0324365	0.33112	yes	Up	Pigl	phosphatidylinositol glycan anchor biosynthesis, class L
Nkain1	1.59018	6.38734	0.0354518	0.340977	yes	Up	Nkain1	Na+/K+ transporting ATPase interacting 1
Slc23a3	0.795952	6.38648	0.0415559	0.351016	yes	Up	Slc23a3	solute carrier family 23 (nucleobase transporters), member 3
Cry1	0.261417	6.38478	0.0444191	0.358059	yes	Up	Cry1	cryptochrome 1 (photolyase-like)
Gm19605	0.211767	6.38464	0.0447561	0.358106	yes	Up	Gm19605	predicted gene, 19605
Rap1a	1.24315	6.38409	0.0387812	0.348113	yes	Up	Rap1a	RAS-related protein 1a
Dglucy	2.57668	6.38262	0.013559	0.271362	yes	Up	Dglucy	D-glutamate cyclase
Cwf19l1	0.866303	6.3808	0.0411499	0.35065	yes	Up	Cwf19l1	CWF19-like 1, cell cycle control (S. pombe)
Arhgap6	2.06218	6.38025	0.0310708	0.328425	yes	Up	Arhgap6	Rho GTPase activating protein 6
Col16a1	1.23011	6.3774	0.0390033	0.348264	yes	Up	Col16a1	collagen, type XVI, alpha 1
Apcdd1	0.868961	6.37683	0.0412425	0.35065	yes	Up	Apcdd1	adenomatosis polyposis coli down-regulated 1
Ccny	0.93862	6.37663	0.0407382	0.350109	yes	Up	Ccny	cyclin Y
Pcbd2	4.14862	6.37656	0.00201247	0.175566	yes	Up	Pcbd2	pterin 4 alpha carbinolamine dehydratase/dimerization cofactor of hepatocyte nuclear factor 1 alpha (TCF1) 2
F3	0.0175852	6.37415	0.0466956	0.359782	yes	Up	F3	coagulation factor III
Prdm16os	1.39424	6.37403	0.0376794	0.345964	yes	Up	Prdm16os	Prdm16 opposite strand transcript
Dhx58	2.94473	6.37267	0.00706526	0.240153	yes	Up	Dhx58	DEXH (Asp-Glu-X-His) box polypeptide 58
Vwf	0.651784	6.37201	0.0431905	0.354136	yes	Up	Vwf	Von Willebrand factor
Tmem202	-0.379546	6.3707	0.0487252	0.3637	yes	Up	Tmem202	transmembrane protein 202
Tuft1	2.09164	6.36919	0.0193414	0.295141	yes	Up	Tuft1	tuftelin 1
Ago1	0.482667	6.36864	0.0437476	0.355792	yes	Up	Ago1	argonaute RISC catalytic subunit 1
Appl2	1.2366	6.36696	0.0392196	0.348264	yes	Up	Appl2	adaptor protein, phosphotyrosine interaction, PH domain and leucine zipper containing 2
Yipf6	1.99746	6.36485	0.0321923	0.331037	yes	Up	Yipf6	Yip1 domain family, member 6
Slc9a3	1.53417	6.36393	0.0365268	0.343416	yes	Up	Slc9a3	solute carrier family 9 (sodium/hydrogen exchanger), member 3
Gpx7	1.87568	6.36392	0.0335075	0.334774	yes	Up	Gpx7	glutathione peroxidase 7
Batf3	0.616683	6.3636	0.0434738	0.355397	yes	Up	Batf3	basic leucine zipper transcription factor, ATF-like 3
Paip1	0.255447	6.36054	0.045065	0.35832	yes	Up	Paip1	polyadenylate binding protein-interacting protein 1
Gm30536	-0.414369	6.36008	0.0493612	0.365851	yes	Up	Gm30536	predicted gene, 30536
Kcnc3	1.03583	6.35915	0.0405099	0.349933	yes	Up	Kcnc3	potassium voltage gated channel, Shaw-related subfamily, member 3
Zscan20	1.34314	6.3567	0.0386481	0.348072	yes	Up	Zscan20	zinc finger and SCAN domains 20
AI837181	3.4937	6.35646	0.00414257	0.214531	yes	Up	AI837181	expressed sequence AI837181
Slit3	0.96186	6.35539	0.0410858	0.35065	yes	Up	Slit3	slit guidance ligand 3
Pof1b	0.560689	6.35319	0.0438961	0.356191	yes	Up	Pof1b	premature ovarian failure 1B
Mrps30	0.867623	6.34967	0.0419119	0.351891	yes	Up	Mrps30	mitochondrial ribosomal protein S30
Cth	2.85181	6.34721	0.0224975	0.305094	yes	Up	Cth	cystathionase (cystathionine gamma-lyase)
Fkrp	0.573602	6.34686	0.043998	0.356335	yes	Up	Fkrp	fukutin related protein
Ccr10	1.39788	6.3461	0.0383209	0.347529	yes	Up	Ccr10	chemokine (C-C motif) receptor 10
Tmcc2	1.68489	6.346	0.0355663	0.34163	yes	Up	Tmcc2	transmembrane and coiled-coil domains 2
Snapc4	1.60342	6.34406	0.0363267	0.342933	yes	Up	Snapc4	small nuclear RNA activating complex, polypeptide 4
Slc25a17	1.18281	6.34351	0.0400597	0.349145	yes	Up	Slc25a17	solute carrier family 25 (mitochondrial carrier, peroxisomal membrane protein), member 17
Marchf7	1.49165	6.34264	0.037449	0.345782	yes	Up	Marchf7	membrane associated ring-CH-type finger 7
Bclaf3	0.757515	6.34216	0.042986	0.353658	yes	Up	Bclaf3	Bclaf1 and Thrap3 family member 3
Xpo1	0.11474	6.33991	0.0466563	0.359782	yes	Up	Xpo1	exportin 1
Evi5l	1.4877	6.33709	0.0376192	0.345964	yes	Up	Evi5l	ecotropic viral integration site 5 like
Gm10874	-0.352041	6.3361	0.0493617	0.365851	yes	Up	Gm10874	predicted gene 10874
Cdc42ep1	0.0768251	6.33604	0.0471233	0.360158	yes	Up	Cdc42ep1	CDC42 effector protein (Rho GTPase binding) 1
Rita1	1.23595	6.33239	0.0400753	0.349145	yes	Up	Rita1	RBPJ interacting and tubulin associated 1
Adgrb1	0.0510906	6.33209	0.0474812	0.360883	yes	Up	Adgrb1	adhesion G protein-coupled receptor B1
Srp54c	2.27539	6.32928	0.0296771	0.326805	yes	Up	Srp54c	signal recognition particle 54C
Coq6	2.5366	6.32868	0.0268095	0.318103	yes	Up	Coq6	coenzyme Q6 monooxygenase
Mycbpap	0.624012	6.32843	0.0443634	0.358042	yes	Up	Mycbpap	MYCBP associated protein
Tmtc2	0.981057	6.32814	0.0416192	0.351085	yes	Up	Tmtc2	transmembrane and tetratricopeptide repeat containing 2
Steap3	-0.119642	6.32778	0.0481627	0.362275	yes	Up	Steap3	STEAP family member 3
Ssbp1	0.450955	6.32766	0.0448776	0.35832	yes	Up	Ssbp1	single-stranded DNA binding protein 1
Uchl5	1.72278	6.3273	0.035657	0.341753	yes	Up	Uchl5	ubiquitin carboxyl-terminal esterase L5
Gm33162	-0.0889527	6.32693	0.0481002	0.362275	yes	Up	Gm33162	predicted gene, 33162
Dhrs7	0.829073	6.32551	0.0428071	0.353427	yes	Up	Dhrs7	dehydrogenase/reductase (SDR family) member 7
4933400F21Rik	2.34975	6.32475	0.0167044	0.28656	yes	Up	4933400F21Rik	RIKEN cDNA 4933400F21 gene
Fut7	0.261674	6.32437	0.0459245	0.359077	yes	Up	Fut7	fucosyltransferase 7
Pitpnm2os2	1.267	6.32427	0.0401449	0.349145	yes	Up	Pitpnm2os2	phosphatidylinositol transfer protein, membrane-associated 2, opposite strand 2
1700086O06Rik	-0.316603	6.32316	0.0493723	0.365851	yes	Up	1700086O06Rik	RIKEN cDNA 1700086O06 gene
Hcar1	0.933034	6.32201	0.0421252	0.351891	yes	Up	Hcar1	hydrocarboxylic acid receptor 1
Ppt1	1.22455	6.32116	0.0404267	0.349933	yes	Up	Ppt1	palmitoyl-protein thioesterase 1
Inhba	1.67453	6.3209	0.0362654	0.342649	yes	Up	Inhba	inhibin beta-A
Gm3687	1.01606	6.31837	0.0327621	0.331669	yes	Up	Gm3687	predicted gene 3687
Slc34a3	-0.0788773	6.3171	0.0483358	0.362609	yes	Up	Slc34a3	solute carrier family 34 (sodium phosphate), member 3
4930528D03Rik	1.32557	6.31152	0.0399495	0.348992	yes	Up	4930528D03Rik	RIKEN cDNA 4930528D03 gene
Kifc2	1.33649	6.31032	0.0398606	0.348943	yes	Up	Kifc2	kinesin family member C2
Tmem183a	2.90166	6.31019	0.0107345	0.262117	yes	Up	Tmem183a	transmembrane protein 183A
Fam227a	-0.0699269	6.30849	0.0485161	0.36354	yes	Up	Fam227a	family with sequence similarity 227, member A
Epn3	0.827158	6.30448	0.0433476	0.354625	yes	Up	Epn3	epsin 3
Ado	1.05311	6.3037	0.0418022	0.351548	yes	Up	Ado	2-aminoethanethiol (cysteamine) dioxygenase
Pex11b	1.29007	6.30362	0.0405474	0.349933	yes	Up	Pex11b	peroxisomal biogenesis factor 11 beta
Slc16a11	1.0075	6.30328	0.0420784	0.351891	yes	Up	Slc16a11	solute carrier family 16 (monocarboxylic acid transporters), member 11
Arsk	0.477527	6.30034	0.0455022	0.358628	yes	Up	Arsk	arylsulfatase K
Gpkow	0.519558	6.30019	0.0453489	0.358628	yes	Up	Gpkow	G patch domain and KOW motifs
Gm12279	0.675913	6.29956	0.0448481	0.35832	yes	Up	Gm12279	predicted gene 12279
Drg1	1.21325	6.29744	0.0410491	0.35065	yes	Up	Drg1	developmentally regulated GTP binding protein 1
Gm54131	0.620588	6.29738	0.0451368	0.35832	yes	Up	Gm54131	predicted gene, 54131
Gm35339	0.415525	6.29532	0.0458744	0.359077	yes	Up	Gm35339	predicted gene, 35339
Rtn4rl2	0.892333	6.29386	0.0431136	0.353903	yes	Up	Rtn4rl2	reticulon 4 receptor-like 2
Gm29762	0.600712	6.29319	0.0453103	0.358628	yes	Up	Gm29762	predicted gene, 29762
Crispld2	3.59841	6.29274	0.0049621	0.217071	yes	Up	Crispld2	cysteine-rich secretory protein LCCL domain containing 2
Optc	0.267373	6.28998	0.0467765	0.359782	yes	Up	Optc	opticin
Impact	2.12384	6.28762	0.0200273	0.295747	yes	Up	Impact	impact, RWD domain protein
Cep290	0.740006	6.28648	0.0445609	0.358106	yes	Up	Cep290	centrosomal protein 290
Fkbp11	1.57748	6.28334	0.0380438	0.346194	yes	Up	Fkbp11	FK506 binding protein 11
Zfyve16	0.512676	6.28323	0.0458026	0.359077	yes	Up	Zfyve16	zinc finger, FYVE domain containing 16
Gm53625	-0.129893	6.28297	0.0493593	0.365851	yes	Up	Gm53625	predicted gene, 53625
Gm46583	0.755701	6.28132	0.0445675	0.358106	yes	Up	Gm46583	predicted gene, 46583
Xk	0.525306	6.28038	0.0458369	0.359077	yes	Up	Xk	X-linked Kx blood group
Gsta3	-0.21385	6.27986	0.049816	0.366716	yes	Up	Gsta3	glutathione S-transferase, alpha 3
Nampt	0.251977	6.27891	0.0471767	0.360177	yes	Up	Nampt	nicotinamide phosphoribosyltransferase
Fam20a	0.358862	6.27889	0.0465632	0.359782	yes	Up	Fam20a	FAM20A, golgi associated secretory pathway pseudokinase
Gm30064	0.132705	6.27855	0.0480919	0.362275	yes	Up	Gm30064	predicted gene, 30064
Gm42151	1.60825	6.27833	0.0378924	0.345964	yes	Up	Gm42151	predicted gene, 42151
Epm2a	0.558874	6.27764	0.0458234	0.359077	yes	Up	Epm2a	epilepsy, progressive myoclonic epilepsy, type 2 gene alpha
Nck1	1.72178	6.27511	0.0369492	0.343882	yes	Up	Nck1	non-catalytic region of tyrosine kinase adaptor protein 1
Abhd18	1.47182	6.27503	0.0393022	0.348264	yes	Up	Abhd18	abhydrolase domain containing 18
Gm41920	1.38862	6.27472	0.0298664	0.327086	yes	Up	Gm41920	predicted gene, 41920
Nnt	1.07776	6.27435	0.0424146	0.351891	yes	Up	Nnt	nicotinamide nucleotide transhydrogenase
Atl3	1.33189	6.27421	0.0408498	0.350382	yes	Up	Atl3	atlastin GTPase 3
Tmem30b	1.11177	6.2716	0.0422706	0.351891	yes	Up	Tmem30b	transmembrane protein 30B
Zfp14	0.655424	6.26903	0.0458094	0.359077	yes	Up	Zfp14	zinc finger protein 14
Zfp983	-0.100929	6.26807	0.0496637	0.366716	yes	Up	Zfp983	zinc finger protein 983
Setd7	1.46473	6.26797	0.0395486	0.348857	yes	Up	Setd7	SET domain containing (lysine methyltransferase) 7
Ntan1	1.90206	6.26756	0.0355643	0.34163	yes	Up	Ntan1	N-terminal Asn amidase
Atoh8	1.41305	6.26696	0.0401352	0.349145	yes	Up	Atoh8	atonal bHLH transcription factor 8
2610524H06Rik	0.717682	6.2644	0.0453513	0.358628	yes	Up	2610524H06Rik	RIKEN cDNA 2610524H06 gene
Taf4	0.718468	6.2644	0.045344	0.358628	yes	Up	Taf4	TATA-box binding protein associated factor 4
Hars	2.19619	6.26252	0.019447	0.295141	yes	Up	Hars	histidyl-tRNA synthetase
LOC115487097	0.303116	6.26216	0.0472974	0.36021	yes	Up	LOC115487097	uncharacterized LOC115487097
Ssc4d	0.0930757	6.26077	0.0489133	0.363831	yes	Up	Ssc4d	scavenger receptor cysteine rich family, 4 domains
Nemp1	0.372324	6.26077	0.0469631	0.360061	yes	Up	Nemp1	nuclear envelope integral membrane protein 1
Iars	0.799492	6.26	0.04475	0.358106	yes	Up	Iars	isoleucine-tRNA synthetase
Sh3yl1	0.775033	6.25347	0.0451102	0.35832	yes	Up	Sh3yl1	Sh3 domain YSC-like 1
Mrps2	0.456777	6.25346	0.0467836	0.359782	yes	Up	Mrps2	mitochondrial ribosomal protein S2
Ptp4a1	0.929977	6.2531	0.0439053	0.356191	yes	Up	Ptp4a1	protein tyrosine phosphatase 4a1
Trim45	0.201477	6.251	0.0482716	0.362275	yes	Up	Trim45	tripartite motif-containing 45
Bves	0.889746	6.25072	0.044253	0.35764	yes	Up	Bves	blood vessel epicardial substance
Smpd4	1.37307	6.24986	0.0409785	0.35065	yes	Up	Smpd4	sphingomyelin phosphodiesterase 4
Zfp59	0.49463	6.24875	0.0467913	0.359782	yes	Up	Zfp59	zinc finger protein 59
Elovl7	1.27909	6.2462	0.0420415	0.351891	yes	Up	Elovl7	ELOVL family member 7, elongation of long chain fatty acids (yeast)
Mtpn	2.22495	6.2448	0.0322197	0.331037	yes	Up	Mtpn	myotrophin
Gm39717	0.185474	6.24343	0.0485724	0.36354	yes	Up	Gm39717	predicted gene, 39717
Zscan21	3.38348	6.24242	0.00545846	0.219921	yes	Up	Zscan21	zinc finger and SCAN domain containing 21
1110004F10Rik	3.95708	6.23929	0.00200241	0.175566	yes	Up	1110004F10Rik	RIKEN cDNA 1110004F10 gene
Abitram	1.52648	6.23919	0.039658	0.348943	yes	Up	Abitram	actin binding transcription modulator
Amn1	0.249268	6.23812	0.0482748	0.362275	yes	Up	Amn1	antagonist of mitotic exit network 1
Ar	0.257614	6.23812	0.0482204	0.362275	yes	Up	Ar	androgen receptor
Nkx6-2	3.75154	6.23255	0.014455	0.276296	yes	Up	Nkx6-2	NK6 homeobox 2
Ell3	1.93481	6.22957	0.036172	0.342415	yes	Up	Ell3	elongation factor RNA polymerase II-like 3
Nfia	2.47152	6.22645	0.0166506	0.285891	yes	Up	Nfia	nuclear factor I/A
Ache	0.701319	6.22254	0.0465989	0.359782	yes	Up	Ache	acetylcholinesterase
Gm49760	1.10312	6.22113	0.0436139	0.355792	yes	Up	Gm49760	predicted gene, 49760
Gm45095	0.568877	6.22096	0.0472734	0.360177	yes	Up	Gm45095	predicted gene 45095
Gm40109	0.560327	6.21944	0.0473598	0.36021	yes	Up	Gm40109	predicted gene, 40109
Npcd	0.130586	6.21891	0.0497149	0.366716	yes	Up	Npcd	neuronal pentraxin chromo domain
Msmo1	0.156338	6.21889	0.0494945	0.366049	yes	Up	Msmo1	methylsterol monoxygenase 1
Trim43c	0.250026	6.21884	0.0487998	0.363718	yes	Up	Trim43c	tripartite motif-containing 43C
Hoxd4	0.92555	6.21851	0.0448809	0.35832	yes	Up	Hoxd4	homeobox D4
Mrap	1.04822	6.21844	0.0440575	0.356471	yes	Up	Mrap	melanocortin 2 receptor accessory protein
Zfp628	3.52958	6.21844	0.00456639	0.21515	yes	Up	Zfp628	zinc finger protein 628
Ints9	2.76115	6.21785	0.0132535	0.271362	yes	Up	Ints9	integrator complex subunit 9
Npr1	0.66389	6.21491	0.0472142	0.360177	yes	Up	Npr1	natriuretic peptide receptor 1
Gm16099	0.616629	6.21401	0.0473569	0.36021	yes	Up	Gm16099	predicted gene 16099
Pcca	0.685182	6.21192	0.0470589	0.360158	yes	Up	Pcca	propionyl-Coenzyme A carboxylase, alpha polypeptide
Zfand5	1.88584	6.21108	0.0370961	0.344131	yes	Up	Zfand5	zinc finger, AN1-type domain 5
5430431A17Rik	0.505424	6.20921	0.0477998	0.361788	yes	Up	5430431A17Rik	RIKEN cDNA 5430431A17 gene
Rgcc	2.04761	6.20781	0.0223376	0.304888	yes	Up	Rgcc	regulator of cell cycle
Rmdn1	1.98582	6.20731	0.0232583	0.306915	yes	Up	Rmdn1	regulator of microtubule dynamics 1
Zfp385a	0.500082	6.20364	0.0479876	0.362275	yes	Up	Zfp385a	zinc finger protein 385A
Psmd14	0.99563	6.20361	0.0447577	0.358106	yes	Up	Psmd14	proteasome (prosome, macropain) 26S subunit, non-ATPase, 14
Tfcp2l1	0.331334	6.19951	0.0488353	0.363747	yes	Up	Tfcp2l1	transcription factor CP2-like 1
Fbxo33	0.854487	6.19932	0.0459137	0.359077	yes	Up	Fbxo33	F-box protein 33
Rnf152	0.778696	6.19681	0.0465905	0.359782	yes	Up	Rnf152	ring finger protein 152
Bnip3	0.188353	6.19677	0.0498099	0.366716	yes	Up	Bnip3	BCL2/adenovirus E1B interacting protein 3
Depp1	0.509572	6.19604	0.0481612	0.362275	yes	Up	Depp1	DEPP1 autophagy regulator
Gm20156	1.17761	6.19305	0.0439601	0.356191	yes	Up	Gm20156	predicted gene, 20156
Nasp	3.74003	6.19099	0.00461389	0.21515	yes	Up	Nasp	nuclear autoantigenic sperm protein (histone-binding)
Glis2	0.381181	6.18844	0.0488741	0.363789	yes	Up	Glis2	GLIS family zinc finger 2
Lmntd2	0.220704	6.18451	0.0499007	0.366888	yes	Up	Lmntd2	lamin tail domain containing 2
Ddx19a	1.21797	6.18055	0.0441021	0.356552	yes	Up	Ddx19a	DEAD box helicase 19a
Vstm5	1.30781	6.17785	0.0436062	0.355792	yes	Up	Vstm5	V-set and transmembrane domain containing 5
Dtwd1	0.694074	6.1777	0.0478917	0.361998	yes	Up	Dtwd1	DTW domain containing 1
Tafa4	0.487801	6.17766	0.0487056	0.3637	yes	Up	Tafa4	TAFA chemokine like family member 4
4933421O10Rik	0.80887	6.17748	0.0468474	0.359782	yes	Up	4933421O10Rik	RIKEN cDNA 4933421O10 gene
Duox2	3.71804	6.17698	0.0150467	0.277122	yes	Up	Duox2	dual oxidase 2
Fbxo3	0.424178	6.17406	0.0490457	0.364448	yes	Up	Fbxo3	F-box protein 3
Gm13840	0.499818	6.17302	0.0488149	0.363718	yes	Up	Gm13840	predicted gene 13840
Gtf2ird2	0.889809	6.16908	0.0464551	0.359782	yes	Up	Gtf2ird2	GTF2I repeat domain containing 2
Ms4a8a	3.79221	6.16739	0.0033672	0.201393	yes	Up	Ms4a8a	membrane-spanning 4-domains, subfamily A, member 8A
Nlgn1	0.375979	6.16725	0.0494511	0.365851	yes	Up	Nlgn1	neuroligin 1
Gm2756	1.17819	6.16518	0.0447259	0.358106	yes	Up	Gm2756	predicted gene 2756
Prc1	1.4877	6.15353	0.0423044	0.351891	yes	Up	Prc1	protein regulator of cytokinesis 1
Gm52392	1.29003	6.15235	0.044537	0.358106	yes	Up	Gm52392	predicted gene, 52392
Ccl9	1.88407	6.15195	0.0386624	0.348072	yes	Up	Ccl9	chemokine (C-C motif) ligand 9
Nr4a1	2.58678	6.1518	0.0167338	0.286796	yes	Up	Nr4a1	nuclear receptor subfamily 4, group A, member 1
Sncg	0.987608	6.151	0.0462474	0.359782	yes	Up	Sncg	synuclein, gamma
Pcnp	0.901541	6.14179	0.0471113	0.360158	yes	Up	Pcnp	PEST proteolytic signal containing nuclear protein
Sarm1	0.63711	6.13742	0.0494184	0.365851	yes	Up	Sarm1	sterile alpha and HEAT/Armadillo motif containing 1
Acad10	1.39601	6.1371	0.0437213	0.355792	yes	Up	Acad10	acyl-Coenzyme A dehydrogenase family, member 10
Gm31336	0.917	6.13599	0.0471864	0.360177	yes	Up	Gm31336	predicted gene, 31336
Slc23a2	1.80447	6.1342	0.0270309	0.318103	yes	Up	Slc23a2	solute carrier family 23 (nucleobase transporters), member 2
Lrg1	0.737326	6.13292	0.0487628	0.3637	yes	Up	Lrg1	leucine-rich alpha-2-glycoprotein 1
Shroom1	1.0604	6.1323	0.0462873	0.359782	yes	Up	Shroom1	shroom family member 1
Exo5	1.47079	6.13006	0.0431049	0.353903	yes	Up	Exo5	exonuclease 5
Rxylt1	0.786074	6.12993	0.0483697	0.36274	yes	Up	Rxylt1	ribitol xylosyltransferase 1
Rassf8	0.743957	6.12992	0.0487563	0.3637	yes	Up	Rassf8	Ras association (RalGDS/AF-6) domain family (N-terminal) member 8
Erap1	1.66175	6.12794	0.0412656	0.35065	yes	Up	Erap1	endoplasmic reticulum aminopeptidase 1
Fdx1	1.94518	6.12401	0.0253644	0.314306	yes	Up	Fdx1	ferredoxin 1
Abi1	1.0684	6.11862	0.0466153	0.359782	yes	Up	Abi1	abl interactor 1
Tgfa	1.22533	6.11686	0.0458188	0.359077	yes	Up	Tgfa	transforming growth factor alpha
Flrt1	1.30392	6.11685	0.0453575	0.358628	yes	Up	Flrt1	fibronectin leucine rich transmembrane protein 1
Gm47655	1.87152	6.11669	0.0396877	0.348943	yes	Up	Gm47655	predicted gene, 47655
Ugp2	0.922851	6.11569	0.0477068	0.361721	yes	Up	Ugp2	UDP-glucose pyrophosphorylase 2
Fkbp3	1.28831	6.11181	0.0456232	0.359077	yes	Up	Fkbp3	FK506 binding protein 3
Mocs2	2.19228	6.1114	0.0359057	0.341899	yes	Up	Mocs2	molybdenum cofactor synthesis 2
Isoc1	1.3209	6.10884	0.0453828	0.358628	yes	Up	Isoc1	isochorismatase domain containing 1
Gm29717	4.7944	6.10372	0.000586189	0.130342	yes	Up	Gm29717	predicted gene, 29717
Six5	2.43637	6.09622	0.0194516	0.295141	yes	Up	Six5	sine oculis-related homeobox 5
Thop1	2.06408	6.0959	0.0379314	0.345964	yes	Up	Thop1	thimet oligopeptidase 1
Gm20604	0.956605	6.09469	0.0480509	0.362275	yes	Up	Gm20604	predicted gene 20604
Pde8b	1.14308	6.08867	0.0470569	0.360158	yes	Up	Pde8b	phosphodiesterase 8B
Pts	1.93721	6.08341	0.0399568	0.348992	yes	Up	Pts	6-pyruvoyl-tetrahydropterin synthase
Plekhm3	2.84783	6.08231	0.0142269	0.275683	yes	Up	Plekhm3	pleckstrin homology domain containing, family M, member 3
Acat2	2.03946	6.08063	0.0386516	0.348072	yes	Up	Acat2	acetyl-Coenzyme A acetyltransferase 2
Acvr1	1.04854	6.0805	0.0478308	0.361788	yes	Up	Acvr1	activin A receptor, type 1
Mtf2	1.01637	6.07994	0.0480529	0.362275	yes	Up	Mtf2	metal response element binding transcription factor 2
Arl5a	1.43031	6.07646	0.0450357	0.35832	yes	Up	Arl5a	ADP-ribosylation factor-like 5A
Gm54202	2.04474	6.07173	0.0255185	0.314491	yes	Up	Gm54202	predicted gene, 54202
Dtx3	1.35292	6.07066	0.0460793	0.359169	yes	Up	Dtx3	deltex 3, E3 ubiquitin ligase
Mok	1.20827	6.06821	0.0472683	0.360177	yes	Up	Mok	MOK protein kinase
Trappc6b	1.62828	6.06422	0.0433435	0.354625	yes	Up	Trappc6b	trafficking protein particle complex 6B
Eef1akmt4	2.58326	6.06386	0.0175417	0.291029	yes	Up	Eef1akmt4	EEF1A lysine methyltransferase 4
Mettl13	1.21758	6.06272	0.0474084	0.360455	yes	Up	Mettl13	methyltransferase 13, eEF1A lysine and N-terminal methyltransferase
Gm50587	1.0874	6.05207	0.0378947	0.345964	yes	Up	Gm50587	predicted gene, 50587
Gm41005	1.6035	6.04802	0.044076	0.356471	yes	Up	Gm41005	predicted gene, 41005
Cd164	1.38642	6.03347	0.0467791	0.359782	yes	Up	Cd164	CD164 antigen
Ube4a	2.84529	6.03339	0.0121787	0.267152	yes	Up	Ube4a	ubiquitination factor E4A
Ehbp1	2.62606	6.02804	0.0153764	0.279127	yes	Up	Ehbp1	EH domain binding protein 1
Zfp36l2	1.71648	6.02745	0.0436158	0.355792	yes	Up	Zfp36l2	zinc finger protein 36, C3H type-like 2
Vcl	1.13757	6.01932	0.049142	0.36504	yes	Up	Vcl	vinculin
Psph	1.96212	6.01884	0.0414533	0.35065	yes	Up	Psph	phosphoserine phosphatase
Lgr4	1.46282	6.01489	0.0465029	0.359782	yes	Up	Lgr4	leucine-rich repeat-containing G protein-coupled receptor 4
Gm19437	1.52128	6.01173	0.0459483	0.359077	yes	Up	Gm19437	predicted gene, 19437
Nbdy	1.53593	6.00365	0.046074	0.359169	yes	Up	Nbdy	negative regulator of P-body association
Map3k7	2.06107	5.99752	0.0406907	0.349933	yes	Up	Map3k7	mitogen-activated protein kinase kinase kinase 7
Trim3	1.45354	5.9891	0.0473532	0.36021	yes	Up	Trim3	tripartite motif-containing 3
Gm46101	1.24518	5.9848	0.0495717	0.366373	yes	Up	Gm46101	predicted gene, 46101
Surf2	1.18079	5.98391	0.0499382	0.366888	yes	Up	Surf2	surfeit gene 2
Adss	1.61529	5.97949	0.0459545	0.359077	yes	Up	Adss	adenylosuccinate synthetase, non muscle
Wfs1	1.56871	5.96977	0.0467617	0.359782	yes	Up	Wfs1	wolframin ER transmembrane glycoprotein
Nipsnap1	3.39501	5.96889	0.00905488	0.256924	yes	Up	Nipsnap1	nipsnap homolog 1
Rfc3	1.56084	5.96289	0.0470051	0.360132	yes	Up	Rfc3	replication factor C (activator 1) 3
Morf4l1-ps1	2.71791	5.95866	0.0330122	0.333035	yes	Up	Morf4l1-ps1	mortality factor 4 like 1, pseudogene 1
Snapc2	1.3223	5.95296	0.0499421	0.366888	yes	Up	Snapc2	small nuclear RNA activating complex, polypeptide 2
Nradd	1.35094	5.95265	0.0496141	0.366563	yes	Up	Nradd	neurotrophin receptor associated death domain
Nudt7	1.61822	5.94764	0.0469059	0.36	yes	Up	Nudt7	nudix hydrolase 7
B4galnt4	1.36175	5.94332	0.0498082	0.366716	yes	Up	B4galnt4	beta-1,4-N-acetyl-galactosaminyl transferase 4
Zfp692	1.55734	5.93372	0.034358	0.33665	yes	Up	Zfp692	zinc finger protein 692
Dcun1d2	1.38772	5.92983	0.0499103	0.366888	yes	Up	Dcun1d2	DCN1, defective in cullin neddylation 1, domain containing 2 (S. cerevisiae)
Cenpa	1.94196	5.92065	0.044591	0.358106	yes	Up	Cenpa	centromere protein A
Gm16892	2.87717	5.90392	0.0134909	0.271362	yes	Up	Gm16892	predicted gene, 16892
Txndc15	1.77719	5.9002	0.0468501	0.359782	yes	Up	Txndc15	thioredoxin domain containing 15
Hpcal4	2.22557	5.89975	0.0413702	0.35065	yes	Up	Hpcal4	hippocalcin-like 4
Eml1	2.17352	5.88869	0.042347	0.351891	yes	Up	Eml1	echinoderm microtubule associated protein like 1
Acyp1	2.32299	5.88244	0.0240715	0.310554	yes	Up	Acyp1	acylphosphatase 1, erythrocyte (common) type
Ctsl	1.9237	5.87238	0.0463331	0.359782	yes	Up	Ctsl	cathepsin L
Polr3h	1.92898	5.86303	0.0278384	0.32088	yes	Up	Polr3h	polymerase (RNA) III (DNA directed) polypeptide H
Cnot9	1.56004	5.84917	0.0366132	0.343416	yes	Up	Cnot9	CCR4-NOT transcription complex, subunit 9
Ube2b	2.88101	5.84376	0.0166475	0.285891	yes	Up	Ube2b	ubiquitin-conjugating enzyme E2B
Mtmr14	3.48974	5.84159	0.0072383	0.241548	yes	Up	Mtmr14	myotubularin related protein 14
Bag3	2.5006	5.8415	0.0229359	0.306342	yes	Up	Bag3	BCL2-associated athanogene 3
Gm30466	2.3717	5.8411	0.0198885	0.295488	yes	Up	Gm30466	predicted gene, 30466
Zbtb32	1.72062	5.8347	0.0494228	0.365851	yes	Up	Zbtb32	zinc finger and BTB domain containing 32
Zfp408	3.04529	5.83315	0.0120469	0.266628	yes	Up	Zfp408	zinc finger protein 408
Tgfb3	1.44568	5.83206	0.0386015	0.348072	yes	Up	Tgfb3	transforming growth factor, beta 3
Itpripl2	1.815	5.82727	0.0487915	0.363718	yes	Up	Itpripl2	inositol 1,4,5-triphosphate receptor interacting protein-like 2
Gm12468	2.76355	5.80693	0.0160319	0.282355	yes	Up	Gm12468	predicted gene 12468
Cyp2b10	3.42147	5.8061	0.00844261	0.251233	yes	Up	Cyp2b10	cytochrome P450, family 2, subfamily b, polypeptide 10
Gm51961	1.96694	5.80606	0.0324873	0.331177	yes	Up	Gm51961	predicted gene, 51961
Invs	2.09011	5.80593	0.0460315	0.359169	yes	Up	Invs	inversin
Mzt1	2.51067	5.80553	0.022866	0.30585	yes	Up	Mzt1	mitotic spindle organizing protein 1
Rgs9	1.89574	5.79627	0.0489569	0.363912	yes	Up	Rgs9	regulator of G-protein signaling 9
Tmem42	1.07142	5.77385	0.0453359	0.358628	yes	Up	Tmem42	transmembrane protein 42
Rab18	2.33358	5.76845	0.0439245	0.356191	yes	Up	Rab18	RAB18, member RAS oncogene family
Pdzk1ip1	2.61575	5.76841	0.0399884	0.348992	yes	Up	Pdzk1ip1	PDZK1 interacting protein 1
Cyfip1	4.70229	5.76746	0.000843457	0.149711	yes	Up	Cyfip1	cytoplasmic FMR1 interacting protein 1
Kctd11	1.44649	5.76379	0.0407017	0.349933	yes	Up	Kctd11	potassium channel tetramerisation domain containing 11
Hba-a1	6.34884	5.75947	0.00868164	0.255483	yes	Up	Hba-a1	hemoglobin alpha, adult chain 1
Maged1	3.13265	5.75762	0.014533	0.276352	yes	Up	Maged1	MAGE family member D1
Elf2	1.94713	5.75745	0.0330159	0.333035	yes	Up	Elf2	E74-like factor 2
Qtrt1	1.83447	5.74392	0.034946	0.338933	yes	Up	Qtrt1	queuine tRNA-ribosyltransferase catalytic subunit 1
Plpp5	2.70963	5.7438	0.0208516	0.299184	yes	Up	Plpp5	phospholipid phosphatase 5
Saa2	2.19362	5.73621	0.0468612	0.359782	yes	Up	Saa2	serum amyloid A 2
Eif2ak3	1.32878	5.73369	0.0405833	0.349933	yes	Up	Eif2ak3	eukaryotic translation initiation factor 2 alpha kinase 3
Rit1	3.51249	5.71993	0.0103003	0.262088	yes	Up	Rit1	Ras-like without CAAX 1
Tut7	4.5369	5.7122	0.00101427	0.155461	yes	Up	Tut7	terminal uridylyl transferase 7
Kif2c	2.69031	5.68857	0.0221462	0.304235	yes	Up	Kif2c	kinesin family member 2C
Aqp8	2.43776	5.6834	0.0452464	0.358628	yes	Up	Aqp8	aquaporin 8
Ier3	3.12464	5.6807	0.0132121	0.271362	yes	Up	Ier3	immediate early response 3
Usp30	3.02829	5.67704	0.0141897	0.275324	yes	Up	Usp30	ubiquitin specific peptidase 30
Lamb1	2.7215	5.66284	0.0221542	0.304235	yes	Up	Lamb1	laminin B1
Hspb6	2.18029	5.65701	0.0497474	0.366716	yes	Up	Hspb6	heat shock protein, alpha-crystallin-related, B6
Ptges	2.99212	5.65364	0.0180777	0.292343	yes	Up	Ptges	prostaglandin E synthase
Mpc1	3.67031	5.65099	0.00934558	0.258144	yes	Up	Mpc1	mitochondrial pyruvate carrier 1
Riok2	2.84271	5.64622	0.0204683	0.296373	yes	Up	Riok2	RIO kinase 2
Ncapd3	2.07475	5.64456	0.033519	0.334774	yes	Up	Ncapd3	non-SMC condensin II complex, subunit D3
B3gntl1	2.17662	5.643	0.0315587	0.328748	yes	Up	B3gntl1	UDP-GlcNAc:betaGal beta-1,3-N-acetylglucosaminyltransferase-like 1
Ncln	6.64019	5.64268	3.94414e-06	0.0104693	yes	Up	Ncln	nicalin
Snrnp27	2.66259	5.63952	0.024225	0.311643	yes	Up	Snrnp27	small nuclear ribonucleoprotein 27 (U4/U6.U5)
Lypd8	5.31849	5.6376	0.000396154	0.110252	yes	Up	Lypd8	LY6/PLAUR domain containing 8
Isg20	2.56803	5.6357	0.0253042	0.313915	yes	Up	Isg20	interferon-stimulated protein
Ccdc127	2.78155	5.63007	0.0217845	0.303133	yes	Up	Ccdc127	coiled-coil domain containing 127
Gmip	3.08332	5.62618	0.0176523	0.291934	yes	Up	Gmip	Gem-interacting protein
Ccdc117	2.00624	5.61549	0.0353874	0.340641	yes	Up	Ccdc117	coiled-coil domain containing 117
Lsm11	3.14097	5.61207	0.0139009	0.273067	yes	Up	Lsm11	U7 snRNP-specific Sm-like protein LSM11
Tmem98	3.02267	5.60982	0.013953	0.273067	yes	Up	Tmem98	transmembrane protein 98
Rdh13	2.97518	5.6095	0.0392555	0.348264	yes	Up	Rdh13	retinol dehydrogenase 13 (all-trans and 9-cis)
Ankrd17	1.6453	5.60598	0.0414184	0.35065	yes	Up	Ankrd17	ankyrin repeat domain 17
Armh3	3.96475	5.57817	0.00370158	0.208375	yes	Up	Armh3	armadillo-like helical domain containing 3
Tm7sf2	1.99019	5.57251	0.036846	0.343882	yes	Up	Tm7sf2	transmembrane 7 superfamily member 2
Zfp747	2.56563	5.53305	0.0276496	0.319878	yes	Up	Zfp747	zinc finger protein 747
Shmt1	2.20346	5.52855	0.0340441	0.335903	yes	Up	Shmt1	serine hydroxymethyltransferase 1 (soluble)
Pdcd5	3.32659	5.52766	0.0152555	0.278224	yes	Up	Pdcd5	programmed cell death 5
Pbx1	1.91957	5.51608	0.0398159	0.348943	yes	Up	Pbx1	pre B cell leukemia homeobox 1
Ddah1	2.87189	5.49056	0.0450934	0.35832	yes	Up	Ddah1	dimethylarginine dimethylaminohydrolase 1
Klf15	1.78865	5.48495	0.0374631	0.345782	yes	Up	Klf15	Kruppel-like factor 15
Anapc16	3.50354	5.47934	0.00883246	0.255766	yes	Up	Anapc16	anaphase promoting complex subunit 16
Rab5if	3.49395	5.47173	0.0137335	0.272782	yes	Up	Rab5if	RAB5 interacting factor
Ptprj	2.6061	5.46868	0.0244509	0.311922	yes	Up	Ptprj	protein tyrosine phosphatase, receptor type, J
Stk38	4.04094	5.46797	0.00364255	0.207749	yes	Up	Stk38	serine/threonine kinase 38
Pde6d	3.14307	5.45671	0.0145362	0.276352	yes	Up	Pde6d	phosphodiesterase 6D, cGMP-specific, rod, delta
Ptrh1	2.55283	5.44794	0.0243065	0.311922	yes	Up	Ptrh1	peptidyl-tRNA hydrolase 1 homolog
Gm51702	4.91702	5.43993	0.000631424	0.131456	yes	Up	Gm51702	predicted gene, 51702
BC021767	2.19672	5.43685	0.0308803	0.328425	yes	Up	BC021767	cDNA sequence BC021767
Ddx60	2.77786	5.42849	0.0226137	0.305194	yes	Up	Ddx60	DExD/H box helicase 60
Mfsd6	2.4142	5.40888	0.0291412	0.325972	yes	Up	Mfsd6	major facilitator superfamily domain containing 6
Homer3	2.33555	5.40004	0.0348939	0.338727	yes	Up	Homer3	homer scaffolding protein 3
Btnl4	2.10501	5.39334	0.0395561	0.348857	yes	Up	Btnl4	butyrophilin-like 4
Gm54104	3.20833	5.38567	0.0144202	0.276296	yes	Up	Gm54104	predicted gene, 54104
Aldh5a1	3.12268	5.37053	0.0159285	0.281711	yes	Up	Aldh5a1	aldhehyde dehydrogenase family 5, subfamily A1
Gm49958	2.15474	5.36378	0.0352918	0.340598	yes	Up	Gm49958	predicted gene, 49958
Hps4	3.23549	5.34792	0.0160876	0.282602	yes	Up	Hps4	HPS4, biogenesis of lysosomal organelles complex 3 subunit 2
Ddc	3.64065	5.32326	0.0369604	0.343882	yes	Up	Ddc	dopa decarboxylase
Mrps34	4.62848	5.31107	0.00161057	0.173289	yes	Up	Mrps34	mitochondrial ribosomal protein S34
Zfp64	2.74584	5.30897	0.0257276	0.314524	yes	Up	Zfp64	zinc finger protein 64
Mrpl15	2.84637	5.29481	0.0236069	0.3091	yes	Up	Mrpl15	mitochondrial ribosomal protein L15
[truncated: 991 more rows]

## Sheet: CNG VS LAPST
Table S3. Up and Down-regulated genes between CNG vs LAPST.
Gene	logCPM	log2FC	pvalue	FDR	significant	Up/Down regulation	Name	Description
Nkx6-3	2.86847	10.7947	0.0002049	0.562399	yes	Up	Nkx6-3	NK6 homeobox 3
Fundc1	0.627106	9.29802	0.00486988	0.773532	yes	Up	Fundc1	FUN14 domain containing 1
Lrrc31	2.77848	9.0862	0.0010545	0.771827	yes	Up	Lrrc31	leucine rich repeat containing 31
Clps	3.40348	9.00353	0.000433814	0.70958	yes	Up	Clps	colipase, pancreatic
LOC122152370	1.03732	8.88175	0.00510251	0.773532	yes	Up	LOC122152370	sperm acrosome developmental regulator
Gm38585	0.475066	8.84373	0.00654152	0.773532	yes	Up	Gm38585	predicted gene, 38585
Gm52678	1.82389	8.78731	0.00347574	0.773532	yes	Up	Gm52678	predicted gene, 52678
Gm15624	0.483743	8.75662	0.00685696	0.773532	yes	Up	Gm15624	predicted gene 15624
Ido1	2.09508	8.69071	0.00300304	0.773532	yes	Up	Ido1	indoleamine 2,3-dioxygenase 1
Tff2	1.42976	8.63001	0.00495514	0.773532	yes	Up	Tff2	trefoil factor 2 (spasmolytic protein 1)
Cept1	1.11689	8.57175	0.00598549	0.773532	yes	Up	Cept1	choline/ethanolaminephosphotransferase 1
Gm16731	0.964093	8.50864	0.006601	0.773532	yes	Up	Gm16731	predicted gene, 16731
Mucl3	0.855281	8.42642	0.00726174	0.773532	yes	Up	Mucl3	mucin like 3
Gkn3	2.01187	8.34363	0.0041624	0.773532	yes	Up	Gkn3	gastrokine 3
Lyrm1	-0.126212	8.33302	0.0104965	0.773532	yes	Up	Lyrm1	LYR motif containing 1
Mecomos	0.372985	8.28442	0.00922017	0.773532	yes	Up	Mecomos	MDS1 and EVI1 complex locus, opposite strand
Krt12	0.195433	8.27118	0.00983908	0.773532	yes	Up	Krt12	keratin 12
Gm17182	-0.292775	8.21867	0.0116534	0.773532	yes	Up	Gm17182	predicted gene 17182
Ugt1a1	-0.385884	8.19134	0.0122467	0.773532	yes	Up	Ugt1a1	UDP glucuronosyltransferase 1 family, polypeptide A1
Gm32801	1.3885	8.1844	0.00678387	0.773532	yes	Up	Gm32801	predicted gene, 32801
Gm51907	-0.423508	8.12325	0.012888	0.773532	yes	Up	Gm51907	predicted gene, 51907
Gm36840	0.736375	8.10918	0.00924768	0.773532	yes	Up	Gm36840	predicted gene, 36840
Cyp4a10	-0.356519	8.1091	0.0126216	0.773532	yes	Up	Cyp4a10	cytochrome P450, family 4, subfamily a, polypeptide 10
Gm36198	0.337776	8.09286	0.0103734	0.773532	yes	Up	Gm36198	predicted gene, 36198
Ankrd6	-0.382012	8.08035	0.0129401	0.773532	yes	Up	Ankrd6	ankyrin repeat domain 6
Tnfrsf21	1.21742	8.07562	0.00788053	0.773532	yes	Up	Tnfrsf21	tumor necrosis factor receptor superfamily, member 21
Nyx	0.0993226	8.06759	0.0114274	0.773532	yes	Up	Nyx	nyctalopin
Tbc1d9	1.32057	8.05081	0.00769967	0.773532	yes	Up	Tbc1d9	TBC1 domain family, member 9
Gm7467	0.0882756	8.00637	0.0118681	0.773532	yes	Up	Gm7467	predicted gene 7467
Fut2	1.18493	7.9904	0.00839738	0.773532	yes	Up	Fut2	fucosyltransferase 2
Doc2g	1.51028	7.86875	0.00777767	0.773532	yes	Up	Doc2g	double C2, gamma
Gm53659	0.889863	7.86823	0.0100064	0.773532	yes	Up	Gm53659	predicted gene, 53659
Nrxn3	-0.574929	7.86192	0.0159313	0.773532	yes	Up	Nrxn3	neurexin III
Sqor	0.192534	7.86148	0.0123433	0.773532	yes	Up	Sqor	sulfide quinone oxidoreductase
A830031A19Rik	0.352671	7.83231	0.0119619	0.773532	yes	Up	A830031A19Rik	RIKEN cDNA A830031A19 gene
Zfp180	1.11537	7.82596	0.0095067	0.773532	yes	Up	Zfp180	zinc finger protein 180
Klkb1	0.129971	7.75831	0.0133621	0.773532	yes	Up	Klkb1	kallikrein B, plasma 1
2010203P06Rik	0.247676	7.70329	0.0132377	0.773532	yes	Up	2010203P06Rik	RIKEN cDNA 2010203P06 gene
Gsdme	0.72099	7.68809	0.011918	0.773532	yes	Up	Gsdme	gasdermin E
Adora2b	1.25127	7.67995	0.0100144	0.773532	yes	Up	Adora2b	adenosine A2b receptor
Gm46687	0.158188	7.60507	0.0143863	0.773532	yes	Up	Gm46687	predicted gene, 46687
Gm7694	1.58471	7.59258	0.00899518	0.773532	yes	Up	Gm7694	predicted gene 7694
Adgrg7	-0.70843	7.59075	0.0189451	0.773532	yes	Up	Adgrg7	adhesion G protein-coupled receptor G7
Gm16206	2.93705	7.56552	0.00268366	0.773532	yes	Up	Gm16206	predicted gene 16206
LOC108168645	0.736271	7.5548	0.0128099	0.773532	yes	Up	LOC108168645	uncharacterized LOC108168645
Reno1	-0.589487	7.55443	0.018713	0.773532	yes	Up	Reno1	regulator of early neurogenesis 1
Snhg15	1.10579	7.47827	0.0118309	0.773532	yes	Up	Snhg15	small nucleolar RNA host gene 15
Slc22a15	0.472725	7.47782	0.0142445	0.773532	yes	Up	Slc22a15	solute carrier family 22 (organic anion/cation transporter), member 15
Gm31214	-0.0790856	7.41075	0.0170023	0.773532	yes	Up	Gm31214	predicted gene, 31214
Gm36287	-0.693326	7.40036	0.0207202	0.773532	yes	Up	Gm36287	predicted gene, 36287
Slc28a2	5.45193	7.38431	2.55122e-06	0.0335836	yes	Up	Slc28a2	solute carrier family 28 (sodium-coupled nucleoside transporter), member 2
Gm53935	0.888703	7.37924	0.013447	0.773532	yes	Up	Gm53935	predicted gene, 53935
Gm52349	0.00534723	7.37511	0.0171694	0.773532	yes	Up	Gm52349	predicted gene, 52349
Gm52512	1.53797	7.34996	0.0108343	0.773532	yes	Up	Gm52512	predicted gene, 52512
Gm30296	0.287256	7.32282	0.0161975	0.773532	yes	Up	Gm30296	predicted gene, 30296
Gm13748	0.475625	7.3139	0.0156364	0.773532	yes	Up	Gm13748	predicted gene 13748
Gm33106	0.665446	7.28258	0.01546	0.773532	yes	Up	Gm33106	predicted gene, 33106
4833439F03Rik	0.503317	7.27225	0.0159447	0.773532	yes	Up	4833439F03Rik	RIKEN cDNA 4833439F03 gene
Odad1	0.641649	7.27221	0.0156252	0.773532	yes	Up	Odad1	outer dynein arm docking complex subunit 1
Spns2os	-0.0860292	7.2716	0.0183371	0.773532	yes	Up	Spns2os	Spns2 opposite strand
Gm21992	-0.607147	7.26261	0.0218414	0.773532	yes	Up	Gm21992	predicted gene 21992
Jph1	-0.795243	7.26259	0.022737	0.773532	yes	Up	Jph1	junctophilin 1
Sema3d	-0.855424	7.26258	0.0231867	0.773532	yes	Up	Sema3d	sema domain, immunoglobulin domain (Ig), short basic domain, secreted, (semaphorin) 3D
Gm52053	-0.347994	7.25142	0.019617	0.773532	yes	Up	Gm52053	predicted gene, 52053
Gm46045	-0.341114	7.25131	0.0195748	0.773532	yes	Up	Gm46045	predicted gene, 46045
Gm51960	-0.710118	7.24922	0.0223919	0.773532	yes	Up	Gm51960	predicted gene, 51960
Gm35855	-0.442924	7.2376	0.020424	0.773532	yes	Up	Gm35855	predicted gene, 35855
Trim63	0.725991	7.2368	0.015516	0.773532	yes	Up	Trim63	tripartite motif-containing 63
Efcab5	1.21191	7.23079	0.0134313	0.773532	yes	Up	Efcab5	EF-hand calcium binding domain 5
Gm37885	0.0930934	7.22711	0.0181095	0.773532	yes	Up	Gm37885	predicted gene, 37885
Lpar3	-0.36777	7.21898	0.0200746	0.773532	yes	Up	Lpar3	lysophosphatidic acid receptor 3
Gm52709	-0.0974647	7.21624	0.0189169	0.773532	yes	Up	Gm52709	predicted gene, 52709
Rab6a	1.24329	7.20988	0.0135079	0.773532	yes	Up	Rab6a	RAB6A, member RAS oncogene family
Ccnt2	-0.809419	7.19057	0.0236432	0.773532	yes	Up	Ccnt2	cyclin T2
6430710C18Rik	-0.872728	7.1837	0.024231	0.773532	yes	Up	6430710C18Rik	RIKEN cDNA 6430710C18 gene
Gm40227	0.647493	7.18256	0.0164564	0.773532	yes	Up	Gm40227	predicted gene, 40227
4931440P22Rik	-0.253997	7.18045	0.0198431	0.773532	yes	Up	4931440P22Rik	RIKEN cDNA 4931440P22 gene
Litafd	-0.350558	7.16912	0.0204896	0.773532	yes	Up	Litafd	LITAF domain containing
Gm31638	0.566305	7.16772	0.0167684	0.773532	yes	Up	Gm31638	predicted gene, 31638
Zdhhc24	0.538943	7.16528	0.0168623	0.773532	yes	Up	Zdhhc24	zinc finger, DHHC domain containing 24
Gm33543	-0.961513	7.15641	0.0252733	0.773532	yes	Up	Gm33543	predicted gene, 33543
A730008H23Rik	-0.358208	7.10637	0.0212189	0.773532	yes	Up	A730008H23Rik	RIKEN cDNA A730008H23 gene
Macrod2	-0.652799	7.08033	0.024073	0.773532	yes	Up	Macrod2	mono-ADP ribosylhydrolase 2
Stxbp3	0.92601	7.0729	0.0160003	0.773532	yes	Up	Stxbp3	syntaxin binding protein 3
Gm38750	-0.423984	7.05251	0.0223022	0.773532	yes	Up	Gm38750	predicted gene, 38750
Gm48745	0.150096	7.04624	0.0196337	0.773532	yes	Up	Gm48745	predicted gene, 48745
Gm13807	-1.01501	7.04181	0.0269552	0.773532	yes	Up	Gm13807	predicted gene 13807
Gm34065	0.935688	7.02532	0.0164263	0.773532	yes	Up	Gm34065	predicted gene, 34065
Dsg4	-0.612602	7.02362	0.0246095	0.773532	yes	Up	Dsg4	desmoglein 4
Gm15564	0.269565	7.02247	0.0192599	0.773532	yes	Up	Gm15564	predicted gene 15564
Atp2c1	-0.424193	7.01418	0.0227477	0.773532	yes	Up	Atp2c1	ATPase, Ca++-sequestering
Gm36589	0.605024	7.01349	0.0182422	0.773532	yes	Up	Gm36589	predicted gene, 36589
Cfap157	0.0100946	7.0134	0.0208617	0.773532	yes	Up	Cfap157	cilia and flagella associated protein 157
Il13ra1	1.03691	6.99389	0.0162796	0.773532	yes	Up	Il13ra1	interleukin 13 receptor, alpha 1
Dusp9	0.541732	6.99326	0.0186143	0.773532	yes	Up	Dusp9	dual specificity phosphatase 9
Zscan2	0.332246	6.99168	0.019321	0.773532	yes	Up	Zscan2	zinc finger and SCAN domain containing 2
Atp6ap2	0.766655	6.98923	0.0176971	0.773532	yes	Up	Atp6ap2	ATPase, H+ transporting, lysosomal accessory protein 2
Gpr157	-0.114243	6.98057	0.0215173	0.773532	yes	Up	Gpr157	G protein-coupled receptor 157
Ripk4	0.472483	6.96566	0.0191053	0.773532	yes	Up	Ripk4	receptor-interacting serine-threonine kinase 4
Gm39008	2.07383	6.96536	0.0106307	0.773532	yes	Up	Gm39008	predicted gene, 39008
Slc20a1	0.237055	6.95616	0.020146	0.773532	yes	Up	Slc20a1	solute carrier family 20, member 1
Nrn1l	-0.849464	6.94948	0.0268953	0.773532	yes	Up	Nrn1l	neuritin 1-like
Car15	0.574531	6.94879	0.0190198	0.773532	yes	Up	Car15	carbonic anhydrase 15
Nsun7	0.0495094	6.94652	0.0214243	0.773532	yes	Up	Nsun7	NOL1/NOP2/Sun domain family, member 7
Nudt12	0.467117	6.93505	0.0194608	0.773532	yes	Up	Nudt12	nudix hydrolase 12
LOC115489511	0.139051	6.91821	0.0211359	0.773532	yes	Up	LOC115489511	uncharacterized LOC115489511
Gm35073	-0.176552	6.9063	0.0226016	0.773532	yes	Up	Gm35073	predicted gene, 35073
Kctd21	-0.195051	6.88826	0.0228873	0.773532	yes	Up	Kctd21	potassium channel tetramerisation domain containing 21
Mindy3	0.793291	6.8867	0.0186449	0.773532	yes	Up	Mindy3	MINDY lysine 48 deubiquitinase 3
2610020C07Rik	-0.548132	6.88648	0.025546	0.773532	yes	Up	2610020C07Rik	RIKEN cDNA 2610020C07 gene
Smo	-0.183713	6.88456	0.022887	0.773532	yes	Up	Smo	smoothened, frizzled class receptor
4930447C04Rik	-0.294864	6.88455	0.0234134	0.773532	yes	Up	4930447C04Rik	RIKEN cDNA 4930447C04 gene
Gm41717	-0.915102	6.88445	0.0284604	0.773532	yes	Up	Gm41717	predicted gene, 41717
Krt23	-0.48706	6.88323	0.0249133	0.773532	yes	Up	Krt23	keratin 23
Usp14	0.295623	6.88321	0.0207095	0.773532	yes	Up	Usp14	ubiquitin specific peptidase 14
Gm33214	1.14788	6.85664	0.0172619	0.773532	yes	Up	Gm33214	predicted gene, 33214
Fam171a2	-0.0297651	6.8538	0.0228179	0.773532	yes	Up	Fam171a2	family with sequence similarity 171, member A2
Gm39908	-0.971088	6.85351	0.0292109	0.773532	yes	Up	Gm39908	predicted gene, 39908
Plpp7	0.542798	6.8518	0.020197	0.773532	yes	Up	Plpp7	phospholipid phosphatase 7 (inactive)
Syce3	0.20025	6.85168	0.0215695	0.773532	yes	Up	Syce3	synaptonemal complex central element protein 3
Gm46496	-0.842407	6.81637	0.0286139	0.773532	yes	Up	Gm46496	predicted gene, 46496
Npm2	-1.06276	6.81634	0.030301	0.773532	yes	Up	Npm2	nucleophosmin/nucleoplasmin 2
Kremen2	0.264365	6.8046	0.0217972	0.773532	yes	Up	Kremen2	kringle containing transmembrane protein 2
Kcnk1	0.0676467	6.78407	0.0232664	0.773532	yes	Up	Kcnk1	potassium channel, subfamily K, member 1
Ttc34	-1.02178	6.78105	0.030518	0.773532	yes	Up	Ttc34	tetratricopeptide repeat domain 34
A330035P11Rik	0.526031	6.77869	0.0211299	0.773532	yes	Up	A330035P11Rik	RIKEN cDNA A330035P11 gene
Lama3	-0.588066	6.77591	0.0275311	0.773532	yes	Up	Lama3	laminin, alpha 3
Plekha1	2.04463	6.75571	0.0129483	0.773532	yes	Up	Plekha1	pleckstrin homology domain containing, family A (phosphoinositide binding specific) member 1
Gml	-1.0704	6.75276	0.0312788	0.773532	yes	Up	Gml	glycosylphosphatidylinositol anchored molecule like
LOC105243553	-0.243419	6.74505	0.0249235	0.773532	yes	Up	LOC105243553	uncharacterized LOC105243553
Gm20522	-0.820379	6.74491	0.0294288	0.773532	yes	Up	Gm20522	predicted gene 20522
Zfp869	-0.0996044	6.74325	0.0243918	0.773532	yes	Up	Zfp869	zinc finger protein 869
1700011B04Rik	-1.0303	6.74032	0.0311692	0.773532	yes	Up	1700011B04Rik	RIKEN cDNA 1700011B04 gene
Tbc1d19	-0.158282	6.73709	0.0246694	0.773532	yes	Up	Tbc1d19	TBC1 domain family, member 19
Fjx1	-0.751897	6.72591	0.0291977	0.773532	yes	Up	Fjx1	four jointed box 1
Ibtk	0.658023	6.72199	0.0215047	0.773532	yes	Up	Ibtk	inhibitor of Bruton agammaglobulinemia tyrosine kinase
Gm46627	0.029794	6.71849	0.0244143	0.773532	yes	Up	Gm46627	predicted gene, 46627
Ccdc90b	1.99138	6.7152	0.0137479	0.773532	yes	Up	Ccdc90b	coiled-coil domain containing 90B
Gzmm	-0.040906	6.71499	0.0330968	0.773532	yes	Up	Gzmm	granzyme M (lymphocyte met-ase 1)
Vsig10l	-0.897786	6.71077	0.0306883	0.773532	yes	Up	Vsig10l	V-set and immunoglobulin domain containing 10 like
Kcnq3	-0.809058	6.69406	0.0300734	0.773532	yes	Up	Kcnq3	potassium voltage-gated channel, subfamily Q, member 3
H2al1m	0.442272	6.69378	0.0224511	0.773532	yes	Up	H2al1m	H2A histone family member L1M
Cdc27	-0.888085	6.68028	0.0310172	0.773532	yes	Up	Cdc27	cell division cycle 27
Ly6m	6.06888	6.66097	8.22067e-06	0.0601698	yes	Up	Ly6m	lymphocyte antigen 6 complex, locus M
Smg8	-0.152119	6.65252	0.0257828	0.773532	yes	Up	Smg8	SMG8 nonsense mediated mRNA decay factor
Gm46981	-1.18952	6.63553	0.0343429	0.773532	yes	Up	Gm46981	predicted gene, 46981
Cyct	-1.18861	6.63202	0.0343804	0.773532	yes	Up	Cyct	cytochrome c, testis
Mff	1.50096	6.63168	0.0177321	0.773532	yes	Up	Mff	mitochondrial fission factor
Zfp770	-1.13448	6.63085	0.0337291	0.773532	yes	Up	Zfp770	zinc finger protein 770
Fev	-0.536995	6.63065	0.0289193	0.773532	yes	Up	Fev	FEV transcription factor, ETS family member
Pcdhgb5	-1.20111	6.6009	0.0350572	0.773532	yes	Up	Pcdhgb5	protocadherin gamma subfamily B, 5
4732465J04Rik	-0.694079	6.59071	0.030849	0.773532	yes	Up	4732465J04Rik	RIKEN cDNA 4732465J04 gene
Gm54033	-0.88545	6.59068	0.0323456	0.773532	yes	Up	Gm54033	predicted gene, 54033
1110002E22Rik	-1.16259	6.59034	0.0347009	0.773532	yes	Up	1110002E22Rik	RIKEN cDNA 1110002E22 gene
Gm32063	0.697343	6.58633	0.0229852	0.773532	yes	Up	Gm32063	predicted gene, 32063
Gm50589	-0.0611965	6.58339	0.0264788	0.773532	yes	Up	Gm50589	predicted gene, 50589
Gm53973	0.0707076	6.5775	0.0260226	0.773532	yes	Up	Gm53973	predicted gene, 53973
Acpp	-0.240475	6.57453	0.0272663	0.773532	yes	Up	Acpp	acid phosphatase, prostate
Gpam	-0.0832608	6.55937	0.0268907	0.773532	yes	Up	Gpam	glycerol-3-phosphate acyltransferase, mitochondrial
Entpd3	-0.899604	6.55492	0.033092	0.773532	yes	Up	Entpd3	ectonucleoside triphosphate diphosphohydrolase 3
G530011O06Rik	0.868501	6.54938	0.0223381	0.773532	yes	Up	G530011O06Rik	RIKEN cDNA G530011O06 gene
Gm53595	0.483483	6.54929	0.0242393	0.773532	yes	Up	Gm53595	predicted gene, 53595
Lrrc14b	0.000237137	6.54131	0.0269697	0.773532	yes	Up	Lrrc14b	leucine rich repeat containing 14B
Gm34076	1.29701	6.53551	0.0204871	0.773532	yes	Up	Gm34076	predicted gene, 34076
LOC115489019	-1.04052	6.53362	0.0344331	0.773532	yes	Up	LOC115489019	uncharacterized LOC115489019
Cyp1a2	-1.0878	6.53232	0.0348414	0.773532	yes	Up	Cyp1a2	cytochrome P450, family 1, subfamily a, polypeptide 2
Gm26944	-0.887009	6.52927	0.033344	0.773532	yes	Up	Gm26944	predicted gene, 26944
Gm54231	-0.85918	6.5078	0.0333891	0.773532	yes	Up	Gm54231	predicted gene, 54231
Gm51410	-0.921508	6.50643	0.0341754	0.773532	yes	Up	Gm51410	predicted gene, 51410
Chek1	-1.22091	6.50638	0.0369238	0.773532	yes	Up	Chek1	checkpoint kinase 1
Zfp626	0.652912	6.49947	0.0245105	0.773532	yes	Up	Zfp626	zinc finger protein 626
Gm39931	-1.2297	6.49523	0.0372721	0.773532	yes	Up	Gm39931	predicted gene, 39931
Clca4a	3.84875	6.48858	0.00129191	0.773532	yes	Up	Clca4a	chloride channel accessory 4A
Cul2	1.71936	6.48836	0.0180372	0.773532	yes	Up	Cul2	cullin 2
Gm54006	-0.241205	6.47915	0.0287008	0.773532	yes	Up	Gm54006	predicted gene, 54006
Gm35710	-0.696705	6.47315	0.0327095	0.773532	yes	Up	Gm35710	predicted gene, 35710
Gm19950	-0.732374	6.47311	0.0329209	0.773532	yes	Up	Gm19950	predicted gene, 19950
Nup153	0.139555	6.4654	0.0271451	0.773532	yes	Up	Nup153	nucleoporin 153
Gm35204	-0.0406406	6.46321	0.0282186	0.773532	yes	Up	Gm35204	predicted gene, 35204
Ahrr	-0.856987	6.46256	0.0340983	0.773532	yes	Up	Ahrr	aryl-hydrocarbon receptor repressor
C1rb	0.353875	6.4599	0.0260359	0.773532	yes	Up	C1rb	complement component 1, r subcomponent B
Gm54012	-0.372232	6.45944	0.0298602	0.773532	yes	Up	Gm54012	predicted gene, 54012
Arhgap42	0.516663	6.45666	0.0254843	0.773532	yes	Up	Arhgap42	Rho GTPase activating protein 42
Ptk6	0.836871	6.45017	0.0239317	0.773532	yes	Up	Ptk6	PTK6 protein tyrosine kinase 6
Fam136a	0.795326	6.44698	0.0242514	0.773532	yes	Up	Fam136a	family with sequence similarity 136, member A
Drc1	-0.973642	6.43877	0.0355793	0.773532	yes	Up	Drc1	dynein regulatory complex subunit 1
Gm40348	-0.0606376	6.43651	0.0286622	0.773532	yes	Up	Gm40348	predicted gene, 40348
A630066F11Rik	-0.377392	6.41741	0.0305498	0.773532	yes	Up	A630066F11Rik	RIKEN cDNA A630066F11 gene
Dclk3	-0.222868	6.41432	0.0296126	0.773532	yes	Up	Dclk3	doublecortin-like kinase 3
A930001C03Rik	-0.134373	6.40464	0.0293847	0.773532	yes	Up	A930001C03Rik	RIKEN cDNA A930001C03 gene
Slc23a3	0.795952	6.38648	0.0251289	0.773532	yes	Up	Slc23a3	solute carrier family 23 (nucleobase transporters), member 3
Cry1	0.261417	6.38478	0.0276181	0.773532	yes	Up	Cry1	cryptochrome 1 (photolyase-like)
Etnk2	-0.790619	6.38111	0.0348674	0.773532	yes	Up	Etnk2	ethanolamine kinase 2
D130017N08Rik	-0.818979	6.38006	0.0351255	0.773532	yes	Up	D130017N08Rik	RIKEN cDNA D130017N08 gene
Gm26205	-0.628169	6.37744	0.0339957	0.773532	yes	Up	Gm26205	predicted gene, 26205
Ccny	0.93862	6.37663	0.0243976	0.773532	yes	Up	Ccny	cyclin Y
H4c2	0.397962	6.37192	0.0271754	0.773532	yes	Up	H4c2	H4 clustered histone 2
Tmem202	-0.379546	6.3707	0.0313218	0.773532	yes	Up	Tmem202	transmembrane protein 202
BC040756	-0.878861	6.37059	0.0358827	0.773532	yes	Up	BC040756	cDNA sequence BC040756
Pof1b	0.560689	6.35319	0.0269284	0.773532	yes	Up	Pof1b	premature ovarian failure 1B
Xpo1	0.11474	6.33991	0.0292872	0.773532	yes	Up	Xpo1	exportin 1
Igkv3-11	-0.562109	6.33962	0.0338705	0.773532	yes	Up	Igkv3-11	immunoglobulin kappa variable 3-11
Tnfrsf23	0.371012	6.33945	0.0278041	0.773532	yes	Up	Tnfrsf23	tumor necrosis factor receptor superfamily, member 23
Snap25	-0.831963	6.33267	0.0360747	0.773532	yes	Up	Snap25	synaptosomal-associated protein 25
Mn1	0.158617	6.3264	0.0291823	0.773532	yes	Up	Mn1	meningioma 1
Bmp8b	-0.964048	6.32374	0.0375258	0.773532	yes	Up	Bmp8b	bone morphogenetic protein 8b
Gm12298	-0.635893	6.32344	0.0349341	0.773532	yes	Up	Gm12298	predicted gene 12298
Gm32504	-0.797516	6.32341	0.0359208	0.773532	yes	Up	Gm32504	predicted gene, 32504
Matcap1	-0.665032	6.32235	0.0350782	0.773532	yes	Up	Matcap1	microtubule associated tyrosine carboxypeptidase 1
Iqank1	-0.880679	6.3223	0.0367487	0.773532	yes	Up	Iqank1	IQ motif and ankyrin repeat containing 1
Gm46899	-1.11664	6.32226	0.0387391	0.773532	yes	Up	Gm46899	predicted gene, 46899
Pdilt	-1.18895	6.32225	0.0396611	0.773532	yes	Up	Pdilt	protein disulfide isomerase-like, testis expressed
Ccdc92b	-0.597873	6.31506	0.0348253	0.773532	yes	Up	Ccdc92b	coiled-coil domain containing 92B
Sstr1	-0.410438	6.31477	0.03254	0.773532	yes	Up	Sstr1	somatostatin receptor 1
Fam227a	-0.0699269	6.30849	0.030744	0.773532	yes	Up	Fam227a	family with sequence similarity 227, member A
LOC118568357	-1.13384	6.29354	0.0394709	0.773532	yes	Up	LOC118568357	uncharacterized LOC118568357
Nampt	0.251977	6.27891	0.02938	0.773532	yes	Up	Nampt	nicotinamide phosphoribosyltransferase
Gm35997	-0.686455	6.27516	0.0360372	0.773532	yes	Up	Gm35997	predicted gene, 35997
H4c17	1.90419	6.27316	0.019694	0.773532	yes	Up	H4c17	H4 clustered histone 17
Gm13536	0.743015	6.27275	0.0272889	0.773532	yes	Up	Gm13536	predicted gene 13536
Tmem30b	1.11177	6.2716	0.0250872	0.773532	yes	Up	Tmem30b	transmembrane protein 30B
Sco2	3.84044	6.26309	0.00174355	0.773532	yes	Up	Sco2	SCO2 cytochrome c oxidase assembly protein
Kcnj14	-0.925759	6.26168	0.0384758	0.773532	yes	Up	Kcnj14	potassium inwardly-rectifying channel, subfamily J, member 14
Nemp1	0.372324	6.26077	0.0290703	0.773532	yes	Up	Nemp1	nuclear envelope integral membrane protein 1
Herc6	0.444403	6.26014	0.0287999	0.773532	yes	Up	Herc6	hect domain and RLD 6
Cnpy1	-1.02626	6.2497	0.0392689	0.773532	yes	Up	Cnpy1	canopy FGF signaling regulator 1
Zfp85os	-0.805134	6.24948	0.0373142	0.773532	yes	Up	Zfp85os	zinc finger protein 85, opposite strand
Cfap92	-0.108325	6.24561	0.0319302	0.773532	yes	Up	Cfap92	cilia and flagella associated protein 92
Ptcra	0.993352	6.24227	0.0261697	0.773532	yes	Up	Ptcra	pre T cell antigen receptor alpha
Amn1	0.249268	6.23812	0.0300818	0.773532	yes	Up	Amn1	antagonist of mitotic exit network 1
Tti1	1.1046	6.23647	0.0301855	0.773532	yes	Up	Tti1	TELO2 interacting protein 1
Nkx6-2	3.75154	6.23255	0.0058683	0.773532	yes	Up	Nkx6-2	NK6 homeobox 2
Vldlr	-0.15305	6.23121	0.0323226	0.773532	yes	Up	Vldlr	very low density lipoprotein receptor
Gm12576	1.41959	6.23046	0.0238146	0.773532	yes	Up	Gm12576	predicted gene 12576
Pnma1	-1.2323	6.2247	0.0422176	0.773532	yes	Up	Pnma1	paraneoplastic antigen MA1
Zfp174	0.271931	6.22089	0.0302295	0.773532	yes	Up	Zfp174	zinc finger protein 174
Gm15998	-0.269437	6.22075	0.0330678	0.773532	yes	Up	Gm15998	predicted gene 15998
5430427M07Rik	-1.22814	6.22053	0.0422213	0.773532	yes	Up	5430427M07Rik	RIKEN cDNA 5430427M07 gene
1700030L22Rik	-0.533489	6.2192	0.035599	0.773532	yes	Up	1700030L22Rik	RIKEN cDNA 1700030L22 gene
Tfcp2l1	0.331334	6.19951	0.030313	0.773532	yes	Up	Tfcp2l1	transcription factor CP2-like 1
Ankrd49	-0.327722	6.19246	0.0339812	0.773532	yes	Up	Ankrd49	ankyrin repeat domain 49
Tsacc	-0.719083	6.19196	0.0377317	0.773532	yes	Up	Tsacc	TSSK6 activating co-chaperone
Ttc16	-0.00181404	6.17755	0.032852	0.773532	yes	Up	Ttc16	tetratricopeptide repeat domain 16
LOC129135233	1.07262	6.17753	0.0311906	0.773532	yes	Up	LOC129135233	uncharacterized LOC129135233
Arsj	-0.790194	6.17676	0.0385326	0.773532	yes	Up	Arsj	arylsulfatase J
Ttk	-0.582097	6.1721	0.0371504	0.773532	yes	Up	Ttk	Ttk protein kinase
Grin3b	-1.26079	6.16766	0.0434373	0.773532	yes	Up	Grin3b	glutamate receptor, ionotropic, NMDA3B
Il3ra	-0.00696868	6.16714	0.0330448	0.773532	yes	Up	Il3ra	interleukin 3 receptor, alpha chain
Jpx	-1.30975	6.16133	0.043433	0.773532	yes	Up	Jpx	Jpx transcript, Xist activator (non-protein coding)
Il12rb2	0.140084	6.16074	0.0321627	0.773532	yes	Up	Il12rb2	interleukin 12 receptor, beta 2
Piwil2	-0.890997	6.15754	0.039939	0.773532	yes	Up	Piwil2	piwi-like RNA-mediated gene silencing 2
Nsun4	0.27567	6.15356	0.0313916	0.773532	yes	Up	Nsun4	NOL1/NOP2/Sun domain family, member 4
2310075K07Rik	-0.464972	6.14918	0.0360292	0.773532	yes	Up	2310075K07Rik	RIKEN cDNA 2310075K07 gene
Gm46431	-0.889211	6.13656	0.0403283	0.773532	yes	Up	Gm46431	predicted gene, 46431
Erich2	-0.516552	6.13567	0.0368959	0.773532	yes	Up	Erich2	glutamate rich 2
Shroom1	1.0604	6.1323	0.027618	0.773532	yes	Up	Shroom1	shroom family member 1
Gm12589	-0.154752	6.12579	0.0342149	0.773532	yes	Up	Gm12589	predicted gene 12589
Zfp160	-1.04901	6.12161	0.0419035	0.773532	yes	Up	Zfp160	zinc finger protein 160
Gm10910	-1.2049	6.12158	0.0437757	0.773532	yes	Up	Gm10910	predicted gene 10910
Agmo	-0.757325	6.12124	0.0393355	0.773532	yes	Up	Agmo	alkylglycerol monooxygenase
Tgfa	1.22533	6.11686	0.0271003	0.773532	yes	Up	Tgfa	transforming growth factor alpha
Gm30003	-0.00630576	6.1114	0.0340605	0.773532	yes	Up	Gm30003	predicted gene, 30003
Shisa3	-0.616639	6.11124	0.0387558	0.773532	yes	Up	Shisa3	shisa family member 3
Gm31364	-0.803209	6.1112	0.0399016	0.773532	yes	Up	Gm31364	predicted gene, 31364
Gm41556	-1.23249	6.11111	0.0444761	0.773532	yes	Up	Gm41556	predicted gene, 41556
Klhl2	-0.289403	6.10092	0.0353801	0.773532	yes	Up	Klhl2	kelch-like 2, Mayven
Zfp329	-1.21005	6.10072	0.0443081	0.773532	yes	Up	Zfp329	zinc finger protein 329
Zkscan3	0.351048	6.10002	0.0319872	0.773532	yes	Up	Zkscan3	zinc finger with KRAB and SCAN domains 3
Acvr1	1.04854	6.0805	0.0285862	0.773532	yes	Up	Acvr1	activin A receptor, type 1
Tmem39a	-0.295246	6.07811	0.0358442	0.773532	yes	Up	Tmem39a	transmembrane protein 39a
Gm14861	0.0484677	6.07294	0.0345359	0.773532	yes	Up	Gm14861	predicted gene 14861
Dync2h1	-0.299018	6.06375	0.03614	0.773532	yes	Up	Dync2h1	dynein cytoplasmic 2 heavy chain 1
Mogat1	-1.01816	6.06361	0.0428308	0.773532	yes	Up	Mogat1	monoacylglycerol O-acyltransferase 1
Gm53175	-1.21339	6.06358	0.0451097	0.773532	yes	Up	Gm53175	predicted gene, 53175
Gm4786	1.0695	6.06235	0.028795	0.773532	yes	Up	Gm4786	predicted gene 4786
Gm39151	-1.2675	6.05484	0.0457322	0.773532	yes	Up	Gm39151	predicted gene, 39151
D630029K05Rik	-1.39767	6.03751	0.0457053	0.773532	yes	Up	D630029K05Rik	RIKEN cDNA D630029K05 gene
Sesn2	0.297616	6.02879	0.0335641	0.773532	yes	Up	Sesn2	sestrin 2
Gm40406	-0.384876	6.02856	0.0375311	0.773532	yes	Up	Gm40406	predicted gene, 40406
Tmem230	-0.141547	6.02845	0.0360266	0.773532	yes	Up	Tmem230	transmembrane protein 230
E2f8	-0.619644	6.02437	0.0405125	0.773532	yes	Up	E2f8	E2F transcription factor 8
Baat	-0.0376212	6.02069	0.0483977	0.773532	yes	Up	Baat	bile acid-Coenzyme A: amino acid N-acyltransferase
Slc12a6	0.281081	6.01837	0.0338703	0.773532	yes	Up	Slc12a6	solute carrier family 12, member 6
Ago4	0.557517	6.0153	0.0327902	0.773532	yes	Up	Ago4	argonaute RISC catalytic subunit 4
Gm52507	-0.214273	6.01468	0.0366106	0.773532	yes	Up	Gm52507	predicted gene, 52507
Gm20275	-0.342706	6.0135	0.0374459	0.773532	yes	Up	Gm20275	predicted gene, 20275
Gm38651	-0.936796	6.01191	0.0434144	0.773532	yes	Up	Gm38651	predicted gene, 38651
Gm35137	-0.570937	6.00733	0.0401877	0.773532	yes	Up	Gm35137	predicted gene, 35137
Gm33310	0.105534	6.00682	0.0353032	0.773532	yes	Up	Gm33310	predicted gene, 33310
Gm32796	-0.301439	6.00273	0.0373438	0.773532	yes	Up	Gm32796	predicted gene, 32796
Btbd8	0.456657	5.99367	0.0335235	0.773532	yes	Up	Btbd8	BTB (POZ) domain containing 8
Gm31399	-0.0671721	5.993	0.0364535	0.773532	yes	Up	Gm31399	predicted gene, 31399
Fkbp1b	-0.753186	5.99281	0.0418722	0.773532	yes	Up	Fkbp1b	FK506 binding protein 1b
Abhd12b	-1.40627	5.99268	0.0466063	0.773532	yes	Up	Abhd12b	abhydrolase domain containing 12B
Slc9b1	-0.484069	5.98946	0.039343	0.773532	yes	Up	Slc9b1	solute carrier family 9, subfamily B (NHA1, cation proton antiporter 1), member 1
9130230L23Rik	-0.251494	5.97617	0.0375627	0.773532	yes	Up	9130230L23Rik	RIKEN cDNA 9130230L23 gene
Gm11714	-1.41705	5.97138	0.0470632	0.773532	yes	Up	Gm11714	predicted gene 11714
Gm38952	-0.359935	5.97094	0.0384631	0.773532	yes	Up	Gm38952	predicted gene, 38952
Gm53215	1.10714	5.9657	0.0304162	0.773532	yes	Up	Gm53215	predicted gene, 53215
H2bc15	0.767486	5.95994	0.0326726	0.773532	yes	Up	H2bc15	H2B clustered histone 15
Gm38565	-0.91494	5.94467	0.0446258	0.773532	yes	Up	Gm38565	predicted gene, 38565
Gm26747	-0.706427	5.94406	0.0425947	0.773532	yes	Up	Gm26747	predicted gene, 26747
Gm46439	-0.617704	5.94404	0.0421637	0.773532	yes	Up	Gm46439	predicted gene, 46439
Snhg3	-0.86169	5.94012	0.0439885	0.773532	yes	Up	Snhg3	small nucleolar RNA host gene 3
LOC118568781	-0.920326	5.94011	0.0448094	0.773532	yes	Up	LOC118568781	ribosome biogenesis regulatory protein homolog
Gm34845	0.947704	5.93899	0.0318337	0.773532	yes	Up	Gm34845	predicted gene, 34845
B230220B15Rik	0.812088	5.93765	0.0327801	0.773532	yes	Up	B230220B15Rik	RIKEN cDNA B230220B15 gene
Garnl3	-0.950716	5.93451	0.0451411	0.773532	yes	Up	Garnl3	GTPase activating RANGAP domain-like 3
4933426B08Rik	-0.320728	5.93225	0.0389043	0.773532	yes	Up	4933426B08Rik	RIKEN cDNA 4933426B08 gene
Vps33b	0.279353	5.93007	0.035586	0.773532	yes	Up	Vps33b	vacuolar protein sorting 33B
Epha7	-1.33863	5.92963	0.0481782	0.773532	yes	Up	Epha7	Eph receptor A7
Potefam3e	-0.502933	5.9257	0.0409015	0.773532	yes	Up	Potefam3e	POTE ankyrin domain family member 3E
Tincr	-0.939714	5.9072	0.0456726	0.773532	yes	Up	Tincr	TINCR ubiquitin domain containing
Gm53239	2.52083	5.90674	0.0179444	0.773532	yes	Up	Gm53239	predicted gene, 53239
Gm31036	-1.07911	5.90657	0.0466873	0.773532	yes	Up	Gm31036	predicted gene, 31036
Arxes1	-1.33364	5.90205	0.0488384	0.773532	yes	Up	Arxes1	adipocyte-related X-chromosome expressed sequence 1
Med14	-0.639562	5.90178	0.0431613	0.773532	yes	Up	Med14	mediator complex subunit 14
Gm52217	-0.234158	5.90154	0.0390093	0.773532	yes	Up	Gm52217	predicted gene, 52217
Txndc15	1.77719	5.9002	0.0266085	0.773532	yes	Up	Txndc15	thioredoxin domain containing 15
Kcna4	-0.829993	5.88772	0.0448079	0.773532	yes	Up	Kcna4	potassium voltage-gated channel, shaker-related subfamily, member 4
Cutal	1.00698	5.87996	0.0326079	0.773532	yes	Up	Cutal	cutA divalent cation tolerance homolog-like
B230206L02Rik	-0.499965	5.87899	0.0418387	0.773532	yes	Up	B230206L02Rik	RIKEN cDNA B230206L02 gene
Adam22	-0.654605	5.8742	0.0437967	0.773532	yes	Up	Adam22	a disintegrin and metallopeptidase domain 22
Ly6g6e	-0.910696	5.87415	0.0460974	0.773532	yes	Up	Ly6g6e	lymphocyte antigen 6 complex, locus G6E
Trim34a	-1.22713	5.87409	0.0494892	0.773532	yes	Up	Trim34a	tripartite motif-containing 34A
Gm41702	-0.42635	5.87333	0.0411142	0.773532	yes	Up	Gm41702	predicted gene, 41702
Gm53666	1.69446	5.86988	0.0277656	0.773532	yes	Up	Gm53666	predicted gene, 53666
Dis3	-0.664529	5.86878	0.0439605	0.773532	yes	Up	Dis3	DIS3 homolog, exosome endoribonuclease and 3'-5' exoribonuclease
Ero1a	0.517003	5.86422	0.0358939	0.773532	yes	Up	Ero1a	endoplasmic reticulum oxidoreductase 1 alpha
Tfb2m	-0.75836	5.86381	0.0446659	0.773532	yes	Up	Tfb2m	transcription factor B2, mitochondrial
Gm5485	-1.00662	5.84688	0.047416	0.773532	yes	Up	Gm5485	predicted gene 5485
Gm42245	1.70927	5.84458	0.0285918	0.773532	yes	Up	Gm42245	predicted gene, 42245
Mblac1	-0.282078	5.84446	0.0404875	0.773532	yes	Up	Mblac1	metallo-beta-lactamase domain containing 1
Usp18	1.64602	5.8398	0.0312988	0.773532	yes	Up	Usp18	ubiquitin specific peptidase 18
Pcsk2	-0.702714	5.83559	0.044918	0.773532	yes	Up	Pcsk2	proprotein convertase subtilisin/kexin type 2
Kctd13	0.385164	5.82987	0.0371311	0.773532	yes	Up	Kctd13	potassium channel tetramerisation domain containing 13
Pde11a	-0.360259	5.82984	0.0414046	0.773532	yes	Up	Pde11a	phosphodiesterase 11A
Gm39191	-0.372767	5.82731	0.0415701	0.773532	yes	Up	Gm39191	predicted gene, 39191
Tssk4	0.648458	5.82013	0.0364807	0.773532	yes	Up	Tssk4	testis-specific serine kinase 4
Gm15283	-0.414988	5.80903	0.0423985	0.773532	yes	Up	Gm15283	predicted gene 15283
Fancf	-0.290303	5.80861	0.0413105	0.773532	yes	Up	Fancf	Fanconi anemia, complementation group F
Dpm1	0.208839	5.80827	0.0386058	0.773532	yes	Up	Dpm1	dolichol-phosphate (beta-D) mannosyltransferase 1
Slc38a3	1.2434	5.80508	0.0329021	0.773532	yes	Up	Slc38a3	solute carrier family 38, member 3
Bcap29	-1.01633	5.80501	0.0484303	0.773532	yes	Up	Bcap29	B cell receptor associated protein 29
Gm14502	-1.13983	5.7967	0.0498689	0.773532	yes	Up	Gm14502	predicted gene 14502
Cyp2t4	0.513226	5.79668	0.0373395	0.773532	yes	Up	Cyp2t4	cytochrome P450, family 2, subfamily t, polypeptide 4
Pla2g10	-0.0634517	5.79494	0.040578	0.773532	yes	Up	Pla2g10	phospholipase A2, group X
Ccne2	-0.569906	5.784	0.0449917	0.773532	yes	Up	Ccne2	cyclin E2
Nudcd2	-0.0299769	5.78389	0.0407746	0.773532	yes	Up	Nudcd2	NudC domain containing 2
N4bp2l1	0.948984	5.77363	0.0406938	0.773532	yes	Up	N4bp2l1	NEDD4 binding protein 2-like 1
9930104L06Rik	0.346472	5.77159	0.0482343	0.773532	yes	Up	9930104L06Rik	RIKEN cDNA 9930104L06 gene
Gm13710	-0.420942	5.76872	0.0433472	0.773532	yes	Up	Gm13710	predicted gene 13710
Gm19497	-0.325673	5.76449	0.0425667	0.773532	yes	Up	Gm19497	predicted gene, 19497
Gm39213	0.39163	5.75162	0.0388362	0.773532	yes	Up	Gm39213	predicted gene, 39213
Acot12	0.700804	5.75143	0.0376103	0.773532	yes	Up	Acot12	acyl-CoA thioesterase 12
2310057M21Rik	1.19945	5.75105	0.0343079	0.773532	yes	Up	2310057M21Rik	RIKEN cDNA 2310057M21 gene
Kri1	1.45873	5.7331	0.0325458	0.773532	yes	Up	Kri1	KRI1 homolog
Gm32029	0.48265	5.73278	0.0388521	0.773532	yes	Up	Gm32029	predicted gene, 32029
Gm41940	-0.957032	5.73242	0.0497536	0.773532	yes	Up	Gm41940	predicted gene, 41940
Ermap	1.16915	5.72606	0.0349531	0.773532	yes	Up	Ermap	erythroblast membrane-associated protein
Pnliprp2	0.0870212	5.72585	0.0414076	0.773532	yes	Up	Pnliprp2	pancreatic lipase-related protein 2
Atp2c2	1.04755	5.72276	0.0411899	0.773532	yes	Up	Atp2c2	ATPase, Ca++ transporting, type 2C, member 2
Bricd5	-0.151849	5.72235	0.0424968	0.773532	yes	Up	Bricd5	BRICHOS domain containing 5
Gm30599	-0.936124	5.72208	0.0498887	0.773532	yes	Up	Gm30599	predicted gene, 30599
Dhtkd1	-0.426044	5.71548	0.0446314	0.773532	yes	Up	Dhtkd1	dehydrogenase E1 and transketolase domain containing 1
Slc47a1	-0.451558	5.71018	0.0450377	0.773532	yes	Up	Slc47a1	solute carrier family 47, member 1
Akr1c19	0.0514274	5.71007	0.0421011	0.773532	yes	Up	Akr1c19	aldo-keto reductase family 1, member C19
Wdr7	-0.51197	5.69952	0.0460638	0.773532	yes	Up	Wdr7	WD repeat domain 7
Rnd3	-0.622945	5.68878	0.0479274	0.773532	yes	Up	Rnd3	Rho family GTPase 3
Gm32221	-0.402271	5.67796	0.0452482	0.773532	yes	Up	Gm32221	predicted gene, 32221
LOC118568760	0.0142442	5.67257	0.043238	0.773532	yes	Up	LOC118568760	uncharacterized LOC118568760
Cxcl10	0.935683	5.6673	0.0376474	0.773532	yes	Up	Cxcl10	chemokine (C-X-C motif) ligand 10
Fcho2	-0.0138605	5.66413	0.0434742	0.773532	yes	Up	Fcho2	FCH domain only 2
Gm35829	-0.529158	5.66404	0.0471474	0.773532	yes	Up	Gm35829	predicted gene, 35829
Hsd17b13	0.115943	5.66171	0.0426119	0.773532	yes	Up	Hsd17b13	hydroxysteroid (17-beta) dehydrogenase 13
Jrkl	-0.339629	5.65613	0.0451785	0.773532	yes	Up	Jrkl	Jrk-like
Gm53955	0.865261	5.64851	0.0386017	0.773532	yes	Up	Gm53955	predicted gene, 53955
Gm30445	0.175346	5.62202	0.0430957	0.773532	yes	Up	Gm30445	predicted gene, 30445
Ccl28	-0.185103	5.60414	0.0454563	0.773532	yes	Up	Ccl28	chemokine (C-C motif) ligand 28
Gm36117	0.545472	5.59731	0.0418325	0.773532	yes	Up	Gm36117	predicted gene, 36117
Rbmx2	-0.000880024	5.59274	0.0451843	0.773532	yes	Up	Rbmx2	RNA binding motif protein, X-linked 2
Zmym6	0.343742	5.59043	0.0427911	0.773532	yes	Up	Zmym6	zinc finger, MYM-type 6
Gm52790	0.226789	5.58483	0.0436567	0.773532	yes	Up	Gm52790	predicted gene, 52790
Mgat2	0.999645	5.58424	0.0392289	0.773532	yes	Up	Mgat2	mannoside acetylglucosaminyltransferase 2
Gm31872	-0.269677	5.58221	0.0464506	0.773532	yes	Up	Gm31872	predicted gene, 31872
Gm20036	-0.531516	5.57534	0.0493673	0.773532	yes	Up	Gm20036	predicted gene, 20036
Gm50624	1.07211	5.56651	0.04517	0.773532	yes	Up	Gm50624	predicted gene, 50624
Gm46382	-0.135349	5.56526	0.0461895	0.773532	yes	Up	Gm46382	predicted gene, 46382
Gm15860	-0.350324	5.56191	0.0476117	0.773532	yes	Up	Gm15860	predicted gene 15860
Clic6	-0.292088	5.56189	0.0471446	0.773532	yes	Up	Clic6	chloride intracellular channel 6
Wnt9b	-0.187791	5.55598	0.0466815	0.773532	yes	Up	Wnt9b	wingless-type MMTV integration site family, member 9B
Btbd3	0.859705	5.54791	0.0410572	0.773532	yes	Up	Btbd3	BTB (POZ) domain containing 3
Gm51746	0.0922471	5.53819	0.045869	0.773532	yes	Up	Gm51746	predicted gene, 51746
Slc1a7	0.0495502	5.5267	0.0465702	0.773532	yes	Up	Slc1a7	solute carrier family 1 (glutamate transporter), member 7
Lmtk3	0.459905	5.52666	0.0438729	0.773532	yes	Up	Lmtk3	lemur tyrosine kinase 3
Gdf9	-0.0749303	5.51968	0.0471699	0.773532	yes	Up	Gdf9	growth differentiation factor 9
Gm51995	0.527891	5.5143	0.0439556	0.773532	yes	Up	Gm51995	predicted gene, 51995
Trpv6	3.4845	5.50936	0.0453562	0.773532	yes	Up	Trpv6	transient receptor potential cation channel, subfamily V, member 6
1110059E24Rik	0.215025	5.50827	0.0456175	0.773532	yes	Up	1110059E24Rik	RIKEN cDNA 1110059E24 gene
Gm4532	0.19325	5.50826	0.0457746	0.773532	yes	Up	Gm4532	predicted gene 4532
Gm36317	0.163065	5.50826	0.0460066	0.773532	yes	Up	Gm36317	predicted gene, 36317
Dnah17	0.484831	5.50767	0.0442559	0.773532	yes	Up	Dnah17	dynein, axonemal, heavy chain 17
Gm53535	0.388676	5.5008	0.044812	0.773532	yes	Up	Gm53535	predicted gene, 53535
Gm53474	0.283467	5.49617	0.0454802	0.773532	yes	Up	Gm53474	predicted gene, 53474
Gm40814	1.75638	5.49215	0.0354766	0.773532	yes	Up	Gm40814	predicted gene, 40814
Phospho2	0.251074	5.49007	0.0458329	0.773532	yes	Up	Phospho2	phosphatase, orphan 2
Gm34866	0.232969	5.49006	0.0459519	0.773532	yes	Up	Gm34866	predicted gene, 34866
Acat3	0.188043	5.49005	0.0462737	0.773532	yes	Up	Acat3	acetyl-Coenzyme A acetyltransferase 3
Ccng1	-0.0767804	5.48997	0.047925	0.773532	yes	Up	Ccng1	cyclin G1
Gm36798	1.27245	5.48736	0.0461439	0.773532	yes	Up	Gm36798	predicted gene, 36798
Gm4651	0.598387	5.48198	0.0445672	0.773532	yes	Up	Gm4651	predicted gene 4651
Nrg2	-0.0424956	5.4808	0.0481358	0.773532	yes	Up	Nrg2	neuregulin 2
Gm42262	1.16995	5.461	0.0413239	0.773532	yes	Up	Gm42262	predicted gene, 42262
Nipa2	0.0247285	5.45654	0.0486672	0.773532	yes	Up	Nipa2	non imprinted in Prader-Willi/Angelman syndrome 2 homolog (human)
Pals2	0.108912	5.40561	0.0491755	0.773532	yes	Up	Pals2	protein associated with LIN7 2, MAGUK family member
Cela3b	1.48258	5.38975	0.0404999	0.773532	yes	Up	Cela3b	chymotrypsin-like elastase family, member 3B
Nif3l1	1.51835	5.37829	0.0452914	0.773532	yes	Up	Nif3l1	Ngg1 interacting factor 3-like 1 (S. pombe)
Gltpd2	0.188983	5.37643	0.0493565	0.773532	yes	Up	Gltpd2	glycolipid transfer protein domain containing 2
Suv39h2	0.209269	5.36981	0.0493858	0.773532	yes	Up	Suv39h2	suppressor of variegation 3-9 2
Nup155	1.99307	5.3016	0.0377305	0.773532	yes	Up	Nup155	nucleoporin 155
Slc28a2b	5.95745	5.27148	5.81491e-05	0.212806	yes	Up	Slc28a2b	solute carrier family 28 member 2b
Nf1	1.44236	5.21465	0.0484852	0.773532	yes	Up	Nf1	neurofibromin 1
Snx2	1.50973	5.19873	0.0456304	0.773532	yes	Up	Snx2	sorting nexin 2
Cpa1	1.42768	5.17764	0.0472457	0.773532	yes	Up	Cpa1	carboxypeptidase A1, pancreatic
Bambi-ps1	2.91928	5.16729	0.0191749	0.773532	yes	Up	Bambi-ps1	BMP and activin membrane-bound inhibitor, pseudogene (Xenopus laevis)
Evi5	2.13221	5.09474	0.0396941	0.773532	yes	Up	Evi5	ecotropic viral integration site 5
Defa22	4.00973	4.86261	0.0213542	0.773532	yes	Up	Defa22	defensin, alpha, 22
H2ac23	3.32347	4.77029	0.0350172	0.773532	yes	Up	H2ac23	H2A clustered histone 23
Gm53067	3.79897	4.73823	0.0112707	0.773532	yes	Up	Gm53067	predicted gene, 53067
Gm53899	2.8231	4.6728	0.0368682	0.773532	yes	Up	Gm53899	predicted gene, 53899
Tox3	3.39104	4.6407	0.0221068	0.773532	yes	Up	Tox3	TOX high mobility group box family member 3
Slc23a4	6.10917	4.23199	0.000513688	0.70958	yes	Up	Slc23a4	solute carrier family 23 member 4
Acrbp	2.91529	4.1304	0.0492618	0.773532	yes	Up	Acrbp	proacrosin binding protein
S100g	3.94246	4.00443	0.0496256	0.773532	yes	Up	S100g	S100 calcium binding protein G
Gm42081	4.63803	3.94009	0.0105333	0.773532	yes	Up	Gm42081	predicted gene, 42081
Nat8f5	4.58505	3.61875	0.0176973	0.773532	yes	Up	Nat8f5	N-acetyltransferase 8 (GCN5-related) family member 5
Nmt1	6.55248	3.59634	0.00123279	0.773532	yes	Up	Nmt1	N-myristoyltransferase 1
H2ac18	4.19196	3.50726	0.0332401	0.773532	yes	Up	H2ac18	H2A clustered histone 18
Ada	8.2752	3.48312	0.00753354	0.773532	yes	Up	Ada	adenosine deaminase
Naa15	4.1016	3.41627	0.0396145	0.773532	yes	Up	Naa15	N(alpha)-acetyltransferase 15, NatA auxiliary subunit
Apol9a	5.65015	3.39259	0.00655581	0.773532	yes	Up	Apol9a	apolipoprotein L 9a
Abhd2	5.36989	3.3667	0.0103576	0.773532	yes	Up	Abhd2	abhydrolase domain containing 2
Tnfsf13os	3.9849	3.33726	0.0478975	0.773532	yes	Up	Tnfsf13os	tumor necrosis factor (ligand) superfamily, member 13, opposite strand
Gm53690	4.21028	3.28519	0.0416553	0.773532	yes	Up	Gm53690	predicted gene, 53690
Apol9b	5.44601	3.26976	0.0115603	0.773532	yes	Up	Apol9b	apolipoprotein L 9b
Zfp827	4.86683	3.04946	0.0314252	0.773532	yes	Up	Zfp827	zinc finger protein 827
Susd2	5.92216	2.88835	0.0140156	0.773532	yes	Up	Susd2	sushi domain containing 2
Tubb2a	5.72545	2.84741	0.017616	0.773532	yes	Up	Tubb2a	tubulin, beta 2A class IIA
Gramd1b	6.29272	2.62458	0.0174792	0.773532	yes	Up	Gramd1b	GRAM domain containing 1B
Klhl41	5.24896	2.61485	0.0443599	0.773532	yes	Up	Klhl41	kelch-like 41
Lgals3	9.22932	2.52892	0.00168707	0.773532	yes	Up	Lgals3	lectin, galactose binding, soluble 3
Kcnk5	5.55675	2.48862	0.0416063	0.773532	yes	Up	Kcnk5	potassium channel, subfamily K, member 5
Slc13a2	8.29206	2.48352	0.00447286	0.773532	yes	Up	Slc13a2	solute carrier family 13 (sodium-dependent dicarboxylate transporter), member 2
Zfp771	7.81042	2.47007	0.00706401	0.773532	yes	Up	Zfp771	zinc finger protein 771
Apoa1	12.9726	2.39616	0.0484485	0.773532	yes	Up	Apoa1	apolipoprotein A-I
Slc6a8	9.3156	2.36613	0.00314638	0.773532	yes	Up	Slc6a8	solute carrier family 6 (neurotransmitter transporter, creatine), member 8
Sfn	8.43132	2.32119	0.00674973	0.773532	yes	Up	Sfn	stratifin
Slc13a1	6.15611	2.31221	0.0378782	0.773532	yes	Up	Slc13a1	solute carrier family 13 (sodium/sulfate symporters), member 1
B4galt5	6.02723	2.2966	0.0424544	0.773532	yes	Up	B4galt5	UDP-Gal:betaGlcNAc beta 1,4-galactosyltransferase, polypeptide 5
COX2	10.4151	2.24558	0.00175038	0.773532	yes	Up	COX2	cytochrome c oxidase subunit II
Dgat2	6.65615	2.20679	0.0332276	0.773532	yes	Up	Dgat2	diacylglycerol O-acyltransferase 2
Por	8.06853	2.196	0.0129094	0.773532	yes	Up	Por	cytochrome p450 oxidoreductase
Tff3	7.60056	2.16906	0.0192437	0.773532	yes	Up	Tff3	trefoil factor 3, intestinal
Snupn	6.42899	2.11369	0.0469095	0.773532	yes	Up	Snupn	snurportin 1
Slc25a22	6.67096	2.10602	0.0407186	0.773532	yes	Up	Slc25a22	solute carrier family 25 (mitochondrial carrier, glutamate), member 22
Gm38973	7.08176	2.08632	0.032466	0.773532	yes	Up	Gm38973	predicted gene, 38973
Tmem19	7.02337	2.08604	0.0335543	0.773532	yes	Up	Tmem19	transmembrane protein 19
Ifnar1	6.94992	2.08495	0.0352458	0.773532	yes	Up	Ifnar1	interferon (alpha and beta) receptor 1
Slc7a8	7.66418	2.01975	0.0280277	0.773532	yes	Up	Slc7a8	solute carrier family 7 (cationic amino acid transporter, y+ system), member 8
Gm29667	8.0734	2.00172	0.0224344	0.773532	yes	Up	Gm29667	predicted gene 29667
Eps8l3	8.98058	1.92631	0.0169596	0.773532	yes	Up	Eps8l3	EPS8-like 3
COX1	10.7569	1.91696	0.00537975	0.773532	yes	Up	COX1	cytochrome c oxidase subunit I
Alpi	9.67176	1.83097	0.0314251	0.773532	yes	Up	Alpi	alkaline phosphatase, intestinal
Syt11	8.60093	1.78652	0.0311051	0.773532	yes	Up	Syt11	synaptotagmin XI
COX3	9.48102	1.75447	0.0220768	0.773532	yes	Up	COX3	cytochrome c oxidase subunit III
Magt1	7.95294	1.74757	0.0472274	0.773532	yes	Up	Magt1	magnesium transporter 1
Amn	8.28379	1.71703	0.0438962	0.773532	yes	Up	Amn	amnionless
Mxd1	8.23078	1.71549	0.0447522	0.773532	yes	Up	Mxd1	MAX dimerization protein 1
Krt20	8.88988	1.69305	0.0406022	0.773532	yes	Up	Krt20	keratin 20
Zg16	10.3927	1.66831	0.0181026	0.773532	yes	Up	Zg16	zymogen granule protein 16
Atp1a1	8.41021	1.65868	0.0481771	0.773532	yes	Up	Atp1a1	ATPase, Na+/K+ transporting, alpha 1 polypeptide
Espn	9.01559	1.64919	0.03835	0.773532	yes	Up	Espn	espin
Ctcfl	9.67255	1.64143	0.028812	0.773532	yes	Up	Ctcfl	CCCTC-binding factor (zinc finger protein)-like
Fcgbp	9.37324	1.63754	0.0346865	0.773532	yes	Up	Fcgbp	Fc fragment of IgG binding protein
Slc5a1	10.8302	1.60177	0.0181611	0.773532	yes	Up	Slc5a1	solute carrier family 5 (sodium/glucose cotransporter), member 1
Cdhr5	9.22873	1.60171	0.0400025	0.773532	yes	Up	Cdhr5	cadherin-related family member 5
Anxa2	9.46004	1.53755	0.0438233	0.773532	yes	Up	Anxa2	annexin A2
Nherf1	10.3873	1.47645	0.0353617	0.773532	yes	Up	Nherf1	NHERF family PDZ scaffold protein 1
Rpl27	9.44221	-1.50643	0.0484388	0.773532	yes	Down	Rpl27	ribosomal protein L27
Rps12-ps24	9.17563	-1.55658	0.046726	0.773532	yes	Down	Rps12-ps24	ribosomal protein S12, pseudogene 24
Lyz1	8.50174	-1.65103	0.0475318	0.773532	yes	Down	Lyz1	lysozyme 1
Gm14586	9.08331	-1.65848	0.0361006	0.773532	yes	Down	Gm14586	predicted gene 14586
AY036118	8.76089	-1.6957	0.0376975	0.773532	yes	Down	AY036118	cDNA sequence AY036118
Gm7285	7.78543	-1.82822	0.0418843	0.773532	yes	Down	Gm7285	predicted gene 7285
Tpm3	10.0634	-1.88955	0.00976568	0.773532	yes	Down	Tpm3	tropomyosin 3, gamma
Gm12191	8.50258	-1.99165	0.0179592	0.773532	yes	Down	Gm12191	predicted gene 12191
Cavin1	7.36417	-2.00788	0.0335126	0.773532	yes	Down	Cavin1	caveolae associated 1
Laptm5	8.50199	-2.02457	0.0162888	0.773532	yes	Down	Laptm5	lysosomal-associated protein transmembrane 5
Tubb5	6.56488	-2.09295	0.0449075	0.773532	yes	Down	Tubb5	tubulin, beta 5 class I
Apoe	7.10363	-2.10651	0.0306051	0.773532	yes	Down	Apoe	apolipoprotein E
Acta2	6.92912	-2.15361	0.0459909	0.773532	yes	Down	Acta2	actin alpha 2, smooth muscle, aorta
Gm28530	7.37639	-2.17971	0.0216411	0.773532	yes	Down	Gm28530	predicted gene 28530
Lgals1	6.35757	-2.22356	0.0390586	0.773532	yes	Down	Lgals1	lectin, galactose binding, soluble 1
Hvcn1	5.99461	-2.23203	0.0496241	0.773532	yes	Down	Hvcn1	hydrogen voltage-gated channel 1
Nap1l1	6.48429	-2.27821	0.0320676	0.773532	yes	Down	Nap1l1	nucleosome assembly protein 1-like 1
Rps10	7.60333	-2.30118	0.0136324	0.773532	yes	Down	Rps10	ribosomal protein S10
Tmsb4x	7.31824	-2.311	0.0165394	0.773532	yes	Down	Tmsb4x	thymosin, beta 4, X chromosome
Eef1b2	6.12157	-2.31398	0.0382006	0.773532	yes	Down	Eef1b2	eukaryotic translation elongation factor 1 beta 2
Defa23	9.2847	-2.34541	0.00338733	0.773532	yes	Down	Defa23	defensin, alpha, 23
Flna	7.83263	-2.40691	0.00834447	0.773532	yes	Down	Flna	filamin, alpha
Tes	5.84021	-2.41103	0.0380392	0.773532	yes	Down	Tes	testin LIM domain protein
Ap4s1	5.32179	-2.50922	0.0495471	0.773532	yes	Down	Ap4s1	adaptor-related protein complex AP-4, sigma 1
Arpc2	6.02174	-2.52496	0.0269759	0.773532	yes	Down	Arpc2	actin related protein 2/3 complex, subunit 2
Gm5451	8.36176	-2.52619	0.00365171	0.773532	yes	Down	Gm5451	predicted gene 5451
Mbnl2	5.9728	-2.5471	0.0265418	0.773532	yes	Down	Mbnl2	muscleblind like splicing factor 2
Tpi1	8.04194	-2.54872	0.00453055	0.773532	yes	Down	Tpi1	triosephosphate isomerase 1
Rpl23a	6.0831	-2.58198	0.022781	0.773532	yes	Down	Rpl23a	ribosomal protein L23A
Ptprcap	5.45375	-2.63045	0.0359948	0.773532	yes	Down	Ptprcap	protein tyrosine phosphatase, receptor type, C polypeptide-associated protein
Cers2	5.13149	-2.70405	0.0426668	0.773532	yes	Down	Cers2	ceramide synthase 2
Actg2	6.34651	-2.75646	0.01613	0.773532	yes	Down	Actg2	actin, gamma 2, smooth muscle, enteric
Atp6v0e	5.48014	-2.75822	0.0277766	0.773532	yes	Down	Atp6v0e	ATPase, H+ transporting, lysosomal V0 subunit E
Atp6v0d1	4.93964	-2.7748	0.0454356	0.773532	yes	Down	Atp6v0d1	ATPase, H+ transporting, lysosomal V0 subunit D1
Erbb3	4.80768	-2.82098	0.0483611	0.773532	yes	Down	Erbb3	erb-b2 receptor tyrosine kinase 3
Lyz2	4.81542	-2.83226	0.0471252	0.773532	yes	Down	Lyz2	lysozyme 2
Cap1	5.13618	-2.8611	0.0330356	0.773532	yes	Down	Cap1	CAP, adenylate cyclase-associated protein 1 (yeast)
Rpn2	5.44432	-2.87025	0.0236143	0.773532	yes	Down	Rpn2	ribophorin II
Gm33887	6.39796	-2.97681	0.00740216	0.773532	yes	Down	Gm33887	predicted gene, 33887
Qdpr	4.57435	-2.97806	0.0451129	0.773532	yes	Down	Qdpr	quinoid dihydropteridine reductase
Pnpo	5.36649	-3.03987	0.019003	0.773532	yes	Down	Pnpo	pyridoxine 5'-phosphate oxidase
Gm7206	7.13742	-3.0779	0.00228712	0.773532	yes	Down	Gm7206	predicted pseudogene 7206
Gm5853	4.63217	-3.08902	0.0365537	0.773532	yes	Down	Gm5853	predicted gene 5853
Msn	4.87466	-3.11396	0.028608	0.773532	yes	Down	Msn	moesin
Cd63	5.52116	-3.14364	0.0128929	0.773532	yes	Down	Cd63	CD63 antigen
Trf	4.64747	-3.22492	0.0304431	0.773532	yes	Down	Trf	transferrin
Rn7sk	5.5476	-3.24601	0.0101669	0.773532	yes	Down	Rn7sk	RNA, 7SK, nuclear
Ubqln1	4.40968	-3.25633	0.0352903	0.773532	yes	Down	Ubqln1	ubiquilin 1
Usp34	7.74324	-3.25773	0.000655194	0.70958	yes	Down	Usp34	ubiquitin specific peptidase 34
Dbi	7.7449	-3.2702	0.000912981	0.771047	yes	Down	Dbi	diazepam binding inhibitor
Snrpg	5.38754	-3.27777	0.0120425	0.773532	yes	Down	Snrpg	small nuclear ribonucleoprotein polypeptide G
Eef1a1	7.94115	-3.34649	0.00140917	0.773532	yes	Down	Eef1a1	eukaryotic translation elongation factor 1 alpha 1
Vav1	4.5025	-3.35967	0.0287065	0.773532	yes	Down	Vav1	vav 1 oncogene
Sgpp1	4.79478	-3.37498	0.020565	0.773532	yes	Down	Sgpp1	sphingosine-1-phosphate phosphatase 1
Tapbp	7.41141	-3.43195	0.000571845	0.70958	yes	Down	Tapbp	TAP binding protein
Gm12174	5.32566	-3.4516	0.00942421	0.773532	yes	Down	Gm12174	predicted gene 12174
Ran	5.38271	-3.46854	0.00853833	0.773532	yes	Down	Ran	RAN, member RAS oncogene family
Gm8317	4.84925	-3.47635	0.0165118	0.773532	yes	Down	Gm8317	predicted gene 8317
Rpl22	7.02312	-3.48688	0.000799532	0.70958	yes	Down	Rpl22	ribosomal protein L22
Ube3c	4.64652	-3.50008	0.01988	0.773532	yes	Down	Ube3c	ubiquitin protein ligase E3C
Socs2	4.4054	-3.53134	0.0243311	0.773532	yes	Down	Socs2	suppressor of cytokine signaling 2
Rps27a	4.53308	-3.56878	0.0200471	0.773532	yes	Down	Rps27a	ribosomal protein S27A
Pcp4l1	4.03622	-3.59926	0.0330117	0.773532	yes	Down	Pcp4l1	Purkinje cell protein 4-like 1
Ebf1	3.83939	-3.60084	0.040694	0.773532	yes	Down	Ebf1	early B cell factor 1
Gzma	5.81624	-3.6033	0.0204536	0.773532	yes	Down	Gzma	granzyme A
Syt14	4.71828	-3.60606	0.0157283	0.773532	yes	Down	Syt14	synaptotagmin XIV
Gas5	4.00892	-3.61215	0.0337128	0.773532	yes	Down	Gas5	growth arrest specific 5
2810408B13Rik	3.6708	-3.64269	0.0453646	0.773532	yes	Down	2810408B13Rik	RIKEN cDNA 2810408B13 gene
Defa35	3.69297	-3.66389	0.0447665	0.773532	yes	Down	Defa35	defensin, alpha, 35
Ikzf3	3.72697	-3.7087	0.0400679	0.773532	yes	Down	Ikzf3	IKAROS family zinc finger 3
Adprh	3.75136	-3.73638	0.0371533	0.773532	yes	Down	Adprh	ADP-ribosylarginine hydrolase
Cdc42	4.17426	-3.73971	0.0242672	0.773532	yes	Down	Cdc42	cell division cycle 42
Rps24	8.20895	-3.74433	0.0230568	0.773532	yes	Down	Rps24	ribosomal protein S24
Rpl31-ps12	3.94192	-3.74855	0.0318517	0.773532	yes	Down	Rpl31-ps12	ribosomal protein L31, pseudogene 1 2
Atraid	4.04147	-3.83977	0.0246139	0.773532	yes	Down	Atraid	all-trans retinoic acid induced differentiation factor
Pank3	6.27944	-3.84629	0.00103662	0.771827	yes	Down	Pank3	pantothenate kinase 3
Gm10029	5.50839	-3.91384	0.00287397	0.773532	yes	Down	Gm10029	predicted gene 10029
Snrpe	3.52228	-3.94267	0.0367278	0.773532	yes	Down	Snrpe	small nuclear ribonucleoprotein E
Arhgdib	3.67816	-3.95693	0.0317925	0.773532	yes	Down	Arhgdib	Rho, GDP dissociation inhibitor (GDI) beta
Eif3f	6.08062	-3.971	0.00100425	0.771827	yes	Down	Eif3f	eukaryotic translation initiation factor 3, subunit F
Cops3	4.51604	-3.97395	0.0113319	0.773532	yes	Down	Cops3	COP9 signalosome subunit 3
Smu1	3.76087	-4.04883	0.0259111	0.773532	yes	Down	Smu1	smu-1 suppressor of mec-8 and unc-52 homolog (C. elegans)
Gtf2h5	3.98698	-4.11755	0.0184275	0.773532	yes	Down	Gtf2h5	general transcription factor IIH, polypeptide 5
Defa38	6.47818	-4.13034	0.000807883	0.70958	yes	Down	Defa38	defensin, alpha, 38
Gm14450	4.01676	-4.21622	0.015624	0.773532	yes	Down	Gm14450	predicted gene 14450
Bnip2	4.79768	-4.24504	0.00540512	0.773532	yes	Down	Bnip2	BCL2/adenovirus E1B interacting protein 2
Tmem258	3.95501	-4.25114	0.0162542	0.773532	yes	Down	Tmem258	transmembrane protein 258
Suco	2.97072	-4.26287	0.0426753	0.773532	yes	Down	Suco	SUN domain containing ossification factor
Impdh2	3.07778	-4.31442	0.0376295	0.773532	yes	Down	Impdh2	inosine monophosphate dehydrogenase 2
Yipf1	3.31602	-4.33855	0.0300613	0.773532	yes	Down	Yipf1	Yip1 domain family, member 1
Slc51a	6.40005	-4.3567	0.000242925	0.592683	yes	Down	Slc51a	solute carrier family 51, alpha subunit
Chp1	2.97648	-4.41375	0.0368618	0.773532	yes	Down	Chp1	calcineurin-like EF hand protein 1
Rpl35a	7.09723	-4.45451	0.0286097	0.773532	yes	Down	Rpl35a	ribosomal protein L35A
Cd22	3.85398	-4.50411	0.0162928	0.773532	yes	Down	Cd22	CD22 antigen
Wdfy4	3.99767	-4.54047	0.0122121	0.773532	yes	Down	Wdfy4	WD repeat and FYVE domain containing 4
Cand1	3.25839	-4.58926	0.0245095	0.773532	yes	Down	Cand1	cullin associated and neddylation disassociated 1
Cd27	2.89519	-4.61481	0.0422278	0.773532	yes	Down	Cd27	CD27 antigen
Rpl5	5.94723	-4.65879	0.000433476	0.70958	yes	Down	Rpl5	ribosomal protein L5
Pcp4	3.71311	-4.66143	0.0135494	0.773532	yes	Down	Pcp4	Purkinje cell protein 4
Gm51963	5.47223	-4.68162	0.000651518	0.70958	yes	Down	Gm51963	predicted gene, 51963
Man2a2	3.1871	-4.7128	0.0228586	0.773532	yes	Down	Man2a2	mannosidase 2, alpha 2
Wdr82	2.11748	-4.77366	0.0480774	0.773532	yes	Down	Wdr82	WD repeat domain containing 82
Dusp2	3.48898	-4.81596	0.0156998	0.773532	yes	Down	Dusp2	dual specificity phosphatase 2
Rpl7	3.40409	-4.84419	0.0160545	0.773532	yes	Down	Rpl7	ribosomal protein L7
Gm26803	3.28413	-4.87703	0.0180363	0.773532	yes	Down	Gm26803	predicted gene, 26803
Ly6c2	2.91005	-4.89704	0.0293784	0.773532	yes	Down	Ly6c2	lymphocyte antigen 6 complex, locus C2
Ighg1	2.21046	-4.9119	0.0422757	0.773532	yes	Down	Ighg1	immunoglobulin heavy constant gamma 1 (G1m marker)
Setd5	4.8818	-4.91849	0.00152325	0.773532	yes	Down	Setd5	SET domain containing 5
Fam210a	2.62568	-4.95308	0.0316015	0.773532	yes	Down	Fam210a	family with sequence similarity 210, member A
Arhgef3	3.27272	-4.99131	0.0164735	0.773532	yes	Down	Arhgef3	Rho guanine nucleotide exchange factor (GEF) 3
Pim2	2.53731	-5.0211	0.0322239	0.773532	yes	Down	Pim2	proviral integration site 2
Ddc	3.64065	-5.03415	0.0100338	0.773532	yes	Down	Ddc	dopa decarboxylase
Gm54157	3.38737	-5.03662	0.015901	0.773532	yes	Down	Gm54157	predicted gene, 54157
Eml1	2.17352	-5.04184	0.037746	0.773532	yes	Down	Eml1	echinoderm microtubule associated protein like 1
Tpst1	2.09539	-5.04823	0.0411493	0.773532	yes	Down	Tpst1	protein-tyrosine sulfotransferase 1
Trdc	2.71813	-5.04841	0.0270795	0.773532	yes	Down	Trdc	T cell receptor delta, constant region
Hddc2	2.37252	-5.06361	0.0332959	0.773532	yes	Down	Hddc2	HD domain containing 2
Rftn1	3.16964	-5.11179	0.0165918	0.773532	yes	Down	Rftn1	raftlin lipid raft linker 1
Stmn3	3.70048	-5.14503	0.00788502	0.773532	yes	Down	Stmn3	stathmin-like 3
Aig1	2.39175	-5.15335	0.0313104	0.773532	yes	Down	Aig1	androgen-induced 1
Stard4	6.31672	-5.18382	2.97282e-05	0.130554	yes	Down	Stard4	StAR-related lipid transfer (START) domain containing 4
Atp6ap1	2.8464	-5.18981	0.0208701	0.773532	yes	Down	Atp6ap1	ATPase, H+ transporting, lysosomal accessory protein 1
Eml3	1.62843	-5.19079	0.0472369	0.773532	yes	Down	Eml3	echinoderm microtubule associated protein like 3
Entrep3	2.40045	-5.20206	0.030328	0.773532	yes	Down	Entrep3	endosomal transmembrane epsin interactor 3
Gm9354	6.20736	-5.20738	0.00394009	0.773532	yes	Down	Gm9354	predicted gene 9354
Ighg2b	3.9922	-5.21681	0.0356042	0.773532	yes	Down	Ighg2b	immunoglobulin heavy constant gamma 2B
Rps27rt	7.64145	-5.22657	0.0290035	0.773532	yes	Down	Rps27rt	ribosomal protein S27, retrogene
Tox2	1.35262	-5.22952	0.0490288	0.773532	yes	Down	Tox2	TOX high mobility group box family member 2
Ccdc91	2.32517	-5.23817	0.0306377	0.773532	yes	Down	Ccdc91	coiled-coil domain containing 91
Qser1	2.42583	-5.27413	0.0275224	0.773532	yes	Down	Qser1	glutamine and serine rich 1
Kbtbd2	2.27187	-5.28701	0.0301854	0.773532	yes	Down	Kbtbd2	kelch repeat and BTB (POZ) domain containing 2
Rars	2.12492	-5.29411	0.0325407	0.773532	yes	Down	Rars	arginyl-tRNA synthetase
S1pr4	2.29892	-5.30862	0.0311755	0.773532	yes	Down	S1pr4	sphingosine-1-phosphate receptor 4
Reg3a	2.01137	-5.31021	0.036129	0.773532	yes	Down	Reg3a	regenerating islet-derived 3 alpha
Mgst2	4.09129	-5.32483	0.00359663	0.773532	yes	Down	Mgst2	microsomal glutathione S-transferase 2
Ppia	5.5514	-5.38044	0.000281128	0.617301	yes	Down	Ppia	peptidylprolyl isomerase A
Tubb6	2.15306	-5.39016	0.0296529	0.773532	yes	Down	Tubb6	tubulin, beta 6 class V
Cyyr1	1.33069	-5.41534	0.0443332	0.773532	yes	Down	Cyyr1	cysteine and tyrosine-rich protein 1
Colec12	1.05816	-5.48339	0.0477735	0.773532	yes	Down	Colec12	collectin sub-family member 12
Kctd7	0.102447	-5.48838	0.0493928	0.773532	yes	Down	Kctd7	potassium channel tetramerisation domain containing 7
Hsd17b2	3.81032	-5.49364	0.00459982	0.773532	yes	Down	Hsd17b2	hydroxysteroid (17-beta) dehydrogenase 2
Nckap1	2.61597	-5.50214	0.0200016	0.773532	yes	Down	Nckap1	NCK-associated protein 1
Egr1	5.54543	-5.51117	9.08792e-05	0.285075	yes	Down	Egr1	early growth response 1
Tcf19	1.45672	-5.53345	0.040692	0.773532	yes	Down	Tcf19	transcription factor 19
Trim36	0.701224	-5.53941	0.044902	0.773532	yes	Down	Trim36	tripartite motif-containing 36
Gm7442	-0.0437501	-5.54223	0.0488254	0.773532	yes	Down	Gm7442	predicted gene 7442
Cpne4	0.154922	-5.5457	0.0478536	0.773532	yes	Down	Cpne4	copine IV
Arl11	0.711705	-5.54604	0.0445658	0.773532	yes	Down	Arl11	ADP-ribosylation factor-like 11
Gimap9	-0.0893652	-5.54741	0.0491003	0.773532	yes	Down	Gimap9	GTPase, IMAP family member 9
Cr2	-0.197281	-5.54748	0.0495132	0.773532	yes	Down	Cr2	complement receptor 2
Gcg	0.974296	-5.5477	0.0424456	0.773532	yes	Down	Gcg	glucagon
Trdmt1	0.287432	-5.56886	0.046207	0.773532	yes	Down	Trdmt1	tRNA aspartic acid methyltransferase 1
Cryzl1	0.0482371	-5.5897	0.0472955	0.773532	yes	Down	Cryzl1	crystallin, zeta (quinone reductase)-like 1
Pstk	1.82812	-5.58987	0.0322102	0.773532	yes	Down	Pstk	phosphoseryl-tRNA kinase
1700102H20Rik	-0.0929958	-5.59464	0.0475826	0.773532	yes	Down	1700102H20Rik	RIKEN cDNA 1700102H20 gene
Cd34	0.218086	-5.59614	0.0456192	0.773532	yes	Down	Cd34	CD34 antigen
Defa26	0.407403	-5.59707	0.0445319	0.773532	yes	Down	Defa26	defensin, alpha, 26
A430035B10Rik	1.54287	-5.60378	0.0367042	0.773532	yes	Down	A430035B10Rik	RIKEN cDNA A430035B10 gene
Dtx4	2.11931	-5.6303	0.0256346	0.773532	yes	Down	Dtx4	deltex 4, E3 ubiquitin ligase
Gm36338	0.653547	-5.63272	0.043184	0.773532	yes	Down	Gm36338	predicted gene, 36338
C130026I21Rik	0.578154	-5.63277	0.0433561	0.773532	yes	Down	C130026I21Rik	RIKEN cDNA C130026I21 gene
Gm35631	-0.0646303	-5.63321	0.0468	0.773532	yes	Down	Gm35631	predicted gene, 35631
Ddx1	1.83126	-5.63321	0.03155	0.773532	yes	Down	Ddx1	DEAD box helicase 1
S1pr2	2.42143	-5.63811	0.0210798	0.773532	yes	Down	S1pr2	sphingosine-1-phosphate receptor 2
Cd53	0.217819	-5.64149	0.0445286	0.773532	yes	Down	Cd53	CD53 antigen
Plgrkt	1.98968	-5.65322	0.0284997	0.773532	yes	Down	Plgrkt	plasminogen receptor, C-terminal lysine transmembrane protein
D730003I15Rik	-0.202887	-5.65395	0.0467968	0.773532	yes	Down	D730003I15Rik	RIKEN cDNA D730003I15 gene
Gm10785	0.0234717	-5.66158	0.0459212	0.773532	yes	Down	Gm10785	predicted gene 10785
Olfml2b	1.01962	-5.67374	0.0428113	0.773532	yes	Down	Olfml2b	olfactomedin-like 2B
Calhm2	0.901125	-5.67509	0.0460256	0.773532	yes	Down	Calhm2	calcium homeostasis modulator family member 2
Gsdmc2	-0.27493	-5.6937	0.0459637	0.773532	yes	Down	Gsdmc2	gasdermin C2
Cyp2e1	3.72463	-5.69738	0.00426194	0.773532	yes	Down	Cyp2e1	cytochrome P450, family 2, subfamily e, polypeptide 1
Tnfrsf8	0.499385	-5.71383	0.0415899	0.773532	yes	Down	Tnfrsf8	tumor necrosis factor receptor superfamily, member 8
H2ac11	0.0759405	-5.71412	0.0441277	0.773532	yes	Down	H2ac11	H2A clustered histone 11
Pex13	-0.0955698	-5.71422	0.044867	0.773532	yes	Down	Pex13	peroxisomal biogenesis factor 13
Amot	-0.394682	-5.7144	0.0466989	0.773532	yes	Down	Amot	angiomotin
Gm33315	-0.415031	-5.71441	0.0469074	0.773532	yes	Down	Gm33315	predicted gene, 33315
Man1c1	-0.524801	-5.71449	0.0482918	0.773532	yes	Down	Man1c1	mannosidase, alpha, class 1C, member 1
Gm13306	0.106966	-5.73121	0.0432752	0.773532	yes	Down	Gm13306	predicted gene 13306
Mybl1	-0.652931	-5.73427	0.04938	0.773532	yes	Down	Mybl1	myeloblastosis oncogene-like 1
Gstm5	0.98794	-5.73433	0.0416434	0.773532	yes	Down	Gstm5	glutathione S-transferase, mu 5
Fundc2	0.0582967	-5.74236	0.0433694	0.773532	yes	Down	Fundc2	FUN14 domain containing 2
Psmb7	2.61963	-5.74824	0.0159031	0.773532	yes	Down	Psmb7	proteasome (prosome, macropain) subunit, beta type 7
Scn4b	0.528053	-5.7496	0.0404656	0.773532	yes	Down	Scn4b	sodium channel, type IV, beta
Nod1	1.89503	-5.75159	0.0298919	0.773532	yes	Down	Nod1	nucleotide-binding oligomerization domain containing 1
Immp2l	2.46149	-5.75461	0.0181716	0.773532	yes	Down	Immp2l	IMP2 inner mitochondrial membrane peptidase-like (S. cerevisiae)
Cdh5	0.650047	-5.75469	0.0474538	0.773532	yes	Down	Cdh5	cadherin 5
H2bc23	0.90408	-5.76111	0.0380169	0.773532	yes	Down	H2bc23	H2B clustered histone 23
H2bc24	0.90408	-5.76111	0.0380169	0.773532	yes	Down	H2bc24	H2B clustered histone 24
Bvht	1.54461	-5.76557	0.0329455	0.773532	yes	Down	Bvht	braveheart long non-coding RNA
H2ac25	0.771124	-5.76921	0.0390302	0.773532	yes	Down	H2ac25	H2A clustered histone 25
Gm39442	-0.452916	-5.77396	0.0460324	0.773532	yes	Down	Gm39442	predicted gene, 39442
Skap1	1.67248	-5.77594	0.0325316	0.773532	yes	Down	Skap1	src family associated phosphoprotein 1
Selenbp2	-0.62664	-5.78155	0.0479291	0.773532	yes	Down	Selenbp2	selenium binding protein 2
Sh2d5	-0.818034	-5.78479	0.0491351	0.773532	yes	Down	Sh2d5	SH2 domain containing 5
Hspa1l	-0.220568	-5.78724	0.0434205	0.773532	yes	Down	Hspa1l	heat shock protein 1-like
Defa37	4.14228	-5.78744	0.00257958	0.773532	yes	Down	Defa37	defensin, alpha, 37
Cldn13	-0.159352	-5.78746	0.0431245	0.773532	yes	Down	Cldn13	claudin 13
Lncpint	0.0586111	-5.78824	0.0422931	0.773532	yes	Down	Lncpint	long non-protein coding RNA, Trp53 induced transcript
Dynlt1c	3.37363	-5.78914	0.00684442	0.773532	yes	Down	Dynlt1c	dynein light chain Tctex-type 1C
Gm34755	0.277723	-5.78955	0.0407309	0.773532	yes	Down	Gm34755	predicted gene, 34755
Sidt1	0.414325	-5.79059	0.0400948	0.773532	yes	Down	Sidt1	SID1 transmembrane family, member 1
Gm34758	-0.0323974	-5.79088	0.0428858	0.773532	yes	Down	Gm34758	predicted gene, 34758
Mpeg1	-0.653799	-5.79124	0.0479855	0.773532	yes	Down	Mpeg1	macrophage expressed gene 1
Gm12764	0.327296	-5.80438	0.0400779	0.773532	yes	Down	Gm12764	predicted gene 12764
Pif1	0.326574	-5.81008	0.0490148	0.773532	yes	Down	Pif1	PIF1 5'-to-3' DNA helicase
Mbip	-0.746213	-5.82236	0.0476733	0.773532	yes	Down	Mbip	MAP3K12 binding inhibitory protein 1
Pias2	-0.699453	-5.82974	0.0471213	0.773532	yes	Down	Pias2	protein inhibitor of activated STAT 2
4833438C02Rik	-0.699038	-5.82974	0.0471187	0.773532	yes	Down	4833438C02Rik	RIKEN cDNA 4833438C02 gene
Gm46840	0.337861	-5.83399	0.0392342	0.773532	yes	Down	Gm46840	predicted gene, 46840
Acad8	0.361792	-5.83409	0.0391097	0.773532	yes	Down	Acad8	acyl-Coenzyme A dehydrogenase family, member 8
Rps11-ps2	5.97105	-5.83438	0.0344659	0.773532	yes	Down	Rps11-ps2	ribosomal protein S11, pseudogene 2
Mab21l4	0.691382	-5.84373	0.044664	0.773532	yes	Down	Mab21l4	mab-21-like 4
Ola1	0.655559	-5.85173	0.0379496	0.773532	yes	Down	Ola1	Obg-like ATPase 1
Adgrg5	1.61427	-5.86197	0.0297777	0.773532	yes	Down	Adgrg5	adhesion G protein-coupled receptor G5
Pisd-ps2	0.575813	-5.86333	0.0379049	0.773532	yes	Down	Pisd-ps2	phosphatidylserine decarboxylase, pseudogene 2
Igkv4-73	0.511467	-5.86336	0.0380985	0.773532	yes	Down	Igkv4-73	immunoglobulin kappa variable 4-73
Gng10	0.327429	-5.86347	0.0388632	0.773532	yes	Down	Gng10	guanine nucleotide binding protein (G protein), gamma 10
Gm15420	-0.779549	-5.8674	0.0471386	0.773532	yes	Down	Gm15420	predicted gene 15420
Otoa	-0.983463	-5.868	0.0491759	0.773532	yes	Down	Otoa	otoancorin
0610042G04Rik	0.50924	-5.86921	0.0378109	0.773532	yes	Down	0610042G04Rik	RIKEN cDNA 0610042G04 gene
Tmem240	-1.04999	-5.87187	0.0492951	0.773532	yes	Down	Tmem240	transmembrane protein 240
Phf10	1.47081	-5.87676	0.0320962	0.773532	yes	Down	Phf10	PHD finger protein 10
Cox7a2	4.06036	-5.8768	0.00176412	0.773532	yes	Down	Cox7a2	cytochrome c oxidase subunit 7A2
LOC118568386	0.579182	-5.87879	0.0446881	0.773532	yes	Down	LOC118568386	uncharacterized LOC118568386
Snrpb2	-0.135492	-5.87941	0.0411453	0.773532	yes	Down	Snrpb2	U2 small nuclear ribonucleoprotein B
Cntn1	0.319094	-5.87981	0.0385238	0.773532	yes	Down	Cntn1	contactin 1
Orc2	-0.453373	-5.88932	0.043172	0.773532	yes	Down	Orc2	origin recognition complex, subunit 2
Nsmaf	1.77848	-5.89069	0.0266017	0.773532	yes	Down	Nsmaf	neutral sphingomyelinase (N-SMase) activation associated factor
Gm30205	-0.0674346	-5.91728	0.0399149	0.773532	yes	Down	Gm30205	predicted gene, 30205
Lzts1	0.17118	-5.91823	0.0384377	0.773532	yes	Down	Lzts1	leucine zipper, putative tumor suppressor 1
4930426D05Rik	-0.23703	-5.92454	0.0404916	0.773532	yes	Down	4930426D05Rik	RIKEN cDNA 4930426D05 gene
Nopchap1	2.43497	-5.9261	0.0187453	0.773532	yes	Down	Nopchap1	NOP protein chaperone 1
9430015G10Rik	0.784246	-5.93253	0.0351295	0.773532	yes	Down	9430015G10Rik	RIKEN cDNA 9430015G10 gene
Rgs20	0.409127	-5.93275	0.0369684	0.773532	yes	Down	Rgs20	regulator of G-protein signaling 20
1700012D01Rik	-0.60728	-5.93332	0.0444979	0.773532	yes	Down	1700012D01Rik	RIKEN cDNA 1700012D01 gene
Rsl1d1	0.292374	-5.93466	0.0460064	0.773532	yes	Down	Rsl1d1	ribosomal L1 domain containing 1
Defa20	4.71211	-5.94106	0.000633276	0.70958	yes	Down	Defa20	defensin, alpha, 20
S1pr1	-0.0287446	-5.94747	0.0392627	0.773532	yes	Down	S1pr1	sphingosine-1-phosphate receptor 1
1700052K11Rik	-0.449917	-5.95302	0.0419002	0.773532	yes	Down	1700052K11Rik	RIKEN cDNA 1700052K11 gene
Gm34358	-1.39583	-5.95391	0.0495451	0.773532	yes	Down	Gm34358	predicted gene, 34358
Gm51534	-1.37884	-5.95392	0.0495951	0.773532	yes	Down	Gm51534	predicted gene, 51534
Sult5a1	-1.23244	-5.95406	0.0498878	0.773532	yes	Down	Sult5a1	sulfotransferase family 5A, member 1
Hcn4	-1.2074	-5.95416	0.0494153	0.773532	yes	Down	Hcn4	hyperpolarization-activated, cyclic nucleotide-gated K+ 4
Gm38462	-1.14718	-5.95436	0.0484737	0.773532	yes	Down	Gm38462	predicted gene, 38462
Gm10087	-1.0889	-5.9549	0.0480264	0.773532	yes	Down	Gm10087	predicted gene 10087
Gm30217	-1.43483	-5.95549	0.0496503	0.773532	yes	Down	Gm30217	predicted gene, 30217
Dnai2	-0.700895	-5.95759	0.0443228	0.773532	yes	Down	Dnai2	dynein axonemal intermediate chain 2
Emilin2	-0.404314	-5.95896	0.0410185	0.773532	yes	Down	Emilin2	elastin microfibril interfacer 2
St6galnac4	2.39118	-5.96477	0.018697	0.773532	yes	Down	St6galnac4	ST6 (alpha-N-acetyl-neuraminyl-2,3-beta-galactosyl-1,3)-N-acetylgalactosaminide alpha-2,6-sialyltransferase 4
Katna1	2.23767	-5.97131	0.0188095	0.773532	yes	Down	Katna1	katanin p60 (ATPase-containing) subunit A1
Avpr1a	-1.11556	-5.97721	0.0475896	0.773532	yes	Down	Avpr1a	arginine vasopressin receptor 1A
S100a4	2.67586	-5.97867	0.0121635	0.773532	yes	Down	S100a4	S100 calcium binding protein A4
Gpr19	0.324669	-5.98014	0.0447162	0.773532	yes	Down	Gpr19	G protein-coupled receptor 19
Gm32834	-1.38397	-5.99361	0.0486868	0.773532	yes	Down	Gm32834	predicted gene, 32834
Gm8098	-1.38397	-5.99361	0.0486868	0.773532	yes	Down	Gm8098	predicted gene 8098
Arpp21	-1.36418	-5.99362	0.0487462	0.773532	yes	Down	Arpp21	cyclic AMP-regulated phosphoprotein, 21
Dact1	-1.17693	-5.99394	0.0480156	0.773532	yes	Down	Dact1	dishevelled-binding antagonist of beta-catenin 1
Orc5	-0.791755	-5.99504	0.0440998	0.773532	yes	Down	Orc5	origin recognition complex, subunit 5
Rab32	-0.497732	-5.99605	0.0412777	0.773532	yes	Down	Rab32	RAB32, member RAS oncogene family
Gemin4	-0.0410701	-5.9984	0.0382313	0.773532	yes	Down	Gemin4	gem nuclear organelle associated protein 4
Cyp2c67	-1.14	-5.99965	0.0475128	0.773532	yes	Down	Cyp2c67	cytochrome P450, family 2, subfamily c, polypeptide 67
Strip2	-1.22053	-5.99969	0.0487721	0.773532	yes	Down	Strip2	striatin interacting protein 2
Ndufa4	4.39407	-6.00382	0.00071078	0.70958	yes	Down	Ndufa4	Ndufa4, mitochondrial complex associated
Pik3r6	0.0653443	-6.00873	0.0374475	0.773532	yes	Down	Pik3r6	phosphoinositide-3-kinase regulatory subunit 5
Dnah6	-1.39745	-6.0154	0.0482811	0.773532	yes	Down	Dnah6	dynein, axonemal, heavy chain 6
Nmrk2	-0.584592	-6.01834	0.0423292	0.773532	yes	Down	Nmrk2	nicotinamide riboside kinase 2
Axl	2.90456	-6.02503	0.00951054	0.773532	yes	Down	Axl	AXL receptor tyrosine kinase
Gm32655	0.60171	-6.02836	0.0409001	0.773532	yes	Down	Gm32655	predicted gene, 32655
Card14	-0.184767	-6.03197	0.0382002	0.773532	yes	Down	Card14	caspase recruitment domain family, member 14
Tnfsf9	-1.2647	-6.03232	0.0482199	0.773532	yes	Down	Tnfsf9	tumor necrosis factor (ligand) superfamily, member 9
Gm30214	-1.22206	-6.0324	0.0479303	0.773532	yes	Down	Gm30214	predicted gene, 30214
Ryr3	-1.28268	-6.03469	0.0481208	0.773532	yes	Down	Ryr3	ryanodine receptor 3
Rims4	-1.12961	-6.03675	0.0466566	0.773532	yes	Down	Rims4	regulating synaptic membrane exocytosis 4
Chst7	-1.24858	-6.03803	0.0481975	0.773532	yes	Down	Chst7	carbohydrate (N-acetylglucosamino) sulfotransferase 7
Fam111a	-0.788448	-6.03835	0.0432901	0.773532	yes	Down	Fam111a	family with sequence similarity 111, member A
Gm54193	-1.02573	-6.03842	0.0455031	0.773532	yes	Down	Gm54193	predicted gene, 54193
Stard8	0.614293	-6.03857	0.0339309	0.773532	yes	Down	Stard8	START domain containing 8
Zfp296	-0.28157	-6.04435	0.0383316	0.773532	yes	Down	Zfp296	zinc finger protein 296
Cplane1	-0.0757963	-6.05816	0.0371201	0.773532	yes	Down	Cplane1	ciliogenesis and planar polarity effector 1
Slc4a8	1.03907	-6.06178	0.0308367	0.773532	yes	Down	Slc4a8	solute carrier family 4 (anion exchanger), member 8
Cst7	0.9097	-6.06186	0.0316246	0.773532	yes	Down	Cst7	cystatin F (leukocystatin)
A530032D15Rik	-0.013592	-6.06238	0.0369575	0.773532	yes	Down	A530032D15Rik	RIKEN cDNA A530032D15Rik gene
Gm51771	-1.20213	-6.0629	0.0470456	0.773532	yes	Down	Gm51771	predicted gene, 51771
Gm35851	-1.34573	-6.06988	0.0471312	0.773532	yes	Down	Gm35851	predicted gene, 35851
Hsd11b1	-1.17873	-6.07016	0.0463765	0.773532	yes	Down	Hsd11b1	hydroxysteroid 11-beta dehydrogenase 1
Rps6ka2	-0.826743	-6.07111	0.0428136	0.773532	yes	Down	Rps6ka2	ribosomal protein S6 kinase, polypeptide 2
Gng4	-0.378765	-6.07264	0.0384114	0.773532	yes	Down	Gng4	guanine nucleotide binding protein (G protein), gamma 4
Cdo1	2.4476	-6.07672	0.0137694	0.773532	yes	Down	Cdo1	cysteine dioxygenase 1, cytosolic
Nfil3	0.903096	-6.08626	0.0312519	0.773532	yes	Down	Nfil3	nuclear factor, interleukin 3, regulated
Repin1	1.80788	-6.08815	0.023522	0.773532	yes	Down	Repin1	replication initiator 1
Acot2	0.397991	-6.0955	0.033572	0.773532	yes	Down	Acot2	acyl-CoA thioesterase 2
Ube2e1	1.18375	-6.1017	0.0291613	0.773532	yes	Down	Ube2e1	ubiquitin-conjugating enzyme E2E 1
Gimap6	3.96147	-6.10232	0.00195655	0.773532	yes	Down	Gimap6	GTPase, IMAP family member 6
S100a6-s100a7a	-1.26964	-6.10659	0.0465948	0.773532	yes	Down	S100a6-s100a7a	S100a6-S100a7a readthrough
Zc2hc1a	-1.03148	-6.10721	0.0439538	0.773532	yes	Down	Zc2hc1a	zinc finger, C2HC-type containing 1A
Gm52116	-0.86533	-6.10762	0.042467	0.773532	yes	Down	Gm52116	predicted gene, 52116
Evc2	-0.260363	-6.10964	0.0367909	0.773532	yes	Down	Evc2	EvC ciliary complex subunit 2
Hars2	-0.138727	-6.11	0.0361995	0.773532	yes	Down	Hars2	histidyl-tRNA synthetase 2
Clns1a	3.69118	-6.11185	0.00272451	0.773532	yes	Down	Clns1a	chloride channel, nucleotide-sensitive, 1A
Exosc9	-0.516604	-6.11255	0.0393784	0.773532	yes	Down	Exosc9	exosome component 9
Gm34294	-1.19041	-6.11426	0.0458337	0.773532	yes	Down	Gm34294	predicted gene, 34294
Ntm	-1.2074	-6.11431	0.0461137	0.773532	yes	Down	Ntm	neurotrimin
Gm16208	-1.25617	-6.11442	0.046683	0.773532	yes	Down	Gm16208	predicted gene 16208
1110019D14Rik	-1.35585	-6.11448	0.0463571	0.773532	yes	Down	1110019D14Rik	RIKEN cDNA 1110019D14 gene
Gm32311	2.82842	-6.1146	0.00941001	0.773532	yes	Down	Gm32311	predicted gene, 32311
Osgepl1	-1.01634	-6.11623	0.0436977	0.773532	yes	Down	Osgepl1	O-sialoglycoprotein endopeptidase-like 1
Slc6a20a	-0.744676	-6.11668	0.0412261	0.773532	yes	Down	Slc6a20a	solute carrier family 6 (neurotransmitter transporter), member 20A
Gm40582	2.99737	-6.12099	0.00773679	0.773532	yes	Down	Gm40582	predicted gene, 40582
Ccdc154	0.699958	-6.1226	0.03203	0.773532	yes	Down	Ccdc154	coiled-coil domain containing 154
Gm19461	-0.0703358	-6.12298	0.0358806	0.773532	yes	Down	Gm19461	predicted gene, 19461
2010001M07Rik	-0.155269	-6.12302	0.0361616	0.773532	yes	Down	2010001M07Rik	RIKEN cDNA 2010001M07 gene
Pilrb2	-0.23964	-6.12305	0.0365592	0.773532	yes	Down	Pilrb2	paired immunoglobin-like type 2 receptor beta 2
Gm2026	-1.06564	-6.12341	0.0440338	0.773532	yes	Down	Gm2026	predicted gene 2026
Fndc9	-1.21027	-6.12346	0.0458843	0.773532	yes	Down	Fndc9	fibronectin type III domain containing 9
Cd96	-1.29636	-6.12348	0.0462748	0.773532	yes	Down	Cd96	CD96 antigen
Gm45995	-1.36962	-6.12349	0.0460424	0.773532	yes	Down	Gm45995	predicted gene, 45995
Csf1r	3.62926	-6.12752	0.00335897	0.773532	yes	Down	Csf1r	colony stimulating factor 1 receptor
Serpinb9	-0.875514	-6.1359	0.0420546	0.773532	yes	Down	Serpinb9	serine (or cysteine) peptidase inhibitor, clade B, member 9
Kif1a	0.955943	-6.13803	0.0337341	0.773532	yes	Down	Kif1a	kinesin family member 1A
6530409C15Rik	-1.3376	-6.14229	0.0456214	0.773532	yes	Down	6530409C15Rik	RIKEN cDNA 6530409C15 gene
Colec11	-1.3376	-6.14229	0.0456214	0.773532	yes	Down	Colec11	collectin sub-family member 11
Gm40261	-1.19695	-6.1425	0.0451351	0.773532	yes	Down	Gm40261	predicted gene, 40261
Atg4a	-0.766212	-6.14364	0.0407985	0.773532	yes	Down	Atg4a	autophagy related 4A, cysteine peptidase
Gm38914	-0.0324502	-6.14596	0.0352002	0.773532	yes	Down	Gm38914	predicted gene, 38914
Rell2	0.384637	-6.14745	0.032625	0.773532	yes	Down	Rell2	RELT-like 2
Cox7b	7.43575	-6.14772	0.0212627	0.773532	yes	Down	Cox7b	cytochrome c oxidase subunit 7B
Gm53253	-0.679394	-6.15893	0.0400505	0.773532	yes	Down	Gm53253	predicted gene, 53253
Hmga2-ps1	-1.23187	-6.17727	0.045031	0.773532	yes	Down	Hmga2-ps1	high mobility group AT-hook 2, pseudogene 1
Gm35986	-1.21916	-6.17731	0.0447957	0.773532	yes	Down	Gm35986	predicted gene, 35986
Zfp286os	-0.992887	-6.17789	0.0422378	0.773532	yes	Down	Zfp286os	zinc finger protein 286, opposite strand
Ackr1	-0.724487	-6.1786	0.039806	0.773532	yes	Down	Ackr1	atypical chemokine receptor 1 (Duffy blood group)
Gm12669	1.10922	-6.18095	0.0283931	0.773532	yes	Down	Gm12669	predicted gene 12669
H2bc8	-0.274449	-6.18121	0.0356432	0.773532	yes	Down	H2bc8	H2B clustered histone 8
Cd83	-0.430368	-6.18128	0.0369189	0.773532	yes	Down	Cd83	CD83 antigen
Tmem29	-1.01647	-6.18152	0.0424452	0.773532	yes	Down	Tmem29	transmembrane protein 29
Gm38921	-1.35131	-6.18161	0.044884	0.773532	yes	Down	Gm38921	predicted gene, 38921
Mlh1	0.404869	-6.18229	0.0318935	0.773532	yes	Down	Mlh1	mutL homolog 1
Cabcoco1	-0.927938	-6.18714	0.041905	0.773532	yes	Down	Cabcoco1	ciliary associated calcium binding coiled-coil 1
A230057D06Rik	-1.36578	-6.18789	0.044789	0.773532	yes	Down	A230057D06Rik	RIKEN cDNA A230057D06 gene
Opn1sw	0.0985638	-6.18804	0.0336785	0.773532	yes	Down	Opn1sw	opsin 1 (cone pigments), short-wave-sensitive (color blindness, tritan)
Ppp6c	3.07232	-6.19219	0.0116291	0.773532	yes	Down	Ppp6c	protein phosphatase 6, catalytic subunit
Madcam1	3.06234	-6.19428	0.00756974	0.773532	yes	Down	Madcam1	mucosal vascular addressin cell adhesion molecule 1
Fras1	-0.543904	-6.19775	0.0379523	0.773532	yes	Down	Fras1	Fraser extracellular matrix complex subunit 1
Lncbate6	-1.27285	-6.20043	0.0446979	0.773532	yes	Down	Lncbate6	brown adipose tissue enriched long noncoding RNA 6
Rps12	-0.43561	-6.20071	0.0365742	0.773532	yes	Down	Rps12	ribosomal protein S12
Serpina10	0.651191	-6.20231	0.0308568	0.773532	yes	Down	Serpina10	serine (or cysteine) peptidase inhibitor, clade A (alpha-1 antiproteinase, antitrypsin), member 10
Gm5928	0.54166	-6.20384	0.0311017	0.773532	yes	Down	Gm5928	predicted gene 5928
Abi3bp	2.28827	-6.20521	0.0144441	0.773532	yes	Down	Abi3bp	ABI family member 3 binding protein
Mmut	2.46018	-6.20624	0.0124992	0.773532	yes	Down	Mmut	methylmalonyl-Coenzyme A mutase
Hepacam2	-1.06285	-6.20819	0.0422526	0.773532	yes	Down	Hepacam2	HEPACAM family member 2
Gm42113	1.22228	-6.20899	0.0272114	0.773532	yes	Down	Gm42113	predicted gene, 42113
Gm40103	-1.3214	-6.21675	0.0441803	0.773532	yes	Down	Gm40103	predicted gene, 40103
E330020D12Rik	0.286636	-6.22245	0.0317684	0.773532	yes	Down	E330020D12Rik	Riken cDNA E330020D12 gene
Car14	-1.05505	-6.22698	0.0417858	0.773532	yes	Down	Car14	carbonic anhydrase 14
Stra6	1.23753	-6.23636	0.0267175	0.773532	yes	Down	Stra6	stimulated by retinoic acid gene 6
Slc25a16	1.08933	-6.23692	0.0304636	0.773532	yes	Down	Slc25a16	solute carrier family 25 (mitochondrial carrier, Graves disease autoantigen), member 16
Atm	0.384279	-6.24395	0.030911	0.773532	yes	Down	Atm	ataxia telangiectasia mutated
Gm19726	-0.149836	-6.244	0.0338403	0.773532	yes	Down	Gm19726	predicted gene, 19726
Smim43	-1.30387	-6.24454	0.0436445	0.773532	yes	Down	Smim43	small integral membrane protein 43
Gm9920	-1.24386	-6.24457	0.0438315	0.773532	yes	Down	Gm9920	predicted gene 9920
Gm39792	-1.01864	-6.24515	0.0410829	0.773532	yes	Down	Gm39792	predicted gene, 39792
Dnmt3l	-0.915588	-6.24535	0.0404067	0.773532	yes	Down	Dnmt3l	DNA (cytosine-5-)-methyltransferase 3-like
Gm17501	-0.70491	-6.24592	0.0383845	0.773532	yes	Down	Gm17501	predicted gene, 17501
Hspa13	0.73209	-6.24729	0.0345104	0.773532	yes	Down	Hspa13	heat shock protein 70 family, member 13
Mybpc2	-0.0929108	-6.2478	0.0334658	0.773532	yes	Down	Mybpc2	myosin binding protein C, fast-type
Panct2	-0.844243	-6.25065	0.0394412	0.773532	yes	Down	Panct2	pluripotency-associated noncoding transcript 2
Gm7931	1.46288	-6.2535	0.024513	0.773532	yes	Down	Gm7931	predicted pseudogene 7931
4930579K19Rik	0.136477	-6.25421	0.0323737	0.773532	yes	Down	4930579K19Rik	RIKEN cDNA 4930579K19 gene
Frmd8os	-1.16126	-6.25435	0.0423488	0.773532	yes	Down	Frmd8os	FERM domain containing 8, opposite strand
Gm31597	-0.185324	-6.25504	0.0338915	0.773532	yes	Down	Gm31597	predicted gene, 31597
Cep128	-0.456064	-6.25579	0.0358655	0.773532	yes	Down	Cep128	centrosomal protein 128
Utp15	0.0542006	-6.25655	0.0328692	0.773532	yes	Down	Utp15	UTP15 small subunit processome component
9530036M11Rik	-0.999742	-6.25714	0.0409068	0.773532	yes	Down	9530036M11Rik	RIKEN cDNA 9530036M11 gene
Tnfaip3	-0.240563	-6.26355	0.0338319	0.773532	yes	Down	Tnfaip3	tumor necrosis factor, alpha-induced protein 3
Traip	-0.552717	-6.27214	0.0366261	0.773532	yes	Down	Traip	TRAF-interacting protein
Rnase6	0.943699	-6.27543	0.0275208	0.773532	yes	Down	Rnase6	ribonuclease, RNase A family, 6
Gpr52	-1.27872	-6.27708	0.0430796	0.773532	yes	Down	Gpr52	G protein-coupled receptor 52
Gm32219	-1.23731	-6.27711	0.0431246	0.773532	yes	Down	Gm32219	predicted gene, 32219
Gm15867	-1.0942	-6.2775	0.0411016	0.773532	yes	Down	Gm15867	predicted gene 15867
Lyplal1	-0.907721	-6.27788	0.0396642	0.773532	yes	Down	Lyplal1	lysophospholipase-like 1
Mirg	-0.883724	-6.27795	0.0393192	0.773532	yes	Down	Mirg	miRNA containing gene
Tgfbr3l	-0.500253	-6.27864	0.0359059	0.773532	yes	Down	Tgfbr3l	transforming growth factor, beta receptor III-like
Ndufaf5	-0.384468	-6.29094	0.0344469	0.773532	yes	Down	Ndufaf5	NADH:ubiquinone oxidoreductase complex assembly factor 5
Gm15473	-1.11206	-6.29121	0.0411304	0.773532	yes	Down	Gm15473	predicted gene 15473
Igkv4-70	-1.31541	-6.29126	0.0427909	0.773532	yes	Down	Igkv4-70	immunoglobulin kappa chain variable 4-70
Gap43	0.556161	-6.29615	0.0350959	0.773532	yes	Down	Gap43	growth associated protein 43
Gm6525	-0.773906	-6.29882	0.0378731	0.773532	yes	Down	Gm6525	predicted pseudogene 6525
Chst11	0.602739	-6.3016	0.034803	0.773532	yes	Down	Chst11	carbohydrate sulfotransferase 11
Gm33273	-1.28187	-6.30888	0.0424502	0.773532	yes	Down	Gm33273	predicted gene, 33273
Lypd6	-1.26866	-6.30889	0.0424891	0.773532	yes	Down	Lypd6	LY6/PLAUR domain containing 6
Drp2	-1.24685	-6.3089	0.0425556	0.773532	yes	Down	Drp2	dystrophin related protein 2
Tekt3	-1.07539	-6.30934	0.0403124	0.773532	yes	Down	Tekt3	tektin 3
Prnd	-0.991171	-6.30951	0.0396691	0.773532	yes	Down	Prnd	prion like protein doppel
Cfap20dc	-0.977911	-6.30953	0.0395895	0.773532	yes	Down	Cfap20dc	CFAP20 domain containing
Glod5	4.2412	-6.30985	0.000760666	0.70958	yes	Down	Glod5	glyoxalase domain containing 5
Gm38610	-0.265206	-6.31155	0.0330875	0.773532	yes	Down	Gm38610	predicted gene, 38610
Gzmk	-0.879911	-6.319	0.03863	0.773532	yes	Down	Gzmk	granzyme K
Ttc9b	-1.05146	-6.32388	0.0400004	0.773532	yes	Down	Ttc9b	tetratricopeptide repeat domain 9B
4930563M21Rik	-1.11389	-6.324	0.0405898	0.773532	yes	Down	4930563M21Rik	RIKEN cDNA 4930563M21 gene
Zfpm2	-1.13246	-6.32404	0.0407995	0.773532	yes	Down	Zfpm2	zinc finger protein, multitype 2
Krt15	-1.19962	-6.32419	0.041721	0.773532	yes	Down	Krt15	keratin 15
Rnf139	-0.0349478	-6.32987	0.0318902	0.773532	yes	Down	Rnf139	ring finger protein 139
Elfn1	-1.22036	-6.33063	0.0418304	0.773532	yes	Down	Elfn1	leucine rich repeat and fibronectin type III, extracellular 1
Glipr2	2.4607	-6.33082	0.0153255	0.773532	yes	Down	Glipr2	GLI pathogenesis-related 2
Ranbp17	-0.0656136	-6.33819	0.0319606	0.773532	yes	Down	Ranbp17	RAN binding protein 17
Tifab	0.682764	-6.33985	0.0331592	0.773532	yes	Down	Tifab	TRAF-interacting protein with forkhead-associated domain, family member B
Gm53956	-1.27101	-6.34001	0.0418839	0.773532	yes	Down	Gm53956	predicted gene, 53956
Ubxn10	-1.21304	-6.34011	0.0414707	0.773532	yes	Down	Ubxn10	UBX domain protein 10
Adam12	-1.19978	-6.34015	0.0412528	0.773532	yes	Down	Adam12	a disintegrin and metallopeptidase domain 12 (meltrin alpha)
Saxo2	-0.882243	-6.343	0.0381925	0.773532	yes	Down	Saxo2	stabilizer of axonemal microtubules 2
Gm34657	-1.03533	-6.34304	0.0394454	0.773532	yes	Down	Gm34657	predicted gene, 34657
Gm34795	-1.29779	-6.34311	0.0418418	0.773532	yes	Down	Gm34795	predicted gene, 34795
Kcnmb1	0.145529	-6.34432	0.0384116	0.773532	yes	Down	Kcnmb1	potassium large conductance calcium-activated channel, subfamily M, beta member 1
Pkd1	0.792169	-6.3458	0.0272374	0.773532	yes	Down	Pkd1	polycystin 1, transient receptor potential channel interacting
Gm26793	2.42165	-6.35647	0.0124102	0.773532	yes	Down	Gm26793	predicted gene, 26793
Slc15a4	1.61665	-6.36784	0.0221708	0.773532	yes	Down	Slc15a4	solute carrier family 15, member 4
Gm42395	-1.19645	-6.37062	0.0406266	0.773532	yes	Down	Gm42395	predicted gene, 42395
Gm35626	-1.19152	-6.37063	0.0405506	0.773532	yes	Down	Gm35626	predicted gene, 35626
Tmem255a	-0.934512	-6.37116	0.0382256	0.773532	yes	Down	Tmem255a	transmembrane protein 255A
Ttc7b	0.497767	-6.3752	0.0282299	0.773532	yes	Down	Ttc7b	tetratricopeptide repeat domain 7B
Gm6569	-0.929737	-6.3874	0.0380699	0.773532	yes	Down	Gm6569	predicted gene 6569
Gm13276	-1.29984	-6.38802	0.0410464	0.773532	yes	Down	Gm13276	predicted gene 13276
Gm13277	-1.29984	-6.38802	0.0410464	0.773532	yes	Down	Gm13277	predicted gene 13277
Gm30246	-1.29984	-6.38802	0.0410464	0.773532	yes	Down	Gm30246	predicted gene, 30246
Gm4166	-0.713119	-6.39102	0.0357851	0.773532	yes	Down	Gm4166	predicted gene 4166
LOC118568753	-0.35042	-6.39285	0.0323824	0.773532	yes	Down	LOC118568753	translation initiation factor IF-2-like
Stmnd1	-0.981641	-6.4009	0.0379299	0.773532	yes	Down	Stmnd1	stathmin domain containing 1
Defa34	2.53496	-6.40239	0.0140446	0.773532	yes	Down	Defa34	defensin, alpha, 34
Selenon	-0.165915	-6.40306	0.0310404	0.773532	yes	Down	Selenon	selenoprotein N
Zfa-ps	-1.09861	-6.41072	0.0386908	0.773532	yes	Down	Zfa-ps	zinc finger protein, autosomal, pseudogene
I830077J02Rik	0.298856	-6.41441	0.0284733	0.773532	yes	Down	I830077J02Rik	RIKEN cDNA I830077J02 gene
Ssbp2	1.76574	-6.42097	0.018677	0.773532	yes	Down	Ssbp2	single-stranded DNA binding protein 2
Gm29688	0.670088	-6.42184	0.0269751	0.773532	yes	Down	Gm29688	predicted gene, 29688
Zfp9	-0.12438	-6.4222	0.030622	0.773532	yes	Down	Zfp9	zinc finger protein 9
Mef2b	2.34342	-6.42343	0.0134969	0.773532	yes	Down	Mef2b	myocyte enhancer factor 2B
Chic1	2.36937	-6.42752	0.0131348	0.773532	yes	Down	Chic1	cysteine-rich hydrophobic domain 1
Gm10822	-1.23896	-6.42955	0.0402603	0.773532	yes	Down	Gm10822	predicted gene 10822
Ror1	-1.21198	-6.42963	0.0397863	0.773532	yes	Down	Ror1	receptor tyrosine kinase-like orphan receptor 1
Mks1	-0.34746	-6.43177	0.0316049	0.773532	yes	Down	Mks1	MKS transition zone complex subunit 1
D6Wsu163e	-0.654051	-6.43248	0.034857	0.773532	yes	Down	D6Wsu163e	DNA segment, Chr 6, Wayne State University 163, expressed
Zfp760	-0.581583	-6.43383	0.0341751	0.773532	yes	Down	Zfp760	zinc finger protein 760
E030007A22Rik	-1.11938	-6.43488	0.0384646	0.773532	yes	Down	E030007A22Rik	RIKEN cDNA E030007A22 gene
Nynrin	-0.539896	-6.43809	0.0336022	0.773532	yes	Down	Nynrin	NYN domain and retroviral integrase containing
Gm26520	-0.157867	-6.44117	0.0304846	0.773532	yes	Down	Gm26520	predicted gene, 26520
Hs3st3b1	-0.38412	-6.44125	0.0318422	0.773532	yes	Down	Hs3st3b1	heparan sulfate (glucosamine) 3-O-sulfotransferase 3B1
Caap1	-0.514161	-6.44131	0.0331829	0.773532	yes	Down	Caap1	caspase activity and apoptosis inhibitor 1
Gm40124	-0.423715	-6.44889	0.0320304	0.773532	yes	Down	Gm40124	predicted gene, 40124
Plekhd1os	-1.23581	-6.44897	0.0399922	0.773532	yes	Down	Plekhd1os	pleckstrin homology domain containing, family D (with coiled-coil domains) member 1, opposite strand
Bmf	0.92728	-6.45558	0.0279657	0.773532	yes	Down	Bmf	BCL2 modifying factor
Qpct	-0.896543	-6.45892	0.0362144	0.773532	yes	Down	Qpct	glutaminyl-peptide cyclotransferase (glutaminyl cyclase)
Zfp941	0.00344388	-6.45899	0.0296804	0.773532	yes	Down	Zfp941	zinc finger protein 941
Fancl	-0.58206	-6.45965	0.033709	0.773532	yes	Down	Fancl	Fanconi anemia, complementation group L
Kcnn3	-0.528025	-6.45983	0.0329532	0.773532	yes	Down	Kcnn3	potassium intermediate/small conductance calcium-activated channel, subfamily N, member 3
Myrip	-0.392104	-6.46025	0.0315002	0.773532	yes	Down	Myrip	myosin VIIA and Rab interacting protein
Scn4a	1.76712	-6.46026	0.019398	0.773532	yes	Down	Scn4a	sodium channel, voltage-gated, type IV, alpha
Pola1	-0.0447073	-6.4611	0.0297128	0.773532	yes	Down	Pola1	polymerase (DNA directed), alpha 1
Gli3	-0.901863	-6.46144	0.0363415	0.773532	yes	Down	Gli3	GLI-Kruppel family member GLI3
Ankrd46	0.646835	-6.46228	0.0264993	0.773532	yes	Down	Ankrd46	ankyrin repeat domain 46
Ddx59	-0.83669	-6.46561	0.0354525	0.773532	yes	Down	Ddx59	DEAD box helicase 59
Fam163a	-0.940966	-6.48133	0.0363893	0.773532	yes	Down	Fam163a	family with sequence similarity 163, member A
Phkg1	-1.04299	-6.48673	0.0368244	0.773532	yes	Down	Phkg1	phosphorylase kinase gamma 1
Tgm3	-1.0248	-6.48676	0.0366904	0.773532	yes	Down	Tgm3	transglutaminase 3, E polypeptide
Scara3	-0.702657	-6.48744	0.0340612	0.773532	yes	Down	Scara3	scavenger receptor class A, member 3
Gm3512	-1.23636	-6.48834	0.0392328	0.773532	yes	Down	Gm3512	predicted gene 3512
Gm40591	-1.24626	-6.48834	0.0393021	0.773532	yes	Down	Gm40591	predicted gene, 40591
Cbs	-0.376675	-6.48835	0.0309143	0.773532	yes	Down	Cbs	cystathionine beta-synthase
Gimd1	0.722414	-6.49839	0.0254315	0.773532	yes	Down	Gimd1	GIMAP family P-loop NTPase domain containing 1
Usp31	-0.879667	-6.50161	0.0352836	0.773532	yes	Down	Usp31	ubiquitin specific peptidase 31
Tnip2	0.219754	-6.50372	0.0274837	0.773532	yes	Down	Tnip2	TNFAIP3 interacting protein 2
Gm40815	0.473218	-6.50372	0.0264721	0.773532	yes	Down	Gm40815	predicted gene, 40815
Gm29892	-1.25627	-6.50555	0.0390143	0.773532	yes	Down	Gm29892	predicted gene, 29892
Tnfrsf11b	-1.0762	-6.51422	0.036624	0.773532	yes	Down	Tnfrsf11b	tumor necrosis factor receptor superfamily, member 11b (osteoprotegerin)
Dcaf13	-0.707912	-6.51496	0.0336327	0.773532	yes	Down	Dcaf13	DDB1 and CUL4 associated factor 13
4933439C10Rik	-0.165041	-6.5154	0.0292617	0.773532	yes	Down	4933439C10Rik	RIKEN cDNA 4933439C10 gene
Snhg5	1.06002	-6.51755	0.0231273	0.773532	yes	Down	Snhg5	small nucleolar RNA host gene 5
Epm2aip1	-0.258759	-6.52478	0.0296405	0.773532	yes	Down	Epm2aip1	EPM2A (laforin) interacting protein 1
Zfp658	0.146799	-6.526	0.0277406	0.773532	yes	Down	Zfp658	zinc finger protein 658
Zswim1	1.53089	-6.53033	0.0206674	0.773532	yes	Down	Zswim1	zinc finger SWIM-type containing 1
Amd2	1.33403	-6.53273	0.0215703	0.773532	yes	Down	Amd2	S-adenosylmethionine decarboxylase 2
AV051173	-0.551332	-6.53348	0.0321391	0.773532	yes	Down	AV051173	expressed sequence AV051173
Gm46226	-0.588106	-6.53349	0.0326613	0.773532	yes	Down	Gm46226	predicted gene, 46226
Gm16894	-0.657865	-6.53352	0.0331563	0.773532	yes	Down	Gm16894	predicted gene, 16894
Gm20324	-0.779895	-6.53355	0.0338915	0.773532	yes	Down	Gm20324	predicted gene, 20324
Zfp750	-0.0294081	-6.53411	0.0285354	0.773532	yes	Down	Zfp750	zinc finger protein 750
Gm43471	1.12979	-6.53722	0.0225175	0.773532	yes	Down	Gm43471	predicted gene 43471
Kctd1	-0.0972455	-6.53816	0.0286648	0.773532	yes	Down	Kctd1	potassium channel tetramerisation domain containing 1
Kif5c	-1.16974	-6.54087	0.0373183	0.773532	yes	Down	Kif5c	kinesin family member 5C
Osbp2	-1.12463	-6.54115	0.0366406	0.773532	yes	Down	Osbp2	oxysterol binding protein 2
Lrrc70	-1.02511	-6.54133	0.03576	0.773532	yes	Down	Lrrc70	leucine rich repeat containing 70
Tril	-0.482126	-6.54256	0.0310517	0.773532	yes	Down	Tril	TLR4 interactor with leucine-rich repeats
Gm7758	0.0250131	-6.54425	0.0283225	0.773532	yes	Down	Gm7758	predicted gene 7758
P3h2	-0.992224	-6.55862	0.0352608	0.773532	yes	Down	P3h2	prolyl 3-hydroxylase 2
Gm30251	0.569554	-6.56213	0.0251853	0.773532	yes	Down	Gm30251	predicted gene, 30251
Dmkn	-1.17344	-6.5636	0.0369797	0.773532	yes	Down	Dmkn	dermokine
Faxc	-1.23012	-6.56372	0.0378465	0.773532	yes	Down	Faxc	failed axon connections homolog
Gm454	-1.23676	-6.56373	0.0379631	0.773532	yes	Down	Gm454	predicted gene 454
Rftn2	0.633398	-6.56509	0.0296229	0.773532	yes	Down	Rftn2	raftlin family member 2
Nuggc	1.16576	-6.56619	0.0219398	0.773532	yes	Down	Nuggc	nuclear GTPase, germinal center associated
Col25a1	-0.868662	-6.56815	0.0340378	0.773532	yes	Down	Col25a1	collagen, type XXV, alpha 1
Lum	-0.644018	-6.56861	0.0324439	0.773532	yes	Down	Lum	lumican
Fcer2a	3.69542	-6.57441	0.00179437	0.773532	yes	Down	Fcer2a	Fc receptor, IgE, low affinity II, alpha polypeptide
Gstcd	-0.387484	-6.57737	0.0296868	0.773532	yes	Down	Gstcd	glutathione S-transferase, C-terminal domain containing
Ptch2	-0.878689	-6.57754	0.0340684	0.773532	yes	Down	Ptch2	patched 2
Trim29	-0.946543	-6.57756	0.0347797	0.773532	yes	Down	Trim29	tripartite motif-containing 29
Gm16214	-1.08412	-6.57759	0.0356989	0.773532	yes	Down	Gm16214	predicted gene 16214
Gm6520	1.02488	-6.5863	0.0223415	0.773532	yes	Down	Gm6520	predicted gene 6520
Arhgef39	1.57738	-6.59328	0.0183993	0.773532	yes	Down	Arhgef39	Rho guanine nucleotide exchange factor (GEF) 39
Gm38863	-0.592133	-6.59476	0.031654	0.773532	yes	Down	Gm38863	predicted gene, 38863
Cobll1	-0.200032	-6.59581	0.0281466	0.773532	yes	Down	Cobll1	Cobl-like 1
Tmtc4	0.206414	-6.5968	0.0261505	0.773532	yes	Down	Tmtc4	transmembrane and tetratricopeptide repeat containing 4
Sgce	-0.831887	-6.60508	0.0331086	0.773532	yes	Down	Sgce	sarcoglycan, epsilon
Ubr1	-0.799876	-6.61403	0.0326895	0.773532	yes	Down	Ubr1	ubiquitin protein ligase E3 component n-recognin 1
Inafm2	-0.848957	-6.6172	0.033171	0.773532	yes	Down	Inafm2	InaF motif containing 2
Gm46967	-0.940227	-6.61738	0.034146	0.773532	yes	Down	Gm46967	predicted gene, 46967
Gm30108	-1.16709	-6.61924	0.0358357	0.773532	yes	Down	Gm30108	predicted gene, 30108
Mgarp	-1.07449	-6.61942	0.0348478	0.773532	yes	Down	Mgarp	mitochondria localized glutamic acid rich protein
Gm34846	-1.02965	-6.6195	0.0344977	0.773532	yes	Down	Gm34846	predicted gene, 34846
2810001G20Rik	0.363311	-6.61978	0.0251068	0.773532	yes	Down	2810001G20Rik	RIKEN cDNA 2810001G20 gene
Kbtbd3	-0.787647	-6.61996	0.0324721	0.773532	yes	Down	Kbtbd3	kelch repeat and BTB (POZ) domain containing 3
Nkain4	-0.535356	-6.62052	0.0304715	0.773532	yes	Down	Nkain4	Na+/K+ transporting ATPase interacting 4
Ly6h	-0.926252	-6.62122	0.0339678	0.773532	yes	Down	Ly6h	lymphocyte antigen 6 complex, locus H
Lhfpl4	-0.250538	-6.62802	0.0279564	0.773532	yes	Down	Lhfpl4	lipoma HMGIC fusion partner-like protein 4
Arhgap15	-0.0404282	-6.63111	0.0272046	0.773532	yes	Down	Arhgap15	Rho GTPase activating protein 15
Crlf1	-0.922543	-6.64279	0.0336376	0.773532	yes	Down	Crlf1	cytokine receptor-like factor 1
Dnai4	-1.08952	-6.64454	0.0345733	0.773532	yes	Down	Dnai4	dynein axonemal intermediate chain 4
Mgl2	-0.478301	-6.64581	0.0294151	0.773532	yes	Down	Mgl2	macrophage galactose N-acetyl-galactosamine specific lectin 2
H2-Ob	-0.264269	-6.64583	0.027762	0.773532	yes	Down	H2-Ob	histocompatibility 2, O region beta locus
Gm10615	-0.881479	-6.64802	0.0329117	0.773532	yes	Down	Gm10615	predicted gene 10615
Ano1	2.0805	-6.65296	0.0124799	0.773532	yes	Down	Ano1	anoctamin 1, calcium activated chloride channel
C330008A17Rik	-0.737002	-6.65569	0.0316193	0.773532	yes	Down	C330008A17Rik	RIKEN cDNA C330008A17 gene
Prmt9	2.37669	-6.65715	0.00977468	0.773532	yes	Down	Prmt9	protein arginine methyltransferase 9
Ppp2r3a	-0.760753	-6.65725	0.0317219	0.773532	yes	Down	Ppp2r3a	protein phosphatase 2, regulatory subunit B'', alpha
Snx13	-0.0593691	-6.66833	0.0266171	0.773532	yes	Down	Snx13	sorting nexin 13
Gm34016	-1.14726	-6.66915	0.0347768	0.773532	yes	Down	Gm34016	predicted gene, 34016
Dok7	-1.07733	-6.66975	0.0341742	0.773532	yes	Down	Dok7	docking protein 7
Smim26	-0.792905	-6.66979	0.0317343	0.773532	yes	Down	Smim26	small integral membrane protein 26
C130080G10Rik	-0.504092	-6.67043	0.029336	0.773532	yes	Down	C130080G10Rik	RIKEN cDNA C130080G10 gene
Adamts9	-0.987707	-6.67128	0.0334637	0.773532	yes	Down	Adamts9	a disintegrin-like and metallopeptidase (reprolysin type) with thrombospondin type 1 motif, 9
Adam9	-0.289301	-6.68321	0.0273539	0.773532	yes	Down	Adam9	a disintegrin and metallopeptidase domain 9 (meltrin gamma)
Ugt2b35	-0.622337	-6.69036	0.0305149	0.773532	yes	Down	Ugt2b35	UDP glucuronosyltransferase 2 family, polypeptide B35
Gpr137b-ps	-0.332481	-6.69222	0.0274901	0.773532	yes	Down	Gpr137b-ps	G protein-coupled receptor 137B, pseudogene
2610016A17Rik	-0.952845	-6.69376	0.0328691	0.773532	yes	Down	2610016A17Rik	RIKEN cDNA 2610016A17 gene
Jam2	-0.68488	-6.69428	0.0306687	0.773532	yes	Down	Jam2	junction adhesion molecule 2
Pira1	0.143349	-6.70005	0.0251063	0.773532	yes	Down	Pira1	paired-Ig-like receptor A1
Kcna3	-0.506124	-6.70179	0.0289663	0.773532	yes	Down	Kcna3	potassium voltage-gated channel, shaker-related subfamily, member 3
Siglece	-0.262194	-6.70364	0.0269657	0.773532	yes	Down	Siglece	sialic acid binding Ig-like lectin E
Gm2447	-0.953216	-6.70667	0.0326828	0.773532	yes	Down	Gm2447	predicted gene 2447
Usp46	-0.861053	-6.70768	0.0317829	0.773532	yes	Down	Usp46	ubiquitin specific peptidase 46
Erc2	-0.522414	-6.70876	0.028993	0.773532	yes	Down	Erc2	ELKS/RAB6-interacting/CAST family member 2
Sec14l4	-1.12773	-6.71738	0.0337917	0.773532	yes	Down	Sec14l4	SEC14-like lipid binding 4
Gm9130	-0.837153	-6.71975	0.031453	0.773532	yes	Down	Gm9130	predicted gene 9130
Ust	-0.958244	-6.71995	0.0325977	0.773532	yes	Down	Ust	uronyl-2-sulfotransferase
Gm39487	-1.09574	-6.72013	0.0335377	0.773532	yes	Down	Gm39487	predicted gene, 39487
Ppm1f	1.52018	-6.72206	0.0176415	0.773532	yes	Down	Ppm1f	protein phosphatase 1F (PP2C domain containing)
Gnmt	-0.540175	-6.73541	0.0288731	0.773532	yes	Down	Gnmt	glycine N-methyltransferase
Lox	-1.06909	-6.74099	0.0328757	0.773532	yes	Down	Lox	lysyl oxidase
Slc10a2	-0.622616	-6.74176	0.0296986	0.773532	yes	Down	Slc10a2	solute carrier family 10, member 2
Csde1	5.76729	-6.74251	3.0589e-06	0.0335836	yes	Down	Csde1	cold shock domain containing E1, RNA binding
Gpr63	-1.10848	-6.76405	0.0328731	0.773532	yes	Down	Gpr63	G protein-coupled receptor 63
Gm11423	-0.833111	-6.76451	0.0306367	0.773532	yes	Down	Gm11423	predicted gene 11423
Iglc3	1.63719	-6.76635	0.0163749	0.773532	yes	Down	Iglc3	immunoglobulin lambda constant 3
Zfp92	0.0807799	-6.76671	0.024746	0.773532	yes	Down	Zfp92	zinc finger protein 92
Hilpda	-0.11786	-6.76707	0.025505	0.773532	yes	Down	Hilpda	hypoxia inducible lipid droplet associated
Angptl6	-0.673563	-6.76816	0.0296251	0.773532	yes	Down	Angptl6	angiopoietin-like 6
Dusp5	-0.683735	-6.76818	0.0296726	0.773532	yes	Down	Dusp5	dual specificity phosphatase 5
Gm15738	-0.998553	-6.76867	0.0320646	0.773532	yes	Down	Gm15738	predicted gene 15738
Sash3	-0.21152	-6.77903	0.0256514	0.773532	yes	Down	Sash3	SAM and SH3 domain containing 3
Gm12066	-0.617398	-6.77916	0.0291985	0.773532	yes	Down	Gm12066	predicted gene 12066
Gm34703	1.56835	-6.78374	0.0166739	0.773532	yes	Down	Gm34703	predicted gene, 34703
Gm11716	-0.977303	-6.78701	0.0315691	0.773532	yes	Down	Gm11716	predicted gene 11716
Gm6340	-0.110835	-6.80081	0.0249339	0.773532	yes	Down	Gm6340	predicted pseudogene 6340
Kctd18	-0.486197	-6.80152	0.0272846	0.773532	yes	Down	Kctd18	potassium channel tetramerisation domain containing 18
1700056E22Rik	1.76171	-6.80465	0.0152258	0.773532	yes	Down	1700056E22Rik	RIKEN cDNA 1700056E22 gene
Gm40363	-0.50583	-6.80542	0.0275144	0.773532	yes	Down	Gm40363	predicted gene, 40363
Plod2	-1.01272	-6.80937	0.0314398	0.773532	yes	Down	Plod2	procollagen lysine, 2-oxoglutarate 5-dioxygenase 2
Plxna3	-0.882462	-6.80957	0.0304479	0.773532	yes	Down	Plxna3	plexin A3
Rab38	-1.01635	-6.81249	0.0314328	0.773532	yes	Down	Rab38	RAB38, member RAS oncogene family
Insig2	2.02056	-6.81547	0.0128008	0.773532	yes	Down	Insig2	insulin induced gene 2
Slc16a8	-1.05986	-6.81582	0.0317678	0.773532	yes	Down	Slc16a8	solute carrier family 16 (monocarboxylic acid transporters), member 8
Rps15a-ps3	-1.08898	-6.81586	0.0320071	0.773532	yes	Down	Rps15a-ps3	ribosomal protein S15A, pseudogene 3
Tnr	-1.10844	-6.81589	0.0321851	0.773532	yes	Down	Tnr	tenascin R
Gpnmb	-0.799814	-6.81933	0.0295815	0.773532	yes	Down	Gpnmb	glycoprotein (transmembrane) nmb
Spdl1	1.20433	-6.82165	0.0201683	0.773532	yes	Down	Spdl1	spindle apparatus coiled-coil protein 1
Gm12275	-0.71401	-6.82479	0.0289412	0.773532	yes	Down	Gm12275	predicted gene 12275
Gm54269	-0.673189	-6.83016	0.0286633	0.773532	yes	Down	Gm54269	predicted gene, 54269
Gm15770	-0.675962	-6.832	0.0286153	0.773532	yes	Down	Gm15770	predicted gene 15770
Hipk3	0.202727	-6.83387	0.0229372	0.773532	yes	Down	Hipk3	homeodomain interacting protein kinase 3
Tsr2	-0.187979	-6.84014	0.0247302	0.773532	yes	Down	Tsr2	TSR2 20S rRNA accumulation
Rnaseh1	1.27617	-6.84271	0.0179708	0.773532	yes	Down	Rnaseh1	ribonuclease H1
Mgst1	2.83639	-6.84315	0.00500657	0.773532	yes	Down	Mgst1	microsomal glutathione S-transferase 1
Ighd	1.36844	-6.85192	0.0173071	0.773532	yes	Down	Ighd	immunoglobulin heavy constant delta
Simc1	-0.677785	-6.85372	0.028319	0.773532	yes	Down	Simc1	SUMO-interacting motifs containing 1
Wdr19	-0.659094	-6.85375	0.028237	0.773532	yes	Down	Wdr19	WD repeat domain 19
Gdap1l1	-0.788203	-6.86103	0.0289764	0.773532	yes	Down	Gdap1l1	ganglioside-induced differentiation-associated protein 1-like 1
Gm46892	-0.849613	-6.86113	0.0294799	0.773532	yes	Down	Gm46892	predicted gene, 46892
Gm54205	-0.938876	-6.86127	0.030391	0.773532	yes	Down	Gm54205	predicted gene, 54205
Klhl38	-0.998795	-6.8691	0.0305053	0.773532	yes	Down	Klhl38	kelch-like 38
Ascl1	-1.06156	-6.87451	0.0308265	0.773532	yes	Down	Ascl1	achaete-scute family bHLH transcription factor 1
Gm11100	0.0837382	-6.88281	0.0231212	0.773532	yes	Down	Gm11100	predicted gene 11100
Aicda	1.64817	-6.88715	0.0150864	0.773532	yes	Down	Aicda	activation-induced cytidine deaminase
5830428M24Rik	-1.03243	-6.89565	0.0303146	0.773532	yes	Down	5830428M24Rik	RIKEN cDNA 5830428M24 gene
Ostm1	-0.106632	-6.89737	0.0236449	0.773532	yes	Down	Ostm1	osteopetrosis associated transmembrane protein 1
Fcamr	2.18354	-6.90416	0.0104595	0.773532	yes	Down	Fcamr	Fc receptor, IgA, IgM, high affinity
Gm38560	-0.871677	-6.9045	0.0290379	0.773532	yes	Down	Gm38560	predicted gene, 38560
Slc10a4	-1.08675	-6.90564	0.0306706	0.773532	yes	Down	Slc10a4	solute carrier family 10 (sodium/bile acid cotransporter family), member 4
Wscd1	-0.779032	-6.90741	0.0281822	0.773532	yes	Down	Wscd1	WSC domain containing 1
Gm53316	-0.981628	-6.91018	0.0298292	0.773532	yes	Down	Gm53316	predicted gene, 53316
Prdm6	-0.814894	-6.91678	0.0283146	0.773532	yes	Down	Prdm6	PR domain containing 6
Gm9432	-0.784621	-6.91683	0.0280842	0.773532	yes	Down	Gm9432	predicted gene 9432
AI463229	-0.560159	-6.91959	0.0265862	0.773532	yes	Down	AI463229	expressed sequence AI463229
Izumo1r	1.90257	-6.92155	0.013361	0.773532	yes	Down	Izumo1r	IZUMO1 receptor, JUNO
Gm12678	-0.930085	-6.92247	0.0294481	0.773532	yes	Down	Gm12678	predicted gene 12678
Ankrd63	-0.96933	-6.92258	0.0295972	0.773532	yes	Down	Ankrd63	ankyrin repeat domain 63
Ms4a1	0.230711	-6.92464	0.0217061	0.773532	yes	Down	Ms4a1	membrane-spanning 4-domains, subfamily A, member 1
F730311O21Rik	0.424709	-6.92874	0.0207763	0.773532	yes	Down	F730311O21Rik	RIKEN cDNA F730311O21 gene
Gpr3	-0.76125	-6.93736	0.0276453	0.773532	yes	Down	Gpr3	G-protein coupled receptor 3
Srl	-0.727445	-6.93741	0.0274361	0.773532	yes	Down	Srl	sarcalumenin
Galnt18	-0.554845	-6.94027	0.0262431	0.773532	yes	Down	Galnt18	polypeptide N-acetylgalactosaminyltransferase 18
Prim1	-0.819497	-6.94296	0.0280455	0.773532	yes	Down	Prim1	DNA primase, p49 subunit
Ifitm5	-0.511686	-6.94767	0.0256555	0.773532	yes	Down	Ifitm5	interferon induced transmembrane protein 5
9030612E09Rik	-1.02896	-6.94844	0.0296326	0.773532	yes	Down	9030612E09Rik	RIKEN cDNA 9030612E09 gene
Hoxblinc	0.343021	-6.94997	0.0208964	0.773532	yes	Down	Hoxblinc	HOXB associated long intergenic non-coding RNA
Gm12679	-0.1091	-6.95595	0.0229769	0.773532	yes	Down	Gm12679	predicted gene 12679
Atad5	-0.419395	-6.95603	0.024632	0.773532	yes	Down	Atad5	ATPase family, AAA domain containing 5
Gfra4	-0.628362	-6.95776	0.0267075	0.773532	yes	Down	Gfra4	glial cell line derived neurotrophic factor family receptor alpha 4
Abcb1b	-0.520617	-6.96313	0.0255179	0.773532	yes	Down	Abcb1b	ATP-binding cassette, sub-family B (MDR/TAP), member 1B
Gm30042	0.203418	-6.9661	0.0213738	0.773532	yes	Down	Gm30042	predicted gene, 30042
Pcdh12	0.0129382	-6.97889	0.0223722	0.773532	yes	Down	Pcdh12	protocadherin 12
Dnajb3	-0.348212	-6.97893	0.0238278	0.773532	yes	Down	Dnajb3	DnaJ heat shock protein family (Hsp40) member B3
Hlcs	1.1694	-6.98058	0.0168769	0.773532	yes	Down	Hlcs	holocarboxylase synthetase (biotin- [propriony-Coenzyme A-carboxylase (ATP-hydrolysing)] ligase)
Abcd2	-0.662605	-6.98354	0.0265035	0.773532	yes	Down	Abcd2	ATP-binding cassette, sub-family D (ALD), member 2
Gm20768	0.820485	-6.98987	0.0184445	0.773532	yes	Down	Gm20768	predicted gene, 20768
Iglv1	1.02332	-6.99947	0.0172583	0.773532	yes	Down	Iglv1	immunoglobulin lambda variable 1
Il10ra	1.95755	-7.01484	0.0121712	0.773532	yes	Down	Il10ra	interleukin 10 receptor, alpha
Gpr149	-0.974701	-7.0162	0.0283179	0.773532	yes	Down	Gpr149	G protein-coupled receptor 149
Tm4sf1	-0.921219	-7.01626	0.0280548	0.773532	yes	Down	Tm4sf1	transmembrane 4 superfamily member 1
Evi2a	0.673495	-7.02087	0.0190336	0.773532	yes	Down	Evi2a	ecotropic viral integration site 2a
Olfm4	1.72213	-7.02539	0.0133671	0.773532	yes	Down	Olfm4	olfactomedin 4
Shc3	-0.892442	-7.02595	0.0275777	0.773532	yes	Down	Shc3	src homology 2 domain-containing transforming protein C3
BB218582	-1.04427	-7.03058	0.0286093	0.773532	yes	Down	BB218582	expressed sequence BB218582
Gsdmc4	-1.04427	-7.03058	0.0286093	0.773532	yes	Down	Gsdmc4	gasdermin C4
Vps50	1.05736	-7.03803	0.0167058	0.773532	yes	Down	Vps50	VPS50 EARP/GARPII complex subunit
Mindy4	-0.887151	-7.03987	0.0273879	0.773532	yes	Down	Mindy4	MINDY lysine 48 deubiquitinase 4
Tnfaip8	2.47014	-7.05263	0.00731888	0.773532	yes	Down	Tnfaip8	tumor necrosis factor, alpha-induced protein 8
2610318N02Rik	0.600434	-7.05905	0.0188353	0.773532	yes	Down	2610318N02Rik	RIKEN cDNA 2610318N02 gene
Ube2e2	0.140566	-7.05936	0.0206763	0.773532	yes	Down	Ube2e2	ubiquitin-conjugating enzyme E2E 2
Ttc27	0.191246	-7.0618	0.0202728	0.773532	yes	Down	Ttc27	tetratricopeptide repeat domain 27
Ythdf1	2.84571	-7.06325	0.00436766	0.773532	yes	Down	Ythdf1	YTH N6-methyladenosine RNA binding protein 1
Fgfbp1	1.99757	-7.06328	0.0114021	0.773532	yes	Down	Fgfbp1	fibroblast growth factor binding protein 1
A730063M14Rik	-0.507671	-7.06614	0.0240542	0.773532	yes	Down	A730063M14Rik	RIKEN cDNA A730063M14 gene
Trpc6	-0.983978	-7.06989	0.0277285	0.773532	yes	Down	Trpc6	transient receptor potential cation channel, subfamily C, member 6
L3hypdh	-0.330266	-7.07397	0.0224964	0.773532	yes	Down	L3hypdh	L-3-hydroxyproline dehydratase (trans-)
Rasgrp1	-0.603203	-7.07542	0.025125	0.773532	yes	Down	Rasgrp1	RAS guanyl releasing protein 1
Icos	0.594804	-7.07775	0.0186438	0.773532	yes	Down	Icos	inducible T cell co-stimulator
Zfp58	0.047945	-7.08005	0.0209946	0.773532	yes	Down	Zfp58	zinc finger protein 58
Gm53637	0.897588	-7.08311	0.0170369	0.773532	yes	Down	Gm53637	predicted gene, 53637
Lipc	0.047987	-7.08839	0.0209299	0.773532	yes	Down	Lipc	lipase, hepatic
Vipr2	-0.373273	-7.09181	0.0226115	0.773532	yes	Down	Vipr2	vasoactive intestinal peptide receptor 2
A630039O03Rik	-0.407398	-7.09222	0.0228209	0.773532	yes	Down	A630039O03Rik	RIKEN cDNA A630039O03 gene
Bex4	0.436996	-7.10606	0.0188052	0.773532	yes	Down	Bex4	brain expressed X-linked 4
Gm39006	-0.916329	-7.10815	0.0268669	0.773532	yes	Down	Gm39006	predicted gene, 39006
Cadps	-0.933757	-7.10817	0.0270051	0.773532	yes	Down	Cadps	Ca2+-dependent secretion activator
Napb	-1.00866	-7.10823	0.0273635	0.773532	yes	Down	Napb	N-ethylmaleimide sensitive fusion protein attachment protein beta
Lilrb4a	-0.782762	-7.11706	0.0254842	0.773532	yes	Down	Lilrb4a	leukocyte immunoglobulin-like receptor, subfamily B, member 4A
Lbhd2	-0.0365219	-7.11915	0.0208455	0.773532	yes	Down	Lbhd2	LBH domain containing 2
Jchain	2.22676	-7.12133	0.0094768	0.773532	yes	Down	Jchain	immunoglobulin joining chain
Slc9a9	-0.340276	-7.12476	0.0219818	0.773532	yes	Down	Slc9a9	solute carrier family 9 (sodium/hydrogen exchanger), member 9
Gm9079	-0.922431	-7.12745	0.0266304	0.773532	yes	Down	Gm9079	predicted gene 9079
Fcgr3	-0.322161	-7.12755	0.0218295	0.773532	yes	Down	Fcgr3	Fc receptor, IgG, low affinity III
Stc2	-0.568279	-7.12799	0.0239798	0.773532	yes	Down	Stc2	stanniocalcin 2
Fzd4	-0.12037	-7.13094	0.0209349	0.773532	yes	Down	Fzd4	frizzled class receptor 4
G630025P09Rik	-0.991174	-7.14555	0.0267914	0.773532	yes	Down	G630025P09Rik	RIKEN cDNA G630025P09 gene
Csgalnact2	-0.676419	-7.15184	0.0244674	0.773532	yes	Down	Csgalnact2	chondroitin sulfate N-acetylgalactosaminyltransferase 2
Il22ra2	0.538454	-7.15358	0.0179943	0.773532	yes	Down	Il22ra2	interleukin 22 receptor, alpha 2
Lrp11	-0.883286	-7.16285	0.0257449	0.773532	yes	Down	Lrp11	low density lipoprotein receptor-related protein 11
Enpp4	-0.0167195	-7.16581	0.0203455	0.773532	yes	Down	Enpp4	ectonucleotide pyrophosphatase/phosphodiesterase 4
Gm41744	0.15335	-7.18915	0.0191381	0.773532	yes	Down	Gm41744	predicted gene, 41744
Mdm4	0.508411	-7.18921	0.0176912	0.773532	yes	Down	Mdm4	transformed mouse 3T3 cell double minute 4
Tspan2	-0.763983	-7.18954	0.0245007	0.773532	yes	Down	Tspan2	tetraspanin 2
Acss2	1.48666	-7.19552	0.0130743	0.773532	yes	Down	Acss2	acyl-CoA synthetase short-chain family member 2
Champ1	0.121522	-7.19784	0.0192045	0.773532	yes	Down	Champ1	chromosome alignment maintaining phosphoprotein 1
Gm30368	0.721108	-7.20439	0.0167841	0.773532	yes	Down	Gm30368	predicted gene, 30368
Dlg5	1.87516	-7.20597	0.0110013	0.773532	yes	Down	Dlg5	discs large MAGUK scaffold protein 5
A630001G21Rik	0.272021	-7.21594	0.0182443	0.773532	yes	Down	A630001G21Rik	RIKEN cDNA A630001G21 gene
Gm40946	-0.793493	-7.21721	0.0243978	0.773532	yes	Down	Gm40946	predicted gene, 40946
Plch1	-0.751926	-7.22248	0.0240648	0.773532	yes	Down	Plch1	phospholipase C, eta 1
Gm1123	-0.257979	-7.22465	0.0204157	0.773532	yes	Down	Gm1123	predicted gene 1123
Nupl2	-0.0379047	-7.22515	0.0197202	0.773532	yes	Down	Nupl2	nucleoporin like 2
Sting1	1.74452	-7.22778	0.0114863	0.773532	yes	Down	Sting1	stimulator of interferon response cGAMP interactor 1
Gm54248	2.16627	-7.22877	0.00911094	0.773532	yes	Down	Gm54248	predicted gene, 54248
Eef1e1	1.1343	-7.22937	0.0146017	0.773532	yes	Down	Eef1e1	eukaryotic translation elongation factor 1 epsilon 1
Nog	-0.180302	-7.23185	0.0200074	0.773532	yes	Down	Nog	noggin
Gm40185	-0.701614	-7.23356	0.0236097	0.773532	yes	Down	Gm40185	predicted gene, 40185
Gm52135	-0.912235	-7.23461	0.0252086	0.773532	yes	Down	Gm52135	predicted gene, 52135
4930534D22Rik	-0.783284	-7.25184	0.0239223	0.773532	yes	Down	4930534D22Rik	RIKEN cDNA 4930534D22 gene
Igkv4-58	-0.615136	-7.25572	0.0230484	0.773532	yes	Down	Igkv4-58	immunoglobulin kappa variable 4-58
Aldh1a2	0.951484	-7.2827	0.0148075	0.773532	yes	Down	Aldh1a2	aldehyde dehydrogenase family 1, subfamily A2
Nwd2	-0.694596	-7.28558	0.0230375	0.773532	yes	Down	Nwd2	NACHT and WD repeat domain containing 2
Zfp874b	-0.735788	-7.28563	0.023247	0.773532	yes	Down	Zfp874b	zinc finger protein 874b
Ms4a4a	0.632397	-7.28708	0.0163977	0.773532	yes	Down	Ms4a4a	membrane-spanning 4-domains, subfamily A, member 4A
Ugt1a6b	-0.8648	-7.29569	0.023979	0.773532	yes	Down	Ugt1a6b	UDP glucuronosyltransferase 1 family, polypeptide A6B
Gm14620	-0.565942	-7.29609	0.0220246	0.773532	yes	Down	Gm14620	predicted gene 14620
Gpr183	0.921583	-7.29912	0.0148328	0.773532	yes	Down	Gpr183	G protein-coupled receptor 183
Dars2	1.38869	-7.30003	0.0128164	0.773532	yes	Down	Dars2	aspartyl-tRNA synthetase 2 (mitochondrial)
Ube2ql1	-0.801667	-7.31156	0.0233066	0.773532	yes	Down	Ube2ql1	ubiquitin-conjugating enzyme E2Q family-like 1
Evi2b	0.472152	-7.31918	0.0164998	0.773532	yes	Down	Evi2b	ecotropic viral integration site 2b
Ebf2	-0.57239	-7.32747	0.0217574	0.773532	yes	Down	Ebf2	early B cell factor 2
Xpo4	-0.108765	-7.33903	0.018712	0.773532	yes	Down	Xpo4	exportin 4
Tcte1	-0.339289	-7.34259	0.0196289	0.773532	yes	Down	Tcte1	t-complex-associated testis expressed 1
Gm32385	-0.774758	-7.34266	0.0227824	0.773532	yes	Down	Gm32385	predicted gene, 32385
Zfp334	-0.618079	-7.34792	0.0220189	0.773532	yes	Down	Zfp334	zinc finger protein 334
Ccdc146	-0.760106	-7.35104	0.0226537	0.773532	yes	Down	Ccdc146	coiled-coil domain containing 146
Rai2	-0.796006	-7.35108	0.0228804	0.773532	yes	Down	Rai2	retinoic acid induced 2
Tulp3	0.64485	-7.35819	0.015722	0.773532	yes	Down	Tulp3	tubby-like protein 3
Rps12-ps18	1.47498	-7.36717	0.0117672	0.773532	yes	Down	Rps12-ps18	ribosomal protein S12, pseudogene 18
Mapk4	-0.16244	-7.37653	0.0185201	0.773532	yes	Down	Mapk4	mitogen-activated protein kinase 4
Acd	1.03124	-7.38388	0.0136427	0.773532	yes	Down	Acd	adrenocortical dysplasia
Gm6314	0.124633	-7.40688	0.0171542	0.773532	yes	Down	Gm6314	predicted pseudogene 6314
Zfp61	-0.508063	-7.41451	0.02017	0.773532	yes	Down	Zfp61	zinc finger protein 61
9330158H04Rik	-0.666936	-7.41761	0.0214263	0.773532	yes	Down	9330158H04Rik	RIKEN cDNA 9330158H04 gene
Fzd3	-0.541557	-7.4178	0.020465	0.773532	yes	Down	Fzd3	frizzled class receptor 3
Prrg3	-0.651113	-7.42003	0.0213835	0.773532	yes	Down	Prrg3	proline rich Gla (G-carboxyglutamic acid) 3 (transmembrane)
Cpne8	1.08852	-7.42152	0.0131014	0.773532	yes	Down	Cpne8	copine VIII
Lrch1	0.364893	-7.4224	0.0159174	0.773532	yes	Down	Lrch1	leucine-rich repeats and calponin homology (CH) domain containing 1
Rpgrip1l	-0.58038	-7.4269	0.0208469	0.773532	yes	Down	Rpgrip1l	Rpgrip1-like
Slc9b2	-0.777924	-7.4289	0.0219054	0.773532	yes	Down	Slc9b2	solute carrier family 9, subfamily B (NHA2, cation proton antiporter 2), member 2
Gm52822	0.26241	-7.43347	0.0161672	0.773532	yes	Down	Gm52822	predicted gene, 52822
Gm54333	2.13797	-7.43862	0.00793182	0.773532	yes	Down	Gm54333	predicted gene, 54333
Relch	-0.00158526	-7.4422	0.0174992	0.773532	yes	Down	Relch	RAB11 binding and LisH domain, coiled-coil and HEAT repeat containing
Fcrl2	-0.79123	-7.45546	0.0216825	0.773532	yes	Down	Fcrl2	Fc receptor like 2
Gm13278	-0.798333	-7.47243	0.0215657	0.773532	yes	Down	Gm13278	predicted gene 13278
Tspan32	2.16222	-7.47867	0.0075789	0.773532	yes	Down	Tspan32	tetraspanin 32
Pamr1	-0.474508	-7.48904	0.0191179	0.773532	yes	Down	Pamr1	peptidase domain containing associated with muscle regeneration 1
Nemp2	0.396957	-7.49863	0.0151115	0.773532	yes	Down	Nemp2	nuclear envelope integral membrane protein 2
Gm53649	0.54523	-7.50078	0.0146755	0.773532	yes	Down	Gm53649	predicted gene, 53649
Fas	-0.194815	-7.50193	0.017436	0.773532	yes	Down	Fas	Fas (TNF receptor superfamily member 6)
Gm46405	-0.388687	-7.50215	0.0184005	0.773532	yes	Down	Gm46405	predicted gene, 46405
Trnp1	-0.548028	-7.50273	0.01968	0.773532	yes	Down	Trnp1	TMF1-regulated nuclear protein 1
Tlcd3a	-0.164445	-7.50903	0.0172282	0.773532	yes	Down	Tlcd3a	TLC domain containing 3A
Treml2	1.1297	-7.50969	0.0122612	0.773532	yes	Down	Treml2	triggering receptor expressed on myeloid cells-like 2
Gpm6b	-0.331001	-7.53058	0.0177843	0.773532	yes	Down	Gpm6b	glycoprotein m6b
Brwd3	-0.375884	-7.53439	0.0180015	0.773532	yes	Down	Brwd3	bromodomain and WD repeat domain containing 3
Igkc	5.03615	-7.5361	0.00596446	0.773532	yes	Down	Igkc	immunoglobulin kappa constant
Scyl3	0.273448	-7.53763	0.015216	0.773532	yes	Down	Scyl3	SCY1-like 3 (S. cerevisiae)
Decr1	0.0627952	-7.54183	0.0162796	0.773532	yes	Down	Decr1	2,4-dienoyl CoA reductase 1, mitochondrial
Gm41668	-0.737272	-7.55901	0.020351	0.773532	yes	Down	Gm41668	predicted gene, 41668
Pou2af1	1.44974	-7.56122	0.010485	0.773532	yes	Down	Pou2af1	POU domain, class 2, associating factor 1
Lsamp	0.00850955	-7.58562	0.0161829	0.773532	yes	Down	Lsamp	limbic system-associated membrane protein
Rnf217	-0.544199	-7.58622	0.0188785	0.773532	yes	Down	Rnf217	ring finger protein 217
Fam167b	-0.404691	-7.58757	0.0176868	0.773532	yes	Down	Fam167b	family with sequence similarity 167, member B
Errfi1	-0.354726	-7.59073	0.0173632	0.773532	yes	Down	Errfi1	ERBB receptor feedback inhibitor 1
Rgs19	0.423563	-7.59294	0.0142585	0.773532	yes	Down	Rgs19	regulator of G-protein signaling 19
Ctu1	2.27107	-7.59809	0.00638965	0.773532	yes	Down	Ctu1	cytosolic thiouridylase subunit 1
Spata24	0.267748	-7.59871	0.0147575	0.773532	yes	Down	Spata24	spermatogenesis associated 24
Mcm10	1.25431	-7.61367	0.0111103	0.773532	yes	Down	Mcm10	minichromosome maintenance 10 replication initiation factor
Lpxn	0.661247	-7.61775	0.0134835	0.773532	yes	Down	Lpxn	leupaxin
Gpr22	-0.693241	-7.62129	0.0194974	0.773532	yes	Down	Gpr22	G protein-coupled receptor 22
Ly86	1.67249	-7.62276	0.00904178	0.773532	yes	Down	Ly86	lymphocyte antigen 86
Hebp2	-0.340128	-7.63631	0.0168765	0.773532	yes	Down	Hebp2	heme binding protein 2
Meiosin	-0.0727669	-7.64149	0.0158444	0.773532	yes	Down	Meiosin	meiosis initiator
Tcaim	-0.0616186	-7.65162	0.0157247	0.773532	yes	Down	Tcaim	T cell activation inhibitor, mitochondrial
Serpina3g	1.73381	-7.65407	0.00857968	0.773532	yes	Down	Serpina3g	serine (or cysteine) peptidase inhibitor, clade A, member 3G
Trim62	-0.51505	-7.659	0.017889	0.773532	yes	Down	Trim62	tripartite motif-containing 62
Magee1	-0.192039	-7.66507	0.0159822	0.773532	yes	Down	Magee1	MAGE family member E1
Jhy	0.301308	-7.66574	0.0140561	0.773532	yes	Down	Jhy	junctional cadherin complex regulator
Gm3851	1.91448	-7.66602	0.00781357	0.773532	yes	Down	Gm3851	predicted gene 3851
Shisa8	0.989317	-7.66956	0.0115686	0.773532	yes	Down	Shisa8	shisa family member 8
Gm20379	-0.0576848	-7.67501	0.0155278	0.773532	yes	Down	Gm20379	predicted gene, 20379
Fcrla	1.17022	-7.67503	0.010935	0.773532	yes	Down	Fcrla	Fc receptor-like A
Dhx29	0.677107	-7.67576	0.0129596	0.773532	yes	Down	Dhx29	DEAH (Asp-Glu-Ala-His) box polypeptide 29
Rasgrp3	-0.0383622	-7.67852	0.0154486	0.773532	yes	Down	Rasgrp3	RAS, guanyl releasing protein 3
Ildr2	-0.572989	-7.68338	0.0182381	0.773532	yes	Down	Ildr2	immunoglobulin-like domain containing receptor 2
1700001J03Rik	-0.591814	-7.69101	0.0184084	0.773532	yes	Down	1700001J03Rik	RIKEN cDNA 1700001J03 gene
Nr5a2	0.952157	-7.69504	0.0115241	0.773532	yes	Down	Nr5a2	nuclear receptor subfamily 5, group A, member 2
Pik3r3	0.312766	-7.71231	0.0136667	0.773532	yes	Down	Pik3r3	phosphoinositide-3-kinase regulatory subunit 3
Rps6ka3	1.65551	-7.71307	0.00854438	0.773532	yes	Down	Rps6ka3	ribosomal protein S6 kinase polypeptide 3
Ccl19-ps1	-0.611235	-7.71524	0.018364	0.773532	yes	Down	Ccl19-ps1	chemokine (C-C motif) ligand 19, pseudogene 1
Sema4f	0.765278	-7.72214	0.0121724	0.773532	yes	Down	Sema4f	sema domain, immunoglobulin domain (Ig), TM domain, and short cytoplasmic domain
Kcne4	-0.435207	-7.72385	0.0166989	0.773532	yes	Down	Kcne4	potassium voltage-gated channel, Isk-related subfamily, gene 4
Chrdl1	-0.615209	-7.74274	0.0181081	0.773532	yes	Down	Chrdl1	chordin-like 1
Ccdc69	-0.0571388	-7.74692	0.0149192	0.773532	yes	Down	Ccdc69	coiled-coil domain containing 69
Rpa3	0.681725	-7.76974	0.0122254	0.773532	yes	Down	Rpa3	replication protein A3
Polr1has	1.531	-7.77009	0.00877381	0.773532	yes	Down	Polr1has	RNA polymerase I subunit H, antisense
4930403D09Rik	-0.473215	-7.77307	0.0165647	0.773532	yes	Down	4930403D09Rik	RIKEN cDNA 4930403D09 gene
Gdf10	-0.331831	-7.77453	0.0156394	0.773532	yes	Down	Gdf10	growth differentiation factor 10
Tmem150c	-0.358728	-7.78289	0.0157295	0.773532	yes	Down	Tmem150c	transmembrane protein 150C
Flt4	0.175873	-7.78948	0.0136232	0.773532	yes	Down	Flt4	FMS-like tyrosine kinase 4
Lrrcc1	-0.314362	-7.80902	0.0152999	0.773532	yes	Down	Lrrcc1	leucine rich repeat and coiled-coil domain containing 1
Palm3	-0.613014	-7.81207	0.0175274	0.773532	yes	Down	Palm3	paralemmin 3
Ptpru	0.219196	-7.81618	0.0132605	0.773532	yes	Down	Ptpru	protein tyrosine phosphatase, receptor type, U
Fzd6	-0.372194	-7.82118	0.0154856	0.773532	yes	Down	Fzd6	frizzled class receptor 6
Rad51b	-0.288591	-7.82993	0.014998	0.773532	yes	Down	Rad51b	RAD51 paralog B
Ccr7	1.31794	-7.83323	0.0094256	0.773532	yes	Down	Ccr7	chemokine (C-C motif) receptor 7
Tex2	0.879023	-7.83358	0.010903	0.773532	yes	Down	Tex2	testis expressed gene 2
Seh1l	0.463784	-7.85621	0.0121496	0.773532	yes	Down	Seh1l	SEH1-like (S. cerevisiae
Sumo2	0.621892	-7.86678	0.0117348	0.773532	yes	Down	Sumo2	small ubiquitin-like modifier 2
Dlgap2	0.87643	-7.8806	0.0105907	0.773532	yes	Down	Dlgap2	DLG associated protein 2
Slc22a3	-0.534084	-7.88677	0.0161231	0.773532	yes	Down	Slc22a3	solute carrier family 22 (organic cation transporter), member 3
Asic2	-0.395536	-7.88693	0.0151006	0.773532	yes	Down	Asic2	acid-sensing (proton-gated) ion channel 2
Nrep	0.00570939	-7.88842	0.0137315	0.773532	yes	Down	Nrep	neuronal regeneration related protein
Slc10a5	1.35225	-7.8951	0.00889634	0.773532	yes	Down	Slc10a5	solute carrier family 10 (sodium/bile acid cotransporter family), member 5
Gm53788	0.264475	-7.90125	0.012477	0.773532	yes	Down	Gm53788	predicted gene, 53788
Gm14630	3.39497	-7.94036	0.000702897	0.70958	yes	Down	Gm14630	predicted gene 14630
Gm4610	0.260373	-7.96535	0.0120361	0.773532	yes	Down	Gm4610	predicted gene 4610
Fgd2	1.96316	-7.96581	0.00610621	0.773532	yes	Down	Fgd2	FYVE, RhoGEF and PH domain containing 2
Gm20716	1.11761	-7.96709	0.009256	0.773532	yes	Down	Gm20716	predicted gene 20716
Gm16196	1.13633	-7.98013	0.00913514	0.773532	yes	Down	Gm16196	predicted gene 16196
9630028I04Rik	0.0160194	-7.98726	0.0130231	0.773532	yes	Down	9630028I04Rik	RIKEN cDNA 9630028I04 gene
Pcmtd1	0.583694	-7.9967	0.0109684	0.773532	yes	Down	Pcmtd1	protein-L-isoaspartate (D-aspartate) O-methyltransferase domain containing 1
Prss57	0.396748	-8.00634	0.0113469	0.773532	yes	Down	Prss57	protease, serine 57
Pde1a	-0.369725	-8.00814	0.0140471	0.773532	yes	Down	Pde1a	phosphodiesterase 1A, calmodulin-dependent
Grap2	1.87021	-8.00822	0.00626718	0.773532	yes	Down	Grap2	GRB2-related adaptor protein 2
Itgb1bp1	1.44328	-8.01881	0.00779834	0.773532	yes	Down	Itgb1bp1	integrin beta 1 binding protein 1
Zcchc18	0.626066	-8.05666	0.0105319	0.773532	yes	Down	Zcchc18	zinc finger, CCHC domain containing 18
Serpinb6b	-0.145109	-8.05948	0.0128219	0.773532	yes	Down	Serpinb6b	serine (or cysteine) peptidase inhibitor, clade B, member 6b
Fcrl1	1.12787	-8.0635	0.0086861	0.773532	yes	Down	Fcrl1	Fc receptor-like 1
Kif14	0.818694	-8.06848	0.00969487	0.773532	yes	Down	Kif14	kinesin family member 14
Eif3m	0.318718	-8.07273	0.0111373	0.773532	yes	Down	Eif3m	eukaryotic translation initiation factor 3, subunit M
4833407H14Rik	0.353211	-8.07496	0.011022	0.773532	yes	Down	4833407H14Rik	RIKEN cDNA 4833407H14 gene
Gm14279	0.559941	-8.1113	0.0103076	0.773532	yes	Down	Gm14279	predicted gene 14279
Cnksr3	0.893871	-8.11764	0.00912619	0.773532	yes	Down	Cnksr3	Cnksr family member 3
Gucy1a1	0.987992	-8.13087	0.00872499	0.773532	yes	Down	Gucy1a1	guanylate cyclase 1, soluble, alpha 1
Serpina1b	1.61037	-8.14066	0.00656123	0.773532	yes	Down	Serpina1b	serine (or cysteine) preptidase inhibitor, clade A, member 1B
Gm52313	-0.35086	-8.14234	0.0130302	0.773532	yes	Down	Gm52313	predicted gene, 52313
Abhd13	1.42403	-8.14466	0.00725991	0.773532	yes	Down	Abhd13	abhydrolase domain containing 13
Krt78	0.8015	-8.1564	0.00924632	0.773532	yes	Down	Krt78	keratin 78
Gm13787	-2.63072e-05	-8.16635	0.0118536	0.773532	yes	Down	Gm13787	predicted gene 13787
Syndig1	-0.168745	-8.17289	0.0121352	0.773532	yes	Down	Syndig1	synapse differentiation inducing 1
Ccdc157	0.549398	-8.17297	0.00997777	0.773532	yes	Down	Ccdc157	coiled-coil domain containing 157
Iglc2	2.08168	-8.18932	0.00472335	0.773532	yes	Down	Iglc2	immunoglobulin lambda constant 2
Nqo2	1.05265	-8.21193	0.00811757	0.773532	yes	Down	Nqo2	N-ribosyldihydronicotinamide quinone reductase 2
Rbl1	0.187459	-8.21299	0.0107672	0.773532	yes	Down	Rbl1	RB transcriptional corepressor like 1
Cdc16	2.22485	-8.22857	0.00365025	0.773532	yes	Down	Cdc16	CDC16 cell division cycle 16
Musk	-0.341939	-8.2325	0.0123996	0.773532	yes	Down	Musk	muscle, skeletal, receptor tyrosine kinase
Prdx3	0.301308	-8.25809	0.0100918	0.773532	yes	Down	Prdx3	peroxiredoxin 3
Vwa5a	0.957033	-8.26804	0.008137	0.773532	yes	Down	Vwa5a	von Willebrand factor A domain containing 5A
Actl6a	0.963655	-8.27631	0.00807667	0.773532	yes	Down	Actl6a	actin-like 6A
Gm9443	0.499002	-8.29499	0.00940421	0.773532	yes	Down	Gm9443	predicted gene 9443
5730488B01Rik	1.76579	-8.33637	0.00527688	0.773532	yes	Down	5730488B01Rik	RIKEN cDNA 5730488B01 gene
Ccl3	1.5494	-8.34455	0.00593334	0.773532	yes	Down	Ccl3	chemokine (C-C motif) ligand 3
Rasl11b	-0.0711761	-8.36486	0.0107677	0.773532	yes	Down	Rasl11b	RAS-like, family 11, member B
Garin4	0.0411476	-8.36497	0.010536	0.773532	yes	Down	Garin4	golgi associated RAB2 interactor family member 4
Glycam1	1.04689	-8.36841	0.00739539	0.773532	yes	Down	Glycam1	glycosylation dependent cell adhesion molecule 1
Fam161a	0.277743	-8.38406	0.0094855	0.773532	yes	Down	Fam161a	family with sequence similarity 161, member A
Blk	2.17121	-8.40854	0.0037391	0.773532	yes	Down	Blk	B lymphoid kinase
Gm12522	-0.226521	-8.45642	0.0106274	0.773532	yes	Down	Gm12522	predicted gene 12522
Mcoln2	1.35134	-8.46291	0.00618696	0.773532	yes	Down	Mcoln2	mucolipin 2
Themis2	1.18296	-8.46876	0.0066286	0.773532	yes	Down	Themis2	thymocyte selection associated family member 2
Zfp719	0.289719	-8.46892	0.0090142	0.773532	yes	Down	Zfp719	zinc finger protein 719
Gypc	0.102753	-8.47997	0.00961865	0.773532	yes	Down	Gypc	glycophorin C
Ctxn3	0.531492	-8.51579	0.0082318	0.773532	yes	Down	Ctxn3	cortexin 3
Pxdn	0.725884	-8.53396	0.00767445	0.773532	yes	Down	Pxdn	peroxidasin
Nefm	1.53153	-8.54405	0.00525188	0.773532	yes	Down	Nefm	neurofilament, medium polypeptide
Rgs1	0.636056	-8.5693	0.00780954	0.773532	yes	Down	Rgs1	regulator of G-protein signaling 1
Ovca2	2.3285	-8.60232	0.00280576	0.773532	yes	Down	Ovca2	candidate tumor suppressor in ovarian cancer 2
Fgf15	1.84352	-8.60467	0.00417641	0.773532	yes	Down	Fgf15	fibroblast growth factor 15
Gm11007	-0.0605534	-8.62442	0.00936568	0.773532	yes	Down	Gm11007	predicted gene 11007
Defa27	0.0277647	-8.62495	0.00923619	0.773532	yes	Down	Defa27	defensin, alpha, 27
Paqr8	0.977036	-8.62902	0.00648401	0.773532	yes	Down	Paqr8	progestin and adipoQ receptor family member VIII
Ctxn1	0.129008	-8.67905	0.00853664	0.773532	yes	Down	Ctxn1	cortexin 1
Eif2s1	0.826963	-8.72778	0.00651722	0.773532	yes	Down	Eif2s1	eukaryotic translation initiation factor 2, subunit 1 alpha
Tnfrsf19	0.16167	-8.74471	0.00812075	0.773532	yes	Down	Tnfrsf19	tumor necrosis factor receptor superfamily, member 19
Mmp2	2.38523	-8.80255	0.00226908	0.773532	yes	Down	Mmp2	matrix metallopeptidase 2
Tbc1d10c	2.55506	-8.81025	0.00191867	0.773532	yes	Down	Tbc1d10c	TBC1 domain family, member 10c
Bbs12	1.0471	-8.83152	0.00556415	0.773532	yes	Down	Bbs12	Bardet-Biedl syndrome 12 (human)
Tsen15	0.882869	-8.85598	0.00588245	0.773532	yes	Down	Tsen15	tRNA splicing endonuclease subunit 15
Appbp2	1.31194	-8.87809	0.0048747	0.773532	yes	Down	Appbp2	amyloid beta precursor protein (cytoplasmic tail) binding protein 2
Gm6929	1.61884	-8.91221	0.0038817	0.773532	yes	Down	Gm6929	predicted gene 6929
Cfap20	1.99477	-8.92264	0.00298688	0.773532	yes	Down	Cfap20	cilia and flagella associated protein 20
Zbtb9	2.22418	-8.94854	0.0023629	0.773532	yes	Down	Zbtb9	zinc finger and BTB domain containing 9
Ccdc3	0.642298	-8.95044	0.00626522	0.773532	yes	Down	Ccdc3	coiled-coil domain containing 3
Scamp3	1.89185	-9.02755	0.00301601	0.773532	yes	Down	Scamp3	secretory carrier membrane protein 3
Gm15779	2.05174	-9.14328	0.00241686	0.773532	yes	Down	Gm15779	predicted gene 15779
Retnla	0.461597	-9.22421	0.00559604	0.773532	yes	Down	Retnla	resistin like alpha
Gm52255	1.63097	-9.43955	0.00270372	0.773532	yes	Down	Gm52255	predicted gene, 52255
Gm7059	2.66127	-9.46825	0.000968557	0.771827	yes	Down	Gm7059	predicted gene 7059
Dnajc2	1.72173	-9.5697	0.00232446	0.773532	yes	Down	Dnajc2	DnaJ heat shock protein family (Hsp40) member C2
Dgkb	1.23598	-9.57364	0.00326349	0.773532	yes	Down	Dgkb	diacylglycerol kinase, beta
Tnfrsf13b	3.06044	-9.57715	0.000486878	0.70958	yes	Down	Tnfrsf13b	tumor necrosis factor receptor superfamily, member 13b
Gm6787	2.71635	-9.6256	0.000785108	0.70958	yes	Down	Gm6787	predicted gene 6787
Peg13	2.06676	-9.73729	0.00154008	0.773532	yes	Down	Peg13	paternally expressed 13
Vpreb3	4.15563	-10.2199	1.95301e-05	0.10721	yes	Down	Vpreb3	V-set pre-B cell surrogate light chain 3
Defa5	5.15914	-10.2469	0.00537126	0.773532	yes	Down	Defa5	defensin, alpha, 5
Mfap4	1.94236	-10.2491	0.0012249	0.773532	yes	Down	Mfap4	microfibrillar-associated protein 4
Mrpl42	2.61023	-10.5839	0.00041144	0.70958	yes	Down	Mrpl42	mitochondrial ribosomal protein L42

## Sheet: LAPST VS CPG
Table S3. Up and Down-regulated genes between LAPST vs CPG.
Gene	logCPM	log2FC	pvalue	FDR	significant	Up/Down regulation	Name	Description
Retn	4.30674	12.5807	0.0171711	0.269577	yes	Up	Retn	resistin
Ccnd1	7.37613	12.5346	1.83e-13	4.01e-09	yes	Up	Ccnd1	cyclin D1
Adipoq	3.69011	12.3425	3.41e-05	0.0374034	yes	Up	Adipoq	adiponectin, C1Q and collagen domain containing
Slc2a4	4.11844	12.0703	4.9e-06	0.0119495	yes	Up	Slc2a4	solute carrier family 2 (facilitated glucose transporter), member 4
Cfd	5.95418	11.9375	0.0352179	0.302667	yes	Up	Cfd	complement factor D (adipsin)
Mgp	3.47405	11.7517	5.06e-05	0.0482744	yes	Up	Mgp	matrix Gla protein
Thrsp	7.02443	11.6179	0.0113296	0.254687	yes	Up	Thrsp	thyroid hormone responsive
Parva	4.50876	11.5588	2.42e-06	0.00886498	yes	Up	Parva	parvin, alpha
Car3	3.95035	11.2732	0.000228819	0.093942	yes	Up	Car3	carbonic anhydrase 3
Cdo1	2.4476	11.2528	0.000559808	0.133764	yes	Up	Cdo1	cysteine dioxygenase 1, cytosolic
Rbp4	2.88321	11.1682	0.000307681	0.107239	yes	Up	Rbp4	retinol binding protein 4, plasma
Elovl6	4.82378	11.0572	1.9e-06	0.00833116	yes	Up	Elovl6	ELOVL family member 6, elongation of long chain fatty acids (yeast)
Ces2c	3.45641	11.0393	0.0294841	0.289694	yes	Up	Ces2c	carboxylesterase 2C
Fabp6	8.71121	10.9691	0.0146702	0.265394	yes	Up	Fabp6	fatty acid binding protein 6
Dpt	2.79627	10.9415	0.000434063	0.127082	yes	Up	Dpt	dermatopontin
Eml1	2.17352	10.9305	0.00100233	0.149722	yes	Up	Eml1	echinoderm microtubule associated protein like 1
Ank	4.51259	10.9083	6.56e-06	0.014398	yes	Up	Ank	progressive ankylosis
Adig	2.43875	10.7236	0.000863288	0.143734	yes	Up	Adig	adipogenin
Cd9	3.65658	10.7167	0.000100813	0.0691768	yes	Up	Cd9	CD9 antigen
Adcy6	5.05547	10.7039	1.55e-06	0.00833116	yes	Up	Adcy6	adenylate cyclase 6
Ncald	3.51874	10.6316	0.000152307	0.0815698	yes	Up	Ncald	neurocalcin delta
Mmut	2.46018	10.6292	0.000906202	0.144314	yes	Up	Mmut	methylmalonyl-Coenzyme A mutase
Abi3bp	2.28827	10.6285	0.00110364	0.152266	yes	Up	Abi3bp	ABI family member 3 binding protein
Ywhah	4.35218	10.5783	1.8e-05	0.0303568	yes	Up	Ywhah	tyrosine 3-monooxygenase/tryptophan 5-monooxygenase activation protein, eta polypeptide
Galnt1	3.65231	10.5498	0.000123225	0.0721494	yes	Up	Galnt1	polypeptide N-acetylgalactosaminyltransferase 1
Col1a2	2.73326	10.5444	0.0006744	0.139332	yes	Up	Col1a2	collagen, type I, alpha 2
Mgst1	2.83639	10.5016	0.000599428	0.135693	yes	Up	Mgst1	microsomal glutathione S-transferase 1
Trappc12	3.5053	10.4603	0.000188815	0.0863751	yes	Up	Trappc12	trafficking protein particle complex 12
Hk1	3.3478	10.4589	0.000261703	0.0973977	yes	Up	Hk1	hexokinase 1
Slc27a1	2.89821	10.4377	0.000577562	0.134226	yes	Up	Slc27a1	solute carrier family 27 (fatty acid transporter), member 1
Tmem164	2.97645	10.3847	0.000537698	0.133764	yes	Up	Tmem164	transmembrane protein 164
Ddc	3.64065	10.3574	0.000157464	0.0823236	yes	Up	Ddc	dopa decarboxylase
Arhgef17	2.54204	10.3474	0.00103698	0.151335	yes	Up	Arhgef17	Rho guanine nucleotide exchange factor (GEF) 17
Orm1	2.46633	10.3279	0.00114825	0.153739	yes	Up	Orm1	orosomucoid 1
Kcnk3	3.10685	10.3093	0.000467846	0.132888	yes	Up	Kcnk3	potassium channel, subfamily K, member 3
Poldip2	3.48812	10.2999	0.000232645	0.093942	yes	Up	Poldip2	polymerase (DNA-directed), delta interacting protein 2
Kdm3b	4.35161	10.299	2.7e-05	0.0374034	yes	Up	Kdm3b	KDM3B lysine (K)-specific demethylase 3B
Atg2b	3.90963	10.2972	9.01e-05	0.063839	yes	Up	Atg2b	autophagy related 2B
Hp	2.08219	10.2571	0.00181943	0.180182	yes	Up	Hp	haptoglobin
Nit1	4.33045	10.2487	3.1e-05	0.0374034	yes	Up	Nit1	nitrilase 1
Hip1	3.14886	10.2168	0.000478102	0.132888	yes	Up	Hip1	huntingtin interacting protein 1
Tac1	2.47486	10.2036	0.00125304	0.157975	yes	Up	Tac1	tachykinin 1
Golm1	4.34687	10.1709	3.3e-05	0.0374034	yes	Up	Golm1	golgi membrane protein 1
Ctsl	1.9237	10.1327	0.00233351	0.19557	yes	Up	Ctsl	cathepsin L
Msrb3	1.69879	10.1244	0.00273346	0.2007	yes	Up	Msrb3	methionine sulfoxide reductase B3
Gpr20	2.54395	10.1226	0.00124366	0.157851	yes	Up	Gpr20	G protein-coupled receptor 20
Smim7	3.08411	10.1102	0.000586258	0.134226	yes	Up	Smim7	small integral membrane protein 7
Lamtor5	3.91964	10.0934	0.000113329	0.0721494	yes	Up	Lamtor5	late endosomal/lysosomal adaptor, MAPK and MTOR activator 5
Leo1	3.71326	10.0919	0.000181863	0.0863751	yes	Up	Leo1	Leo1, Paf1/RNA polymerase II complex component
Mgat5	2.31785	10.0822	0.00162985	0.173729	yes	Up	Mgat5	mannoside acetylglucosaminyltransferase 5
R3hdm2	3.19526	10.0623	0.000514765	0.133764	yes	Up	R3hdm2	R3H domain containing 2
Prlr	3.21201	10.0587	0.000501763	0.133764	yes	Up	Prlr	prolactin receptor
Acadsb	2.77389	10.0563	0.000970205	0.146252	yes	Up	Acadsb	acyl-Coenzyme A dehydrogenase, short/branched chain
Dtx4	2.11931	10.054	0.00203628	0.189371	yes	Up	Dtx4	deltex 4, E3 ubiquitin ligase
Nat8l	2.16609	10.0522	0.00196005	0.186315	yes	Up	Nat8l	N-acetyltransferase 8-like
Otud7a	1.46361	10.0264	0.00343448	0.215068	yes	Up	Otud7a	OTU domain containing 7A
Hspa9	2.81662	10.0215	0.000942419	0.146252	yes	Up	Hspa9	heat shock protein 9
Atp2b4	1.69374	10.0084	0.0029673	0.20619	yes	Up	Atp2b4	ATPase, Ca++ transporting, plasma membrane 4
Cwc22	2.97843	10.0004	0.000763483	0.140683	yes	Up	Cwc22	CWC22 spliceosome-associated protein
Lamb2	2.52071	9.96679	0.00144557	0.161948	yes	Up	Lamb2	laminin, beta 2
Adrb3	1.94207	9.9424	0.00262402	0.200305	yes	Up	Adrb3	adrenergic receptor, beta 3
Pdzd11	3.67055	9.93248	0.000239588	0.093944	yes	Up	Pdzd11	PDZ domain containing 11
Acp6	3.49731	9.89966	0.000352122	0.113704	yes	Up	Acp6	acid phosphatase 6, lysophosphatidic
Epn2	2.74006	9.89024	0.00117266	0.154188	yes	Up	Epn2	epsin 2
Atat1	3.83254	9.88818	0.00017789	0.0863751	yes	Up	Atat1	alpha tubulin acetyltransferase 1
Ampd2	3.51443	9.88533	0.000346173	0.113704	yes	Up	Ampd2	adenosine monophosphate deaminase 2
Lrrc47	3.03632	9.86341	0.000795552	0.140683	yes	Up	Lrrc47	leucine rich repeat containing 47
Gnao1	2.17859	9.86101	0.00221704	0.195421	yes	Up	Gnao1	guanine nucleotide binding protein, alpha O
Popdc2	2.00561	9.85471	0.00262771	0.200305	yes	Up	Popdc2	popeye domain containing 2
Srsf6	3.63263	9.84938	0.000284969	0.104289	yes	Up	Srsf6	serine and arginine-rich splicing factor 6
Arl5c	1.74205	9.84853	0.00320742	0.21186	yes	Up	Arl5c	ADP-ribosylation factor-like 5C
Rad54l2	4.01287	9.84442	0.00012486	0.0721494	yes	Up	Rad54l2	RAD54 like 2 (S. cerevisiae)
Col6a2	4.42981	9.8376	4.26e-05	0.042536	yes	Up	Col6a2	collagen, type VI, alpha 2
Larp4	2.75444	9.8337	0.00120912	0.155471	yes	Up	Larp4	La ribonucleoprotein 4
Tysnd1	3.00627	9.82432	0.000862156	0.143734	yes	Up	Tysnd1	trypsin domain containing 1
Edem1	4.04478	9.82363	0.000118733	0.0721494	yes	Up	Edem1	ER degradation enhancer, mannosidase alpha-like 1
Srsf7	3.80801	9.81946	0.000203689	0.087698	yes	Up	Srsf7	serine and arginine-rich splicing factor 7
Mapt	2.33581	9.81565	0.00196991	0.186445	yes	Up	Mapt	microtubule-associated protein tau
Tnc	1.54387	9.78146	0.00381779	0.218741	yes	Up	Tnc	tenascin C
Gtf2a2	2.7147	9.76354	0.00135061	0.159445	yes	Up	Gtf2a2	general transcription factor II A, 2
Gaa	3.7807	9.7493	0.000235304	0.093942	yes	Up	Gaa	glucosidase, alpha, acid
Inpp5j	3.49995	9.74925	0.000412135	0.123968	yes	Up	Inpp5j	inositol polyphosphate 5-phosphatase J
Clcc1	2.94897	9.74017	0.00101153	0.150075	yes	Up	Clcc1	chloride channel CLIC-like 1
Echdc1	3.10608	9.73986	0.000807788	0.140683	yes	Up	Echdc1	enoyl Coenzyme A hydratase domain containing 1
Myh10	2.77483	9.72987	0.00128813	0.159435	yes	Up	Myh10	myosin, heavy polypeptide 10, non-muscle
Prph	2.75323	9.72787	0.00132635	0.159435	yes	Up	Prph	peripherin
Stum	1.7853	9.72107	0.00340331	0.215068	yes	Up	Stum	mechanosensory transduction mediator
Tomm20	3.90676	9.71349	0.000187266	0.0863751	yes	Up	Tomm20	translocase of outer mitochondrial membrane 20
Zfp664	3.41174	9.70637	0.000507195	0.133764	yes	Up	Zfp664	zinc finger protein 664
Tcaf1	1.34557	9.70359	0.00459756	0.227466	yes	Up	Tcaf1	TRPM8 channel-associated factor 1
Ssbp2	1.76574	9.70253	0.00349083	0.215068	yes	Up	Ssbp2	single-stranded DNA binding protein 2
Slc5a4b	2.49583	9.69798	0.00184166	0.180532	yes	Up	Slc5a4b	solute carrier family 5 (neutral amino acid transporters, system A), member 4b
Ckap2l	3.55506	9.67371	0.000404271	0.123968	yes	Up	Ckap2l	cytoskeleton associated protein 2-like
Slc30a10	2.58962	9.6733	0.00170283	0.176372	yes	Up	Slc30a10	solute carrier family 30, member 10
Dynlt1c	3.37363	9.66835	0.000564443	0.133764	yes	Up	Dynlt1c	dynein light chain Tctex-type 1C
Mtus2	3.23417	9.66595	0.000713215	0.139658	yes	Up	Mtus2	microtubule associated tumor suppressor candidate 2
Gm31365	3.37596	9.66231	0.000566539	0.133764	yes	Up	Gm31365	predicted gene, 31365
Cd99l2	2.70063	9.65255	0.00151032	0.166652	yes	Up	Cd99l2	CD99 antigen-like 2
Gm26588	3.2188	9.65035	0.000741665	0.139658	yes	Up	Gm26588	predicted gene, 26588
Cavin2	3.12358	9.63862	0.000866356	0.143734	yes	Up	Cavin2	caveolae associated 2
Tmod3	3.23662	9.63494	0.000732872	0.139658	yes	Up	Tmod3	tropomodulin 3
Hmga1b	4.49298	9.63405	5.92e-05	0.0520357	yes	Up	Hmga1b	high mobility group AT-hook 1B
Gstm5	0.98794	9.61816	0.00564246	0.236391	yes	Up	Gstm5	glutathione S-transferase, mu 5
Ptrhd1	3.42307	9.61613	0.000546155	0.133764	yes	Up	Ptrhd1	peptidyl-tRNA hydrolase domain containing 1
Igfbp7	4.89209	9.61095	1.83e-06	0.00833116	yes	Up	Igfbp7	insulin-like growth factor binding protein 7
Zmym3	3.00749	9.60856	0.00105252	0.151335	yes	Up	Zmym3	zinc finger, MYM-type 3
Gm47761	3.81706	9.60614	0.000258728	0.0973977	yes	Up	Gm47761	predicted gene, 47761
Wnt5a	2.87999	9.59877	0.00125902	0.157975	yes	Up	Wnt5a	wingless-type MMTV integration site family, member 5A
Dysf	3.51875	9.59047	0.000472365	0.132888	yes	Up	Dysf	dysferlin
Lrrc20	3.28763	9.58606	0.000708339	0.139658	yes	Up	Lrrc20	leucine rich repeat containing 20
Ltbp3	1.52636	9.58452	0.00439658	0.22688	yes	Up	Ltbp3	latent transforming growth factor beta binding protein 3
Flt1	2.92124	9.58153	0.00121074	0.155471	yes	Up	Flt1	FMS-like tyrosine kinase 1
Rgs9	1.89574	9.58123	0.00350185	0.215068	yes	Up	Rgs9	regulator of G-protein signaling 9
Dnajc10	2.95321	9.57929	0.0011651	0.154116	yes	Up	Dnajc10	DnaJ heat shock protein family (Hsp40) member C10
Olfml2b	1.01962	9.57404	0.00571882	0.236568	yes	Up	Olfml2b	olfactomedin-like 2B
Dgkb	1.23598	9.57364	0.00527607	0.232536	yes	Up	Dgkb	diacylglycerol kinase, beta
Hbb-bs	3.96265	9.57107	0.000200047	0.087698	yes	Up	Hbb-bs	hemoglobin, beta adult s chain
Gm53322	2.87042	9.55821	0.00132259	0.159435	yes	Up	Gm53322	predicted gene, 53322
Pom121	3.1098	9.55215	0.000960579	0.146252	yes	Up	Pom121	nuclear pore membrane protein 121
Mrap	1.04822	9.54801	0.00574406	0.236568	yes	Up	Mrap	melanocortin 2 receptor accessory protein
Dkk3	2.38232	9.54671	0.00232061	0.19557	yes	Up	Dkk3	dickkopf WNT signaling pathway inhibitor 3
Trim14	2.21129	9.54489	0.0027263	0.2007	yes	Up	Trim14	tripartite motif-containing 14
Lynx1	1.4942	9.53479	0.00463697	0.228806	yes	Up	Lynx1	Ly6/neurotoxin 1
Wipf1	3.15854	9.53465	0.000913127	0.144314	yes	Up	Wipf1	WAS/WASL interacting protein family, member 1
Rngtt	2.06007	9.52313	0.0031763	0.21186	yes	Up	Rngtt	RNA guanylyltransferase and 5'-phosphatase
Aoc3	1.08891	9.51816	0.0057593	0.236568	yes	Up	Aoc3	amine oxidase, copper containing 3
Rnf213	4.22306	9.50742	0.000118125	0.0721494	yes	Up	Rnf213	ring finger protein 213
Cenpf	2.50492	9.50115	0.00214211	0.194551	yes	Up	Cenpf	centromere protein F
Gm12992	2.91002	9.48958	0.00133739	0.159435	yes	Up	Gm12992	predicted gene 12992
Psph	1.96212	9.48283	0.0035707	0.215668	yes	Up	Psph	phosphoserine phosphatase
Kptn	3.17872	9.48141	0.00093171	0.146132	yes	Up	Kptn	kaptin
Med9	3.55512	9.47846	0.000500619	0.133764	yes	Up	Med9	mediator complex subunit 9
Sntg2	1.7635	9.47822	0.00407935	0.22234	yes	Up	Sntg2	syntrophin, gamma 2
Rhoj	1.77429	9.46804	0.00407812	0.22234	yes	Up	Rhoj	ras homolog family member J
Snph	3.38499	9.46024	0.000686988	0.139658	yes	Up	Snph	syntaphilin
Nr3c2	3.65652	9.45918	0.00042294	0.125499	yes	Up	Nr3c2	nuclear receptor subfamily 3, group C, member 2
Gm31434	2.45169	9.45875	0.00233164	0.19557	yes	Up	Gm31434	predicted gene, 31434
Fbxo31	3.5371	9.45431	0.000530788	0.133764	yes	Up	Fbxo31	F-box protein 31
Aqr	2.83616	9.44894	0.00152184	0.167082	yes	Up	Aqr	aquarius
Arl6ip1	3.60109	9.4472	0.000475766	0.132888	yes	Up	Arl6ip1	ADP-ribosylation factor-like 6 interacting protein 1
Thap12	2.90423	9.44664	0.00139939	0.159913	yes	Up	Thap12	THAP domain containing 12
Git2	2.91608	9.44509	0.00138033	0.159913	yes	Up	Git2	GIT ArfGAP 2
Agpat4	4.08261	9.44499	0.000178741	0.0863751	yes	Up	Agpat4	1-acylglycerol-3-phosphate O-acyltransferase 4 (lysophosphatidic acid acyltransferase, delta)
Rgmb	1.97582	9.4423	0.00363071	0.216357	yes	Up	Rgmb	repulsive guidance molecule family member B
Nme6	3.11744	9.43577	0.00106252	0.151335	yes	Up	Nme6	NME/NM23 nucleoside diphosphate kinase 6
Tmem50b	2.30285	9.42762	0.00274205	0.2007	yes	Up	Tmem50b	transmembrane protein 50B
Gdpd5	4.01998	9.42721	0.000210179	0.0887522	yes	Up	Gdpd5	glycerophosphodiester phosphodiesterase domain containing 5
Arhgap6	2.06218	9.42634	0.00340401	0.215068	yes	Up	Arhgap6	Rho GTPase activating protein 6
Enoph1	2.97822	9.42016	0.00130398	0.159435	yes	Up	Enoph1	enolase-phosphatase 1
Gng11	2.89198	9.417	0.00145843	0.16256	yes	Up	Gng11	guanine nucleotide binding protein (G protein), gamma 11
Aste1	2.51979	9.4156	0.00226563	0.195421	yes	Up	Aste1	asteroid homolog 1
Ctc1	3.06957	9.41123	0.00116025	0.154116	yes	Up	Ctc1	CTS telomere maintenance complex component 1
Lmbr1	2.93691	9.40449	0.00139424	0.159913	yes	Up	Lmbr1	limb region 1
Osbpl5	2.28407	9.39138	0.00286674	0.203715	yes	Up	Osbpl5	oxysterol binding protein-like 5
Ifitm2	3.43677	9.3907	0.000676248	0.139332	yes	Up	Ifitm2	interferon induced transmembrane protein 2
Rph3al	3.00071	9.38788	0.00130333	0.159435	yes	Up	Rph3al	rabphilin 3A-like (without C2 domains)
Bmp4	2.97903	9.38733	0.00134167	0.159435	yes	Up	Bmp4	bone morphogenetic protein 4
Entpd4	2.58667	9.38621	0.00216502	0.194551	yes	Up	Entpd4	ectonucleoside triphosphate diphosphohydrolase 4
Snx18	2.93677	9.3852	0.00142013	0.159913	yes	Up	Snx18	sorting nexin 18
Degs1	2.79776	9.38308	0.00169136	0.176372	yes	Up	Degs1	delta 4-desaturase, sphingolipid 1
Agl	1.34229	9.3826	0.00565072	0.236391	yes	Up	Agl	amylo-1,6-glucosidase, 4-alpha-glucanotransferase
Ccdc71l	3.40217	9.3803	0.000724574	0.139658	yes	Up	Ccdc71l	coiled-coil domain containing 71 like
Bves	0.889746	9.37368	0.00682035	0.242842	yes	Up	Bves	blood vessel epicardial substance
Synpo2	1.85459	9.36852	0.00416491	0.224917	yes	Up	Synpo2	synaptopodin 2
Gm40302	1.04165	9.35614	0.00647888	0.242842	yes	Up	Gm40302	predicted gene, 40302
Ldaf1	1.72318	9.33807	0.00459946	0.227466	yes	Up	Ldaf1	lipid droplet assembly factor 1
Kcnip2	1.75926	9.33397	0.004515	0.227466	yes	Up	Kcnip2	Kv channel-interacting protein 2
Slc25a12	2.59024	9.33225	0.00225307	0.195421	yes	Up	Slc25a12	solute carrier family 25 (mitochondrial carrier, Aralar), member 12
Smoc2	1.97344	9.32766	0.0039485	0.220054	yes	Up	Smoc2	SPARC related modular calcium binding 2
Plcd1	3.3239	9.3239	0.000873211	0.143734	yes	Up	Plcd1	phospholipase C, delta 1
Zfp993	3.45758	9.32291	0.000701178	0.139658	yes	Up	Zfp993	zinc finger protein 993
Igsf9b	2.61758	9.31657	0.00221429	0.195421	yes	Up	Igsf9b	immunoglobulin superfamily, member 9B
Sspn	1.06551	9.31298	0.0065914	0.242842	yes	Up	Sspn	sarcospan
Mrps6	2.23228	9.30737	0.00320391	0.21186	yes	Up	Mrps6	mitochondrial ribosomal protein S6
Lama5	2.12281	9.30728	0.00352694	0.215389	yes	Up	Lama5	laminin, alpha 5
Prdx6b	3.59426	9.30627	0.000563889	0.133764	yes	Up	Prdx6b	peroxiredoxin 6B
Dab1	3.76972	9.30443	0.000408108	0.123968	yes	Up	Dab1	disabled 1
Spast	2.12439	9.30388	0.00353361	0.215389	yes	Up	Spast	spastin
Ppip5k1	2.54085	9.30381	0.00243294	0.199431	yes	Up	Ppip5k1	diphosphoinositol pentakisphosphate kinase 1
Gchfr	3.66537	9.30102	0.000497289	0.133764	yes	Up	Gchfr	GTP cyclohydrolase I feedback regulator
Pigg	2.51399	9.29677	0.00250676	0.200305	yes	Up	Pigg	phosphatidylinositol glycan anchor biosynthesis, class G
2610528J11Rik	2.83449	9.29538	0.00174608	0.180002	yes	Up	2610528J11Rik	RIKEN cDNA 2610528J11 gene
Gpihbp1	2.45506	9.28916	0.00265725	0.200508	yes	Up	Gpihbp1	GPI-anchored HDL-binding protein 1
Cmtm3	1.54876	9.2871	0.00527645	0.232536	yes	Up	Cmtm3	CKLF-like MARVEL transmembrane domain containing 3
Kcnb1	2.10782	9.28313	0.00363709	0.216357	yes	Up	Kcnb1	potassium voltage gated channel, Shab-related subfamily, member 1
Hoxc6	0.980112	9.2803	0.00694418	0.242842	yes	Up	Hoxc6	homeobox C6
Camta1	3.05591	9.27696	0.00134327	0.159435	yes	Up	Camta1	calmodulin binding transcription activator 1
Tcf7l1	2.76819	9.27229	0.00193151	0.185206	yes	Up	Tcf7l1	transcription factor 7 like 1 (T cell specific, HMG box)
Avpi1	2.2044	9.26614	0.00338518	0.215068	yes	Up	Avpi1	arginine vasopressin-induced 1
Emc1	1.59263	9.25957	0.00523661	0.232536	yes	Up	Emc1	ER membrane protein complex subunit 1
Pstk	1.82812	9.25172	0.00458863	0.227466	yes	Up	Pstk	phosphoseryl-tRNA kinase
Sord	2.85754	9.24641	0.00177229	0.180182	yes	Up	Sord	sorbitol dehydrogenase
Esco2	3.24469	9.24574	0.00106522	0.151335	yes	Up	Esco2	establishment of sister chromatid cohesion N-acetyltransferase 2
Stx6	2.79777	9.23793	0.00192058	0.184965	yes	Up	Stx6	syntaxin 6
Hand1	1.17451	9.22979	0.00667885	0.242842	yes	Up	Hand1	heart and neural crest derivatives expressed 1
Zfp282	3.98419	9.22823	0.000292338	0.104822	yes	Up	Zfp282	zinc finger protein 282
Cnbp	2.59865	9.22813	0.00243408	0.199431	yes	Up	Cnbp	cellular nucleic acid binding protein
Retnla	0.461597	9.22421	0.00864415	0.248009	yes	Up	Retnla	resistin like alpha
Hmgcr	2.0021	9.21451	0.00417917	0.224917	yes	Up	Hmgcr	3-hydroxy-3-methylglutaryl-Coenzyme A reductase
Gm13612	3.29635	9.20643	0.00102578	0.151169	yes	Up	Gm13612	predicted gene 13612
Podxl	2.3007	9.20145	0.00326912	0.213007	yes	Up	Podxl	podocalyxin-like
Fahd2a	1.10729	9.20086	0.0069551	0.242842	yes	Up	Fahd2a	fumarylacetoacetate hydrolase domain containing 2A
Gfod2	3.26904	9.19989	0.00107515	0.151335	yes	Up	Gfod2	glucose-fructose oxidoreductase domain containing 2
Upb1	2.24051	9.19723	0.00345993	0.215068	yes	Up	Upb1	ureidopropionase, beta
Gm13528	2.51839	9.19064	0.00272129	0.2007	yes	Up	Gm13528	predicted gene 13528
Ddx3x	3.36145	9.18722	0.000947528	0.146252	yes	Up	Ddx3x	DEAD box helicase 3, X-linked
Lamc1	1.34762	9.18562	0.00637818	0.242842	yes	Up	Lamc1	laminin, gamma 1
Ces1e	2.90603	9.18257	0.00177303	0.180182	yes	Up	Ces1e	carboxylesterase 1E
Tmbim4	3.24774	9.18068	0.00113031	0.152266	yes	Up	Tmbim4	transmembrane BAX inhibitor motif containing 4
Tulp4	2.14862	9.17578	0.00380857	0.218741	yes	Up	Tulp4	tubby like protein 4
Hic2	1.874	9.16881	0.00473822	0.230231	yes	Up	Hic2	hypermethylated in cancer 2
Adck2	3.50528	9.16826	0.000765211	0.140683	yes	Up	Adck2	aarF domain containing kinase 2
9130221H12Rik	2.02619	9.16078	0.00426139	0.226438	yes	Up	9130221H12Rik	RIKEN cDNA 9130221H12 gene
Steap4	1.17036	9.16065	0.00697572	0.242842	yes	Up	Steap4	STEAP family member 4
Fbxl3	2.32438	9.15545	0.00332417	0.215068	yes	Up	Fbxl3	F-box and leucine-rich repeat protein 3
Tox4	2.13677	9.15005	0.00391832	0.220026	yes	Up	Tox4	TOX high mobility group box family member 4
St3gal5	1.09008	9.14995	0.00722082	0.242842	yes	Up	St3gal5	ST3 beta-galactoside alpha-2,3-sialyltransferase 5
Wnt5b	1.34577	9.14856	0.00653923	0.242842	yes	Up	Wnt5b	wingless-type MMTV integration site family, member 5B
Hacd2	3.47818	9.14669	0.000817855	0.140683	yes	Up	Hacd2	3-hydroxyacyl-CoA dehydratase 2
Phox2b	1.31685	9.14411	0.00668448	0.242842	yes	Up	Phox2b	paired-like homeobox 2b
Aff4	3.24514	9.1417	0.00118131	0.1544	yes	Up	Aff4	AF4/FMR2 family, member 4
Col15a1	1.98119	9.13862	0.00449314	0.227328	yes	Up	Col15a1	collagen, type XV, alpha 1
Coq6	2.5366	9.13128	0.00280857	0.203715	yes	Up	Coq6	coenzyme Q6 monooxygenase
Bltp1	2.84929	9.13011	0.00198985	0.186722	yes	Up	Bltp1	bridge-like lipid transfer protein family member 1
Zfp414	2.55122	9.12734	0.00278182	0.202934	yes	Up	Zfp414	zinc finger protein 414
Zfand5	1.88584	9.12504	0.00485822	0.230231	yes	Up	Zfand5	zinc finger, AN1-type domain 5
Lrrc3	1.73679	9.12104	0.0052929	0.232536	yes	Up	Lrrc3	leucine rich repeat containing 3
Rsph3b	2.93234	9.11953	0.00181557	0.180182	yes	Up	Rsph3b	radial spoke 3B homolog (Chlamydomonas)
Dolk	2.03865	9.11742	0.0043481	0.2266	yes	Up	Dolk	dolichol kinase
Nop2	3.50808	9.11737	0.000803892	0.140683	yes	Up	Nop2	NOP2 nucleolar protein
Adgra2	1.93579	9.1172	0.00473447	0.230231	yes	Up	Adgra2	adhesion G protein-coupled receptor A2
Serinc1	1.25476	9.11671	0.00698293	0.242842	yes	Up	Serinc1	serine incorporator 1
Ndufaf3	2.93642	9.11659	0.00181298	0.180182	yes	Up	Ndufaf3	NADH:ubiquinone oxidoreductase complex assembly factor 3
A530016L24Rik	0.853216	9.11623	0.00807324	0.245334	yes	Up	A530016L24Rik	RIKEN cDNA A530016L24 gene
Frrs1	2.03864	9.11504	0.00435491	0.2266	yes	Up	Frrs1	ferric-chelate reductase 1
Wfs1	1.56871	9.11316	0.0058516	0.237066	yes	Up	Wfs1	wolframin ER transmembrane glycoprotein
Mrpl16	2.36592	9.1131	0.00331277	0.215068	yes	Up	Mrpl16	mitochondrial ribosomal protein L16
Uba2	2.79111	9.11098	0.00216161	0.194551	yes	Up	Uba2	ubiquitin-like modifier activating enzyme 2
Rab1a	3.14545	9.10607	0.00140579	0.159913	yes	Up	Rab1a	RAB1A, member RAS oncogene family
Kat2a	3.61797	9.10092	0.000678956	0.139332	yes	Up	Kat2a	K(lysine) acetyltransferase 2A
Morf4l1-ps1	2.71791	9.10009	0.00237287	0.196767	yes	Up	Morf4l1-ps1	mortality factor 4 like 1, pseudogene 1
Map3k1	2.11506	9.09866	0.00414454	0.224917	yes	Up	Map3k1	mitogen-activated protein kinase kinase kinase 1
Stt3b	2.53437	9.09669	0.00289641	0.204365	yes	Up	Stt3b	STT3, subunit of the oligosaccharyltransferase complex, homolog B (S. cerevisiae)
Glb1l2	0.983157	9.09366	0.00776683	0.245334	yes	Up	Glb1l2	galactosidase, beta 1-like 2
Cacna1h	1.86687	9.09173	0.00502112	0.232113	yes	Up	Cacna1h	calcium channel, voltage-dependent, T type, alpha 1H subunit
Gm51809	1.99626	9.08955	0.00459911	0.227466	yes	Up	Gm51809	predicted gene, 51809
Ipo11-lrrc70	3.03016	9.0881	0.00165619	0.175684	yes	Up	Ipo11-lrrc70	Ipo11-lrrc70 readthrough
Papola	3.75117	9.08307	0.000548246	0.133764	yes	Up	Papola	poly (A) polymerase alpha
Armc1	2.86769	9.0775	0.00203871	0.189371	yes	Up	Armc1	armadillo repeat containing 1
Cnot7	1.76607	9.07599	0.0053749	0.234636	yes	Up	Cnot7	CCR4-NOT transcription complex, subunit 7
Soga1	2.31313	9.06609	0.00359479	0.215668	yes	Up	Soga1	suppressor of glucose, autophagy associated 1
Macrod1	3.04565	9.06093	0.00166693	0.175973	yes	Up	Macrod1	mono-ADP ribosylhydrolase 1
Iffo2	2.15899	9.04219	0.00416939	0.224917	yes	Up	Iffo2	intermediate filament family orphan 2
Gnpat	2.70419	9.0335	0.00254775	0.200305	yes	Up	Gnpat	glyceronephosphate O-acyltransferase
Imp4	2.5879	9.03038	0.00290287	0.204365	yes	Up	Imp4	IMP4, U3 small nucleolar ribonucleoprotein
Scamp3	1.89185	9.02755	0.00517936	0.232536	yes	Up	Scamp3	secretory carrier membrane protein 3
Fgfr3	2.46815	9.02691	0.00324824	0.21291	yes	Up	Fgfr3	fibroblast growth factor receptor 3
Spcs1	1.38761	9.02406	0.00689728	0.242842	yes	Up	Spcs1	signal peptidase complex subunit 1 homolog (S. cerevisiae)
Ppp2ca	2.58453	9.02368	0.00292566	0.204591	yes	Up	Ppp2ca	protein phosphatase 2 (formerly 2A), catalytic subunit, alpha isoform
Copb2	3.55415	9.02264	0.000827003	0.14077	yes	Up	Copb2	coatomer protein complex, subunit beta 2 (beta prime)
Dnal4	2.82205	9.01864	0.00226172	0.195421	yes	Up	Dnal4	dynein, axonemal, light chain 4
Trarg1	0.992473	9.01673	0.00810807	0.245334	yes	Up	Trarg1	trafficking regulator of GLUT4 (SLC2A4) 1
Abca2	2.41893	9.01263	0.00342265	0.215068	yes	Up	Abca2	ATP-binding cassette, sub-family A (ABC1), member 2
Ap4s1	5.32179	9.0111	5.01e-07	0.00549747	yes	Up	Ap4s1	adaptor-related protein complex AP-4, sigma 1
Igf2bp3	1.75965	9.00482	0.00566428	0.236391	yes	Up	Igf2bp3	insulin-like growth factor 2 mRNA binding protein 3
Zfp746	1.45522	9.00083	0.00672552	0.242842	yes	Up	Zfp746	zinc finger protein 746
Mrpl32	2.52756	9.00081	0.00314619	0.210622	yes	Up	Mrpl32	mitochondrial ribosomal protein L32
Cdkn2b	2.6937	8.99462	0.00266641	0.200511	yes	Up	Cdkn2b	cyclin dependent kinase inhibitor 2B
Tspan17	2.69027	8.99312	0.00267888	0.200623	yes	Up	Tspan17	tetraspanin 17
Slc2a2	2.63366	8.98781	0.00286166	0.203715	yes	Up	Slc2a2	solute carrier family 2 (facilitated glucose transporter), member 2
LOC115487798	1.38444	8.98637	0.0070892	0.242842	yes	Up	LOC115487798	uncharacterized LOC115487798
Marcks	2.71663	8.98302	0.00262773	0.200305	yes	Up	Marcks	myristoylated alanine rich protein kinase C substrate
Gm52549	3.00023	8.98081	0.00190111	0.18471	yes	Up	Gm52549	predicted gene, 52549
Emc4	2.64005	8.97898	0.00286007	0.203715	yes	Up	Emc4	ER membrane protein complex subunit 4
H6pd	1.94003	8.97552	0.00521612	0.232536	yes	Up	H6pd	hexose-6-phosphate dehydrogenase (glucose 1-dehydrogenase)
Scarf2	1.94998	8.97228	0.00519367	0.232536	yes	Up	Scarf2	scavenger receptor class F, member 2
Trmt9b	1.11262	8.96687	0.00802361	0.245334	yes	Up	Trmt9b	tRNA methyltransferase 9B
Gm31623	2.76764	8.95912	0.0025403	0.200305	yes	Up	Gm31623	predicted gene, 31623
Vps8	3.54206	8.95683	0.000906876	0.144314	yes	Up	Vps8	VPS8 CORVET complex subunit
Slc16a2	1.11746	8.9544	0.00807001	0.245334	yes	Up	Slc16a2	solute carrier family 16 (monocarboxylic acid transporters), member 2
Muc3a	3.35138	8.95208	0.001224	0.15626	yes	Up	Muc3a	mucin 3A, cell surface associated
Ccdc3	0.642298	8.95044	0.00974998	0.250581	yes	Up	Ccdc3	coiled-coil domain containing 3
Arvcf	2.61024	8.95032	0.00302872	0.209616	yes	Up	Arvcf	armadillo repeat gene deleted in velocardiofacial syndrome
Zbtb9	2.22418	8.94854	0.00423359	0.226183	yes	Up	Zbtb9	zinc finger and BTB domain containing 9
Aqp8	2.43776	8.93923	0.0035763	0.215668	yes	Up	Aqp8	aquaporin 8
Snapin	1.14222	8.93789	0.00809081	0.245334	yes	Up	Snapin	SNAP-associated protein
Peds1	2.95039	8.93632	0.00210475	0.193373	yes	Up	Peds1	plasmanylethanolamine desaturase 1
Prkn	2.3359	8.93152	0.00391973	0.220026	yes	Up	Prkn	parkin RBR E3 ubiquitin protein ligase
Sestd1	1.80855	8.92819	0.00580945	0.236568	yes	Up	Sestd1	SEC14 and spectrin domains 1
Gm10046	1.73825	8.92585	0.00604799	0.239871	yes	Up	Gm10046	predicted gene 10046
Vkorc1	3.17233	8.92483	0.00161657	0.173155	yes	Up	Vkorc1	vitamin K epoxide reductase complex, subunit 1
Lsm8	1.30263	8.91701	0.00777703	0.245334	yes	Up	Lsm8	LSM8 homolog, U6 small nuclear RNA associated
Ddx1	1.83126	8.91458	0.00579021	0.236568	yes	Up	Ddx1	DEAD box helicase 1
Phaf1	2.08595	8.91094	0.00486736	0.230231	yes	Up	Phaf1	phagosome assembly factor 1
Cpt2	5.01932	8.9085	4.02e-06	0.0110414	yes	Up	Cpt2	carnitine palmitoyltransferase 2
Xpa	1.15943	8.90747	0.00819774	0.24591	yes	Up	Xpa	xeroderma pigmentosum, complementation group A
Pptc7	2.34325	8.90626	0.00397503	0.220817	yes	Up	Pptc7	PTC7 protein phosphatase homolog
Crebl2	2.86789	8.90562	0.00237347	0.196767	yes	Up	Crebl2	cAMP responsive element binding protein-like 2
Ndn	0.971481	8.90406	0.00875326	0.248031	yes	Up	Ndn	necdin, MAGE family member
Prodh	3.47405	8.90175	0.00106934	0.151335	yes	Up	Prodh	proline dehydrogenase
Copg2	2.98987	8.90046	0.00207337	0.19129	yes	Up	Copg2	coatomer protein complex, subunit gamma 2
Dock1	1.74453	8.89754	0.00614777	0.240455	yes	Up	Dock1	dedicator of cytokinesis 1
Prss23	1.96006	8.89618	0.00543509	0.235546	yes	Up	Prss23	protease, serine 23
Entrep1	1.67301	8.89537	0.0063921	0.242842	yes	Up	Entrep1	endosomal transmembrane epsin interactor 1
Gid4	2.1617	8.88963	0.00465953	0.229404	yes	Up	Gid4	GID complex subunit 4, VID24 homolog
Mecom	1.94291	8.88375	0.00556486	0.236391	yes	Up	Mecom	MDS1 and EVI1 complex locus
Vma21	2.91918	8.88264	0.0022859	0.195421	yes	Up	Vma21	VMA21 vacuolar H+-ATPase homolog (S. cerevisiae)
Dcps	1.89552	8.88053	0.0057346	0.236568	yes	Up	Dcps	decapping enzyme, scavenger
Cstpp1	0.780417	8.87998	0.00958028	0.250056	yes	Up	Cstpp1	centriolar satellite-associated tubulin polyglutamylase complex regulator 1
Mrps31	2.35368	8.8707	0.00405348	0.22234	yes	Up	Mrps31	mitochondrial ribosomal protein S31
Itih5	2.45616	8.87029	0.00371144	0.218188	yes	Up	Itih5	inter-alpha-trypsin inhibitor, heavy chain 5
Atl3	1.33189	8.86915	0.0078845	0.245334	yes	Up	Atl3	atlastin GTPase 3
Ldhd	1.22097	8.86656	0.00825157	0.246514	yes	Up	Ldhd	lactate dehydrogenase D
Coa6	3.24654	8.86425	0.00154965	0.168452	yes	Up	Coa6	cytochrome c oxidase assembly factor 6
Mto1	1.76437	8.86323	0.00622199	0.241419	yes	Up	Mto1	mitochondrial tRNA translation optimization 1
Phf8	3.47424	8.86203	0.00111772	0.152266	yes	Up	Phf8	PHD finger protein 8
Ldah	2.95209	8.86072	0.00224955	0.195421	yes	Up	Ldah	lipid droplet associated hydrolase
Sppl2a	3.15997	8.85701	0.001755	0.180076	yes	Up	Sppl2a	signal peptide peptidase like 2A
Shfl	2.54069	8.85522	0.00350643	0.215068	yes	Up	Shfl	shiftless antiviral inhibitor of ribosomal frameshifting
Fam210a	2.62568	8.85389	0.00322666	0.212129	yes	Up	Fam210a	family with sequence similarity 210, member A
Gm12758	1.16039	8.85277	0.00847659	0.247842	yes	Up	Gm12758	predicted gene 12758
Tbc1d24	2.828	8.85132	0.00260664	0.200305	yes	Up	Tbc1d24	TBC1 domain family, member 24
Hspa5	3.74727	8.84843	0.000730327	0.139658	yes	Up	Hspa5	heat shock protein 5
Cth	2.85181	8.84246	0.00255769	0.200305	yes	Up	Cth	cystathionase (cystathionine gamma-lyase)
Gstt3	2.30401	8.84195	0.00431014	0.2266	yes	Up	Gstt3	glutathione S-transferase, theta 3
Tigd2	2.07127	8.84194	0.00518499	0.232536	yes	Up	Tigd2	tigger transposable element derived 2
Uevld	2.39869	8.83766	0.00400242	0.220817	yes	Up	Uevld	UEV and lactate/malate dehyrogenase domains
Pgap3	3.33812	8.83061	0.001416	0.159913	yes	Up	Pgap3	post-GPI attachment to proteins 3
Plin1	0.798959	8.82817	0.00979959	0.250731	yes	Up	Plin1	perilipin 1
2310016G11Rik	3.4934	8.82543	0.00112874	0.152266	yes	Up	2310016G11Rik	RIKEN cDNA 2310016G11 gene
D830024N08Rik	1.95148	8.82115	0.00578244	0.236568	yes	Up	D830024N08Rik	RIKEN cDNA D830024N08 gene
Spock2	1.3284	8.81911	0.00815456	0.245464	yes	Up	Spock2	sparc/osteonectin, cwcv and kazal-like domains proteoglycan 2
Lrig1	1.4869	8.8151	0.00746108	0.244159	yes	Up	Lrig1	leucine-rich repeats and immunoglobulin-like domains 1
Wnk2	1.46861	8.80592	0.00758711	0.24503	yes	Up	Wnk2	WNK lysine deficient protein kinase 2
Mios	1.64717	8.80544	0.00688713	0.242842	yes	Up	Mios	meiosis regulator for oocyte development
1810014B01Rik	2.90118	8.80533	0.00250217	0.200305	yes	Up	1810014B01Rik	RIKEN cDNA 1810014B01 gene
Rassf8	0.743957	8.80103	0.0101966	0.251544	yes	Up	Rassf8	Ras association (RalGDS/AF-6) domain family (N-terminal) member 8
Rfxap	2.95561	8.79559	0.00237468	0.196767	yes	Up	Rfxap	regulatory factor X-associated protein
Haus2	2.35123	8.79282	0.00431364	0.2266	yes	Up	Haus2	HAUS augmin-like complex, subunit 2
Nat8f1	2.14511	8.79196	0.00507578	0.232119	yes	Up	Nat8f1	N-acetyltransferase 8 (GCN5-related) family member 1
Mocs2	2.19228	8.79015	0.00489553	0.230611	yes	Up	Mocs2	molybdenum cofactor synthesis 2
Il17d	1.64061	8.7877	0.00698569	0.242842	yes	Up	Il17d	interleukin 17D
Rab18	2.33358	8.78755	0.0043961	0.22688	yes	Up	Rab18	RAB18, member RAS oncogene family
Rpa4	0.668609	8.7873	0.0106448	0.252632	yes	Up	Rpa4	replication protein A4
Dhdh	1.03225	8.78641	0.00919798	0.248977	yes	Up	Dhdh	dihydrodiol dehydrogenase (dimeric)
Acvrl1	1.78043	8.78617	0.00650397	0.242842	yes	Up	Acvrl1	activin A receptor, type II-like 1
Frat1	2.8463	8.78488	0.00270656	0.2007	yes	Up	Frat1	frequently rearranged in advanced T cell lymphomas
Ppp4r3a	1.43104	8.78411	0.00785334	0.245334	yes	Up	Ppp4r3a	protein phosphatase 4 regulatory subunit 3A
Tmem30a	1.55588	8.78395	0.00734344	0.242842	yes	Up	Tmem30a	transmembrane protein 30A
Hspa14	3.14687	8.78205	0.00191571	0.184965	yes	Up	Hspa14	heat shock protein 14
Ctnnb1	3.7197	8.78126	0.000820087	0.140683	yes	Up	Ctnnb1	catenin (cadherin associated protein), beta 1
Plat	0.738131	8.78068	0.0103492	0.251726	yes	Up	Plat	plasminogen activator, tissue
Zbtb32	1.72062	8.78042	0.00674249	0.242842	yes	Up	Zbtb32	zinc finger and BTB domain containing 32
Celf3	1.18324	8.77951	0.00881093	0.248031	yes	Up	Celf3	CUGBP, Elav-like family member 3
Mkrn2	2.88989	8.77833	0.00259624	0.200305	yes	Up	Mkrn2	makorin, ring finger protein, 2
Phykpl	2.72651	8.7767	0.00310831	0.209616	yes	Up	Phykpl	5-phosphohydroxy-L-lysine phospholyase
Itpripl2	1.815	8.77667	0.00643205	0.242842	yes	Up	Itpripl2	inositol 1,4,5-triphosphate receptor interacting protein-like 2
Rarg	1.18541	8.7738	0.00883205	0.248031	yes	Up	Rarg	retinoic acid receptor, gamma
Pla1a	0.753744	8.77281	0.0103216	0.251544	yes	Up	Pla1a	phospholipase A1 member A
Ttc39c	2.72578	8.77097	0.00311786	0.209616	yes	Up	Ttc39c	tetratricopeptide repeat domain 39C
Insig2	2.02056	8.77014	0.00568	0.236391	yes	Up	Insig2	insulin induced gene 2
Cul4a	2.81939	8.76919	0.00282265	0.203715	yes	Up	Cul4a	cullin 4A
Itpa	1.88381	8.76901	0.0062398	0.241419	yes	Up	Itpa	inosine triphosphatase (nucleoside triphosphate pyrophosphatase)
Lrrc71	2.27365	8.76358	0.0046918	0.229449	yes	Up	Lrrc71	leucine rich repeat containing 71
Gbp3	1.60558	8.76134	0.00725535	0.242842	yes	Up	Gbp3	guanylate binding protein 3
Snx3	3.07066	8.75828	0.00214593	0.194551	yes	Up	Snx3	sorting nexin 3
Ces1d	3.19827	8.75787	0.000706483	0.139658	yes	Up	Ces1d	carboxylesterase 1D
Ikzf5	1.60409	8.74697	0.00732903	0.242842	yes	Up	Ikzf5	IKAROS family zinc finger 5
Col16a1	1.23011	8.74671	0.00887197	0.248031	yes	Up	Col16a1	collagen, type XVI, alpha 1
Dnajc30	2.5432	8.74665	0.00382532	0.218741	yes	Up	Dnajc30	DnaJ heat shock protein family (Hsp40) member C30
Hoxb5	1.70256	8.74653	0.00696382	0.242842	yes	Up	Hoxb5	homeobox B5
Map3k7	2.06107	8.74502	0.00560969	0.236391	yes	Up	Map3k7	mitogen-activated protein kinase kinase kinase 7
Tnfrsf19	0.16167	8.74471	0.0123572	0.257879	yes	Up	Tnfrsf19	tumor necrosis factor receptor superfamily, member 19
Defa35	3.69297	8.74329	0.000898899	0.144314	yes	Up	Defa35	defensin, alpha, 35
Bmal1	2.64464	8.74173	0.00347706	0.215068	yes	Up	Bmal1	basic helix-loop-helix ARNT like 1
Wapl	1.63637	8.7411	0.00723614	0.242842	yes	Up	Wapl	WAPL cohesin release factor
Caml	2.01761	8.73824	0.00581939	0.236568	yes	Up	Caml	calcium modulating ligand
Spdl1	1.20433	8.73535	0.00900268	0.248031	yes	Up	Spdl1	spindle apparatus coiled-coil protein 1
Hspb6	2.18029	8.73453	0.00515755	0.232536	yes	Up	Hspb6	heat shock protein, alpha-crystallin-related, B6
Kcng1	1.27742	8.73396	0.00881565	0.248031	yes	Up	Kcng1	potassium voltage-gated channel, subfamily G, member 1
Exo5	1.47079	8.73368	0.00794259	0.245334	yes	Up	Exo5	exonuclease 5
Sh3pxd2b	1.75478	8.73365	0.00683499	0.242842	yes	Up	Sh3pxd2b	SH3 and PX domains 2B
4833420G17Rik	2.63316	8.73144	0.0035509	0.215389	yes	Up	4833420G17Rik	RIKEN cDNA 4833420G17 gene
3110070M22Rik	0.994596	8.73098	0.00964556	0.250056	yes	Up	3110070M22Rik	RIKEN cDNA 3110070M22 gene
Eif2b3	1.65275	8.73037	0.0072209	0.242842	yes	Up	Eif2b3	eukaryotic translation initiation factor 2B, subunit 3
Prkra	1.12641	8.72912	0.00925652	0.248977	yes	Up	Prkra	protein kinase, interferon inducible double stranded RNA dependent activator
Eif2s1	0.826963	8.72778	0.0102803	0.251544	yes	Up	Eif2s1	eukaryotic translation initiation factor 2, subunit 1 alpha
Adgra3	1.46347	8.72567	0.00802142	0.245334	yes	Up	Adgra3	adhesion G protein-coupled receptor A3
Nudt1	4.47432	8.72481	3e-05	0.0374034	yes	Up	Nudt1	nudix hydrolase 1
Rrad	1.26925	8.72259	0.00889972	0.248031	yes	Up	Rrad	Ras-related associated with diabetes
Commd8	1.78789	8.71933	0.00678962	0.242842	yes	Up	Commd8	COMM domain containing 8
Fgf9	2.8012	8.70926	0.00303851	0.209616	yes	Up	Fgf9	fibroblast growth factor 9
Dtx3	1.35292	8.70547	0.00864185	0.248009	yes	Up	Dtx3	deltex 3, E3 ubiquitin ligase
Cbx2	1.37431	8.70149	0.00854992	0.248004	yes	Up	Cbx2	chromobox 2
Etfbkmt	0.241869	8.70091	0.012314	0.257879	yes	Up	Etfbkmt	electron transfer flavoprotein beta subunit lysine methyltransferase
Camk2g	1.76194	8.69788	0.00698093	0.242842	yes	Up	Camk2g	calcium/calmodulin-dependent protein kinase II gamma
Slc9a3	1.53417	8.69638	0.00787459	0.245334	yes	Up	Slc9a3	solute carrier family 9 (sodium/hydrogen exchanger), member 3
Gpr55	2.32433	8.68396	0.00479035	0.230231	yes	Up	Gpr55	G protein-coupled receptor 55
E130307A14Rik	1.27108	8.68227	0.00912928	0.248789	yes	Up	E130307A14Rik	RIKEN cDNA E130307A14 gene
Ctxn1	0.129008	8.67905	0.0129638	0.259975	yes	Up	Ctxn1	cortexin 1
E330033B04Rik	2.45345	8.67695	0.00434902	0.2266	yes	Up	E330033B04Rik	RIKEN cDNA E330033B04 gene
Gm32342	0.286995	8.67631	0.0123292	0.257879	yes	Up	Gm32342	predicted gene, 32342
Sfxn2	2.57624	8.6751	0.00393613	0.220026	yes	Up	Sfxn2	sideroflexin 2
Rab33b	2.05856	8.67157	0.00592458	0.238264	yes	Up	Rab33b	RAB33B, member RAS oncogene family
Serpinf1	1.25229	8.67085	0.00923383	0.248977	yes	Up	Serpinf1	serine (or cysteine) peptidase inhibitor, clade F, member 1
Scube2	1.26907	8.66677	0.00921391	0.248977	yes	Up	Scube2	signal peptide, CUB domain, EGF-like 2
Sv2a	0.841778	8.66459	0.010621	0.252632	yes	Up	Sv2a	synaptic vesicle glycoprotein 2a
Aurka	2.90268	8.66169	0.00284658	0.203715	yes	Up	Aurka	aurora kinase A
Col18a1	3.24866	8.65808	0.00189613	0.18471	yes	Up	Col18a1	collagen, type XVIII, alpha 1
Prickle3	2.64138	8.65716	0.00374504	0.218741	yes	Up	Prickle3	prickle planar cell polarity protein 3
Ankmy2	2.47822	8.65574	0.00433157	0.2266	yes	Up	Ankmy2	ankyrin repeat and MYND domain containing 2
Naa25	2.37911	8.65514	0.00469054	0.229449	yes	Up	Naa25	N(alpha)-acetyltransferase 25, NatB auxiliary subunit
Tpst1	2.09539	8.6548	0.00582854	0.236568	yes	Up	Tpst1	protein-tyrosine sulfotransferase 1
Stra6l	1.80351	8.65169	0.00706288	0.242842	yes	Up	Stra6l	STRA6-like
Dcp2	2.02929	8.64788	0.00616523	0.240455	yes	Up	Dcp2	decapping mRNA 2
Slc35a2	1.9112	8.64402	0.00672213	0.242842	yes	Up	Slc35a2	solute carrier family 35 (UDP-galactose transporter), member A2
Hpgd	2.52924	8.64069	0.0042102	0.225482	yes	Up	Hpgd	hydroxyprostaglandin dehydrogenase 15 (NAD)
Commd10	2.13106	8.63899	0.0057572	0.236568	yes	Up	Commd10	COMM domain containing 10
Kif5a	1.3034	8.63673	0.00929181	0.248977	yes	Up	Kif5a	kinesin family member 5A
Calb2	1.48336	8.63136	0.00843178	0.247842	yes	Up	Calb2	calbindin 2
B9d1	1.165	8.63116	0.0097199	0.250581	yes	Up	B9d1	B9 protein domain 1
Ccdc51	1.28735	8.62902	0.00940079	0.249794	yes	Up	Ccdc51	coiled-coil domain containing 51
Thoc2l	1.52665	8.62789	0.00826816	0.246674	yes	Up	Thoc2l	THO complex subunit 2-like
Gm40126	1.76898	8.62763	0.00730419	0.242842	yes	Up	Gm40126	predicted gene, 40126
Slit3	0.96186	8.62663	0.0103873	0.251749	yes	Up	Slit3	slit guidance ligand 3
Defa27	0.0277647	8.62495	0.0139279	0.265052	yes	Up	Defa27	defensin, alpha, 27
Gm11007	-0.0605534	8.62442	0.0140864	0.265052	yes	Up	Gm11007	predicted gene 11007
Ggt6	2.86703	8.62062	0.00305965	0.209616	yes	Up	Ggt6	gamma-glutamyltransferase 6
Acat2	2.03946	8.61789	0.00625592	0.241419	yes	Up	Acat2	acetyl-Coenzyme A acetyltransferase 2
Rab19	2.66873	8.61717	0.00376628	0.218741	yes	Up	Rab19	RAB19, member RAS oncogene family
Fkbpl	2.1944	8.61699	0.00557553	0.236391	yes	Up	Fkbpl	FK506 binding protein-like
Slc37a3	2.07207	8.61587	0.00610901	0.239871	yes	Up	Slc37a3	solute carrier family 37 (glycerol-3-phosphate transporter), member 3
Proca1	0.588457	8.611	0.0119531	0.256201	yes	Up	Proca1	protein interacting with cyclin A1
Inava	2.18329	8.6089	0.00565749	0.236391	yes	Up	Inava	innate immunity activator
Fgf15	1.84352	8.60467	0.00713806	0.242842	yes	Up	Fgf15	fibroblast growth factor 15
Ovca2	2.3285	8.60232	0.00509373	0.232119	yes	Up	Ovca2	candidate tumor suppressor in ovarian cancer 2
Pld1	2.03225	8.5994	0.0063715	0.242842	yes	Up	Pld1	phospholipase D1
Dgcr8	1.52453	8.59869	0.00843721	0.247842	yes	Up	Dgcr8	DGCR8, microprocessor complex subunit
Dnajc18	0.64446	8.59697	0.0119495	0.256201	yes	Up	Dnajc18	DnaJ heat shock protein family (Hsp40) member C18
Adpgk	1.12397	8.59523	0.0100582	0.251259	yes	Up	Adpgk	ADP-dependent glucokinase
Sccpdh	1.06376	8.58943	0.0102772	0.251544	yes	Up	Sccpdh	saccharopine dehydrogenase (putative)
Rbm18	0.526275	8.58491	0.0122779	0.257743	yes	Up	Rbm18	RNA binding motif protein 18
Bmt2	1.31551	8.58378	0.00953731	0.250056	yes	Up	Bmt2	base methyltransferase of 25S rRNA 2
Sat2	1.68058	8.5825	0.00787234	0.245334	yes	Up	Sat2	spermidine/spermine N1-acetyl transferase 2
Tmem198b	1.62399	8.57859	0.00810789	0.245334	yes	Up	Tmem198b	transmembrane protein 198b
Elmo2	3.01495	8.57803	0.00270923	0.2007	yes	Up	Elmo2	engulfment and cell motility 2
Rdh16f2	1.54621	8.57624	0.00846914	0.247842	yes	Up	Rdh16f2	RDH16 family member 2
Tln2	1.69466	8.57372	0.00785911	0.245334	yes	Up	Tln2	talin 2
Kifap3	2.97431	8.57097	0.00285729	0.203715	yes	Up	Kifap3	kinesin-associated protein 3
Rgs1	0.636056	8.5693	0.0121557	0.257317	yes	Up	Rgs1	regulator of G-protein signaling 1
Clock	1.40402	8.56483	0.00919153	0.248977	yes	Up	Clock	circadian locomotor output cycles kaput
Cop1	0.973958	8.56307	0.0107526	0.253877	yes	Up	Cop1	COP1, E3 ubiquitin ligase
Tmem204	1.18053	8.56168	0.0100916	0.251514	yes	Up	Tmem204	transmembrane protein 204
Cpq	1.09135	8.56135	0.0103634	0.251726	yes	Up	Cpq	carboxypeptidase Q
Lrch3	2.76683	8.55708	0.0035928	0.215668	yes	Up	Lrch3	leucine-rich repeats and calponin homology (CH) domain containing 3
Gm40826	0.959881	8.55695	0.010845	0.254197	yes	Up	Gm40826	predicted gene, 40826
Ros1	1.38905	8.55567	0.0093287	0.248977	yes	Up	Ros1	Ros1 proto-oncogene
Igf1r	1.79675	8.55501	0.00756918	0.24503	yes	Up	Igf1r	insulin-like growth factor I receptor
Yipf6	1.99746	8.5503	0.00676812	0.242842	yes	Up	Yipf6	Yip1 domain family, member 6
Cfap251	0.84423	8.55018	0.011362	0.254687	yes	Up	Cfap251	cilia and flagella associated protein 251
Nsg1	1.1692	8.54837	0.0102119	0.251544	yes	Up	Nsg1	neuron specific gene family member 1
Frg1	2.04529	8.5476	0.00655283	0.242842	yes	Up	Frg1	FSHD region gene 1
Reg3a	2.01137	8.54644	0.00671363	0.242842	yes	Up	Reg3a	regenerating islet-derived 3 alpha
Nefm	1.53153	8.54405	0.00872221	0.248031	yes	Up	Nefm	neurofilament, medium polypeptide
Pank1	2.21118	8.54151	0.00582612	0.236568	yes	Up	Pank1	pantothenate kinase 1
Ggcx	2.37791	8.53897	0.00515505	0.232536	yes	Up	Ggcx	gamma-glutamyl carboxylase
Igfbp2	1.32536	8.53773	0.00976341	0.250581	yes	Up	Igfbp2	insulin-like growth factor binding protein 2
Apobec2	0.124923	8.53427	0.0140633	0.265052	yes	Up	Apobec2	apolipoprotein B mRNA editing enzyme, catalytic polypeptide 2
Pxdn	0.725884	8.53396	0.012017	0.256512	yes	Up	Pxdn	peroxidasin
Ankrd13b	1.58336	8.53378	0.00853325	0.248004	yes	Up	Ankrd13b	ankyrin repeat domain 13b
Melk	1.92396	8.53216	0.00724015	0.242842	yes	Up	Melk	maternal embryonic leucine zipper kinase
Fn1	0.952162	8.53208	0.011043	0.254197	yes	Up	Fn1	fibronectin 1
Fpgs	2.53592	8.53142	0.00457847	0.227466	yes	Up	Fpgs	folylpolyglutamyl synthetase
Pnck	1.18136	8.52716	0.0103081	0.251544	yes	Up	Pnck	pregnancy upregulated non-ubiquitously expressed CaM kinase
Zc3h6	3.08953	8.52436	0.00262345	0.200305	yes	Up	Zc3h6	zinc finger CCCH type containing 6
Gas2l3	3.31788	8.524	0.00198862	0.186722	yes	Up	Gas2l3	growth arrest-specific 2 like 3
Cdh5	0.650047	8.5229	0.0124631	0.257991	yes	Up	Cdh5	cadherin 5
LOC118567333	0.626989	8.5177	0.0125365	0.257991	yes	Up	LOC118567333	uncharacterized LOC118567333
Zfp991	2.41658	8.51575	0.0050898	0.232119	yes	Up	Zfp991	zinc finger protein 991
Rtn4ip1	4.96161	8.50812	1.01e-05	0.020244	yes	Up	Rtn4ip1	reticulon 4 interacting protein 1
Tdp1	1.39591	8.50049	0.00962449	0.250056	yes	Up	Tdp1	tyrosyl-DNA phosphodiesterase 1
Brf2	1.35078	8.49985	0.00986343	0.250731	yes	Up	Brf2	BRF2, RNA polymerase III transcription initiation factor 50kDa subunit
Stmn2	0.826968	8.49906	0.0117805	0.256182	yes	Up	Stmn2	stathmin-like 2
Phf2os1	0.602565	8.49815	0.0127396	0.25806	yes	Up	Phf2os1	PHD finger protein 2, opposite strand 1
Plch2	2.49178	8.49733	0.00487555	0.230231	yes	Up	Plch2	phospholipase C, eta 2
C130046K22Rik	0.710953	8.49701	0.0123679	0.257879	yes	Up	C130046K22Rik	RIKEN cDNA C130046K22 gene
Il18bp	3.16241	8.49502	0.00248412	0.200305	yes	Up	Il18bp	interleukin 18 binding protein
Fstl3	1.32575	8.49453	0.0100236	0.251259	yes	Up	Fstl3	follistatin-like 3
Tmem9	1.78886	8.49203	0.00793519	0.245334	yes	Up	Tmem9	transmembrane protein 9
Slc37a2	2.10248	8.49179	0.00655703	0.242842	yes	Up	Slc37a2	solute carrier family 37 (glycerol-3-phosphate transporter), member 2
Cped1	0.88491	8.49039	0.0115968	0.254898	yes	Up	Cped1	cadherin-like and PC-esterase domain containing 1
Hmgn1	2.19732	8.49026	0.00611748	0.239871	yes	Up	Hmgn1	high mobility group nucleosomal binding domain 1
Zfp784	1.23393	8.48881	0.0104111	0.252048	yes	Up	Zfp784	zinc finger protein 784
Gm53896	0.879814	8.48853	0.0116223	0.255202	yes	Up	Gm53896	predicted gene, 53896
Zc3h12a	2.74579	8.48705	0.00390477	0.220026	yes	Up	Zc3h12a	zinc finger CCCH type containing 12A
Ncs1	1.15633	8.48683	0.0106538	0.252632	yes	Up	Ncs1	neuronal calcium sensor 1
Prr14l	2.13776	8.48586	0.00641422	0.242842	yes	Up	Prr14l	proline rich 14-like
Ercc6	1.96861	8.48522	0.00725481	0.242842	yes	Up	Ercc6	excision repair cross-complementing rodent repair deficiency, complementation group 6
Pomt1	2.02448	8.48494	0.00696406	0.242842	yes	Up	Pomt1	protein-O-mannosyltransferase 1
Galk2	2.40126	8.48401	0.00527412	0.232536	yes	Up	Galk2	galactokinase 2
Cyp4f40	3.69655	8.48085	0.00120615	0.155471	yes	Up	Cyp4f40	cytochrome P450, family 4, subfamily f, polypeptide 40
Gypc	0.102753	8.47997	0.0145851	0.265394	yes	Up	Gypc	glycophorin C
Arel1	2.33308	8.47624	0.00559243	0.236391	yes	Up	Arel1	apoptosis resistant E3 ubiquitin protein ligase 1
Ror2	1.34964	8.47281	0.0100333	0.251259	yes	Up	Ror2	receptor tyrosine kinase-like orphan receptor 2
Lta4h	1.97066	8.4727	0.00729626	0.242842	yes	Up	Lta4h	leukotriene A4 hydrolase
Zfp719	0.289719	8.46892	0.0138237	0.265052	yes	Up	Zfp719	zinc finger protein 719
Thbs4	0.0896585	8.46888	0.014746	0.265394	yes	Up	Thbs4	thrombospondin 4
Rtl6	1.59818	8.46863	0.0088501	0.248031	yes	Up	Rtl6	retrotransposon Gag like 6
Fam120a	2.61048	8.46834	0.00451664	0.227466	yes	Up	Fam120a	family with sequence similarity 120, member A
Disp1	2.04056	8.46503	0.00697429	0.242842	yes	Up	Disp1	dispatched RND transporter family member 1
Cd248	1.4574	8.46443	0.00952769	0.250056	yes	Up	Cd248	CD248 antigen, endosialin
Rspo1	0.901309	8.46248	0.011711	0.255824	yes	Up	Rspo1	R-spondin 1
Clk4	0.766155	8.46036	0.0123546	0.257879	yes	Up	Clk4	CDC like kinase 4
Adgrf5	0.870228	8.45967	0.0118635	0.256201	yes	Up	Adgrf5	adhesion G protein-coupled receptor F5
Gm12522	-0.226521	8.45642	0.0158855	0.267217	yes	Up	Gm12522	predicted gene 12522
Ggnbp2os	1.75902	8.45366	0.00828398	0.246811	yes	Up	Ggnbp2os	gametogenetin binding protein 2, opposite strand
Gm32604	1.88772	8.45364	0.00777492	0.245334	yes	Up	Gm32604	predicted gene, 32604
Atp1b2	0.254283	8.45287	0.0140853	0.265052	yes	Up	Atp1b2	ATPase, Na+/K+ transporting, beta 2 polypeptide
Tmem186	2.47641	8.45275	0.00511182	0.232119	yes	Up	Tmem186	transmembrane protein 186
Flrt1	1.30392	8.45009	0.0104363	0.252102	yes	Up	Flrt1	fibronectin leucine rich transmembrane protein 1
Pyurf	2.52937	8.44943	0.00491501	0.230611	yes	Up	Pyurf	Pigy upstream reading frame
Rtca	2.61109	8.44605	0.00459159	0.227466	yes	Up	Rtca	RNA 3'-terminal phosphate cyclase
Ubqln2	0.992699	8.44567	0.0114859	0.254816	yes	Up	Ubqln2	ubiquilin 2
Stard13	1.94476	8.44313	0.007589	0.24503	yes	Up	Stard13	StAR-related lipid transfer (START) domain containing 13
Zc3h14	0.987895	8.44131	0.0115291	0.254898	yes	Up	Zc3h14	zinc finger CCCH type containing 14
Clybl	1.42491	8.4409	0.00985134	0.250731	yes	Up	Clybl	citrate lyase beta like
Nat14	2.10547	8.43933	0.00678116	0.242842	yes	Up	Nat14	N-acetyltransferase 14
Sec24b	2.36108	8.435	0.0056533	0.236391	yes	Up	Sec24b	Sec24 related gene family, member B (S. cerevisiae)
Abt1	1.62326	8.4309	0.00895904	0.248031	yes	Up	Abt1	activator of basal transcription 1
Oasl2	3.14949	8.42961	0.00268618	0.200623	yes	Up	Oasl2	2'-5' oligoadenylate synthetase-like 2
Gatad1	1.73039	8.42753	0.00854478	0.248004	yes	Up	Gatad1	GATA zinc finger domain containing 1
Sarm1	0.63711	8.42701	0.0132109	0.260103	yes	Up	Sarm1	sterile alpha and HEAT/Armadillo motif containing 1
Gabra3	0.296461	8.42388	0.0141377	0.265052	yes	Up	Gabra3	gamma-aminobutyric acid (GABA) A receptor, subunit alpha 3
Ccpg1	1.65458	8.41753	0.0089163	0.248031	yes	Up	Ccpg1	cell cycle progression 1
Gnpda2	0.872964	8.41585	0.0121706	0.257317	yes	Up	Gnpda2	glucosamine-6-phosphate deaminase 2
Vps54	0.904338	8.41469	0.0120488	0.256512	yes	Up	Vps54	VPS54 GARP complex subunit
Ipo7	1.08142	8.41447	0.0113941	0.254687	yes	Up	Ipo7	importin 7
6330403K07Rik	0.055786	8.41306	0.0154143	0.266041	yes	Up	6330403K07Rik	RIKEN cDNA 6330403K07 gene
Sec24a	2.51911	8.41198	0.00511638	0.232119	yes	Up	Sec24a	Sec24 related gene family, member A (S. cerevisiae)
Gm31336	0.917	8.41119	0.0120364	0.256512	yes	Up	Gm31336	predicted gene, 31336
Mex3a	1.98571	8.40924	0.00756639	0.24503	yes	Up	Mex3a	mex3 RNA binding family member A
Penk	0.951616	8.4077	0.0119071	0.256201	yes	Up	Penk	preproenkephalin
Lypla1	3.04385	8.40611	0.00307731	0.209616	yes	Up	Lypla1	lysophospholipase 1
Gm5820	0.208393	8.40421	0.0146566	0.265394	yes	Up	Gm5820	predicted gene 5820
Gm16702	1.52017	8.40393	0.00961122	0.250056	yes	Up	Gm16702	predicted gene, 16702
Gm53961	1.53023	8.40265	0.00958009	0.250056	yes	Up	Gm53961	predicted gene, 53961
Gm12972	0.0300244	8.39362	0.015752	0.266823	yes	Up	Gm12972	predicted gene 12972
Setdb1	1.26153	8.39357	0.0109705	0.254197	yes	Up	Setdb1	SET domain, bifurcated 1
Slain2	2.83068	8.39259	0.00389924	0.220026	yes	Up	Slain2	SLAIN motif family, member 2
Nrp1	1.63836	8.39186	0.00913072	0.248789	yes	Up	Nrp1	neuropilin 1
Cdca2	2.58702	8.39	0.00491511	0.230611	yes	Up	Cdca2	cell division cycle associated 2
Mrm2	2.40987	8.3899	0.005651	0.236391	yes	Up	Mrm2	mitochondrial rRNA methyltransferase 2
Gdi2	2.56889	8.38963	0.00500642	0.232113	yes	Up	Gdi2	guanosine diphosphate (GDP) dissociation inhibitor 2
Zmynd19	1.48061	8.38865	0.00989852	0.250731	yes	Up	Zmynd19	zinc finger, MYND domain containing 19
Gm40827	1.64666	8.38678	0.00914291	0.248789	yes	Up	Gm40827	predicted gene, 40827
2810407A14Rik	1.17478	8.38586	0.0112939	0.254687	yes	Up	2810407A14Rik	RIKEN cDNA 2810407A14 gene
Ttc32	2.8451	8.38512	0.00385695	0.219406	yes	Up	Ttc32	tetratricopeptide repeat domain 32
Fam161a	0.277743	8.38406	0.014538	0.265394	yes	Up	Fam161a	family with sequence similarity 161, member A
Tfb1m	1.29839	8.38186	0.0109363	0.254197	yes	Up	Tfb1m	transcription factor B1, mitochondrial
Dnajc24	1.28606	8.37426	0.011033	0.254197	yes	Up	Dnajc24	DnaJ heat shock protein family (Hsp40) member C24
Rtn4rl2	0.892333	8.3735	0.0124091	0.257879	yes	Up	Rtn4rl2	reticulon 4 receptor-like 2
Trp53rka	1.84074	8.36928	0.00843566	0.247842	yes	Up	Trp53rka	transformation related protein 53 regulating kinase A
Glycam1	1.04689	8.36841	0.0118362	0.256182	yes	Up	Glycam1	glycosylation dependent cell adhesion molecule 1
Garin4	0.0411476	8.36497	0.0159088	0.267217	yes	Up	Garin4	golgi associated RAB2 interactor family member 4
Sac3d1	2.21615	8.36488	0.00663021	0.242842	yes	Up	Sac3d1	SAC3 domain containing 1
Mtmr7	2.18727	8.36396	0.00678178	0.242842	yes	Up	Mtmr7	myotubularin related protein 7
Lrrc49	2.07605	8.3635	0.007321	0.242842	yes	Up	Lrrc49	leucine rich repeat containing 49
Optc	0.267373	8.36316	0.0147422	0.265394	yes	Up	Optc	opticin
Gm31204	1.36102	8.36085	0.0107244	0.253483	yes	Up	Gm31204	predicted gene, 31204
Krt10	1.31707	8.35633	0.0110008	0.254197	yes	Up	Krt10	keratin 10
Cap2	0.614344	8.35194	0.0138273	0.265052	yes	Up	Cap2	CAP, adenylate cyclase-associated protein, 2 (yeast)
Cdc42bpa	1.84412	8.34733	0.00854003	0.248004	yes	Up	Cdc42bpa	CDC42 binding protein kinase alpha
Traf6	0.920514	8.34373	0.0125144	0.257991	yes	Up	Traf6	TNF receptor-associated factor 6
Smim8	0.919254	8.33863	0.012565	0.257991	yes	Up	Smim8	small integral membrane protein 8
Cyp1a1	2.34831	8.33692	0.00617756	0.240509	yes	Up	Cyp1a1	cytochrome P450, family 1, subfamily a, polypeptide 1
Svep1	0.709939	8.3368	0.0135643	0.262418	yes	Up	Svep1	sushi, von Willebrand factor type A, EGF and pentraxin domain containing 1
Dennd1b	2.51221	8.33546	0.00547653	0.235792	yes	Up	Dennd1b	DENN domain containing 1B
Exosc3	0.755314	8.33468	0.0133408	0.260389	yes	Up	Exosc3	exosome component 3
Blnk	1.82176	8.33278	0.00872338	0.248031	yes	Up	Blnk	B cell linker
F8a	1.80038	8.3325	0.0088108	0.248031	yes	Up	F8a	factor 8-associated gene A
Il17re	0.920482	8.33043	0.0126014	0.257991	yes	Up	Il17re	interleukin 17 receptor E
Fgf1	3.75506	8.32918	0.0003604	0.114691	yes	Up	Fgf1	fibroblast growth factor 1
C6	0.51082	8.32854	0.0142572	0.2653	yes	Up	C6	complement component 6
Mrgprf	0.746889	8.32757	0.0134491	0.261674	yes	Up	Mrgprf	MAS-related GPR, member F
Mtus1	2.65703	8.32751	0.00486375	0.230231	yes	Up	Mtus1	mitochondrial tumor suppressor 1
Raph1	2.25595	8.32714	0.00663817	0.242842	yes	Up	Raph1	Ras association (RalGDS/AF-6) and pleckstrin homology domains 1
Syna	1.14201	8.32414	0.0118342	0.256182	yes	Up	Syna	syncytin a
Dcxr	2.41808	8.32268	0.00591964	0.238264	yes	Up	Dcxr	dicarbonyl L-xylulose reductase
Grin2d	2.39857	8.31989	0.00601931	0.239871	yes	Up	Grin2d	glutamate receptor, ionotropic, NMDA2D (epsilon 4)
Gm51811	0.0481309	8.31675	0.016295	0.269577	yes	Up	Gm51811	predicted gene, 51811
Rab6b	1.4413	8.31592	0.010588	0.252632	yes	Up	Rab6b	RAB6B, member RAS oncogene family
Calcb	-0.0297401	8.31568	0.0165269	0.269577	yes	Up	Calcb	calcitonin-related polypeptide, beta
Cenpo	1.1557	8.3141	0.0118786	0.256201	yes	Up	Cenpo	centromere protein O
Ccdc68	2.07131	8.31347	0.00762046	0.24503	yes	Up	Ccdc68	coiled-coil domain containing 68
Gtpbp1	2.32047	8.31284	0.00640561	0.242842	yes	Up	Gtpbp1	GTP binding protein 1
E130308A19Rik	2.8915	8.3096	0.00393799	0.220026	yes	Up	E130308A19Rik	RIKEN cDNA E130308A19 gene
Ippk	1.35797	8.30742	0.0111159	0.254323	yes	Up	Ippk	inositol 1,3,4,5,6-pentakisphosphate 2-kinase
Kcnmb1	0.145529	8.30515	0.0157957	0.266823	yes	Up	Kcnmb1	potassium large conductance calcium-activated channel, subfamily M, beta member 1
Hs1bp3	1.36484	8.30466	0.0110958	0.254323	yes	Up	Hs1bp3	HCLS1 binding protein 3
Msantd4	1.80139	8.30429	0.00897749	0.248031	yes	Up	Msantd4	Myb/SANT-like DNA-binding domain containing 4 with coiled-coils
Phlpp1	1.32725	8.30136	0.0113505	0.254687	yes	Up	Phlpp1	PH domain and leucine rich repeat protein phosphatase 1
Intu	0.709049	8.29939	0.0138938	0.265052	yes	Up	Intu	inturned planar cell polarity protein
Zscan20	1.34314	8.29794	0.0112699	0.254687	yes	Up	Zscan20	zinc finger and SCAN domains 20
Gm15489	0.0398604	8.2974	0.0165207	0.269577	yes	Up	Gm15489	predicted gene 15489
2410022M11Rik	1.90677	8.29472	0.00861716	0.248009	yes	Up	2410022M11Rik	RIKEN cDNA 2410022M11 gene
Lrmda	1.17979	8.28976	0.0119711	0.256201	yes	Up	Lrmda	leucine rich melanocyte differentiation associated
Thumpd3	0.571607	8.28891	0.0144225	0.265394	yes	Up	Thumpd3	THUMP domain containing 3
Ccn1	3.02512	8.2886	0.00147596	0.163683	yes	Up	Ccn1	cellular communication network factor 1
Sowahb	0.913729	8.28785	0.0129763	0.259975	yes	Up	Sowahb	sosondowah ankyrin repeat domain family member B
Ttll7	0.862913	8.28541	0.0132094	0.260103	yes	Up	Ttll7	tubulin tyrosine ligase-like family, member 7
Evi5l	1.4877	8.28425	0.0105674	0.252632	yes	Up	Evi5l	ecotropic viral integration site 5 like
Sarnp	0.666613	8.28406	0.0142412	0.265232	yes	Up	Sarnp	SAP domain containing ribonucleoprotein
Gm40310	-0.079464	8.28277	0.0169339	0.269577	yes	Up	Gm40310	predicted gene, 40310
1810034E14Rik	0.735737	8.28179	0.0138943	0.265052	yes	Up	1810034E14Rik	RIKEN cDNA 1810034E14 gene
Cul7	1.33622	8.28013	0.0114402	0.254771	yes	Up	Cul7	cullin 7
Pcm1	2.03951	8.27919	0.00799343	0.245334	yes	Up	Pcm1	pericentriolar material 1
Dync2li1	0.199061	8.27872	0.0157549	0.266823	yes	Up	Dync2li1	dynein cytoplasmic 2 light intermediate chain 1
Fibin	-0.122771	8.27344	0.0171336	0.269577	yes	Up	Fibin	fin bud initiation factor homolog (zebrafish)
Stn1	1.38338	8.27317	0.0112136	0.254687	yes	Up	Stn1	STN1, CST complex subunit
Rhbdf1	2.46048	8.27247	0.00596563	0.238603	yes	Up	Rhbdf1	rhomboid 5 homolog 1
Zdhhc5	1.30669	8.26921	0.0116926	0.255824	yes	Up	Zdhhc5	zinc finger, DHHC domain containing 5
Vwa5a	0.957033	8.26804	0.0129486	0.259975	yes	Up	Vwa5a	von Willebrand factor A domain containing 5A
Wtip	2.34686	8.26596	0.00652343	0.242842	yes	Up	Wtip	WT1 interacting protein
Thbs2	-0.011418	8.26504	0.0169399	0.269577	yes	Up	Thbs2	thrombospondin 2
Tatdn3	0.957834	8.26479	0.0129673	0.259975	yes	Up	Tatdn3	TatD DNase domain containing 3
Itga8	2.24662	8.26372	0.00702428	0.242842	yes	Up	Itga8	integrin alpha 8
Pex1	1.88801	8.26266	0.00889883	0.248031	yes	Up	Pex1	peroxisomal biogenesis factor 1
Sis	3.30139	8.26215	0.00263631	0.200305	yes	Up	Sis	sucrase isomaltase (alpha-glucosidase)
Sbno1	1.92588	8.26061	0.00875942	0.248031	yes	Up	Sbno1	strawberry notch 1
Tra2a	2.05	8.25943	0.00805158	0.245334	yes	Up	Tra2a	transformer 2 alpha
Prdx3	0.301308	8.25809	0.0154877	0.266041	yes	Up	Prdx3	peroxiredoxin 3
Syce2	0.757561	8.25724	0.0139549	0.265052	yes	Up	Syce2	synaptonemal complex central element protein 2
Golga7	1.2646	8.25631	0.0119565	0.256201	yes	Up	Golga7	golgin A7
Particl	2.00507	8.25597	0.00832922	0.247524	yes	Up	Particl	promoter of Mat2a antisense radiation induced circulating long non-coding RNA
Tifab	0.682764	8.25286	0.0144073	0.265394	yes	Up	Tifab	TRAF-interacting protein with forkhead-associated domain, family member B
Gm4924	1.89605	8.25133	0.00893856	0.248031	yes	Up	Gm4924	predicted gene 4924
Tmcc2	1.68489	8.25048	0.00983913	0.250731	yes	Up	Tmcc2	transmembrane and coiled-coil domains 2
Nup160	1.34778	8.24933	0.0115812	0.254898	yes	Up	Nup160	nucleoporin 160
Tspan18	1.27598	8.24451	0.0120168	0.256512	yes	Up	Tspan18	tetraspanin 18
Arg2	2.99561	8.24401	0.00377184	0.218741	yes	Up	Arg2	arginase type II
Lgi2	0.3175	8.24352	0.0155563	0.266081	yes	Up	Lgi2	leucine-rich repeat LGI family, member 2
Ccdc166	0.690946	8.23928	0.014493	0.265394	yes	Up	Ccdc166	coiled-coil domain containing 166
Tcf19	1.45672	8.23898	0.0110456	0.254197	yes	Up	Tcf19	transcription factor 19
Mix23	2.10495	8.23778	0.00788315	0.245334	yes	Up	Mix23	mitochondrial matrix import factor 23
Map4k3	1.54689	8.23709	0.010598	0.252632	yes	Up	Map4k3	mitogen-activated protein kinase kinase kinase kinase 3
Mtpn	2.22495	8.23455	0.00727612	0.242842	yes	Up	Mtpn	myotrophin
Tomm70a	2.1938	8.23326	0.00744219	0.243904	yes	Up	Tomm70a	translocase of outer mitochondrial membrane 70A
Gm32856	1.53793	8.23294	0.010666	0.252648	yes	Up	Gm32856	predicted gene, 32856
Musk	-0.341939	8.2325	0.0184285	0.272373	yes	Up	Musk	muscle, skeletal, receptor tyrosine kinase
Map2k5	2.57082	8.23185	0.00568423	0.236391	yes	Up	Map2k5	mitogen-activated protein kinase kinase 5
Sh2d1b1	0.19939	8.23141	0.0161712	0.268235	yes	Up	Sh2d1b1	SH2 domain containing 1B1
Celf5	1.61467	8.2299	0.0103166	0.251544	yes	Up	Celf5	CUGBP, Elav-like family member 5
Psma4	2.17838	8.22365	0.00756651	0.24503	yes	Up	Psma4	proteasome subunit alpha 4
Hook1	0.795293	8.21856	0.0140954	0.265052	yes	Up	Hook1	hook microtubule tethering protein 1
Maged1	3.13265	8.21826	0.00133831	0.159435	yes	Up	Maged1	MAGE family member D1
Cpeb3	1.89338	8.21704	0.0091675	0.248977	yes	Up	Cpeb3	cytoplasmic polyadenylation element binding protein 3
Sncg	0.987608	8.2166	0.0132195	0.260103	yes	Up	Sncg	synuclein, gamma
Kcnc3	1.03583	8.21446	0.0130563	0.259975	yes	Up	Kcnc3	potassium voltage gated channel, Shaw-related subfamily, member 3
Birc5	3.44952	8.21426	0.00229755	0.195421	yes	Up	Birc5	baculoviral IAP repeat-containing 5
Rbl1	0.187459	8.21299	0.0164188	0.269577	yes	Up	Rbl1	RB transcriptional corepressor like 1
Rnf152	0.778696	8.21278	0.0142195	0.265052	yes	Up	Rnf152	ring finger protein 152
Nqo2	1.05265	8.21193	0.012995	0.259975	yes	Up	Nqo2	N-ribosyldihydronicotinamide quinone reductase 2
Psma5	1.1199	8.21142	0.0127754	0.258308	yes	Up	Psma5	proteasome subunit alpha 5
Slc25a33	1.28956	8.21132	0.0122237	0.257743	yes	Up	Slc25a33	solute carrier family 25, member 33
Timm9	2.55394	8.2107	0.00586768	0.237279	yes	Up	Timm9	translocase of inner mitochondrial membrane 9
Timp1	0.328918	8.20987	0.0158114	0.266862	yes	Up	Timp1	tissue inhibitor of metalloproteinase 1
Rheb	2.86694	8.20971	0.00440764	0.22688	yes	Up	Rheb	Ras homolog enriched in brain
Gap43	0.556161	8.20903	0.0151509	0.265394	yes	Up	Gap43	growth associated protein 43
Sardh	1.67143	8.20896	0.0101674	0.251544	yes	Up	Sardh	sarcosine dehydrogenase
1810019D21Rik	1.50202	8.20684	0.0110505	0.254197	yes	Up	1810019D21Rik	RIKEN cDNA 1810019D21 gene
Pear1	0.929498	8.20555	0.0135463	0.262418	yes	Up	Pear1	platelet endothelial aggregation receptor 1
Nuak2	2.73444	8.20317	0.00503329	0.232119	yes	Up	Nuak2	NUAK family, SNF1-like kinase, 2
Klf11	1.79409	8.20232	0.00966455	0.250253	yes	Up	Klf11	Kruppel-like factor 11
Gm2423	2.30929	8.20141	0.00703428	0.242842	yes	Up	Gm2423	predicted gene 2423
Mrpl44	2.2809	8.20074	0.00717692	0.242842	yes	Up	Mrpl44	mitochondrial ribosomal protein L44
Gm17029	1.60208	8.20041	0.0105595	0.252632	yes	Up	Gm17029	predicted gene 17029
Usp47	1.89039	8.19704	0.00930323	0.248977	yes	Up	Usp47	ubiquitin specific peptidase 47
Vmp1	2.68474	8.18952	0.00531621	0.232536	yes	Up	Vmp1	vacuole membrane protein 1
Cacna1s	1.07626	8.18833	0.0131063	0.259975	yes	Up	Cacna1s	calcium channel, voltage-dependent, L type, alpha 1S subunit
Ubtd1	1.53229	8.18728	0.011014	0.254197	yes	Up	Ubtd1	ubiquitin domain containing 1
Rmnd1	2.55611	8.18477	0.0059918	0.239214	yes	Up	Rmnd1	required for meiotic nuclear division 1 homolog
5930430L01Rik	2.0574	8.18324	0.00846232	0.247842	yes	Up	5930430L01Rik	RIKEN cDNA 5930430L01 gene
Clstn3	0.669244	8.18222	0.0150844	0.265394	yes	Up	Clstn3	calsyntenin 3
Trim3	1.45354	8.182	0.0114722	0.254816	yes	Up	Trim3	tripartite motif-containing 3
Fbxo44	1.74636	8.18077	0.0100515	0.251259	yes	Up	Fbxo44	F-box protein 44
9330133O14Rik	1.91916	8.18026	0.0092889	0.248977	yes	Up	9330133O14Rik	RIKEN cDNA 9330133O14 gene
Eno2	0.690629	8.18009	0.01499	0.265394	yes	Up	Eno2	enolase 2, gamma neuronal
Exph5	2.88925	8.17918	0.00444146	0.227103	yes	Up	Exph5	exophilin 5
Exosc8	0.868056	8.17799	0.0140725	0.265052	yes	Up	Exosc8	exosome component 8
Gm52767	0.393138	8.17477	0.0159019	0.267217	yes	Up	Gm52767	predicted gene, 52767
Rhobtb3	0.103598	8.17442	0.017232	0.269577	yes	Up	Rhobtb3	Rho-related BTB domain containing 3
Adgrg1	1.73818	8.17325	0.0101298	0.251544	yes	Up	Adgrg1	adhesion G protein-coupled receptor G1
Ccdc157	0.549398	8.17297	0.0154832	0.266041	yes	Up	Ccdc157	coiled-coil domain containing 157
Syndig1	-0.168745	8.17289	0.0181903	0.272373	yes	Up	Syndig1	synapse differentiation inducing 1
Car9	1.4774	8.17184	0.0114335	0.254771	yes	Up	Car9	carbonic anhydrase 9
Lcmt2	1.72163	8.17103	0.0102216	0.251544	yes	Up	Lcmt2	leucine carboxyl methyltransferase 2
Ssr3	2.28381	8.1702	0.00732763	0.242842	yes	Up	Ssr3	signal sequence receptor, gamma
Gm13787	-2.63e-05	8.16635	0.0178684	0.271298	yes	Up	Gm13787	predicted gene 13787
Rbm3-ps	0.607549	8.16497	0.0154155	0.266041	yes	Up	Rbm3-ps	RNA binding motif (RNP1, RRM) protein 3
Invs	2.09011	8.16431	0.00840812	0.247842	yes	Up	Invs	inversin
2310015A10Rik	0.93684	8.16192	0.0138775	0.265052	yes	Up	2310015A10Rik	RIKEN cDNA 2310015A10 gene
Hoxb2	0.0202211	8.15695	0.0179002	0.271298	yes	Up	Hoxb2	homeobox B2
Krt78	0.8015	8.1564	0.0145592	0.265394	yes	Up	Krt78	keratin 78
Spcs2-ps	2.14432	8.15606	0.00816303	0.245464	yes	Up	Spcs2-ps	signal peptidase complex subunit 2, pseudogene
Mterf1b	1.09936	8.15604	0.0132939	0.260389	yes	Up	Mterf1b	mitochondrial transcription termination factor 1b
Smad9	0.756874	8.15539	0.0148307	0.265394	yes	Up	Smad9	SMAD family member 9
Elac1	2.08837	8.15235	0.00848999	0.247903	yes	Up	Elac1	elaC ribonuclease Z 1
Ehhadh	1.70079	8.1511	0.0104576	0.252338	yes	Up	Ehhadh	enoyl-Coenzyme A, hydratase/3-hydroxyacyl Coenzyme A dehydrogenase
Sned1	2.29817	8.14998	0.00738045	0.242968	yes	Up	Sned1	sushi, nidogen and EGF-like domains 1
Crtap	1.20187	8.14957	0.0129793	0.259975	yes	Up	Crtap	cartilage associated protein
Hexim2	1.69845	8.14753	0.0104748	0.252477	yes	Up	Hexim2	hexamethylene bis-acetamide inducible 2
2610524H06Rik	0.717682	8.14472	0.0151525	0.265394	yes	Up	2610524H06Rik	RIKEN cDNA 2610524H06 gene
Gm52313	-0.35086	8.14234	0.0193574	0.273864	yes	Up	Gm52313	predicted gene, 52313
Ptpn2	0.762919	8.13979	0.0149405	0.265394	yes	Up	Ptpn2	protein tyrosine phosphatase, non-receptor type 2
Slc25a43	0.440922	8.13899	0.0160807	0.267906	yes	Up	Slc25a43	solute carrier family 25, member 43
Tubb6	2.15306	8.1381	0.00484452	0.230231	yes	Up	Tubb6	tubulin, beta 6 class V
Gm11613	0.696293	8.13792	0.0153298	0.266041	yes	Up	Gm11613	predicted gene 11613
Col5a3	0.697433	8.13561	0.0153257	0.266041	yes	Up	Col5a3	collagen, type V, alpha 3
Gm33118	2.2445	8.13526	0.00773532	0.245334	yes	Up	Gm33118	predicted gene, 33118
Kank3	0.688982	8.13299	0.0154043	0.266041	yes	Up	Kank3	KN motif and ankyrin repeat domains 3
Rassf5	1.04773	8.13256	0.0136886	0.264357	yes	Up	Rassf5	Ras association (RalGDS/AF-6) domain family member 5
Kti12	0.941225	8.1323	0.0141139	0.265052	yes	Up	Kti12	KTI12 homolog, chromatin associated
Rims2	2.55185	8.13195	0.00628066	0.241949	yes	Up	Rims2	regulating synaptic membrane exocytosis 2
Gucy1a1	0.987992	8.13087	0.0139104	0.265052	yes	Up	Gucy1a1	guanylate cyclase 1, soluble, alpha 1
Agmat	2.70742	8.12998	0.00549398	0.23608	yes	Up	Agmat	agmatine ureohydrolase (agmatinase)
Lonp2	2.09411	8.12998	0.00858501	0.248009	yes	Up	Lonp2	lon peptidase 2, peroxisomal
Amacr	1.96777	8.12832	0.00936308	0.249205	yes	Up	Amacr	alpha-methylacyl-CoA racemase
Cdkn1c	1.85047	8.12794	0.00994787	0.251075	yes	Up	Cdkn1c	cyclin-dependent kinase inhibitor 1C (P57)
Srsf10	2.18524	8.12641	0.00811298	0.245334	yes	Up	Srsf10	serine and arginine-rich splicing factor 10
Ifih1	2.50439	8.126	0.00651908	0.242842	yes	Up	Ifih1	interferon induced with helicase C domain 1
Mfap2	0.525033	8.12465	0.015975	0.267217	yes	Up	Mfap2	microfibrillar-associated protein 2
Pdxp	1.33364	8.12458	0.0126435	0.257991	yes	Up	Pdxp	pyridoxal (pyridoxine, vitamin B6) phosphatase
Dgkq	1.90011	8.12319	0.00976146	0.250581	yes	Up	Dgkq	diacylglycerol kinase, theta
Zfx	1.46206	8.1205	0.0118997	0.256201	yes	Up	Zfx	zinc finger protein X-linked
Uqcc6	2.06489	8.11788	0.00884225	0.248031	yes	Up	Uqcc6	ubiquinol-cytochrome c reductase complex assembly factor 6
Cnksr3	0.893871	8.11764	0.0144609	0.265394	yes	Up	Cnksr3	Cnksr family member 3
Rnf38	1.51281	8.11613	0.0116635	0.255824	yes	Up	Rnf38	ring finger protein 38
Ar	0.257614	8.1161	0.0169559	0.269577	yes	Up	Ar	androgen receptor
Cybc1	1.53238	8.11421	0.011563	0.254898	yes	Up	Cybc1	cytochrome b 245 chaperone 1
Inka2	0.336536	8.11345	0.0166632	0.269577	yes	Up	Inka2	inka box actin regulator 2
Arhgap29	0.827198	8.11144	0.0148291	0.265394	yes	Up	Arhgap29	Rho GTPase activating protein 29
Mex3d	1.33898	8.11142	0.0127018	0.257991	yes	Up	Mex3d	mex3 RNA binding family member D
Gm40811	3.69864	8.1081	0.00183845	0.180532	yes	Up	Gm40811	predicted gene, 40811
Tmem139	2.40282	8.10739	0.00710491	0.242842	yes	Up	Tmem139	transmembrane protein 139
Myrfl	2.15435	8.10445	0.00840616	0.247842	yes	Up	Myrfl	myelin regulatory factor-like
Lrp4	3.08535	8.10436	0.00391419	0.220026	yes	Up	Lrp4	low density lipoprotein receptor-related protein 4
Ugt2b34	1.87143	8.10293	0.010018	0.251259	yes	Up	Ugt2b34	UDP glucuronosyltransferase 2 family, polypeptide B34
Ebag9	1.63068	8.1026	0.0111562	0.254643	yes	Up	Ebag9	estrogen receptor-binding fragment-associated gene 9
Nol9	2.21375	8.10163	0.00810677	0.245334	yes	Up	Nol9	nucleolar protein 9
Dusp28	2.79107	8.10054	0.00522379	0.232536	yes	Up	Dusp28	dual specificity phosphatase 28
Mis12	1.84145	8.10026	0.0101658	0.251544	yes	Up	Mis12	MIS12 kinetochore complex component
Hacd1	1.54829	8.09929	0.0115933	0.254898	yes	Up	Hacd1	3-hydroxyacyl-CoA dehydratase 1
D930048N14Rik	0.696951	8.09854	0.0156647	0.266434	yes	Up	D930048N14Rik	RIKEN cDNA D930048N14 gene
B3galnt1	0.224049	8.0963	0.0172939	0.269577	yes	Up	B3galnt1	UDP-GalNAc:betaGlcNAc beta 1,3-galactosaminyltransferase, polypeptide 1
Slc7a10	0.867488	8.09396	0.014774	0.265394	yes	Up	Slc7a10	solute carrier family 7 (cationic amino acid transporter, y+ system), member 10
Gm30189	0.601644	8.0938	0.0160933	0.267912	yes	Up	Gm30189	predicted gene, 30189
Cd2ap	2.84604	8.09278	0.00499045	0.232113	yes	Up	Cd2ap	CD2-associated protein
Slc19a2	-0.0138806	8.09248	0.0186001	0.272373	yes	Up	Slc19a2	solute carrier family 19 (thiamine transporter), member 2
Lysmd4	2.26021	8.08596	0.00794407	0.245334	yes	Up	Lysmd4	LysM, putative peptidoglycan-binding, domain containing 4
Gm42151	1.60825	8.08465	0.0114016	0.254687	yes	Up	Gm42151	predicted gene, 42151
Igf1	0.322511	8.08365	0.0169911	0.269577	yes	Up	Igf1	insulin-like growth factor 1
Duoxa2	3.1352	8.08229	0.00379237	0.218741	yes	Up	Duoxa2	dual oxidase maturation factor 2
Apcdd1	0.868961	8.08188	0.0148817	0.265394	yes	Up	Apcdd1	adenomatosis polyposis coli down-regulated 1
Cenpa	1.94196	8.08088	0.00983618	0.250731	yes	Up	Cenpa	centromere protein A
Zmpste24	0.709405	8.0799	0.015767	0.266823	yes	Up	Zmpste24	zinc metallopeptidase, STE24
Gm51431	0.287298	8.07896	0.0172033	0.269577	yes	Up	Gm51431	predicted gene, 51431
Rbm4	1.55753	8.07828	0.0117205	0.255824	yes	Up	Rbm4	RNA binding motif protein 4
4833407H14Rik	0.353211	8.07496	0.0169597	0.269577	yes	Up	4833407H14Rik	RIKEN cDNA 4833407H14 gene
2610008E11Rik	0.442905	8.07435	0.0166791	0.269577	yes	Up	2610008E11Rik	RIKEN cDNA 2610008E11 gene
Eif3m	0.318718	8.07273	0.0171076	0.269577	yes	Up	Eif3m	eukaryotic translation initiation factor 3, subunit M
Surf2	1.18079	8.07257	0.0136862	0.264357	yes	Up	Surf2	surfeit gene 2
Shprh	0.458385	8.07223	0.0166567	0.269577	yes	Up	Shprh	SNF2 histone linker PHD RING helicase
Dhrs13	2.19602	8.07137	0.00838857	0.247842	yes	Up	Dhrs13	dehydrogenase/reductase (SDR family) member 13
Ntn1	-0.252705	8.07117	0.0195441	0.274171	yes	Up	Ntn1	netrin 1
4930519L02Rik	1.98898	8.0698	0.00960591	0.250056	yes	Up	4930519L02Rik	RIKEN cDNA 4930519L02 gene
Sdc2	1.91511	8.06805	0.0100768	0.251438	yes	Up	Sdc2	syndecan 2
LOC105244755	0.556089	8.06758	0.0164418	0.269577	yes	Up	LOC105244755	uncharacterized LOC105244755
Iqcc	1.61369	8.06731	0.0114957	0.254816	yes	Up	Iqcc	IQ motif containing C
Gm31566	1.59917	8.06688	0.0115778	0.254898	yes	Up	Gm31566	predicted gene, 31566
Pcdhb21	-0.0611803	8.06664	0.018951	0.272373	yes	Up	Pcdhb21	protocadherin beta 21
Glyctk	3.04031	8.0657	0.00425412	0.226438	yes	Up	Glyctk	glycerate kinase
Msantd7	2.10773	8.06474	0.00894687	0.248031	yes	Up	Msantd7	Myb/SANT DNA binding domain containing 7
Rsad2	1.34022	8.06441	0.0130934	0.259975	yes	Up	Rsad2	radical S-adenosyl methionine domain containing 2
Acsm5	1.06645	8.06261	0.0142145	0.265052	yes	Up	Acsm5	acyl-CoA synthetase medium-chain family member 5
Slc38a2	2.33726	8.06201	0.00770471	0.245334	yes	Up	Slc38a2	solute carrier family 38, member 2
Serpinb6b	-0.145109	8.05948	0.0192388	0.273679	yes	Up	Serpinb6b	serine (or cysteine) peptidase inhibitor, clade B, member 6b
Uhmk1	2.3549	8.0588	0.00763279	0.24503	yes	Up	Uhmk1	U2AF homology motif (UHM) kinase 1
Ces2g	0.887832	8.05821	0.0150014	0.265394	yes	Up	Ces2g	carboxylesterase 2G
Cyb561d2	1.56543	8.05808	0.0118397	0.256182	yes	Up	Cyb561d2	cytochrome b-561 domain containing 2
Gm21586	1.14934	8.05771	0.0139412	0.265052	yes	Up	Gm21586	predicted gene, 21586
Tmed7	1.63217	8.05713	0.0115003	0.254816	yes	Up	Tmed7	transmembrane p24 trafficking protein 7
Xpnpep3	3.41475	8.05528	0.00283192	0.203715	yes	Up	Xpnpep3	X-prolyl aminopeptidase 3, mitochondrial
Dennd2d	1.85692	8.05508	0.0104274	0.252102	yes	Up	Dennd2d	DENN domain containing 2D
Podnl1	1.00792	8.05406	0.0145241	0.265394	yes	Up	Podnl1	podocan-like 1
Acly	2.09263	8.04939	0.00910905	0.248789	yes	Up	Acly	ATP citrate lyase
Nefh	0.570891	8.04914	0.0165828	0.269577	yes	Up	Nefh	neurofilament, heavy polypeptide
Sulf2	2.55477	8.04871	0.00669264	0.242842	yes	Up	Sulf2	sulfatase 2
Ccl22	1.82597	8.04506	0.0106484	0.252632	yes	Up	Ccl22	chemokine (C-C motif) ligand 22
5730507C01Rik	2.93422	8.0449	0.00480391	0.230231	yes	Up	5730507C01Rik	RIKEN cDNA 5730507C01 gene
Pole4	3.00608	8.04361	0.00447988	0.227225	yes	Up	Pole4	polymerase (DNA-directed), epsilon 4 (p12 subunit)
Gm2061	0.398764	8.0429	0.0171191	0.269577	yes	Up	Gm2061	predicted gene 2061
Gm8283	0.874967	8.04182	0.0152306	0.265634	yes	Up	Gm8283	predicted gene 8283
Gm40573	0.65039	8.0381	0.0165043	0.269577	yes	Up	Gm40573	predicted gene, 40573
Gk	1.85923	8.03529	0.0105617	0.252632	yes	Up	Gk	glycerol kinase
Zcchc4	2.70532	8.03528	0.00595391	0.238569	yes	Up	Zcchc4	zinc finger, CCHC domain containing 4
Arhgap44	0.0763057	8.03459	0.0187497	0.272373	yes	Up	Arhgap44	Rho GTPase activating protein 44
Ggct	0.81618	8.03268	0.01559	0.266132	yes	Up	Ggct	gamma-glutamyl cyclotransferase
Rnf145	1.22237	8.03247	0.0138925	0.265052	yes	Up	Rnf145	ring finger protein 145
Snhg17	2.20715	8.03199	0.00859308	0.248009	yes	Up	Snhg17	small nucleolar RNA host gene 17
Gm36027	2.30045	8.03146	0.00807574	0.245334	yes	Up	Gm36027	predicted gene, 36027
Tenm4	2.48909	8.02002	0.00380199	0.218741	yes	Up	Tenm4	teneurin transmembrane protein 4
Kiz	0.567448	8.0189	0.0168818	0.269577	yes	Up	Kiz	kizuna centrosomal protein
Dapk1	0.494167	8.01862	0.0170338	0.269577	yes	Up	Dapk1	death associated protein kinase 1
Gm42339	1.20631	8.00962	0.0141685	0.265052	yes	Up	Gm42339	predicted gene, 42339
Depp1	0.509572	8.00816	0.0170961	0.269577	yes	Up	Depp1	DEPP1 autophagy regulator
Pde1a	-0.369725	8.00814	0.0208466	0.276586	yes	Up	Pde1a	phosphodiesterase 1A, calmodulin-dependent
Klhl3	0.12349	8.0066	0.0187668	0.272373	yes	Up	Klhl3	kelch-like 3
Prss57	0.396748	8.00634	0.017495	0.269962	yes	Up	Prss57	protease, serine 57
Dnajc28	0.750869	8.0053	0.0162495	0.269288	yes	Up	Dnajc28	DnaJ heat shock protein family (Hsp40) member C28
Prdm4	1.80223	8.00467	0.0110556	0.254197	yes	Up	Prdm4	PR domain containing 4
Sptlc1	2.83196	8.00391	0.00547208	0.235792	yes	Up	Sptlc1	serine palmitoyltransferase, long chain base subunit 1
Inhba	1.67453	8.00333	0.0117102	0.255824	yes	Up	Inhba	inhibin beta-A
Toe1	1.24611	8.00331	0.0140683	0.265052	yes	Up	Toe1	target of EGR1, member 1 (nuclear)
A930005H10Rik	2.211	8.00136	0.0087642	0.248031	yes	Up	A930005H10Rik	RIKEN cDNA A930005H10 gene
Gm54009	0.902644	7.99229	0.0155402	0.266081	yes	Up	Gm54009	predicted gene, 54009
Lctl	-0.380462	7.98863	0.0211308	0.277502	yes	Up	Lctl	lactase-like
2700049A03Rik	0.807542	7.98809	0.016054	0.267874	yes	Up	2700049A03Rik	RIKEN cDNA 2700049A03 gene
Gm32655	0.60171	7.98787	0.0170698	0.269577	yes	Up	Gm32655	predicted gene, 32655
9630028I04Rik	0.0160194	7.98726	0.0196406	0.274171	yes	Up	9630028I04Rik	RIKEN cDNA 9630028I04 gene
Snora73b	1.0227	7.98414	0.0150993	0.265394	yes	Up	Snora73b	small nucleolar RNA, H/ACA box 73b
Pam	0.401709	7.98383	0.0176785	0.271268	yes	Up	Pam	peptidylglycine alpha-amidating monooxygenase
H2-Q5	0.951196	7.98246	0.0154256	0.266041	yes	Up	H2-Q5	histocompatibility 2, Q region locus 5
Fam83d	0.96683	7.98179	0.0153431	0.266041	yes	Up	Fam83d	family with sequence similarity 83, member D
Gm16196	1.13633	7.98013	0.0146887	0.265394	yes	Up	Gm16196	predicted gene 16196
Rab9	1.59726	7.9773	0.0122975	0.257879	yes	Up	Rab9	RAB9, member RAS oncogene family
Batf	2.66585	7.97728	0.00647141	0.242842	yes	Up	Batf	basic leucine zipper transcription factor, ATF-like
C030013C21Rik	3.26128	7.97598	0.00366807	0.217098	yes	Up	C030013C21Rik	RIKEN cDNA C030013C21 gene
Clca3a1	2.51779	7.97529	0.00728584	0.242842	yes	Up	Clca3a1	chloride channel accessory 3A1
Serpine2	1.08849	7.97451	0.0148928	0.265394	yes	Up	Serpine2	serine (or cysteine) peptidase inhibitor, clade E, member 2
Tmtc1	2.03581	7.97382	0.00998941	0.251259	yes	Up	Tmtc1	transmembrane and tetratricopeptide repeat containing 1
Nipsnap1	3.39501	7.9727	0.00110559	0.152266	yes	Up	Nipsnap1	nipsnap homolog 1
Ctnnal1	1.02766	7.96899	0.0151792	0.265394	yes	Up	Ctnnal1	catenin (cadherin associated protein), alpha-like 1
Anxa8	-0.355493	7.96888	0.0211776	0.277502	yes	Up	Anxa8	annexin A8
Khnyn	1.66035	7.96735	0.0120371	0.256512	yes	Up	Khnyn	KH and NYN domain containing
Gm20716	1.11761	7.96709	0.0148672	0.265394	yes	Up	Gm20716	predicted gene 20716
Iqce	1.71191	7.96682	0.011796	0.256182	yes	Up	Iqce	IQ motif containing E
Gm4610	0.260373	7.96535	0.018431	0.272373	yes	Up	Gm4610	predicted gene 4610
Gm54189	1.30985	7.96442	0.0141721	0.265052	yes	Up	Gm54189	predicted gene, 54189
Tdrp	0.278767	7.96356	0.0183537	0.272373	yes	Up	Tdrp	testis development related protein
Gm41498	1.30852	7.96255	0.0142058	0.265052	yes	Up	Gm41498	predicted gene, 41498
Dapp1	2.56741	7.96177	0.00711672	0.242842	yes	Up	Dapp1	dual adaptor for phosphotyrosine and 3-phosphoinositides 1
Cstf2t	0.550972	7.96022	0.0174674	0.269946	yes	Up	Cstf2t	cleavage stimulation factor, 3' pre-RNA subunit 2, tau
Caprin1	1.62047	7.95963	0.0123446	0.257879	yes	Up	Caprin1	cell cycle associated protein 1
Obsl1	-0.0743567	7.95903	0.0201167	0.27558	yes	Up	Obsl1	obscurin-like 1
Pllp	1.24552	7.95846	0.0144941	0.265394	yes	Up	Pllp	plasma membrane proteolipid
LOC102631979	0.153049	7.95724	0.0190958	0.272373	yes	Up	LOC102631979	uncharacterized LOC102631979
Wdr31	1.57848	7.95684	0.0125986	0.257991	yes	Up	Wdr31	WD repeat domain 31
1110059G10Rik	3.21022	7.94751	0.00399531	0.220817	yes	Up	1110059G10Rik	RIKEN cDNA 1110059G10 gene
Rbmx	0.712907	7.94692	0.0170386	0.269577	yes	Up	Rbmx	RNA binding motif protein, X chromosome
Ppp1r2	1.60825	7.94682	0.0125059	0.257991	yes	Up	Ppp1r2	protein phosphatase 1, regulatory inhibitor subunit 2
Mab21l2	0.375892	7.94651	0.0181592	0.272373	yes	Up	Mab21l2	mab-21-like 2
Prox2	0.305391	7.94422	0.0184768	0.272373	yes	Up	Prox2	prospero homeobox 2
Immp1l	1.49925	7.94401	0.0131217	0.259975	yes	Up	Immp1l	IMP1 inner mitochondrial membrane peptidase-like (S. cerevisiae)
Uchl1	1.61155	7.94326	0.0124984	0.257991	yes	Up	Uchl1	ubiquitin carboxy-terminal hydrolase L1
Fam91a1	0.240775	7.94176	0.0187753	0.272373	yes	Up	Fam91a1	family with sequence similarity 91, member A1
Gpr19	0.324669	7.9404	0.0184133	0.272373	yes	Up	Gpr19	G protein-coupled receptor 19
Rnf4	2.54999	7.93989	0.00733939	0.242842	yes	Up	Rnf4	ring finger protein 4
Gjc2	0.657333	7.93972	0.017431	0.269946	yes	Up	Gjc2	gap junction protein, gamma 2
Gpbar1	-0.359361	7.93893	0.0215687	0.277887	yes	Up	Gpbar1	G protein-coupled bile acid receptor 1
Tbc1d15	1.71129	7.93683	0.0120558	0.256512	yes	Up	Tbc1d15	TBC1 domain family, member 15
Klhl24	0.310911	7.93538	0.0185383	0.272373	yes	Up	Klhl24	kelch-like 24
Gm51653	2.19489	7.93398	0.00932874	0.248977	yes	Up	Gm51653	predicted gene, 51653
Tmem241	1.59887	7.93332	0.0126678	0.257991	yes	Up	Tmem241	transmembrane protein 241
Nbr1	1.81401	7.93012	0.0115692	0.254898	yes	Up	Nbr1	NBR1, autophagy cargo receptor
Abca8a	0.100097	7.92894	0.0196874	0.274171	yes	Up	Abca8a	ATP-binding cassette, sub-family A (ABC1), member 8a
Zfp53	1.3256	7.92487	0.0144121	0.265394	yes	Up	Zfp53	zinc finger protein 53
Gm34303	0.662194	7.92445	0.0175773	0.270472	yes	Up	Gm34303	predicted gene, 34303
Maml1	1.58972	7.92116	0.0128082	0.258495	yes	Up	Maml1	mastermind like transcriptional coactivator 1
6330418K02Rik	0.808134	7.91339	0.0167864	0.269577	yes	Up	6330418K02Rik	RIKEN cDNA 6330418K02 gene
Socs5	0.242172	7.9133	0.0190794	0.272373	yes	Up	Socs5	suppressor of cytokine signaling 5
C7	0.301212	7.91023	0.0188069	0.272373	yes	Up	C7	complement component 7
Pdx1	2.61593	7.90973	0.00715558	0.242842	yes	Up	Pdx1	pancreatic and duodenal homeobox 1
Gm16141	0.304372	7.90857	0.0188095	0.272373	yes	Up	Gm16141	predicted gene 16141
Cfap410	1.66196	7.90524	0.0125485	0.257991	yes	Up	Cfap410	cilia and flagella associated protein 410
Usp22	1.81018	7.90409	0.0118212	0.256182	yes	Up	Usp22	ubiquitin specific peptidase 22
Map3k20	2.16033	7.90379	0.0097262	0.250581	yes	Up	Map3k20	mitogen-activated protein kinase kinase kinase 20
Kcnmb2	-0.46264	7.89735	0.0228031	0.279522	yes	Up	Kcnmb2	potassium large conductance calcium-activated channel, subfamily M, beta member 2
Gm32340	1.16686	7.89604	0.0153289	0.266041	yes	Up	Gm32340	predicted gene, 32340
Slc10a5	1.35225	7.8951	0.0145067	0.265394	yes	Up	Slc10a5	solute carrier family 10 (sodium/bile acid cotransporter family), member 5
Gm32064	1.42026	7.89433	0.0140818	0.265052	yes	Up	Gm32064	predicted gene, 32064
Pgam1	4.39208	7.89374	0.000134012	0.075452	yes	Up	Pgam1	phosphoglycerate mutase 1
Aldh6a1	-0.174408	7.89223	0.0211524	0.277502	yes	Up	Aldh6a1	aldehyde dehydrogenase family 6, subfamily A1
Nid1	0.16095	7.8875	0.0197557	0.27452	yes	Up	Nid1	nidogen 1
Rpl22l1	1.44191	7.88722	0.0139904	0.265052	yes	Up	Rpl22l1	ribosomal protein L22 like 1
Asic2	-0.395536	7.88693	0.0223752	0.279522	yes	Up	Asic2	acid-sensing (proton-gated) ion channel 2
Slc22a3	-0.534084	7.88677	0.0236483	0.279522	yes	Up	Slc22a3	solute carrier family 22 (organic cation transporter), member 3
Letmd1	2.7219	7.88205	0.00668466	0.242842	yes	Up	Letmd1	LETM1 domain containing 1
Dagla	1.81792	7.88084	0.0119646	0.256201	yes	Up	Dagla	diacylglycerol lipase, alpha
Prdm16os	1.39424	7.88072	0.0143534	0.265394	yes	Up	Prdm16os	Prdm16 opposite strand transcript
Dlgap2	0.87643	7.8806	0.016756	0.269577	yes	Up	Dlgap2	DLG associated protein 2
Gm7789	-0.244443	7.87972	0.0215896	0.277887	yes	Up	Gm7789	predicted pseudogene 7789
Slc8a1	-0.341233	7.87883	0.0221018	0.279522	yes	Up	Slc8a1	solute carrier family 8 (sodium/calcium exchanger), member 1
Samd14	1.08809	7.87489	0.0158412	0.267159	yes	Up	Samd14	sterile alpha motif domain containing 14
Rangrf	2.62665	7.87437	0.00727892	0.242842	yes	Up	Rangrf	RAN guanine nucleotide release factor
Edrf1	1.36214	7.87436	0.0146233	0.265394	yes	Up	Edrf1	erythroid differentiation regulatory factor 1
Edn2	1.32521	7.87155	0.0148938	0.265394	yes	Up	Edn2	endothelin 2
Ell2	2.13723	7.87117	0.0101183	0.251544	yes	Up	Ell2	elongation factor for RNA polymerase II 2
C130036L24Rik	1.80214	7.86987	0.0121542	0.257317	yes	Up	C130036L24Rik	RIKEN cDNA C130036L24 gene
Usp1	2.64729	7.86841	0.00719807	0.242842	yes	Up	Usp1	ubiquitin specific peptidase 1
Rsph9	0.306081	7.86772	0.0192467	0.273679	yes	Up	Rsph9	radial spoke head 9 homolog (Chlamydomonas)
Sumo2	0.621892	7.86678	0.0182535	0.272373	yes	Up	Sumo2	small ubiquitin-like modifier 2
Gm52041	-0.21943	7.86589	0.0215917	0.277887	yes	Up	Gm52041	predicted gene, 52041
Ccr10	1.39788	7.86571	0.0144861	0.265394	yes	Up	Ccr10	chemokine (C-C motif) receptor 10
Ptges	2.99212	7.86477	0.00230504	0.195421	yes	Up	Ptges	prostaglandin E synthase
Tceal8	0.542367	7.86426	0.0184976	0.272373	yes	Up	Tceal8	transcription elongation factor A (SII)-like 8
2810408I11Rik	1.07165	7.86289	0.0160544	0.267874	yes	Up	2810408I11Rik	RIKEN cDNA 2810408I11 gene
Apoc1	0.0169859	7.86238	0.0209641	0.277096	yes	Up	Apoc1	apolipoprotein C-I
Scfd2	1.46152	7.8619	0.0141105	0.265052	yes	Up	Scfd2	Sec1 family domain containing 2
Nlgn1	0.375979	7.86091	0.0190306	0.272373	yes	Up	Nlgn1	neuroligin 1
Lsm10	1.81463	7.85675	0.0121619	0.257317	yes	Up	Lsm10	U7 snRNP-specific Sm-like protein LSM10
Gm33178	2.18106	7.8556	0.00997287	0.251259	yes	Up	Gm33178	predicted gene, 33178
Ccdc77	0.847597	7.85232	0.017203	0.269577	yes	Up	Ccdc77	coiled-coil domain containing 77
Tgoln1	2.50349	7.85128	0.00813385	0.245334	yes	Up	Tgoln1	trans-golgi network protein
Tmem43	1.23906	7.84998	0.0155084	0.266041	yes	Up	Tmem43	transmembrane protein 43
Dcun1d2	1.38772	7.84829	0.0147065	0.265394	yes	Up	Dcun1d2	DCN1, defective in cullin neddylation 1, domain containing 2 (S. cerevisiae)
Rsl1d1	0.292374	7.84725	0.0195208	0.274171	yes	Up	Rsl1d1	ribosomal L1 domain containing 1
Sirt4	0.972329	7.84609	0.0166252	0.269577	yes	Up	Sirt4	sirtuin 4
Abitram	1.52648	7.84431	0.0138624	0.265052	yes	Up	Abitram	actin binding transcription modulator
Col6a1	1.43814	7.84208	0.0144043	0.265394	yes	Up	Col6a1	collagen, type VI, alpha 1
Cd320	2.40064	7.83649	0.00877738	0.248031	yes	Up	Cd320	CD320 antigen
Gm52705	0.221391	7.83638	0.0200233	0.275139	yes	Up	Gm52705	predicted gene, 52705
Gm51742	0.355902	7.83558	0.019402	0.27415	yes	Up	Gm51742	predicted gene, 51742
Capn8	0.426108	7.83408	0.0191851	0.273195	yes	Up	Capn8	calpain 8
Tex2	0.879023	7.83358	0.0172507	0.269577	yes	Up	Tex2	testis expressed gene 2
Gsr	1.85481	7.83231	0.0121989	0.257561	yes	Up	Gsr	glutathione reductase
Heyl	0.458003	7.8309	0.01909	0.272373	yes	Up	Heyl	hairy/enhancer-of-split related with YRPW motif-like
Rad51b	-0.288591	7.82993	0.0223617	0.279522	yes	Up	Rad51b	RAD51 paralog B
Gjb2	1.03974	7.82567	0.0165592	0.269577	yes	Up	Gjb2	gap junction protein, beta 2
Fzd6	-0.372194	7.82118	0.0229797	0.279522	yes	Up	Fzd6	frizzled class receptor 6
Kcnk6	1.17903	7.81904	0.0160666	0.267874	yes	Up	Kcnk6	potassium inwardly-rectifying channel, subfamily K, member 6
Mpc1	3.67031	7.81811	0.000782264	0.140683	yes	Up	Mpc1	mitochondrial pyruvate carrier 1
Ptpru	0.219196	7.81618	0.0202569	0.275942	yes	Up	Ptpru	protein tyrosine phosphatase, receptor type, U
Napepld	0.864941	7.81552	0.0174612	0.269946	yes	Up	Napepld	N-acyl phosphatidylethanolamine phospholipase D
Ggact	2.17846	7.81534	0.0102741	0.251544	yes	Up	Ggact	gamma-glutamylamine cyclotransferase
Thap1	2.01948	7.81446	0.0113425	0.254687	yes	Up	Thap1	THAP domain containing, apoptosis associated protein 1
Cp	0.368499	7.81384	0.019568	0.274171	yes	Up	Cp	ceruloplasmin
Ly6g2	2.08371	7.81237	0.0109222	0.254197	yes	Up	Ly6g2	lymphocyte antigen 6 complex, locus G2
Mylip	0.517942	7.81227	0.0191209	0.272458	yes	Up	Mylip	myosin regulatory light chain interacting protein
Palm3	-0.613014	7.81207	0.0255359	0.281906	yes	Up	Palm3	paralemmin 3
Klhl8	0.642426	7.81193	0.0188175	0.272373	yes	Up	Klhl8	kelch-like 8
Rfx5	0.888198	7.81034	0.0174349	0.269946	yes	Up	Rfx5	regulatory factor X, 5 (influences HLA class II expression)
Nbeal1	1.69507	7.80977	0.0132092	0.260103	yes	Up	Nbeal1	neurobeachin like 1
Lrrcc1	-0.314362	7.80902	0.02278	0.279522	yes	Up	Lrrcc1	leucine rich repeat and coiled-coil domain containing 1
Cd44	2.24322	7.80728	0.0099251	0.2508	yes	Up	Cd44	CD44 antigen
Pde4dip	1.40971	7.80684	0.0149298	0.265394	yes	Up	Pde4dip	phosphodiesterase 4D interacting protein (myomegalin)
Arhgap24	1.19457	7.80387	0.0161385	0.268235	yes	Up	Arhgap24	Rho GTPase activating protein 24
Myo19	1.72711	7.80333	0.0130891	0.259975	yes	Up	Myo19	myosin XIX
Mab21l4	0.691382	7.80299	0.01866	0.272373	yes	Up	Mab21l4	mab-21-like 4
Taf11	1.55453	7.80288	0.0140818	0.265052	yes	Up	Taf11	TATA-box binding protein associated factor 11
Acyp2	-0.150618	7.80035	0.0220809	0.279522	yes	Up	Acyp2	acylphosphatase 2, muscle type
Crispld2	3.59841	7.79996	0.000913543	0.144314	yes	Up	Crispld2	cysteine-rich secretory protein LCCL domain containing 2
Zfp511	1.42141	7.79781	0.0149515	0.265394	yes	Up	Zfp511	zinc finger protein 511
Gm32234	1.39248	7.79738	0.0151806	0.265394	yes	Up	Gm32234	predicted gene, 32234
Tspyl4	1.13282	7.79587	0.016443	0.269577	yes	Up	Tspyl4	TSPY-like 4
Gm17197	0.72324	7.79507	0.018566	0.272373	yes	Up	Gm17197	predicted gene 17197
Rtraf	2.16941	7.79174	0.0105139	0.252587	yes	Up	Rtraf	RNA transcription, translation and transport factor
Gm29773	0.789227	7.7912	0.0181925	0.272373	yes	Up	Gm29773	predicted gene, 29773
Rims3	0.1514	7.79074	0.0209373	0.277096	yes	Up	Rims3	regulating synaptic membrane exocytosis 3
Peli1	1.67007	7.79045	0.0135033	0.261931	yes	Up	Peli1	pellino 1
Pdgfra	0.914127	7.79041	0.0174694	0.269946	yes	Up	Pdgfra	platelet derived growth factor receptor, alpha polypeptide
Ints12	0.512803	7.7902	0.0193591	0.273864	yes	Up	Ints12	integrator complex subunit 12
Flt4	0.175873	7.78948	0.020758	0.276551	yes	Up	Flt4	FMS-like tyrosine kinase 4
Adamts1	0.134588	7.78943	0.0210109	0.277096	yes	Up	Adamts1	a disintegrin-like and metallopeptidase (reprolysin type) with thrombospondin type 1 motif, 1
Tmem150c	-0.358728	7.78289	0.0233605	0.279522	yes	Up	Tmem150c	transmembrane protein 150C
Slc1a4	0.938658	7.77737	0.0175211	0.269985	yes	Up	Slc1a4	solute carrier family 1 (glutamate/neutral amino acid transporter), member 4
Gm38649	2.90624	7.7771	0.00625167	0.241419	yes	Up	Gm38649	predicted gene, 38649
Duox2	3.71804	7.77489	0.00260534	0.200305	yes	Up	Duox2	dual oxidase 2
Haus1	1.64156	7.7747	0.0138264	0.265052	yes	Up	Haus1	HAUS augmin-like complex, subunit 1
Gdf10	-0.331831	7.77453	0.0232633	0.279522	yes	Up	Gdf10	growth differentiation factor 10
Gm39401	1.44069	7.77385	0.0150541	0.265394	yes	Up	Gm39401	predicted gene, 39401
Fabp3	1.05601	7.77377	0.0170183	0.269577	yes	Up	Fabp3	fatty acid binding protein 3, muscle and heart
4930403D09Rik	-0.473215	7.77307	0.0244146	0.279522	yes	Up	4930403D09Rik	RIKEN cDNA 4930403D09 gene
Gm52800	-0.226252	7.77204	0.0227541	0.279522	yes	Up	Gm52800	predicted gene, 52800
Lta	1.23485	7.77106	0.0163315	0.269577	yes	Up	Lta	lymphotoxin A
Gramd1c	1.42307	7.76812	0.0152199	0.265634	yes	Up	Gramd1c	GRAM domain containing 1C
Setd7	1.46473	7.76775	0.0149607	0.265394	yes	Up	Setd7	SET domain containing (lysine methyltransferase) 7
Nphp1	-0.107781	7.76644	0.0223436	0.279522	yes	Up	Nphp1	nephronophthisis 1 (juvenile) homolog (human)
Tpmt	0.22231	7.76604	0.0208152	0.276551	yes	Up	Tpmt	thiopurine methyltransferase
Lrrc8b	0.541682	7.766	0.0195917	0.274171	yes	Up	Lrrc8b	leucine rich repeat containing 8 family, member B
Gprasp2	0.359619	7.76539	0.0201866	0.275886	yes	Up	Gprasp2	G protein-coupled receptor associated sorting protein 2
Rps6kc1	2.51403	7.76392	0.00867432	0.248009	yes	Up	Rps6kc1	ribosomal protein S6 kinase polypeptide 1
2610306M01Rik	0.564651	7.76365	0.0195627	0.274171	yes	Up	2610306M01Rik	RIKEN cDNA 2610306M01 gene
Trim40	0.72322	7.7622	0.0189281	0.272373	yes	Up	Trim40	tripartite motif-containing 40
Hspa1a	1.09657	7.76157	0.0169482	0.269577	yes	Up	Hspa1a	heat shock protein 1A
Fancd2	0.918401	7.76149	0.0177605	0.271298	yes	Up	Fancd2	Fanconi anemia, complementation group D2
Yae1d1	0.450246	7.76119	0.0199035	0.274854	yes	Up	Yae1d1	Yae1 domain containing 1
Wbscr25	1.19389	7.75923	0.0166236	0.269577	yes	Up	Wbscr25	Williams Beuren syndrome chromosome region 25 (human)
Ppp2cb	1.35444	7.75886	0.015797	0.266823	yes	Up	Ppp2cb	protein phosphatase 2 (formerly 2A), catalytic subunit, beta isoform
Lamtor3	1.03682	7.75882	0.0172279	0.269577	yes	Up	Lamtor3	late endosomal/lysosomal adaptor, MAPK and MTOR activator 3
Pomt2	2.95562	7.75486	0.00611047	0.239871	yes	Up	Pomt2	protein-O-mannosyltransferase 2
Gstm7	2.12978	7.75481	0.0111112	0.254323	yes	Up	Gstm7	glutathione S-transferase, mu 7
Gm5527	0.337361	7.75392	0.0204002	0.275972	yes	Up	Gm5527	predicted gene 5527
Cox18	2.44829	7.75357	0.0090977	0.248789	yes	Up	Cox18	cytochrome c oxidase assembly protein 18
Lrrc51	1.36564	7.75218	0.0157785	0.266823	yes	Up	Lrrc51	leucine rich repeat containing 51
Nova2	1.05865	7.75026	0.01725	0.269577	yes	Up	Nova2	NOVA alternative splicing regulator 2
Tmc3	0.666087	7.74977	0.0194452	0.274171	yes	Up	Tmc3	transmembrane channel-like gene family 3
Lrfn4	1.1352	7.74884	0.0169294	0.269577	yes	Up	Lrfn4	leucine rich repeat and fibronectin type III domain containing 4
Ccdc69	-0.0571388	7.74692	0.0224536	0.279522	yes	Up	Ccdc69	coiled-coil domain containing 69
Dtna	-0.0061552	7.74543	0.0223731	0.279522	yes	Up	Dtna	dystrobrevin alpha
Slc43a1	0.330175	7.74531	0.0205015	0.275972	yes	Up	Slc43a1	solute carrier family 43, member 1
Dusp18	0.336345	7.74517	0.02048	0.275972	yes	Up	Dusp18	dual specificity phosphatase 18
Adamtsl4	0.504496	7.74408	0.0198906	0.274854	yes	Up	Adamtsl4	ADAMTS-like 4
Chrdl1	-0.615209	7.74274	0.0263818	0.283389	yes	Up	Chrdl1	chordin-like 1
Pgm3	1.40446	7.74067	0.0156435	0.266434	yes	Up	Pgm3	phosphoglucomutase 3
Adamts4	-0.374317	7.74039	0.0240138	0.279522	yes	Up	Adamts4	a disintegrin-like and metallopeptidase (reprolysin type) with thrombospondin type 1 motif, 4
Sik1	-0.018656	7.73775	0.0224813	0.279522	yes	Up	Sik1	salt inducible kinase 1
Bmp7	0.958622	7.73761	0.0178278	0.271298	yes	Up	Bmp7	bone morphogenetic protein 7
Pdia3	2.3633	7.73759	0.00971401	0.250581	yes	Up	Pdia3	protein disulfide isomerase associated 3
Zfp84	1.86406	7.73651	0.013001	0.259975	yes	Up	Zfp84	zinc finger protein 84
Ifi44	0.307755	7.73464	0.0207483	0.276551	yes	Up	Ifi44	interferon-induced protein 44
Impa1	3.11335	7.73349	0.00539459	0.235029	yes	Up	Impa1	inositol (myo)-1(or 4)-monophosphatase 1
Fam117b	1.5614	7.73297	0.0147007	0.265394	yes	Up	Fam117b	family with sequence similarity 117, member B
Adcy3	0.667324	7.73257	0.0195832	0.274171	yes	Up	Adcy3	adenylate cyclase 3
Ccndbp1	1.25742	7.73173	0.0166841	0.269577	yes	Up	Ccndbp1	cyclin D-type binding-protein 1
Kirrel	0.828835	7.72816	0.0186285	0.272373	yes	Up	Kirrel	kirre like nephrin family adhesion molecule 1
2900041M22Rik	0.0880448	7.72723	0.0221059	0.279522	yes	Up	2900041M22Rik	RIKEN cDNA 2900041M22 gene
Lamb1	2.7215	7.72613	0.00371629	0.218188	yes	Up	Lamb1	laminin B1
3930402G23Rik	1.30027	7.72487	0.0165678	0.269577	yes	Up	3930402G23Rik	RIKEN cDNA 3930402G23 gene
Kcne4	-0.435207	7.72385	0.0246791	0.279765	yes	Up	Kcne4	potassium voltage-gated channel, Isk-related subfamily, gene 4
[truncated: 2,272 more rows]

## Sheet: LAPST VS LAPG
Table S3. Up and Down-regulated genes between LAPST vs LAPG.
[truncated: 2,978 more rows]
