# Supplementary material for: Novel Synergistic Probiotic Intervention: Transcriptomic and Metabolomic Analysis Reveals Ameliorative Effects on Immunity, Gut Barrier, and Metabolism of Mice during Salmonella typhimurium Infection
Source: Genes (Basel). 2024 Mar 29;15(4):435. doi: 10.3390/genes15040435 (PMC11050207; doi:10.3390/genes15040435)
Supplement: Supplementary file 1 [file genes-15-00435-s001.zip › Supplementary Table 4.xlsx]

## Sheet: Sheet1
Table S4. Up-regulated Genes involved in immunity
Gene	logCPM	log2FC	pvalue	FDR	significant	Name	Description
Traf6	0.920514	8.34373	0.0125144	0.257991	yes	Traf6	TNF receptor-associated factor 6
Tnfrsf19	0.16167	8.74471	0.0123572	0.257879	yes	Tnfrsf19	tumor necrosis factor receptor superfamily, member 19
Tnfrsf19	0.16167	8.74471	0.0123572	0.257879	yes	Tnfrsf19	tumor necrosis factor receptor superfamily, member 19
Tnfsf13os	3.9849	7.03226	0.00445766	0.227103	yes	Tnfsf13os	tumor necrosis factor (ligand) superfamily, member 13, opposite strand
Tnfrsf18	0.611354	6.98628	0.0304507	0.290459	yes	Tnfrsf18	tumor necrosis factor receptor superfamily, member 18
Trap1	4.2199	6.25643	0.000970801	0.146252	yes	Trap1	TNF receptor-associated protein 1
Cd9	3.65658	10.7167	0.000100813	0.0691768	yes	Cd9	CD9 antigen
Cd99l2	2.70063	9.65255	0.00151032	0.166652	yes	Cd99l2	CD99 antigen-like 2
Il6ra	1.2721	5.49304	0.0480377	0.32906	yes	Il6ra	interleukin 6 receptor, alpha
Il18bp	3.16241	8.49502	0.00248412	0.200305	yes	Il18bp	interleukin 18 binding protein
Il17re	0.920482	8.33043	0.0126014	0.257991	yes	Il17re	interleukin 17 receptor E
Il22ra2	0.538454	7.15358	0.0278449	0.286848	yes	Il22ra2	interleukin 22 receptor, alpha 2
Il-10	1.64245	6.94268	0.024114	0.279522	yes	Il-10r	interleukin 10
Traf3	1.84525	6.15647	0.0387615	0.313028	yes	Traf3	TNF receptor-associated factor 3
Traf4	4.03855	3.30767	0.0494219	0.331259	yes	Traf4	TNF receptor associated factor 4
Traf6	0.920514	8.34373	0.0125144	0.257991	yes	Traf6	TNF receptor-associated factor 6
Tnfsf13os	3.9849	7.03226	0.00445766	0.227103	yes	Tnfsf13os	tumor necrosis factor (ligand) superfamily, member 13, opposite strand
Ccl8	0.0943916	8.88242	0.00737383	0.242968	yes	Ccl8	chemokine (C-C motif) ligand 8
Ccl22	1.82597	8.04506	0.0106484	0.252632	yes	Ccl22	chemokine (C-C motif) ligand 22
Ccl19-ps1	-0.611235	7.71524	0.0267577	0.284061	yes	Ccl19-ps1	chemokine (C-C motif) ligand 19, pseudogene 1
Ccl9	1.88407	7.61423	0.0140322	0.265052	yes	Ccl9	chemokine (C-C motif) ligand 9
Ccl20	1.43196	6.70109	0.0302553	0.289727	yes	Ccl20	chemokine (C-C motif) ligand 20
Ccl17	0.479314	6.5975	0.0383023	0.312451	yes	Ccl17	chemokine (C-C motif) ligand 17
Ccl19-ps1	-0.611235	7.71524	0.0267577	0.284061	yes	Ccl19-ps1	chemokine (C-C motif) ligand 19, pseudogene 1
Cd164	1.38642	6.04387	0.0462894	0.325881	yes	Cd164	CD164 antigen
Sod1	8.39453	1.77325	0.0356033	0.303682	yes	Sod1	superoxide dismutase 1, soluble

## Sheet: Sheet2
Table S4. Up-regulated Genes involved in Gut barrier integrity.
Gene	logCPM	log2FC	pvalue	FDR	significant	Name	Description
Cldn1	7.82712	2.1776	0.0164588	0.269577	yes	Cldn1	claudin 1
Cldnd1	1.50583	7.04042	0.0236715	0.279522	yes	Cldnd1	claudin domain containing 1
Cldn23	0.516998	6.4179	0.0424664	0.319114	yes	Cldn23	claudin 23
Ctnnb1	3.7197	8.78126	0.000820087	0.140683	yes	Ctnnb1	catenin (cadherin associated protein), beta 1
Ctnnal1	1.02766	7.96899	0.0151792	0.265394	yes	Ctnnal1	catenin (cadherin associated protein), alpha-like 1
Ctnnd1	1.83401	7.36853	0.0169302	0.269577	yes	Ctnnd1	catenin (cadherin associated protein), delta 1
Lum	-0.644018	6.56861	0.0471408	0.327044	yes	Lum	lumican
Hspb2	-0.190743	6.28	0.0495411	0.331438	yes	Hspb2	heat shock protein 2
Hspa9	2.81662	10.0215	0.000942419	0.146252	yes	Hspa9	heat shock protein 9
Hspa5	3.74727	8.84843	0.000730327	0.139658	yes	Hspa5	heat shock protein 5
Hspa14	3.14687	8.78205	0.00191571	0.184965	yes	Hspa14	heat shock protein 14
Hspb6	2.18029	8.73453	0.00515755	0.232536	yes	Hspb6	heat shock protein, alpha-crystallin-related, B6
Gsta3	-0.21385	6.54327	0.0432546	0.321046	yes	Gsta3	glutathione S-transferase, alpha 3
Gsta4	4.11619	5.55477	0.00261941	0.200305	yes	Gsta4	glutathione S-transferase, alpha 4
Gsta2	0.121917	7.59441	0.0235183	0.279522	yes	Gsta2	glutathione S-transferase, alpha 2 (Yc2)
Clca3a1	2.51779	7.97529	0.00728584	0.242842	yes	Clca3a1	chloride channel accessory 3A1
Muc3a	3.35138	8.95208	0.001224	0.15626	yes	Muc3a	mucin 3A, cell surface associated
Itgal	1.5671	6.25836	0.0386986	0.313028	yes	Itgal	integrin alpha L

## Sheet: Sheet3
Table S4. Up-regulated Genes involved in Tissue Homeostasis and Metabolism.
Gene	logCPM	log2FC	pvalue	FDR	significant	Name	Description
Acsl4	-0.431533	6.78209	0.0399539	0.31519	yes	Acsl4	acyl-CoA synthetase long-chain family member 4
Acsl1	3.08159	5.44973	0.0133395	0.260389	yes	Acsl1	acyl-CoA synthetase long-chain family member 1
Adcy3	0.667324	7.73257	0.0195832	0.274171	yes	Adcy3	adenylate cyclase 3
Adcy6	5.05547	10.7039	1.55e-06	0.00833116	yes	Adcy6	adenylate cyclase 6
Cox7a2	4.06036	3.73786	0.0272209	0.285989	yes	Cox7a2	cytochrome c oxidase subunit 7A2
Cox18	2.44829	7.75357	0.0090977	0.248789	yes	Cox18	cytochrome c oxidase assembly protein 18
Cox8b	0.167373	6.37421	0.0451994	0.323961	yes	Cox8b	cytochrome c oxidase subunit 8B
Cox6a1	9.69886	1.5478	0.0383518	0.312451	yes	Cox6a1	cytochrome c oxidase subunit 6A1
Cox8a	9.57348	1.53203	0.0425102	0.319114	yes	Cox8a	cytochrome c oxidase subunit 8A
Cox7a1	8.60029	2.04287	0.0146175	0.265394	yes	Cox7a1	cytochrome c oxidase subunit 7A1
Cox7a2	4.06036	3.73786	0.0272209	0.285989	yes	Cox7a2	cytochrome c oxidase subunit 7A2
Cyp2s1	3.65114	6.11152	0.00442299	0.226916	yes	Cyp2s1	cytochrome P450, family 2, subfamily s, polypeptide 1
Cyp2b10	3.42147	4.39223	0.0364194	0.306859	yes	Cyp2b10	cytochrome P450, family 2, subfamily b, polypeptide 10
Agpat4	4.08261	9.44499	0.000178741	0.0863751	yes	Agpat4	1-acylglycerol-3-phosphate O-acyltransferase 4 (lysophosphatidic acid acyltransferase, delta)
Uck2	4.29379	7.43946	0.000343463	0.113704	yes	Uck2	uridine-cytidine kinase 2
