# Supplementary material for: Novel Synergistic Probiotic Intervention: Transcriptomic and Metabolomic Analysis Reveals Ameliorative Effects on Immunity, Gut Barrier, and Metabolism of Mice during Salmonella typhimurium Infection
Source: Genes (Basel). 2024 Mar 29;15(4):435. doi: 10.3390/genes15040435 (PMC11050207; doi:10.3390/genes15040435)
Supplement: Supplementary file 1 [file genes-15-00435-s001.zip › Supplementary Table 5.xlsx]

## Sheet: Sheet1
Table S5. Up and Down-regulated Go terms in LAPST vs CPG group.
Ontology	up/down	Gene number	Genes
BP	down	211	Gm39251; Slc23a1; Llph-ps2; Zfp110; Snx2; Gm15526; Btbd3; Gm4786; Srd5a3; Fhit; Cyp46a1; H4c17; Egr2; Gm12816; Gm52512; H4c2; Togaram2; Rplp2-ps1; Ercc6l2; 3425401B19Rik; Arhgap42; Usp28; Alg14; Alg1; Entpd4b; Abcc2; Ppp1r3d; Ctrb1; Cul2; Il20rb; Notch4; Mn1; Amer1; Gm8062; Ighv1-59; Ghrl; Gm53330; 4921515E04Rik; Saal1; Dhtkd1; Amn; Syn1; Ttf2; Tssk4; Tchh; Tada1; Gm38594; Adamts19; Chd7; Cept1; …
BP	up	1843	Msrb3; Cdh5; Tmem30a; Evc; Traf6; Odf2l; Accs; Trf; Adcy3; Exo5; Slc10a4; Rassf5; Car11; Fabp3; Kif4; Rasgef1c; Cenpa; Ipo4; Syp; Zfp280b; Crispld2; Maip1; Kcna3; Zfp991; Gphn; Cd81; Dnai4; Peli1; Scgb3a1; Slit3; Errfi1; Pcm1; Zbtb34; Arhgap31; Ifi47; Med9; Tubb6; Lamb2; Prpf40a; Ttc28; Cd1d1; Cep72; Gm30251; Uck2; Sgcb; Ces1e; Trap1; Gm33250; Fcgr1; Pxylp1; Itga8; Cyp4f40; Ifih1; H6pd; Prps2; Rp…
CC	down	227	Emilin3; Gramd1b; Lmtk3; Slc23a1; Snx2; Llph-ps2; Zfp110; Gm15526; Il21r; Gm42081; Btbd3; Gm4786; Gm53808; Srd5a3; Fhit; Cyp46a1; H4c17; Egr2; Gm12816; LOC115486430; Gm40227; H4c2; Togaram2; Rplp2-ps1; Ercc6l2; Alg14; 3425401B19Rik; Alg1; Usp28; Entpd4b; Gm32817; Abcc2; Gm6566; Ctrb1; Ppp1r3d; B230220B15Rik; Cdhr1; Cul2; Il20rb; Efnb3; Amer1; Notch4; Mn1; Gm8062; Ighv1-59; Ghrl; Gm46660; 4921515E…
CC	up	2022	Msrb3; Cdh5; Tmem30a; Evc; Traf6; Enah; Odf2l; Trf; Adcy3; Exo5; Slc10a4; Rab2b; Smim8; Hoxb6; Car11; Fabp3; Kif4; Cenpa; Ipo4; Syp; Zfp280b; Crispld2; Maip1; Kcna3; Gphn; Cd81; Dnai4; Peli1; Scgb3a1; Slit3; Errfi1; Pcm1; Zbtb34; Pxmp2; Arhgap31; Ifi47; Med9; Tubb6; Lamb2; Sntg2; Gm51543; Ttc28; Cd1d1; Cep72; Gm30251; Sgcb; Ces1e; Gm33250; Zfp512b; Fcgr1; Pxylp1; Tmem50b; Itga8; Gm54104; Cyp4f40;…
MF	down	212	Emilin3; Gm39251; Lmtk3; Slc23a1; Snx2; Zfp110; Llph-ps2; Gm15526; Il21r; Btbd3; Gm53808; Gm4786; Srd5a3; Fhit; Cyp46a1; H4c17; Egr2; Gm12816; Gm52512; H4c2; Ercc6l2; Togaram2; Rplp2-ps1; Usp28; Alg1; Arhgap42; Entpd4b; Abcc2; Matk; Ppp1r3d; B230220B15Rik; Ctrb1; Cul2; Il20rb; Amer1; Notch4; Gm8062; Ighv1-59; Ghrl; 4921515E04Rik; Ly6m; A730099G02Rik; Ttf2; Syn1; Dhtkd1; Amn; Tssk4; Tchh; Adamts19…
MF	up	1871	Msrb3; Cdh5; Traf6; Enah; Accs; Trf; Adcy3; Exo5; Slc10a4; Rab2b; Rassf5; Hoxb6; Car11; Fabp3; Kif4; Rasgef1c; Cenpa; Ipo4; Syp; Zfp280b; Crispld2; Maip1; Prss23; Kcna3; Zfp991; Gphn; Cd81; Dnai4; Peli1; Scgb3a1; Slit3; Errfi1; Zbtb34; Arhgap31; Ifi47; Med9; Tubb6; Lamb2; Sntg2; Ttc28; Acyp1; Fkbp3; Cd1d1; Uck2; Ces1e; Trap1; Gm33250; Fcgr1; Pxylp1; Itga8; Cyp4f40; Ifih1; H6pd; Prps2; Rps15a-ps3;…
Total	down	266	Emilin3; Gm39251; Lmtk3; Gramd1b; Slc23a1; Llph-ps2; Zfp110; Snx2; Gm15526; Il21r; Gm42081; Btbd3; Gm4786; Gm53808; Srd5a3; Fhit; Cyp46a1; H4c17; Egr2; Gm12816; LOC115486430; Gm40227; Gm52512; H4c2; Ercc6l2; Rplp2-ps1; Togaram2; 3425401B19Rik; Arhgap42; Usp28; Alg14; Alg1; Entpd4b; Gm32817; Abcc2; Matk; Ppp1r3d; Ctrb1; B230220B15Rik; Gm6566; Cdhr1; Cul2; Il20rb; Efnb3; Notch4; Mn1; Amer1; Gm8062;…
