# Supplementary material for: Novel Synergistic Probiotic Intervention: Transcriptomic and Metabolomic Analysis Reveals Ameliorative Effects on Immunity, Gut Barrier, and Metabolism of Mice during Salmonella typhimurium Infection
Source: Genes (Basel). 2024 Mar 29;15(4):435. doi: 10.3390/genes15040435 (PMC11050207; doi:10.3390/genes15040435)
Supplement: Supplementary file 1 [file genes-15-00435-s001.zip › Supplementary Table 6.xlsx]

## Sheet: G0-BP
Table S6. Enriched GO-BP terms in LAPST vs CPG group
ID	Description	GeneRatio	pvalue	geneID	Count
GO:0035295	tube development	141/2054	4.36097e-08	Parva/Mgp/Smpd3/Rnf213/Fgf1/Dab1/Kcnq1/Ctnnb1/Crispld2/Wnt5a/Bmp4/Ccn1/Atp2b4/Fgf9/Tab1/Arg2/Mecp2/Zc3h12a/Smoc2/Rhoj/Hpgd/Ltbp3/Col15a1/Adgra2/Hspb6/Lama1/Fkbpl/Map3k7/Sec24b/Cyp1a1/Acvrl1/Yipf6/Pdx1/Nr4a1/Nrarp/Ddah1/Nrp1/Rgcc/Serpinf1/Fstl3/Adgrg1/Cul7/Adgrf5/C130046K22Rik/Cdh5/Traf6/Ubp1/Wnt9b/Ep300/Intu/Tbx2/C6/Itgb1/Nfia/Smad9/Nus1/Ccdc134/Edn2/Snora73b/Foxh1/Fzd1/Cdh13/Arhgap24/Thbs2/Ar/Ig…	141
GO:0019637	organophosphate metabolic process	134/2054	6.57494e-08	Adcy6/Elovl6/Smpd3/Pgam1/Acot7/Agpat4/Hk1/Mtch2/Uck2/Ampd2/Pdhx/Acp6/Inpp5j/Slc27a1/Mpc1/Acadsb/Nme6/Pgap3/Entpd4/Ppip5k1/Pigg/Gnpat/Fdps/Fgfr3/Abca2/Dnajc30/Mecp2/Prkn/Hmgcr/Dolk/Mocs2/Pyurf/H6pd/Pisd-ps1/Dgkb/Impa1/Pank1/Itpa/Pld1/Gtpbp1/Mtmr7/Plpp5/Gphn/Cept1/Serinc1/Ldhd/Entpd4b/Dgkq/Pigv/Adpgk/Ehhadh/Ippk/Pgap2/Adgrf5/Proca1/Thtpa/Pdxp/Ep300/Pigl/Acsl1/Gucy1a1/Acsm5/Nus1/Eno2/Gm5867/Pla2g5/I…	134
GO:0030323	respiratory tube development	41/2054	7.96149e-08	Mgp/Smpd3/Ctnnb1/Crispld2/Wnt5a/Bmp4/Fgf9/Tab1/Ltbp3/Lama1/Sec24b/Fstl3/Ep300/Edn2/Igf1/Pdgfra/Adamts2/Flt4/Nos3/Aldh1a2/Spry2/Tulp3/Nphp3/Pitx2/Elk1/Abca3/Errfi1/Lipa/Dhcr7/Grhl2/Nog/Slc23a1/Hhex/Pkd1/Stra6/Lif/Ascl1/Creb1/Ccn2/Lox/Traf4	41
GO:0060541	respiratory system development	43/2054	2.00509e-07	Mgp/Smpd3/Ctnnb1/Crispld2/Wnt5a/Bmp4/Fgf9/Tab1/Ltbp3/Lama1/Sec24b/Disp1/Fstl3/Ep300/Edn2/Wdpcp/Igf1/Pdgfra/Chd7/Adamts2/Flt4/Nos3/Aldh1a2/Spry2/Tulp3/Nphp3/Pitx2/Elk1/Abca3/Errfi1/Lipa/Dhcr7/Grhl2/Nog/Slc23a1/Hhex/Pkd1/Stra6/Lif/Ascl1/Creb1/Ccn2/Lox	43
GO:0030324	lung development	39/2054	4.62247e-07	Mgp/Smpd3/Ctnnb1/Crispld2/Wnt5a/Bmp4/Fgf9/Tab1/Ltbp3/Lama1/Sec24b/Fstl3/Ep300/Edn2/Igf1/Pdgfra/Adamts2/Flt4/Nos3/Aldh1a2/Spry2/Nphp3/Pitx2/Elk1/Abca3/Errfi1/Lipa/Dhcr7/Grhl2/Nog/Slc23a1/Hhex/Pkd1/Stra6/Lif/Ascl1/Creb1/Ccn2/Lox	39
GO:0060322	head development	97/2054	5.49045e-07	Gdpd5/Dab1/Snph/Hspa5/Ctnnb1/Crispld2/Eml1/Phf8/Wnt5a/Bmp4/Cenpf/Gnao1/Gnpat/Atp2b4/Egr2/Herc1/Dnajc30/Mecp2/Rab18/Sec24b/Pdss2/Itga8/Nav2/Eif2b3/Slc38a2/Pcm1/Nrp1/Adgrg1/Csnk2a1-ps3/Inhba/Rtn4rl2/Wnt9b/Ep300/Itgb1/Smad9/Ccdc134/Arf4/Gm32340/Igf1/Pdgfra/Fancd2/Gas8/Hoxb2/Notch3/Chd7/Plxna2/Bag3/Synj2/Ghrh/Slc8a1/Fzd6/Npy/Mast1/Aldh1a2/Cep290/Amigo1/Tulp3/Bnip3/Pitx2/Ephb3/Meis3/Adcy1/Bmerb1/Trnp1…	97
GO:0007417	central nervous system development	117/2054	6.80831e-07	Gdpd5/Dab1/Snph/Hspa5/Ctnnb1/Eml1/Phf8/Wnt5a/Bmp4/Lamb2/Cenpf/Gnao1/Gnpat/Marcks/Atp2b4/Egr2/Herc1/Tenm4/Dnajc30/Mecp2/Rab18/Adgra2/Sec24b/Pdss2/Itga8/Nav2/Pdx1/Eif2b3/Slc38a2/Pcm1/Gsn/Ndn/Aldh5a1/Nrp1/Ror2/Adgrg1/Lamc3/Csnk2a1-ps3/Inhba/Gm32342/Rtn4rl2/Wnt9b/Intu/Itgb1/Smad9/Ccdc134/Arf4/Gm32340/Cldn3/Vstm5/Igf1/Nova2/Fancd2/Gas8/Hoxb2/Notch3/Chd7/Plxna2/Bag3/Tmem98/Suz12/Synj2/Ghrh/Slc8a1/Fzd6/…	117
GO:0042493	response to drug	132/2054	8.32183e-07	Ccnd1/Egr1/Kdm3b/Slc28a2/Smpd3/Car3/Dab1/Kcnk3/Slc27a1/Mgst1/Kcnq1/Hspa5/Ctnnb1/Htr4/Cyp2e1/Tac1/Rph3al/Bmp4/Slc25a4/Sord/Hp/Gnao1/Gnpat/Gsta4/Ppp2ca/Atp2b4/Arg2/Mecp2/Zc3h12a/Prkn/Hpgd/Inava/Dcps/Cyp1a1/Ly6c2/Stra6l/Fgf15/Pdx1/Rnf4/Nr4a1/Cyp2t4/Gsn/Slc13a2/Cd320/Serpinf1/Usp47/Dgkq/Igfbp2/Pkn1/Nsg1/Slit3/Ly6g2/Car9/Inhba/Impact/Pdxp/Ptger2/Cacna1s/Ep300/Acsl1/Itgb1/P2rx1/Slc7a10/Setd7/Fzd1/Cpt1a…	132
GO:0010648	negative regulation of cell communication	156/2054	1.04022e-06	Egr1/Rnf213/Gdpd5/Dab1/Dynlt1c/Kcnq1/Hspa5/Ctnnb1/Kptn/Ddx3x/Wnt5a/Rph3al/Bmp4/Mapt/Dkk3/Cth/Atp2b4/Fgf9/Otud7a/Bmal1/Kcnb1/Zc3h12a/Lrp4/Prkn/Adgra2/Sh3bp1/Cd2ap/Map3k7/Mrap/Wfs1/Wtip/Ywhab/Slc27a4/Pdx1/Dusp9/Nrarp/Invs/Ppp1r9a/Kctd13/Nrp1/Usp47/Bmt2/Ccdc3/Wwox/Fstl3/Ror2/Slit3/Phlpp1/Ubqln2/Slc30a1/Rgs1/Arhgap42/Sarm1/Rnf152/Itgb1/Gm20716/Apcdd1/Edn2/Snora73b/Foxh1/Slc30a7/Fzd1/Nucb2/Arhgap24/Wf…	156
GO:0023057	negative regulation of signaling	156/2054	1.18236e-06	Egr1/Rnf213/Gdpd5/Dab1/Dynlt1c/Kcnq1/Hspa5/Ctnnb1/Kptn/Ddx3x/Wnt5a/Rph3al/Bmp4/Mapt/Dkk3/Cth/Atp2b4/Fgf9/Otud7a/Bmal1/Kcnb1/Zc3h12a/Lrp4/Prkn/Adgra2/Sh3bp1/Cd2ap/Map3k7/Mrap/Wfs1/Wtip/Ywhab/Slc27a4/Pdx1/Dusp9/Nrarp/Invs/Ppp1r9a/Kctd13/Nrp1/Usp47/Bmt2/Ccdc3/Wwox/Fstl3/Ror2/Slit3/Phlpp1/Ubqln2/Slc30a1/Rgs1/Arhgap42/Sarm1/Rnf152/Itgb1/Gm20716/Apcdd1/Edn2/Snora73b/Foxh1/Slc30a7/Fzd1/Nucb2/Arhgap24/Wf…	156
GO:0007420	brain development	91/2054	1.47418e-06	Gdpd5/Dab1/Snph/Hspa5/Ctnnb1/Eml1/Phf8/Wnt5a/Bmp4/Cenpf/Gnao1/Gnpat/Atp2b4/Egr2/Herc1/Dnajc30/Mecp2/Rab18/Sec24b/Pdss2/Itga8/Nav2/Eif2b3/Slc38a2/Pcm1/Nrp1/Adgrg1/Csnk2a1-ps3/Inhba/Rtn4rl2/Wnt9b/Itgb1/Smad9/Ccdc134/Arf4/Gm32340/Igf1/Fancd2/Gas8/Hoxb2/Notch3/Chd7/Plxna2/Bag3/Synj2/Ghrh/Slc8a1/Fzd6/Npy/Mast1/Aldh1a2/Cep290/Amigo1/Tulp3/Bnip3/Pitx2/Ephb3/Meis3/Adcy1/Bmerb1/Trnp1/Grhl2/Nog/Myc/Fzd4/Ne…	91
GO:0030155	regulation of cell adhesion	92/2054	1.63564e-06	Poldip2/Dab1/Prlr/Abi3bp/Wnt5a/Bmp4/Ccn1/Kifap3/Malt1/Podxl/Arhgap6/Ccdc80/Arg2/Zc3h12a/Smoc2/Lama1/Dock1/Acvrl1/Gm38514/Nrarp/Gsn/Spock2/Col16a1/Nrp1/Rgcc/Igfbp2/Fstl3/Adgrg1/Fn1/C130046K22Rik/Traf6/Zfp608/Peli1/Ppp1cb/Itgb1/Cdh13/Wdpcp/Igf1/Plxna2/Cd27/Socs5/Nid1/Il20rb/Olfm4/Postn/Marchf7/Il7/Lama4/Xcl1/Prkcq/Ager/Fut7/Ephb4/Ccl19-ps1/Ephb3/Nuak1/Cd59b/Icos/Tnfrsf18/Fzd4/Lep/Chrd/Lrrc32/Cblb/C…	92
GO:0014070	response to organic cyclic compound	115/2054	1.74028e-06	Egr1/Ywhah/Kcnq1/Hspa5/Nasp/Ctnnb1/Htr4/Tac1/Bmp4/Gnao1/Ptges/Ppp2ca/Atp2b4/Abca2/Bmal1/Aqp8/Mecp2/Zc3h12a/Hpgd/Agl/Cyp1a1/Fgf15/Pdx1/Rnf4/Gsn/Mn1/Lonp2/Serpinf1/Pdia3/Dgkq/Igfbp2/Ifit1bl2/Pkn1/Nsg1/Slit3/Fads1/Csnk2a1-ps3/Car9/Inhba/Impact/Pdxp/Ptger2/Cacna1s/Ep300/Acsl1/Peli1/P2rx1/Zcchc3/Smad9/Foxh1/Gm32340/Cpt1a/Kcnmb1/Pla2g5/Ar/Igf1/Fibin/Nos1/Lcat/Heyl/Pygm/Nos3/Pde3a/Gpbar1/Slc8a1/Sp5/P2rx…	115
GO:0001944	vasculature development	97/2054	1.87884e-06	Parva/Egr1/Rnf213/Fgf1/Ctnnb1/Wnt5a/Bmp4/Ccn1/Cth/Atp2b4/Fgf9/Tab1/Mecp2/Zc3h12a/Smoc2/Rhoj/Hpgd/Col15a1/Adgra2/Hspb6/Lama1/Fkbpl/Map3k7/Sec24b/Acvrl1/Nr4a1/Nrarp/Ddah1/Nrp1/Rgcc/Serpinf1/B9d1/Tmem204/Adgrg1/Cul7/Adgrf5/Cdh5/Ubp1/Svep1/Tbx2/C6/Itgb1/Nus1/Ccdc134/Foxh1/Cdh13/Arhgap24/Thbs2/Igf1/Pdgfra/Notch3/Chd7/Flt4/Pik3r3/Casp8/Nos3/Aplnr/Ackr3/Aldh1a2/Spry2/Lama4/Pitx2/Errfi1/Sgcb/Ephb4/Dhcr7/…	97
GO:0072358	cardiovascular system development	97/2054	1.87884e-06	Parva/Egr1/Rnf213/Fgf1/Ctnnb1/Wnt5a/Bmp4/Ccn1/Cth/Atp2b4/Fgf9/Tab1/Mecp2/Zc3h12a/Smoc2/Rhoj/Hpgd/Col15a1/Adgra2/Hspb6/Lama1/Fkbpl/Map3k7/Sec24b/Acvrl1/Nr4a1/Nrarp/Ddah1/Nrp1/Rgcc/Serpinf1/B9d1/Tmem204/Adgrg1/Cul7/Adgrf5/Cdh5/Ubp1/Svep1/Tbx2/C6/Itgb1/Nus1/Ccdc134/Foxh1/Cdh13/Arhgap24/Thbs2/Igf1/Pdgfra/Notch3/Chd7/Flt4/Pik3r3/Casp8/Nos3/Aplnr/Ackr3/Aldh1a2/Spry2/Lama4/Pitx2/Errfi1/Sgcb/Ephb4/Dhcr7/…	97
GO:0044282	small molecule catabolic process	73/2054	1.97332e-06	Cpt2/Nudt1/Echdc1/Tysnd1/Acadsb/Prodh/Cyp4f40/Ido1/Sord/Entpd4/Atp2b4/Upb1/Hadhb/Arg2/Hpgd/Impa1/Srd5a3/Cyp1a1/Slc27a4/Ddah1/Ldhd/Lonp2/Aldh5a1/Dhdh/Entpd4b/Gm16702/Phyh/Ehhadh/Etfbkmt/Gm32342/Pdxp/Phf2os1/Nqo2/Gm41608/Gm32234/Cpt1a/Gm51811/Impa2/Nos1/Gm29773/Kynu/Pon3/Rbks/Nos3/Synj2/Kyat3/Gm36787/Kmo/Decr1/Gm54336/Gm46829/Hibadh/Gm41450/Gm36375/Hsd3b7/Enpp4/Lep/Gm32385/Abhd2/Cyp46a1/Gm40946/Hdc…	73
GO:0072359	circulatory system development	133/2054	3.52088e-06	Parva/Egr1/Rnf213/Gaa/Fgf1/Kcnq1/Ifitm2/Ctnnb1/Abi3bp/Wnt5a/Bmp4/Ccn1/Cth/Popdc2/Fdps/Ppp2ca/Atp2b4/Fgf9/Tab1/Tenm4/Mecp2/Zc3h12a/Smoc2/Rhoj/Hpgd/Col15a1/Adgra2/Hspb6/Lama1/Fkbpl/Map3k7/Sec24b/Acvrl1/Bves/Sh3pxd2b/Fgf15/Dusp9/Nr4a1/Nrarp/Ddah1/Nrp1/Rgcc/Serpinf1/B9d1/Tmem204/Adgrg1/Smyd2/Slit3/Cul7/Adgrf5/Cdh5/Ubp1/Ep300/Svep1/Tbx2/C6/Itgb1/Nus1/Ccdc134/Foxh1/Fzd1/Cdh13/Arhgap24/Wdpcp/Thbs2/Igf1/…	133
GO:0090407	organophosphate biosynthetic process	74/2054	3.7436e-06	Adcy6/Elovl6/Acot7/Agpat4/Uck2/Ampd2/Pdhx/Slc27a1/Mpc1/Nme6/Pgap3/Ppip5k1/Pigg/Gnpat/Fdps/Abca2/Dnajc30/Prkn/Dolk/Mocs2/Pyurf/Pisd-ps1/Dgkb/Pank1/Pld1/Gphn/Cept1/Ldhd/Dgkq/Pigv/Ippk/Pgap2/Adgrf5/Pigl/Acsl1/Gucy1a1/Nus1/Gm5867/Pla2g5/Fabp3/Nos1/Lcat/Kynu/Adcy3/Nos3/Npr1/Prps2/Kmo/Guk1/Gm14472/Adcy4/Ndufc2/Adcy1/Pank4/COX2/Lpcat3/Myc/Ampd3/Nmrk1/Adss/Paics/Gk5/Htr2b/Chpt1/Adcyap1r1/Adk/Prpsap1/Dmac…	74
GO:0022603	regulation of anatomical structure morphogenesis	118/2054	4.09786e-06	Parva/Ywhah/Cyfip1/Dab1/Fbxo31/Ctnnb1/Zmym3/Abi3bp/Larp4/Wnt5a/Bmp4/Mapt/Aurka/Atp2b4/Tenm4/Mecp2/Zc3h12a/Lrp4/Prkn/Smoc2/Rhoj/Adgra2/Hspb6/Fkbpl/Sec24b/Dock1/Rims2/Acvrl1/Wtip/Bves/Ccl8/Nrarp/Ddah1/Ppp1r9a/Nrp1/Rgcc/Serpinf1/Ror2/Sdc2/Fn1/Cul7/Cdh5/Cfap410/Wnt9b/Myo19/Cpne9/Ep300/Tbx2/C6/Itgb1/Gm20716/Apcdd1/Fzd1/Ss18l1/Btbd7/Cldn3/Wdpcp/Thbs2/Ar/Nova2/Pdgfra/Lgr4/Plxna2/Sema3g/Flt4/Nos3/Ache/Ol…	118
GO:0009968	negative regulation of signal transduction	138/2054	5.38409e-06	Egr1/Rnf213/Gdpd5/Dab1/Dynlt1c/Hspa5/Ctnnb1/Kptn/Ddx3x/Wnt5a/Rph3al/Bmp4/Dkk3/Cth/Atp2b4/Fgf9/Otud7a/Bmal1/Zc3h12a/Lrp4/Prkn/Adgra2/Sh3bp1/Cd2ap/Map3k7/Mrap/Wfs1/Wtip/Ywhab/Slc27a4/Pdx1/Dusp9/Nrarp/Invs/Kctd13/Nrp1/Usp47/Bmt2/Ccdc3/Wwox/Fstl3/Ror2/Slit3/Phlpp1/Ubqln2/Rgs1/Arhgap42/Sarm1/Rnf152/Itgb1/Apcdd1/Snora73b/Foxh1/Slc30a7/Fzd1/Nucb2/Arhgap24/Wfikkn1/Ar/Igf1/Bfar/Dyrk2/Lgr4/Socs5/Heyl/Ell3/…	138
GO:0044255	cellular lipid metabolic process	136/2054	5.97499e-06	Elovl6/Cpt2/Smpd3/Acot7/Agpat4/Acp6/Inpp5j/Slc27a1/Mecr/Echdc1/Hacd2/Tysnd1/Acadsb/Cyp2e1/Cyp4f40/Pgap3/Ccn1/Degs1/Peds1/Ptges/Pigg/Gnpat/Fdps/Lypla1/Fgfr3/Abca2/Hadhb/Mecp2/Hmgcr/Hpgd/Dolk/Pyurf/Pisd-ps1/Dgkb/Impa1/Srd5a3/Cyp1a1/Pdss2/Pld1/Mtmr7/Plpp5/Cept1/Serinc1/Slc27a4/Cyp2t4/Dhrs13/Lonp2/Amacr/Avil/Dgkq/Pigv/Phyh/Ehhadh/Fads1/Pgap2/Thrsp/Hacd1/Adgrf5/Proca1/Etfbkmt/Gm32342/Pdxp/Alg14/Pigl/A…	136
GO:0048646	anatomical structure formation involved in morphogenesis	132/2054	6.06079e-06	Parva/Smpd3/Rnf213/Leo1/Fgf1/Ctnnb1/Wnt5a/Bmp4/Ccn1/Gnpat/Atp2b4/Fgf9/Egr2/Herc1/Tenm4/Mecp2/Zc3h12a/Smoc2/Rhoj/Col15a1/Adgra2/Hspb6/Fkbpl/Map3k7/Sec24b/Acvrl1/Krt19/Ccl8/Nr4a1/Nrarp/Ddah1/Nrp1/Rgcc/Serpinf1/Ror2/Adgrg1/Ncmap/Fn1/Inhba/Syna/C130046K22Rik/Cdh5/Traf6/Ubp1/Wnt9b/Cacna1s/Ep300/Tbx2/C6/Tifab/Itgb1/Nus1/Ccdc134/Snora73b/Foxh1/Fzd1/Uspl1/Cdh13/Arhgap24/Thbs2/Ar/Pdgfra/Thbs3/Notch3/Atoh8…	132
GO:0040007	growth	117/2054	6.33288e-06	Igfbp7/Smpd3/Cyfip1/Prlr/Ctnnb1/Ddx3x/Nme6/Ctc1/Wnt5a/Bmp4/Lamb2/Mapt/Bltp1/Cth/Adrb3/Aurka/Fdps/Mustn1/Fgf9/Tenm4/Mecp2/Lrp4/Prkn/Wfs1/Rims2/Acvrl1/Raph1/Sh3pxd2b/Eppk1/Ercc6/Dusp9/Gsn/Ndn/Nrp1/Usp47/Ros1/Igfbp2/Cdkn1c/Cpq/Slit3/Fn1/Csnk2a1-ps3/Inhba/Vps54/Slc25a33/Impact/C130046K22Rik/Cpne9/Ep300/Tbx2/Llph-ps2/Itgb1/Gm20716/Gap43/Hspa1a/Ar/Igf1/Pdgfra/Thbs3/Musk/Chd7/Socs5/Sema3g/Flt4/Rbbp7/Dcu…	117
GO:0048514	blood vessel morphogenesis	82/2054	7.03656e-06	Parva/Rnf213/Fgf1/Ctnnb1/Wnt5a/Bmp4/Ccn1/Atp2b4/Fgf9/Mecp2/Zc3h12a/Smoc2/Rhoj/Hpgd/Col15a1/Adgra2/Hspb6/Lama1/Fkbpl/Map3k7/Sec24b/Acvrl1/Nr4a1/Nrarp/Ddah1/Nrp1/Rgcc/Serpinf1/Adgrg1/Cul7/Adgrf5/Cdh5/Ubp1/Tbx2/C6/Itgb1/Nus1/Ccdc134/Foxh1/Cdh13/Arhgap24/Thbs2/Pdgfra/Notch3/Chd7/Flt4/Pik3r3/Casp8/Nos3/Aplnr/Ackr3/Spry2/Pitx2/Ephb4/Ephb3/Mcam/Angptl7/Adgrb1/F3/Nog/Fzd4/Lep/Erap1/Spred1/Prcp/Rock2/Tbxa…	82
GO:0009611	response to wounding	73/2054	7.16639e-06	Abi3bp/Wnt5a/Lamb2/Ccn1/Aurka/Mustn1/Smoc2/Cyp1a1/Acvrl1/Reg3a/Eppk1/Pdx1/Gsn/Nrp1/Cpq/Fn1/Hgfac/Rtn4rl2/Sarm1/Pllp/Itgb1/P2rx1/Arf4/Hps4/Gap43/Timp1/Arhgap24/Cldn3/Igf1/Pdgfra/Bloc1s6/Cadm4/Anxa8/Fzd6/Postn/Proz/Nol3/Bnip3/Gm6623/Prkcq/Zfp36l2/Gip/Mcam/Thbd/Wfdc1/F3/Hps6/Nog/Gm33250/Myc/F2rl1/Enpp4/Nefl/Abhd2/Sod1/Cd81/Prcp/Tbxa2r/Lgals1/Gpr4/Vps33b/Jam3/Klkb1/Tyro3/Pip5k1c/Tspan8/Gm30271/Tnr/Lo…	73
GO:0000904	cell morphogenesis involved in differentiation	84/2054	7.84091e-06	Parva/Ywhah/Cyfip1/Dab1/Fbxo31/Ctnnb1/Abi3bp/Wnt5a/Lamb2/Mapt/Egr2/Spast/Lrp4/Col15a1/Lama1/Sec24b/Dock1/Raph1/Bves/Itga8/Ndn/Ppp1r9a/Nrp1/Sdc2/Slit3/Lamc3/Fn1/Cul7/Ep300/Abitram/Itgb1/Gm20716/Gap43/Ss18l1/Cldn3/Wdpcp/Ar/Nova2/Notch3/Akip1/Lgr4/Plxna2/Sema4f/Sema3g/Crmp1/Nptn/Ache/Olfm4/Sipa1l1/Chrna3/Postn/Tanc2/Amigo1/Caprin2/Tmem106b/Ephb4/Ephb3/Adcy1/Grhl2/Nog/Ntn3/Fzd4/Nefl/Adnp/Btbd3/Sod1/N…	84
GO:0051186	cofactor metabolic process	67/2054	8.04658e-06	Elovl6/Acot7/Pdhx/Mgst1/Gstm2/Pcbd2/Mpc1/Acadsb/Cyp4f40/Enoph1/Hp/Cth/Duox2/Gsta4/Coq6/Ggt6/Duoxa2/Hmgcr/Gstt3/Fpgs/Mocs2/Gstm5/Pank1/Cyp1a1/Pdss2/Gphn/Gstp1/Particl/Clybl/Ehhadh/Gstm7/Pxdn/Gsr/Thtpa/Noxa1/Pdxp/Nqo2/Acsl1/Acsm5/Hmbs/Nubp2/Zfp13/Kynu/Mat2b/Kmo/Rsad1/Nfs1/Nubpl/Pank4/COX2/Ndor1/Mthfr/Isca2/Acot1/Mthfd1l/Nmrk1/Shmt1/Sod1/Apip/Vnn1/Mat2a/Nudt7/Pcbd1/Gdap1l1/Gsta3/Nat8/Glrx3	67
GO:0072593	reactive oxygen species metabolic process	49/2054	9.95597e-06	Smpd3/Ccn1/Slc30a10/Hp/Mapt/Duox2/Atp2b4/Arg2/Duoxa2/Zc3h12a/Prkn/Map3k7/Inava/Cyp1a1/Sh3pxd2b/Ddah1/Cd177/Pxdn/Slc25a33/Noxa1/Nqo2/Arf4/Slc5a3/Sod3/Igf1/Nos1/Zfp13/Pon3/Nos3/Ghrh/Noxo1/Bnip3/Ager/Ndufc2/Adgrb1/COX2/Ogt/F2rl1/Gm53659/Lep/Gm46045/Sod1/Prcp/Rock2/Trim30a/P2rx7/Rnf41/Ccn2/Cav1	49
GO:0030163	protein catabolic process	113/2054	1.08688e-05	Rnf213/Edem1/Fbxo31/Hspa5/Ctnnb1/Dnajc10/Wnt5a/Laptm4b/Cul4a/Aurka/Malt1/Ppp2ca/Cul2/Lypla1/Abca2/Otud7a/Bmal1/Prkn/Synpo2/Cd2ap/Caml/Wfs1/Pomt2/Usp1/Rnf4/Dtl/Psma4/Rnf128/Lonp2/F8a/Dda1/Kctd13/Usp47/Usp15/Cop1/Gm9836/Csnk2a1-ps3/Cul7/Ubqln2/Ubr3/Usp22/Proca1/Uchl1/Ube4a/Psma5/Peli1/Fam83d/Timp1/Ctrb1/Serpinb1a/Hspa1a/Psmd6/Ntan1/Bfar/Socs5/Bag3/Mylip/Usp43/Rnf103/Casp8/Hspa1b/Rhbdd1/Ctsf/Marchf7…	113
GO:1901137	carbohydrate derivative biosynthetic process	88/2054	1.54255e-05	Adcy6/Elovl6/Smpd3/Galnt1/Acot7/Uck2/Ampd2/Pdhx/Mpc1/Ctnnb1/Nme6/Pgap3/Mgat5/Pigg/Mustn1/Abca2/Dnajc30/Prkn/Pyurf/Srd5a3/Pank1/Pomt2/Pomt1/St3gal5/Ldhd/Tyw1/B4galt4/Pigv/Tmtc1/Lcmt2/Pgap2/St3gal2/Alg14/Ep300/Pigl/Alg1/Acsl1/Gucy1a1/Nus1/Pgm3/6330418K02Rik/Igf1/B3galnt1/Adcy3/Gcnt7/Npr1/Large2/Prps2/Fkrp/Guk1/Gm14472/Adcy4/St6galnac3/Cytl1/Fut7/Ndufc2/Ccl19-ps1/Gm53191/Adcy1/Pank4/COX2/Ddost/Tusc3…	88
GO:0106106	cold-induced thermogenesis	26/2054	1.54731e-05	Elovl6/Cpt2/Prlr/Adrb3/Bmal1/Acsl1/Nova2/Lgr4/Aldh1a1/Ache/Adamts5/Cmklr1/Lama4/Decr1/Dbh/Fabp4/Ogt/Per2/Prkab2/Ebf2/Lep/Cidea/Ghrl/Gpr3/Hsf1/Cav1	26
GO:0120161	regulation of cold-induced thermogenesis	26/2054	1.54731e-05	Elovl6/Cpt2/Prlr/Adrb3/Bmal1/Acsl1/Nova2/Lgr4/Aldh1a1/Ache/Adamts5/Cmklr1/Lama4/Decr1/Dbh/Fabp4/Ogt/Per2/Prkab2/Ebf2/Lep/Cidea/Ghrl/Gpr3/Hsf1/Cav1	26
GO:0001525	angiogenesis	70/2054	1.55895e-05	Parva/Rnf213/Fgf1/Ctnnb1/Wnt5a/Bmp4/Ccn1/Atp2b4/Fgf9/Mecp2/Zc3h12a/Smoc2/Rhoj/Col15a1/Adgra2/Hspb6/Fkbpl/Map3k7/Acvrl1/Nr4a1/Nrarp/Ddah1/Nrp1/Rgcc/Serpinf1/Adgrg1/Cdh5/Ubp1/C6/Itgb1/Nus1/Ccdc134/Cdh13/Arhgap24/Thbs2/Pdgfra/Notch3/Flt4/Pik3r3/Casp8/Nos3/Aplnr/Ackr3/Spry2/Pitx2/Ephb4/Ephb3/Mcam/Angptl7/Adgrb1/F3/Lep/Erap1/Spred1/Prcp/Rock2/Tbxa2r/Gpr4/Arhgap22/Slit2/Ghrl/Hhex/Jam3/Angptl6/Lrg1/Lif/…	70
GO:0001568	blood vessel development	90/2054	1.66373e-05	Parva/Egr1/Rnf213/Fgf1/Ctnnb1/Wnt5a/Bmp4/Ccn1/Atp2b4/Fgf9/Tab1/Mecp2/Zc3h12a/Smoc2/Rhoj/Hpgd/Col15a1/Adgra2/Hspb6/Lama1/Fkbpl/Map3k7/Sec24b/Acvrl1/Nr4a1/Nrarp/Ddah1/Nrp1/Rgcc/Serpinf1/Adgrg1/Cul7/Adgrf5/Cdh5/Ubp1/Tbx2/C6/Itgb1/Nus1/Ccdc134/Foxh1/Cdh13/Arhgap24/Thbs2/Pdgfra/Notch3/Chd7/Flt4/Pik3r3/Casp8/Nos3/Aplnr/Ackr3/Aldh1a2/Spry2/Lama4/Pitx2/Ephb4/Dhcr7/Ephb3/Gm53191/Mcam/Angptl7/Adgrb1/F3/Nog…	90
GO:0000278	mitotic cell cycle	98/2054	1.71466e-05	Ccnd1/Smpd3/Poldip2/Fbxo31/Dynlt1c/Cdc25a/Ctnnb1/Ddx3x/Eml1/Nme6/Phf8/Ctc1/Myh10/Bmp4/Snx18/Mad1l1/Cenpf/Ccni/Birc5/Cul4a/Aurka/Spast/Mecp2/Smoc2/Tubb6/Riok2/Cyp1a1/Wapl/Dtl/Spdl1/Rgcc/Usp47/Klf11/Map3k20/Cenpa/Cdkn1c/Mis12/Nsl1/Tcf19/Thap1/Cul7/Inhba/Lsm10/Pdxp/Itgb1/Mzt1/Cdh13/Hspa1a/Igf1/Fancd2/Prc1/Ndel1/Rec8/Dcun1d3/Hspa1b/Ncapd3/Rad51b/Gm33950/Spry2/Skp2/Prkcq/Gm19898/Zfp36l2/Ska2/Naa50/Kif…	98
GO:2000377	regulation of reactive oxygen species metabolic process	37/2054	1.72368e-05	Smpd3/Slc30a10/Hp/Mapt/Atp2b4/Arg2/Duoxa2/Zc3h12a/Prkn/Map3k7/Ddah1/Cd177/Slc25a33/Noxa1/Nqo2/Arf4/Slc5a3/Igf1/Zfp13/Pon3/Ghrh/Bnip3/Ager/Ndufc2/Adgrb1/COX2/Ogt/F2rl1/Gm53659/Lep/Gm46045/Sod1/Prcp/Rock2/Trim30a/Rnf41/Cav1	37
GO:0031401	positive regulation of protein modification process	137/2054	1.76379e-05	Ccnd1/Egr1/Dab1/Prlr/Slc27a1/Hspa5/Ctnnb1/Ddx3x/Wnt5a/Bmp4/Camta1/Ccn1/Slc30a10/Ccnq/Uba2/Adrb3/Malt1/Ppp2ca/Atp2b4/Fgf9/Fgfr3/Tab1/Avpi1/Bmal1/Mecp2/Zc3h12a/Lrp4/Prkn/Gpr55/Cdca2/Map3k7/Inava/Wfs1/Pomt2/Acvrl1/Pomt1/Fgf15/Ercc6/Ccl8/Ndn/Ppp1r9a/Nrp1/Rgcc/Map3k20/Dgkq/Ror2/Ccl22/Inhba/Rspo1/Cdh5/Traf6/Nqo2/Ep300/Acsl1/Unc5cl/Peli1/Ccl9/Fam161a/Itgb1/Gm20716/Fzd1/Tmem119/Cldn3/Ar/Igf1/Lamtor3/Pdgf…	137
GO:0010562	positive regulation of phosphorus metabolic process	128/2054	2.17177e-05	Ccnd1/Egr1/Dab1/Prlr/Slc27a1/Ctnnb1/Ddx3x/Wnt5a/Bmp4/Camta1/Ccn1/Slc30a10/Ccnq/Adrb3/Malt1/Ppp2ca/Atp2b4/Fgf9/Fgfr3/Tab1/Avpi1/Zc3h12a/Lrp4/Prkn/Gpr55/Cdca2/Map3k7/Inava/Acvrl1/Fgf15/Ercc6/Ccl8/Ppp1r9a/Nrp1/Rgcc/Ros1/Map3k20/Dgkq/Ror2/Ccl22/Inhba/Rspo1/Adgrf5/Cdh5/Traf6/Nqo2/Ep300/Acsl1/Unc5cl/Ccl9/Itgb1/Gm20716/Fzd1/Tmem119/Cldn3/Ar/Igf1/Fabp3/Lamtor3/Pdgfra/Nos1/Musk/Cd27/C1qtnf2/Flt4/Pik3r3/Ds…	128
GO:0045937	positive regulation of phosphate metabolic process	128/2054	2.17177e-05	Ccnd1/Egr1/Dab1/Prlr/Slc27a1/Ctnnb1/Ddx3x/Wnt5a/Bmp4/Camta1/Ccn1/Slc30a10/Ccnq/Adrb3/Malt1/Ppp2ca/Atp2b4/Fgf9/Fgfr3/Tab1/Avpi1/Zc3h12a/Lrp4/Prkn/Gpr55/Cdca2/Map3k7/Inava/Acvrl1/Fgf15/Ercc6/Ccl8/Ppp1r9a/Nrp1/Rgcc/Ros1/Map3k20/Dgkq/Ror2/Ccl22/Inhba/Rspo1/Adgrf5/Cdh5/Traf6/Nqo2/Ep300/Acsl1/Unc5cl/Ccl9/Itgb1/Gm20716/Fzd1/Tmem119/Cldn3/Ar/Igf1/Fabp3/Lamtor3/Pdgfra/Nos1/Musk/Cd27/C1qtnf2/Flt4/Pik3r3/Ds…	128
GO:0043085	positive regulation of catalytic activity	122/2054	2.1823e-05	Ccnd1/Egr1/Mtch2/Dab1/Prlr/Slc27a1/Ctnnb1/Mmut/Ddx3x/Dnajc10/Wnt5a/Bmp4/Snx18/Ccn1/Gnao1/Gpihbp1/Malt1/Ppp2ca/Atp2b4/Fgfr3/Tab1/Avpi1/Arhgap6/Gmip/Gpr55/Sh3bp1/Dennd1b/Map3k7/Inava/Ywhab/Slc27a4/Ccl8/Gsn/Ppp1r9a/Rgcc/Ros1/Tbc1d9/Map3k20/Ror2/Ccl22/Rgs1/Arhgap42/Traf6/Wnt9b/Acsl1/Ccl9/Itgb1/P2rx1/Arhgap29/Nus1/Gm20716/Edn2/Arf4/Slc5a3/Snora73b/Arhgap24/Cldn3/Igf1/Dapk1/Pdgfra/Nos1/Musk/Flt4/Casp8/…	122
GO:1901698	response to nitrogen compound	127/2054	2.22045e-05	Egr1/Slc2a4/Smpd3/Cyfip1/Edem1/Slc27a1/Mgst1/Kcnq1/Hspa5/Ctnnb1/Htr4/Cyp2e1/Dnajc10/Tac1/Slc30a10/Gnao1/Ppp2ca/Atp2b4/Egr2/Aqp8/Mecp2/Prkn/Gstm5/Inava/Wfs1/Pomt2/Reg3a/Ly6c2/Slc27a4/Pdx1/Eif2b3/Rnf4/Nr4a1/Gsn/Trarg1/Sort1/Col16a1/Serpinf1/Klf11/Dgkq/Ifit1bl2/Pkn1/Nsg1/Fads1/Ly6g2/Ubqln2/Slc25a33/Impact/Pdxp/Cacna1s/Peli1/Serpina3g/Itgb1/P2rx1/Zcchc3/Cpt1a/Nucb2/Timp1/Cdh13/Pla2g5/Igf1/Fabp3/Retn/…	127
GO:0009628	response to abiotic stimulus	129/2054	2.39669e-05	Ccnd1/Egr1/Cyfip1/Mtch2/Kcnk3/Slc27a1/Cdc25a/Kcnq1/Hspa5/Ddx3x/Tac1/Sord/Mapt/Adrb3/Atp2b4/Mecp2/Map3k1/Pirt/Cyp1a1/Acvrl1/Wtip/Usp1/Eif2b3/Ercc6/Rnf4/Dtl/Nr4a1/Slc38a2/Gsn/Ddah1/Rgcc/Serpinf1/Usp47/Xrra1/Map3k20/Igfbp2/Plat/Cop1/Car9/Impact/Ep300/Tifab/Ppp1cb/Itgb1/Sod3/Kcnmb1/Timp1/Lta/Cldn3/Sirt4/Hspa1a/Igf1/Fancd2/Nos1/Musk/Bag3/Pygm/Rbbp7/Casp8/Nos3/Dcun1d3/Hspa1b/Nptn/Slc8a1/Rhbdd1/Postn/Ab…	129
GO:1990845	adaptive thermogenesis	27/2054	2.50767e-05	Elovl6/Cpt2/Prlr/Adrb3/Bmal1/Acsl1/Nova2/Lgr4/Aldh1a1/Ache/Adamts5/Cmklr1/Lama4/Decr1/Dbh/Fabp4/Ogt/Per2/Prkab2/Ebf2/Lep/Cidea/Ghrl/Gpr3/Sct/Hsf1/Cav1	27
GO:0032990	cell part morphogenesis	78/2054	2.66437e-05	Ywhah/Cyfip1/Poldip2/Dab1/Fbxo31/Ctnnb1/Abi3bp/Wnt5a/Lamb2/Snx2/Mapt/Aurka/Egr2/Spast/Mecp2/Lrp4/Prkn/Lama1/Rims2/Raph1/Ndn/Ppp1r9a/Nrp1/Sdc2/Slit3/Fn1/Cul7/Impact/Cpne9/Ep300/Abitram/Llph-ps2/Itgb1/Gm20716/Gap43/Ss18l1/Nova2/Notch3/Lgr4/Plxna2/Sema4f/Sema3g/Crmp1/Nptn/Ache/Sipa1l1/Chrna3/Postn/Tanc2/Amigo1/Caprin2/Tmem106b/Ephb4/Nubpl/Ephb3/Adcy1/Mtm1/Nog/Ntn3/Wee1/Ndufs6b/Fzd4/Nefl/Adnp/Btbd3/N…	78
GO:1900542	regulation of purine nucleotide metabolic process	16/2054	2.75369e-05	Pgam1/Mtch2/Dnajc30/Prkn/Ep300/Igf1/Nos1/Nos3/Ndufc2/Gm53191/COX2/Ogt/Myc/Esrrb/P2rx7/Bud23	16
GO:0051640	organelle localization	63/2054	2.8135e-05	Dab1/Dynlt1c/Ctnnb1/Stx6/Mapt/Bltp1/Cenpf/Birc5/Aurka/Spast/Kcnb1/Mecp2/Prkn/Riok2/Rims2/Rhot1/Bves/Pcm1/Snapin/Cdc42bpa/F8a/Pex1/Spdl1/Cenpa/Mis12/Myo19/Itgb1/Fam83d/Arfgap2/Syndig1/Bicdl1/Plxna2/Fam91a1/Bloc1s6/Synj2/Mreg/Tanc2/Cep290/Spry2/Tmem106b/Wdr11/Zw10/Ltv1/Mtm1/Champ1/Unc13b/Hps6/Ogt/Bccip/Nefl/Spag5/Myl1/Syn1/Fmn2/Hhex/Vps33b/Ikbkg/Snx4/Cep19/Sapcd2/Nde1/Myrip/Borcs6	63
GO:0048589	developmental growth	85/2054	3.1389e-05	Smpd3/Cyfip1/Prlr/Ctnnb1/Ctc1/Wnt5a/Bmp4/Lamb2/Mapt/Adrb3/Aurka/Fdps/Mustn1/Fgf9/Tenm4/Mecp2/Lrp4/Prkn/Rims2/Raph1/Sh3pxd2b/Eppk1/Ercc6/Dusp9/Gsn/Ndn/Nrp1/Cdkn1c/Cpq/Slit3/Fn1/Impact/C130046K22Rik/Cpne9/Ep300/Tbx2/Llph-ps2/Itgb1/Gm20716/Gap43/Ar/Igf1/Pdgfra/Thbs3/Musk/Chd7/Sema3g/Ghrh/Wwc2/Rad51b/Postn/Spry2/Ppp1r13l/Il7/Gm6623/Dhcr7/Mtm1/Grhl2/Nog/Ankrd11/G6pc/Ndufs6b/Lep/Adnp/Col14a1/Cacna2d2/R…	85
GO:0062012	regulation of small molecule metabolic process	53/2054	3.25908e-05	Egr1/Smpd3/Pgam1/Mtch2/Tysnd1/Dkk3/Fdps/Atp2b4/Dnajc30/Prkn/Hpgd/H6pd/Slc27a4/Fgf15/Lonp2/Cd320/Dgkq/Clybl/Etfbkmt/Ep300/Ppp1cb/Fam3a/Cpt1a/Nucb2/Sirt4/Igf1/Fabp3/Ppp1r3d/Nos1/Dyrk2/C1qtnf2/Nos3/Gip/Ndufc2/Pask/Dhcr7/Gm53191/COX2/Lpcat3/Ogt/Myc/Lep/Star/Sod1/Esrrb/Pfkfb1/Adcyap1r1/P2rx7/Bud23/Epm2aip1/Snai1/Gpt2/Cav1	53
GO:0044257	cellular protein catabolic process	97/2054	3.31065e-05	Rnf213/Edem1/Fbxo31/Hspa5/Ctnnb1/Dnajc10/Laptm4b/Cul4a/Aurka/Malt1/Cul2/Abca2/Otud7a/Bmal1/Prkn/Cd2ap/Caml/Wfs1/Pomt2/Usp1/Rnf4/Dtl/Psma4/Rnf128/Lonp2/F8a/Dda1/Kctd13/Usp47/Usp15/Cop1/Gm9836/Csnk2a1-ps3/Cul7/Ubqln2/Ubr3/Usp22/Proca1/Uchl1/Ube4a/Psma5/Peli1/Hspa1a/Psmd6/Ntan1/Bfar/Socs5/Mylip/Usp43/Rnf103/Casp8/Hspa1b/Rhbdd1/Ctsf/Marchf7/Rnf13/Skp2/Bnip3/Tmem106b/Yme1l1/Rnf217/Rnft1/Hace1/Mtm1/Usp…	97
GO:0008610	lipid biosynthetic process	83/2054	3.41069e-05	Elovl6/Egr1/Smpd3/Acot7/Agpat4/Slc27a1/Mecr/Hacd2/Pgap3/Ccn1/Degs1/Ptges/Dkk3/Pigg/Gnpat/Fdps/Abca2/Hmgcr/Dolk/Pyurf/H6pd/Pisd-ps1/Dgkb/Srd5a3/Cyp1a1/Pdss2/Pld1/Cept1/Fgf15/Amacr/Avil/Ccdc3/Dgkq/Pigv/Fads1/Pgap2/Thrsp/Hacd1/Adgrf5/Pigl/Acsl1/Acsm5/P2rx1/Nus1/Edn2/Fam3a/Sirt4/Pla2g5/6330418K02Rik/Igf1/Fabp3/Lcat/Aldh1a1/Ptgs1/Aldh1a2/Lss/Abca3/Gip/Dhcr7/Gm53191/Pnpla2/Lpcat3/Hsd3b7/Prkab2/Lep/Star…	83
GO:0001659	temperature homeostasis	31/2054	3.56256e-05	Elovl6/Egr1/Cpt2/Prlr/Slc27a1/Ptges/Adrb3/Bmal1/Acsl1/Edn2/Nova2/Lgr4/Gpx2/Aldh1a1/Ache/Adamts5/Cmklr1/Lama4/Decr1/Dbh/Fabp4/Ogt/Per2/Prkab2/Ebf2/Lep/Cidea/Ghrl/Gpr3/Hsf1/Cav1	31
GO:0009894	regulation of catabolic process	99/2054	3.71128e-05	Edem1/Pgam1/Poldip2/Mtch2/Fmc1/Tysnd1/Wnt5a/Hp/Mapt/Laptm4b/Cul4a/Aurka/Ppp2ca/Atp2b4/Abca2/Bmal1/Herc1/Zc3h12a/Prkn/Hpgd/Map3k7/Caml/Dcp2/Gtpbp1/Dtl/Lonp2/F8a/Dda1/Cop1/Gm9836/Csnk2a1-ps3/Ubqln2/Zc3h14/Etfbkmt/Ep300/Rnf152/Ppp1cb/Itgb1/Fam83d/Cpt1a/Timp1/Serpinb1a/Hspa1a/Igf1/Dapk1/Depp1/Ppp1r3d/Socs5/Bag3/Mylip/Dhx34/Apoc1/Hspa1b/Rhbdd1/Irgm1/Samd4/Marchf7/Bnip3/Ager/Tent5c/Zfp36l2/Gm53191/Pnpl…	99
GO:0006140	regulation of nucleotide metabolic process	16/2054	3.7349e-05	Pgam1/Mtch2/Dnajc30/Prkn/Ep300/Igf1/Nos1/Nos3/Ndufc2/Gm53191/COX2/Ogt/Myc/Esrrb/P2rx7/Bud23	16
GO:0044057	regulation of system process	73/2054	3.92985e-05	Gaa/Kcnq1/Tac1/Igsf9b/Gnao1/Popdc2/Fdps/Atp2b4/Egr2/Arg2/Tenm4/Mecp2/Zc3h12a/Prkn/Hspb6/Grin2d/Rims2/Bves/Rangrf/Nr4a1/Pkn1/Ncmap/Inhba/Arhgap42/Ptger2/Ep300/Gucy1a1/Tbx2/Tifab/P2rx1/Edn2/Dlgap2/Igf1/Retn/Begain/Nos1/Gtf2ird2/Slc4a3/Tmem98/Pln/Homer3/Gpr35/Nos3/Slc8a1/Gal/Ptgs1/Chrna3/Nol3/Ager/Errfi1/Dbh/Unc13b/Lpcat3/Lmcd1/Per2/F2rl1/Tnnt3/Lep/Col14a1/Cacna2d2/Sod1/Tbxa2r/Ghrl/Srl/Adk/Sct/Dusp5…	73
GO:0007584	response to nutrient	35/2054	4.20813e-05	Mapt/Gnpat/Prkn/Agl/Cyp1a1/Slc27a4/Pdx1/Gsn/Mn1/Pdia3/Dgkq/Igfbp2/Fads1/Pdxp/Acsl1/P2rx1/Lta/Slc8a1/P2rx6/Postn/Aldh1a2/Amigo1/Pitx2/Hlcs/Mthfr/Lep/Star/Stc2/Sod1/Tbxa2r/Bckdhb/P2rx7/Hsf1/Ascl1/Creb1	35
GO:0048812	neuron projection morphogenesis	72/2054	4.24562e-05	Ywhah/Cyfip1/Dab1/Fbxo31/Ctnnb1/Abi3bp/Wnt5a/Lamb2/Mapt/Aurka/Egr2/Spast/Mecp2/Lrp4/Prkn/Lama1/Rims2/Raph1/Ndn/Ppp1r9a/Nrp1/Sdc2/Slit3/Fn1/Cul7/Impact/Cpne9/Ep300/Abitram/Llph-ps2/Itgb1/Gm20716/Gap43/Ss18l1/Nova2/Notch3/Lgr4/Plxna2/Sema4f/Sema3g/Crmp1/Nptn/Ache/Sipa1l1/Chrna3/Postn/Tanc2/Amigo1/Caprin2/Tmem106b/Ephb4/Ephb3/Adcy1/Nog/Ntn3/Wee1/Fzd4/Nefl/Adnp/Btbd3/Numbl/Sema3c/Xk/Slit2/Parp6/Trpc6…	72
GO:0048858	cell projection morphogenesis	74/2054	4.29699e-05	Ywhah/Cyfip1/Dab1/Fbxo31/Ctnnb1/Abi3bp/Wnt5a/Lamb2/Snx2/Mapt/Aurka/Egr2/Spast/Mecp2/Lrp4/Prkn/Lama1/Rims2/Raph1/Ndn/Ppp1r9a/Nrp1/Sdc2/Slit3/Fn1/Cul7/Impact/Cpne9/Ep300/Abitram/Llph-ps2/Itgb1/Gm20716/Gap43/Ss18l1/Nova2/Notch3/Lgr4/Plxna2/Sema4f/Sema3g/Crmp1/Nptn/Ache/Sipa1l1/Chrna3/Postn/Tanc2/Amigo1/Caprin2/Tmem106b/Ephb4/Ephb3/Adcy1/Nog/Ntn3/Wee1/Fzd4/Nefl/Adnp/Btbd3/Nes/Numbl/Sema3c/Xk/Slit2/Pa…	74
GO:0048871	multicellular organismal homeostasis	66/2054	4.33222e-05	Elovl6/Egr1/Cpt2/Slc28a2/Prlr/Slc27a1/Slc28a2b/Ctnnb1/Ptges/Adrb3/Bmal1/Ltbp3/Gpr55/Inava/Wfs1/Ercc6/Ndn/Adgrf5/Vps54/Traf6/Acsl1/Itgb1/Edn2/Tmem119/Nova2/Lgr4/Gpx2/Il20rb/Nos3/Aldh1a1/Ache/Adamts5/Cmklr1/Cep290/Ppp1r13l/Il7/Lama4/Decr1/Nphp3/Abca3/Cytl1/Lipa/Pask/Ildr2/Dbh/Fabp4/Ogt/Per2/Ankrd11/Iqcb1/Prkab2/Ebf2/Lep/Col14a1/Sod1/Cidea/Prcp/Esrrb/Scx/Sash3/Ghrl/Gpr3/P2rx7/Hsf1/Ccn2/Cav1	66
GO:0030198	extracellular matrix organization	45/2054	4.49486e-05	Smpd3/Dpt/Crispld2/Abi3bp/Lamb2/Ccn1/Ccdc80/Smoc2/Ltbp3/Col15a1/Olfml2b/Sh3pxd2b/Pomt1/Itga8/Spock2/Col16a1/Rgcc/Pxdn/Crtap/Itgb1/Col5a3/Pdgfra/Nid1/Adamtsl4/Adamts2/Noxo1/Adamts5/Postn/Nphp3/Angptl7/Kazald1/Col14a1/Col6a4/Scx/Adamts17/Mmp17/Vps33b/Adamtsl3/Adamts19/Tnr/Ccn2/Lox/Lum/Scara3/Cav1	45
GO:0035239	tube morphogenesis	103/2054	4.5795e-05	Parva/Mgp/Rnf213/Fgf1/Ctnnb1/Wnt5a/Bmp4/Ccn1/Atp2b4/Fgf9/Mecp2/Zc3h12a/Smoc2/Rhoj/Hpgd/Col15a1/Adgra2/Hspb6/Lama1/Fkbpl/Map3k7/Sec24b/Acvrl1/Nr4a1/Nrarp/Ddah1/Nrp1/Rgcc/Serpinf1/Adgrg1/Cul7/Adgrf5/C130046K22Rik/Cdh5/Traf6/Ubp1/Wnt9b/Tbx2/C6/Itgb1/Nus1/Ccdc134/Snora73b/Foxh1/Fzd1/Cdh13/Arhgap24/Thbs2/Ar/Igf1/Pdgfra/Notch3/Chd7/Atoh8/Lgr4/Flt4/Pik3r3/Casp8/Nos3/Fzd6/Aplnr/Ackr3/Aldh1a2/Cep290/Spry2…	103
GO:0098814	spontaneous synaptic transmission	2054-06-01	5.05182e-05	Prkn/Rims2/Ppp1r9a/Itgb1/Ager/Unc13b	6
GO:0045597	positive regulation of cell differentiation	117/2054	5.41022e-05	Cyfip1/Gdpd5/Dab1/Fbxo31/Dynlt1c/Hspa5/Ctnnb1/Adig/Abi3bp/Wnt5a/Bmp4/Ccn1/Mapt/Cth/Aurka/Malt1/Fdps/Mustn1/Egr2/Bmal1/Tenm4/Mecp2/Zc3h12a/Prkn/Ltbp3/Dock1/Rims2/Acvrl1/Sh3pxd2b/Ccl8/Ppp1r9a/Tmsb4x/Nrp1/Rgcc/Serpinf1/Avil/Ccdc3/Ror2/Fn1/Cul7/Inhba/Impact/Cdh5/Traf6/Cpne9/Ep300/Llph-ps2/Itgb1/Smad9/Gm20716/Fzd1/Ss18l1/Tmem119/Lta/Ar/Igf1/Atoh8/Plxna2/Cd27/Socs5/Heyl/Zhx3/Bloc1s6/Ell3/Casp8/Pde3a/Np…	117
GO:0009057	macromolecule catabolic process	143/2054	5.4951e-05	Rnf213/Edem1/Gaa/Fbxo31/Hspa5/Ctnnb1/Dnajc10/Wnt5a/Laptm4b/Cul4a/Aurka/Malt1/Ppp2ca/Cul2/Lypla1/Abca2/Otud7a/Bmal1/Zc3h12a/Prkn/Synpo2/Cd2ap/Agl/Dcps/Caml/Wfs1/Pomt2/Dcp2/Gtpbp1/Usp1/Rnf4/Dtl/Psma4/Rnf128/Lonp2/F8a/Dda1/Kctd13/Usp47/Usp15/Cop1/Gm9836/Csnk2a1-ps3/Cul7/Ubqln2/Zc3h14/Ubr3/Usp22/Proca1/Uchl1/Ube4a/Psma5/Peli1/Exosc8/Ppp1cb/Fam83d/Timp1/Ctrb1/Serpinb1a/Hspa1a/Ppp1r3d/Psmd6/Ntan1/Bfar/…	143
GO:0120039	plasma membrane bounded cell projection morphogenesis	73/2054	6.44992e-05	Ywhah/Cyfip1/Dab1/Fbxo31/Ctnnb1/Abi3bp/Wnt5a/Lamb2/Snx2/Mapt/Aurka/Egr2/Spast/Mecp2/Lrp4/Prkn/Lama1/Rims2/Raph1/Ndn/Ppp1r9a/Nrp1/Sdc2/Slit3/Fn1/Cul7/Impact/Cpne9/Ep300/Abitram/Llph-ps2/Itgb1/Gm20716/Gap43/Ss18l1/Nova2/Notch3/Lgr4/Plxna2/Sema4f/Sema3g/Crmp1/Nptn/Ache/Sipa1l1/Chrna3/Postn/Tanc2/Amigo1/Caprin2/Tmem106b/Ephb4/Ephb3/Adcy1/Nog/Ntn3/Wee1/Fzd4/Nefl/Adnp/Btbd3/Numbl/Sema3c/Xk/Slit2/Parp6/…	73
GO:0048167	regulation of synaptic plasticity	31/2054	6.67815e-05	Egr1/Mapt/Egr2/Kcnb1/Mecp2/Grin2d/Rims2/Ppp1r9a/Nos1/Shisa8/Musk/Syp/Rims3/Rab5a/Nptn/Sipa1l1/Bace1/Ager/Gip/Adcy1/Adgrb1/Unc13b/Lrrtm1/Star/Cyp46a1/Vgf/Jph3/Erc2/Sct/Creb1/Tnr	31
GO:0044087	regulation of cellular component biogenesis	110/2054	6.6944e-05	Smpd3/Cyfip1/Poldip2/Hspa5/Tmod3/Ddx3x/Abi3bp/Tac1/Wnt5a/Ccn1/Mapt/Arhgap6/Abca2/Mecp2/Slain2/Prkn/Synpo2/Malsu1/Riok2/Map3k7/Pld1/Acvrl1/Actr3/Sh3pxd2b/Rangrf/Rnf4/Eps8/Gsn/Ppp1r9a/Tmsb4x/Col16a1/Nrp1/Rgcc/Avil/Ubqln2/Impact/C130046K22Rik/Cdh5/Ep300/Abitram/Gm20716/Pde4dip/Fzd1/Kank3/Dync2li1/Arhgap24/Cldn3/Wdpcp/Lrfn4/Vstm5/Thbs2/Hspa1a/Lrrc4b/Syndig1/Musk/Lcat/Nbdy/Cep295/Hspa1b/Gpbar1/Rab5a/S…	110
GO:0032787	monocarboxylic acid metabolic process	88/2054	6.94039e-05	Elovl6/Cpt2/Pgam1/Acot7/Hk1/Mtch2/Pdhx/Slc27a1/Mpc1/Mecr/Echdc1/Hacd2/Tysnd1/Acadsb/Cyp2e1/Cyp4f40/Degs1/Peds1/Ptges/Gnpat/Lypla1/Hadhb/Hpgd/Cyp1a1/Slc27a4/Fgf15/Cyp2t4/Ldhd/Lonp2/Aldh5a1/Amacr/Adpgk/Phyh/Ehhadh/Fads1/Hacd1/Etfbkmt/Gm32342/Ep300/Acsl1/Acsm5/Fabp6/Edn2/Eno2/Cpt1a/Nucb2/Sirt4/Igf1/Fabp3/C1qtnf2/Kynu/Pon3/Aldoc/Dhtkd1/Aldh1a1/Ptgs1/Abcc2/Aldh1a2/Kmo/Decr1/Lipa/Gip/Gm53191/Echdc3/Fab…	88
GO:0043062	extracellular structure organization	45/2054	7.13454e-05	Smpd3/Dpt/Crispld2/Abi3bp/Lamb2/Ccn1/Ccdc80/Smoc2/Ltbp3/Col15a1/Olfml2b/Sh3pxd2b/Pomt1/Itga8/Spock2/Col16a1/Rgcc/Pxdn/Crtap/Itgb1/Col5a3/Pdgfra/Nid1/Adamtsl4/Adamts2/Noxo1/Adamts5/Postn/Nphp3/Angptl7/Kazald1/Col14a1/Col6a4/Scx/Adamts17/Mmp17/Vps33b/Adamtsl3/Adamts19/Tnr/Ccn2/Lox/Lum/Scara3/Cav1	45
GO:0051188	cofactor biosynthetic process	36/2054	7.20373e-05	Elovl6/Acot7/Pdhx/Pcbd2/Mpc1/Duox2/Coq6/Ggt6/Duoxa2/Fpgs/Mocs2/Pank1/Cyp1a1/Pdss2/Gphn/Particl/Acsl1/Hmbs/Nubp2/Zfp13/Kynu/Mat2b/Kmo/Rsad1/Nfs1/Nubpl/Pank4/COX2/Ndor1/Isca2/Mthfd1l/Nmrk1/Sod1/Mat2a/Pcbd1/Glrx3	36
GO:0050804	modulation of chemical synaptic transmission	59/2054	7.23027e-05	Egr1/Cyfip1/Tac1/Mapt/Igsf9b/Egr2/Kcnb1/Mecp2/Prkn/Dgkb/Grin2d/Rims2/Rhot1/Snapin/Ppp1r9a/Kctd13/Ror2/Plat/Slc30a1/Kcnc3/Gucy1a1/Itgb1/P2rx1/Gm20716/Dlgap2/Retn/Begain/Nos1/Shisa8/Musk/1700034H15Rik/Syp/Nlgn1/Homer3/Rims3/Rab5a/Nptn/Sipa1l1/Chrna3/Phf24/Kmo/Bace1/Ager/Gip/Adcy1/Adgrb1/Unc13b/Lrrtm1/Star/Adnp/Cacna2d2/Cyp46a1/Ghrl/Vgf/Jph3/Erc2/Sct/Creb1/Tnr	59
GO:0010769	regulation of cell morphogenesis involved in differentiation	42/2054	7.3893e-05	Ywhah/Cyfip1/Dab1/Fbxo31/Abi3bp/Wnt5a/Mapt/Lrp4/Dock1/Ppp1r9a/Nrp1/Sdc2/Fn1/Cul7/Ep300/Gm20716/Ss18l1/Nova2/Plxna2/Sema3g/Ache/Olfm4/Sipa1l1/Chrna3/Postn/Tanc2/Amigo1/Caprin2/Ephb3/Nefl/Adnp/Numbl/Sema3c/Nedd9/Xk/Slit2/Lims2/Parp6/Trpc6/Plxna3/Ankrd27/Tnr	42
GO:0030334	regulation of cell migration	101/2054	7.49931e-05	Egr1/Smpd3/Fbxo31/Hspa5/Tac1/Wnt5a/Bmp4/Ccn1/Mgat5/Atp2b4/Fgf9/Mecp2/Zc3h12a/Smoc2/Rhoj/Synpo2/Adgra2/Sh3bp1/Mtus1/Lama1/Aoc3/Dock1/Acvrl1/Eppk1/Fgf15/Erdr1x-2/Tmsb4x/Nrp1/Rgcc/Serpinf1/Ror2/Adgrg1/Fn1/Cdh5/Itgb1/Nus1/Edn2/Timp1/Cdh13/Cldn3/Wdpcp/Igf1/Retn/Pdgfra/Atoh8/Plxna2/Sema3g/Flt4/Nos3/Abcc1/Rab5a/Slc8a1/Postn/Cmklr1/Ackr3/Spry2/Lama4/Lbp/Pitx2/Xcl1/Gm6623/Ager/Fut7/Fas/Ccl19-ps1/Fam110c/I…	101
GO:0050808	synapse organization	54/2054	7.70503e-05	Cyfip1/Ctnnb1/Abi3bp/Wnt5a/Myh10/Lamb2/Mapt/Igsf9b/Gnpat/Mecp2/Lrp4/Dgkb/Gphn/Ppp1r9a/Nrp1/Cacna1s/Nfia/Gm20716/Arf4/Fzd1/Igsf9/Lrfn4/Vstm5/Thbs2/Lrrc4b/Syndig1/Musk/Nlgn1/Mesd/Chchd10/Rims3/Get1/Nptn/Ache/Sipa1l1/Tanc2/Amigo1/Caprin2/Ephb3/Adgrb1/Unc13b/Lrrtm1/Nefl/Adnp/Cacna2d2/Add2/Cadm1/Arhgap22/Ghrl/Sez6/Erc2/Fbxo45/Tnr/Dok7	54
GO:0099177	regulation of trans-synaptic signaling	59/2054	7.93132e-05	Egr1/Cyfip1/Tac1/Mapt/Igsf9b/Egr2/Kcnb1/Mecp2/Prkn/Dgkb/Grin2d/Rims2/Rhot1/Snapin/Ppp1r9a/Kctd13/Ror2/Plat/Slc30a1/Kcnc3/Gucy1a1/Itgb1/P2rx1/Gm20716/Dlgap2/Retn/Begain/Nos1/Shisa8/Musk/1700034H15Rik/Syp/Nlgn1/Homer3/Rims3/Rab5a/Nptn/Sipa1l1/Chrna3/Phf24/Kmo/Bace1/Ager/Gip/Adcy1/Adgrb1/Unc13b/Lrrtm1/Star/Adnp/Cacna2d2/Cyp46a1/Ghrl/Vgf/Jph3/Erc2/Sct/Creb1/Tnr	59
GO:0000902	cell morphogenesis	109/2054	8.22438e-05	Parva/Ywhah/Cyfip1/Dab1/Fbxo31/Ctnnb1/Zmym3/Abi3bp/Larp4/Wnt5a/Lamb2/Snx2/Mapt/Aurka/Egr2/Spast/Mecp2/Lrp4/Prkn/Rhoj/Col15a1/Lama1/Sec24b/Dock1/Rims2/Wtip/Raph1/Bves/Itga8/Ndn/Ppp1r9a/Nrp1/Sdc2/Slit3/Lamc3/Fn1/Cul7/Impact/Cdh5/Cfap410/Cpne9/Ep300/Cap2/Abitram/Llph-ps2/Itgb1/Gm20716/Gap43/Ss18l1/Cldn3/Wdpcp/Ar/Nova2/Notch3/Akip1/Lgr4/Plxna2/Sema4f/Sema3g/Crmp1/Nptn/Ache/Olfm4/Sipa1l1/Chrna3/Postn/…	109
GO:0051336	regulation of hydrolase activity	109/2054	8.22438e-05	Lamtor5/Mtch2/Gchfr/Mmut/Ddx3x/Dnajc10/Wnt5a/Snx18/Ccn1/Mgat5/Gnao1/Birc5/Gpihbp1/Malt1/Ppp2ca/Fgfr3/Arhgap6/Gmip/Gpr55/Sh3bp1/Evi5/Dennd1b/Bves/Slc27a4/Ccl8/Nr4a1/Gsn/Sort1/Serpinf1/Usp47/Tbc1d9/Evi5l/Ccl22/Csnk2a1-ps3/Rgs1/Arhgap42/Ppp1r2/Ep300/Ccl9/Serpina3g/Itgb1/P2rx1/Arhgap29/Arf4/Timp1/Arhgap24/Cldn3/Serpinb1a/Igf1/Dapk1/Pdgfra/Nos1/Ppp1r2-ps2/Plxna2/Serpinb6b/Ndel1/Apoc1/Anxa8/Casp8/Nos3/…	109
GO:0097502	mannosylation	2054-08-01	8.8029e-05	Pomt2/Pomt1/Tmtc1/Nus1/Large2/Fkrp/Dpy19l1/Pigb	8
GO:0007416	synapse assembly	28/2054	8.87079e-05	Abi3bp/Wnt5a/Mapt/Gnpat/Mecp2/Lrp4/Gphn/Ppp1r9a/Gm20716/Fzd1/Lrfn4/Vstm5/Thbs2/Lrrc4b/Syndig1/Musk/Nptn/Ache/Sipa1l1/Amigo1/Ephb3/Adgrb1/Lrrtm1/Adnp/Add2/Cadm1/Ghrl/Fbxo45	28
GO:0009991	response to extracellular stimulus	72/2054	8.88369e-05	Nudt1/Hspa5/Htr4/Kptn/Sord/Mapt/Gnpat/Adrb3/Kcnb1/Zc3h12a/Prkn/Nuak2/Agl/Cyp1a1/Mios/Slc27a4/Pdx1/Slc38a2/Gsn/Mn1/Bmt2/Pdia3/Dgkq/Igfbp2/Fads1/Impact/Pdxp/Wnt9b/Acsl1/Rnf152/P2rx1/Gm20716/Cpt1a/Nucb2/Lta/Ghrh/Slc8a1/Npy/P2rx6/Postn/Aldh1a2/Amigo1/Skp2/Bnip3/Pitx2/Fas/Gip/Hlcs/Nuak1/Mthfr/G6pc/Lep/Star/Adnp/Stc2/Sod1/Lrp11/Tbxa2r/Ghrl/Pfkfb1/Meak7/Vgf/Bckdhb/Cartpt/Atn1/Gm7394/P2rx7/Sct/Hsf1/Ascl1…	72
GO:1901135	carbohydrate derivative metabolic process	129/2054	8.99039e-05	Adcy6/Elovl6/Nudt1/Smpd3/Edem1/Galnt1/Pgam1/Acot7/Hk1/Mtch2/Uck2/Ampd2/Pdhx/Acp6/Mpc1/Ctnnb1/Acadsb/Nme6/Pgap3/Mgat5/Macrod1/Entpd4/Pigg/Mustn1/Abca2/Upb1/Itih5/Dnajc30/Prkn/Hmgcr/Pyurf/H6pd/Srd5a3/Pank1/Pomt2/Itpa/Gtpbp1/Pomt1/St3gal5/Spock2/Ldhd/Tyw1/B4galt4/Entpd4b/Pigv/Tmtc1/Adpgk/Lcmt2/Ehhadh/Pgap2/St3gal2/Gnpda2/Alg14/Ep300/Pigl/Alg1/Acsl1/Gucy1a1/Acsm5/Nus1/Eno2/Pgm3/6330418K02Rik/Igf1/B3g…	129
GO:0120162	positive regulation of cold-induced thermogenesis	19/2054	0.000100102	Elovl6/Cpt2/Prlr/Adrb3/Acsl1/Ache/Cmklr1/Decr1/Dbh/Fabp4/Ogt/Per2/Prkab2/Ebf2/Lep/Ghrl/Gpr3/Hsf1/Cav1	19
GO:0045444	fat cell differentiation	37/2054	0.000103201	Adig/Wnt5a/Bltp1/Adrb3/Egr2/Bmal1/Zc3h12a/Mrap/Sh3pxd2b/Steap4/Nr4a1/Sort1/Ccdc3/Adgrf5/Ep300/Nucb2/Igf1/Fabp3/Retn/Pdgfra/Cmklr1/Lama4/Bnip3/Zfp36l2/Lrp3/Fabp4/Per2/Ebf2/Lep/Lrrc8c/Medag/Nudt7/Lrg1/Bbs9/Creb1/Selenbp1/Pnpla3	37
GO:0031667	response to nutrient levels	68/2054	0.000103746	Hspa5/Htr4/Kptn/Sord/Mapt/Gnpat/Adrb3/Kcnb1/Zc3h12a/Prkn/Nuak2/Agl/Cyp1a1/Mios/Slc27a4/Pdx1/Slc38a2/Gsn/Mn1/Bmt2/Pdia3/Dgkq/Igfbp2/Fads1/Impact/Pdxp/Wnt9b/Acsl1/Rnf152/P2rx1/Cpt1a/Nucb2/Lta/Ghrh/Slc8a1/Npy/P2rx6/Postn/Aldh1a2/Amigo1/Bnip3/Pitx2/Fas/Gip/Hlcs/Nuak1/Mthfr/G6pc/Lep/Star/Stc2/Sod1/Lrp11/Tbxa2r/Ghrl/Pfkfb1/Meak7/Vgf/Bckdhb/Cartpt/Atn1/Gm7394/P2rx7/Sct/Hsf1/Ascl1/Creb1/Gpt2	68
GO:0032989	cellular component morphogenesis	118/2054	0.000106939	Parva/Ywhah/Cyfip1/Poldip2/Dab1/Fbxo31/Ctnnb1/Zmym3/Abi3bp/Larp4/Wnt5a/Lamb2/Snx2/Mapt/Gnpat/Aurka/Egr2/Spast/Tenm4/Mecp2/Lrp4/Prkn/Rhoj/Col15a1/Lama1/Sec24b/Dock1/Rims2/Wtip/Raph1/Krt19/Bves/Itga8/Ndn/Ppp1r9a/Nrp1/Sdc2/Slit3/Ncmap/Lamc3/Fn1/Cul7/Impact/Cdh5/Cfap410/Cpne9/Ep300/Cap2/Abitram/Llph-ps2/Itgb1/Gm20716/Gap43/Ss18l1/Cldn3/Wdpcp/Ar/Nova2/Pdgfra/Notch3/Akip1/Lgr4/Plxna2/Sema4f/Sema3g/Crmp…	118
GO:0051241	negative regulation of multicellular organismal process	135/2054	0.000110877	Ywhah/Leo1/Dab1/Dynlt1c/Ctnnb1/Abi3bp/Tac1/Wnt5a/Bmp4/Laptm4b/Adrb3/Cul4a/Ppp2ca/Atp2b4/Fgf9/Bmal1/Arg2/Mecp2/Zc3h12a/Lrp4/Prkn/Ltbp3/Gpr55/Cd2ap/Acvrl1/Reg3a/Eppk1/Nrarp/Rnf128/Pcm1/Nrp1/Rgcc/Serpinf1/Fstl3/Pkn1/Adgrg1/Fn1/Nbr1/Inhba/Arhgap42/Rtn4rl2/Zfp608/Wnt9b/Gucy1a1/Tbx2/Tifab/Itgb1/Timp1/Tmem119/Serpinb1a/Thbs2/Igf1/Nova2/Pdgfra/Notch3/Nos1/Lgr4/Socs5/Mylip/Tmem98/Pln/Suz12/Homer3/Gpr35/Se…	135
GO:2000145	regulation of cell motility	105/2054	0.000114482	Egr1/Smpd3/Fbxo31/Hspa5/Tac1/Wnt5a/Bmp4/Ccn1/Mgat5/Atp2b4/Fgf9/Duoxa2/Mecp2/Zc3h12a/Smoc2/Rhoj/Synpo2/Adgra2/Sh3bp1/Mtus1/Lama1/Aoc3/Dock1/Acvrl1/Eppk1/Fgf15/Erdr1x-2/Tmsb4x/Nrp1/Rgcc/Serpinf1/Ror2/Adgrg1/Fn1/Cdh5/Itgb1/Nus1/Edn2/Timp1/Cdh13/Cldn3/Wdpcp/Igf1/Retn/Pdgfra/Atoh8/Plxna2/Cadm4/Sema3g/Flt4/Nos3/Abcc1/Rab5a/Slc8a1/Postn/Cmklr1/Ackr3/Spry2/Lama4/Lbp/Pitx2/Xcl1/Gm6623/Ager/Fut7/Fas/Ccl19-…	105
GO:0072521	purine-containing compound metabolic process	62/2054	0.000118234	Adcy6/Elovl6/Nudt1/Pgam1/Acot7/Hk1/Mtch2/Ampd2/Pdhx/Mpc1/Acadsb/Nme6/Macrod1/Entpd4/Dnajc30/Prkn/Hmgcr/Pank1/Itpa/Gtpbp1/Ldhd/Entpd4b/Adpgk/Ehhadh/Ep300/Acsl1/Gucy1a1/Acsm5/Eno2/Igf1/Nos1/Kynu/Adcy3/Aldoc/Dhtkd1/Nos3/Npr1/Guk1/Gm14472/Adcy4/Ndufc2/Gm53191/Adcy1/Pank4/COX2/Ogt/Myc/Enpp4/G6pc/Acot1/Ampd3/Amd2/Pde4c/Adss/Paics/Esrrb/Nudt7/Adk/P2rx7/Dmac2l/Bud23/Fhit	62
GO:0048667	cell morphogenesis involved in neuron differentiation	64/2054	0.000120145	Ywhah/Cyfip1/Dab1/Fbxo31/Abi3bp/Wnt5a/Lamb2/Mapt/Egr2/Spast/Lrp4/Lama1/Sec24b/Raph1/Ndn/Ppp1r9a/Nrp1/Sdc2/Slit3/Fn1/Cul7/Ep300/Abitram/Itgb1/Gm20716/Gap43/Ss18l1/Wdpcp/Nova2/Notch3/Lgr4/Plxna2/Sema4f/Sema3g/Crmp1/Nptn/Ache/Sipa1l1/Chrna3/Tanc2/Amigo1/Caprin2/Tmem106b/Ephb4/Ephb3/Adcy1/Nog/Ntn3/Nefl/Adnp/Btbd3/Sod1/Numbl/Sema3c/Xk/Slit2/Parp6/Trpc6/Fbxo45/Plxna3/Pip5k1c/Creb1/Ankrd27/Tnr	64
GO:0022402	cell cycle process	123/2054	0.000124404	Ccnd1/Smpd3/Poldip2/Fbxo31/Dynlt1c/Cdc25a/Ctnnb1/Ddx3x/Eml1/Nme6/Phf8/Ctc1/Wnt5a/Myh10/Bmp4/Snx18/Mad1l1/Cenpf/Ccni/Birc5/Cul4a/Aurka/Atp2b4/Zscan21/Spast/Mecp2/Haus2/Riok2/Cyp1a1/Wapl/Rnf4/Dtl/Pcm1/Mn1/Spdl1/Rgcc/Usp47/Klf11/Map3k20/Cenpa/Cdkn1c/Mis12/Nsl1/Tcf19/Csnk2a1-ps3/Cul7/Inhba/Lsm10/Pdxp/Myo19/Haus1/Syce2/Itgb1/Pde4dip/Fam83d/Mzt1/Kiz/Hspa1a/Igf1/Fancd2/Prc1/Ndel1/Cep295/Rec8/Dcun1d3/Hsp…	123
GO:0019752	carboxylic acid metabolic process	143/2054	0.00012586	Elovl6/Cpt2/Smpd3/Pgam1/Ddc/Acot7/Hk1/Mtch2/Pdhx/Slc27a1/Mpc1/Mecr/Echdc1/Hacd2/Tysnd1/Mmut/Acadsb/Prodh/Cyp2e1/Cyp4f40/Ido1/Enoph1/Degs1/Peds1/Ptges/Gnpat/Cth/Atp2b4/Lypla1/Upb1/Hadhb/Itih5/Arg2/Mecp2/Uevld/Hpgd/Fpgs/Agmat/Cyp1a1/Slc27a4/Fgf15/Lta4h/Cyp2t4/Ddah1/Ldhd/Nags/Lonp2/Aldh5a1/Amacr/Gm16702/Adpgk/Phyh/Ehhadh/Dglucy/Fads1/Hacd1/Lars2/Etfbkmt/Gm32342/Phf2os1/Ep300/Acsl1/Acsm5/Gm41608/Fabp…	143
GO:1903047	mitotic cell cycle process	81/2054	0.000132387	Ccnd1/Smpd3/Poldip2/Fbxo31/Dynlt1c/Cdc25a/Ddx3x/Eml1/Nme6/Phf8/Ctc1/Myh10/Bmp4/Snx18/Mad1l1/Cenpf/Ccni/Birc5/Cul4a/Aurka/Spast/Mecp2/Riok2/Cyp1a1/Dtl/Spdl1/Rgcc/Usp47/Klf11/Map3k20/Cenpa/Cdkn1c/Mis12/Nsl1/Tcf19/Cul7/Inhba/Lsm10/Pdxp/Itgb1/Mzt1/Hspa1a/Igf1/Fancd2/Prc1/Ndel1/Rec8/Dcun1d3/Hspa1b/Ncapd3/Rad51b/Gm33950/Spry2/Skp2/Prkcq/Zfp36l2/Naa50/Kif20a/Gm53191/Zw10/Smc2/Champ1/Ticrr/Bccip/Kif4/Kdm…	81
GO:0009635	response to herbicide	2054-06-01	0.000136811	Gsta4/Zc3h12a/Cyp1a1/Nefl/Star/Hsf1	6
GO:0009725	response to hormone	105/2054	0.000137315	Ccnd1/Egr1/Slc2a4/Ywhah/Cyfip1/Slc27a1/Kcnq1/Nasp/Ctnnb1/Tac1/Bmp4/Slc30a10/Sord/Ppp2ca/Atp2b4/Egr2/Abca2/Bmal1/Hpgd/Agl/Reg3a/Ly6c2/Slc27a4/Pdx1/Eif2b3/Rnf4/Nr4a1/Trarg1/Sort1/Serpinf1/Igfbp2/Slit3/Fads1/Ly6g2/Csnk2a1-ps3/Car9/Inhba/Slc25a33/Ptger2/Ep300/Acsl1/Serpina3g/Foxh1/Gm32340/Nucb2/Timp1/Ar/Igf1/Fabp3/Fibin/Retn/Nos1/Lcat/Heyl/Pik3r3/Nos3/Ache/Chrna3/Postn/Abcc2/Irs3/Aldh1a2/Skp2/Pitx2/E…	105
GO:0010243	response to organonitrogen compound	110/2054	0.000137742	Egr1/Slc2a4/Smpd3/Cyfip1/Edem1/Slc27a1/Mgst1/Kcnq1/Hspa5/Ctnnb1/Htr4/Cyp2e1/Dnajc10/Tac1/Slc30a10/Gnao1/Ppp2ca/Atp2b4/Egr2/Aqp8/Mecp2/Prkn/Inava/Wfs1/Pomt2/Reg3a/Slc27a4/Pdx1/Eif2b3/Nr4a1/Gsn/Trarg1/Sort1/Col16a1/Serpinf1/Klf11/Dgkq/Pkn1/Nsg1/Fads1/Ubqln2/Slc25a33/Impact/Pdxp/Cacna1s/Serpina3g/Itgb1/P2rx1/Cpt1a/Nucb2/Timp1/Cdh13/Pla2g5/Igf1/Fabp3/Retn/Lamtor3/Pdgfra/Nos1/Socs5/Mylip/Rnf103/Pygm/P…	110
GO:0015850	organic hydroxy compound transport	36/2054	0.000137992	Smpd3/Kcnq1/Tac1/Abca2/Aqp8/Kcnb1/Prkn/Stra6l/Fgf15/Maob/Slc10a5/P2rx1/Nus1/Slc5a3/Nucb2/Slc10a3/Nos1/Lcat/Apoc1/Gal/Ptgs1/Abca5/Abcc2/Stard5/Abca3/Relch/Lpcat3/Myc/Lep/Star/Cadps/Ghrl/Soat2/Slc10a2/Slc10a4/Cav1	36
GO:0051270	regulation of cellular component movement	112/2054	0.000139109	Egr1/Smpd3/Fbxo31/Hspa5/Tac1/Wnt5a/Bmp4/Ccn1/Mgat5/Mapt/Atp2b4/Fgf9/Duoxa2/Mecp2/Zc3h12a/Smoc2/Rhoj/Synpo2/Adgra2/Sh3bp1/Mtus1/Lama1/Aoc3/Dock1/Acvrl1/Rhot1/Eppk1/Fgf15/Rangrf/Erdr1x-2/Tmsb4x/Nrp1/Rgcc/Serpinf1/Ror2/Adgrg1/Fn1/Cdh5/Itgb1/Nus1/Edn2/Timp1/Cdh13/Cldn3/Wdpcp/Igf1/Retn/Nova2/Pdgfra/Nos1/Atoh8/Plxna2/Pln/Cadm4/Sema3g/Flt4/Nos3/Abcc1/Rab5a/Slc8a1/Postn/Cmklr1/Ackr3/Spry2/Lama4/Lbp/Pitx2…	112
GO:0042327	positive regulation of phosphorylation	117/2054	0.000145539	Ccnd1/Egr1/Dab1/Prlr/Slc27a1/Ctnnb1/Ddx3x/Wnt5a/Bmp4/Ccn1/Slc30a10/Ccnq/Adrb3/Malt1/Ppp2ca/Atp2b4/Fgf9/Fgfr3/Tab1/Avpi1/Zc3h12a/Lrp4/Gpr55/Map3k7/Inava/Acvrl1/Fgf15/Ercc6/Ccl8/Ppp1r9a/Nrp1/Rgcc/Ros1/Map3k20/Dgkq/Ror2/Ccl22/Inhba/Rspo1/Traf6/Nqo2/Ep300/Acsl1/Unc5cl/Ccl9/Itgb1/Gm20716/Fzd1/Tmem119/Cldn3/Ar/Igf1/Lamtor3/Pdgfra/Nos1/Musk/Cd27/C1qtnf2/Flt4/Pik3r3/Dstyk/Gpbar1/Nptn/Chrna3/Aplnr/Ackr3/S…	117
GO:0006082	organic acid metabolic process	149/2054	0.000148265	Elovl6/Cpt2/Smpd3/Pgam1/Ddc/Acot7/Hk1/Mtch2/Pdhx/Cdo1/Slc27a1/Mpc1/Mecr/Echdc1/Hacd2/Tysnd1/Mmut/Acadsb/Prodh/Cyp2e1/Cyp4f40/Ido1/Enoph1/Degs1/Peds1/Ptges/Gnpat/Cth/Atp2b4/Lypla1/Upb1/Hadhb/Itih5/Arg2/Mecp2/Uevld/Hpgd/Fpgs/Agmat/Cyp1a1/Slc27a4/Fgf15/Lta4h/Cyp2t4/Spock2/Ddah1/Ldhd/Nags/Lonp2/Aldh5a1/Amacr/Gm16702/Adpgk/Phyh/Ehhadh/Dglucy/Fads1/Hacd1/Lars2/Etfbkmt/Gm32342/Phf2os1/Ep300/Acsl1/Acsm5/…	149
GO:0071774	response to fibroblast growth factor	21/2054	0.000155494	Fgf1/Ctnnb1/Wnt5a/Fgf9/Fgfr3/Smoc2/Fgf15/Nr4a1/Frs3/Dstyk/Nptn/Postn/Spry2/Elk1/Zfp36l2/Nog/Myc/Gm26793/Star/Frs2/Ccn2	21
GO:0043436	oxoacid metabolic process	147/2054	0.000157622	Elovl6/Cpt2/Smpd3/Pgam1/Ddc/Acot7/Hk1/Mtch2/Pdhx/Slc27a1/Mpc1/Mecr/Echdc1/Hacd2/Tysnd1/Mmut/Acadsb/Prodh/Cyp2e1/Cyp4f40/Ido1/Enoph1/Degs1/Peds1/Ptges/Gnpat/Cth/Atp2b4/Lypla1/Upb1/Hadhb/Itih5/Arg2/Mecp2/Uevld/Hpgd/Fpgs/Agmat/Cyp1a1/Slc27a4/Fgf15/Lta4h/Cyp2t4/Spock2/Ddah1/Ldhd/Nags/Lonp2/Aldh5a1/Amacr/Gm16702/Adpgk/Phyh/Ehhadh/Dglucy/Fads1/Hacd1/Lars2/Etfbkmt/Gm32342/Phf2os1/Ep300/Acsl1/Acsm5/Gm416…	147
GO:0046685	response to arsenic-containing substance	2054-10-01	0.000160334	Ddx3x/Zc3h12a/Cyp1a1/Rnf4/Slc38a2/Serpinf1/Abcc2/Myc/Nefl/Hsf1	10
GO:0016054	organic acid catabolic process	53/2054	0.000161622	Cpt2/Echdc1/Tysnd1/Acadsb/Prodh/Cyp4f40/Ido1/Atp2b4/Hadhb/Arg2/Hpgd/Slc27a4/Ddah1/Ldhd/Lonp2/Aldh5a1/Gm16702/Phyh/Ehhadh/Etfbkmt/Gm32342/Phf2os1/Gm41608/Gm32234/Cpt1a/Gm51811/Nos1/Gm29773/Kynu/Pon3/Nos3/Kyat3/Gm36787/Kmo/Decr1/Gm54336/Gm46829/Hibadh/Gm41450/Gm36375/Lep/Gm32385/Abhd2/Gm40946/Hdc/Abcd2/Nudt7/Bckdhb/Hal/Gm9199/Fah/Gpt2/Gm39251	53
GO:0046395	carboxylic acid catabolic process	53/2054	0.000161622	Cpt2/Echdc1/Tysnd1/Acadsb/Prodh/Cyp4f40/Ido1/Atp2b4/Hadhb/Arg2/Hpgd/Slc27a4/Ddah1/Ldhd/Lonp2/Aldh5a1/Gm16702/Phyh/Ehhadh/Etfbkmt/Gm32342/Phf2os1/Gm41608/Gm32234/Cpt1a/Gm51811/Nos1/Gm29773/Kynu/Pon3/Nos3/Kyat3/Gm36787/Kmo/Decr1/Gm54336/Gm46829/Hibadh/Gm41450/Gm36375/Lep/Gm32385/Abhd2/Gm40946/Hdc/Abcd2/Nudt7/Bckdhb/Hal/Gm9199/Fah/Gpt2/Gm39251	53
GO:0040008	regulation of growth	78/2054	0.000169327	Igfbp7/Cyfip1/Ddx3x/Nme6/Wnt5a/Bmp4/Mapt/Bltp1/Cth/Adrb3/Fdps/Fgf9/Mecp2/Prkn/Wfs1/Rims2/Acvrl1/Sh3pxd2b/Eppk1/Dusp9/Ndn/Nrp1/Usp47/Ros1/Igfbp2/Slit3/Fn1/Csnk2a1-ps3/Inhba/Vps54/Slc25a33/Cpne9/Ep300/Tbx2/Gm20716/Hspa1a/Ar/Igf1/Musk/Chd7/Socs5/Sema3g/Flt4/Rbbp7/Dcun1d3/Tgfbr2/Ghrh/Wwc2/Caprin2/Il7/Wfdc1/Mtm1/Exosc4/Nog/Hsd3b7/Kazald1/Lep/Adnp/Epm2a/Col14a1/Cacna2d2/Stc2/Sod1/Cd81/Sema3c/Nedd9/Sash…	78
GO:0048806	genitalia development	2054-12-01	0.000170046	Ctnnb1/Wnt5a/Ror2/Wnt9b/Tifab/Ar/Pdgfra/Chd7/Lgr4/Tyro3/Pkd1/Stra6	12
GO:0044344	cellular response to fibroblast growth factor stimulus	20/2054	0.000173134	Fgf1/Ctnnb1/Wnt5a/Fgf9/Fgfr3/Smoc2/Fgf15/Nr4a1/Frs3/Dstyk/Nptn/Postn/Spry2/Zfp36l2/Nog/Myc/Gm26793/Star/Frs2/Ccn2	20
GO:0009636	response to toxic substance	62/2054	0.000180336	Egr1/Kdm3b/Smpd3/Car3/Kcnq1/Cyp2e1/Slc30a10/Hp/Gnao1/Gsta4/Ppp2ca/Zc3h12a/Prkn/Hpgd/Gstm5/Cyp1a1/Fgf15/Pdx1/Wapl/Ercc6/Nr4a1/Gsn/Ppp1r9a/Slc30a1/Impact/Setd7/Sod3/Cpt1a/Kcnmb1/Cldn3/Igf1/1700034H15Rik/Cd27/Pon3/Casp8/Nos3/Abcc1/Aldh1a1/Slc8a1/Chrna3/Abcc2/Hba-a1/Nol3/Bnip3/Fas/Dbh/Myc/G6pc/Abtb2/Aptx/Nefl/Lep/Star/Inmt/Slc23a1/Sod1/Tbxa2r/Trpc6/Adcyap1r1/Gsta3/Hsf1/Creb1	62
GO:0007269	neurotransmitter secretion	26/2054	0.000191448	Prkn/Rims2/Rhot1/Nr4a1/Snapin/Ppp1r9a/Sv2a/Slc30a1/Gm31336/Kcnc3/P2rx1/1700034H15Rik/Syp/Rims3/Rab5a/Chrna3/Kmo/Bace1/Syt2/Adcy1/Unc13b/Syn1/Cadps/Ppt1/P2rx7/Erc2	26
GO:0099643	signal release from synapse	26/2054	0.000191448	Prkn/Rims2/Rhot1/Nr4a1/Snapin/Ppp1r9a/Sv2a/Slc30a1/Gm31336/Kcnc3/P2rx1/1700034H15Rik/Syp/Rims3/Rab5a/Chrna3/Kmo/Bace1/Syt2/Adcy1/Unc13b/Syn1/Cadps/Ppt1/P2rx7/Erc2	26
GO:0031175	neuron projection development	105/2054	0.000207752	Ywhah/Cyfip1/Gdpd5/Dab1/Fbxo31/Dynlt1c/Hspa5/Ctnnb1/Abi3bp/Wnt5a/Bmp4/Lamb2/Mapt/Gnao1/Tbc1d24/Aurka/Egr2/Spast/Herc1/Mecp2/Lrp4/Prkn/Lama1/Sec24b/Rims2/Raph1/Ercc6/Ndn/Ppp1r9a/Nrp1/Serpinf1/Avil/Ror2/Sdc2/Slit3/Fn1/Cul7/Impact/Rtn4rl2/Cpne9/Ep300/Stmn4/Abitram/Llph-ps2/Itgb1/Gm20716/Arf4/Gap43/Fzd1/Ss18l1/Igsf9/Samd14/Nefh/Nova2/Notch3/Bicdl1/Lgr4/Plxna2/Sema4f/Mylip/Bloc1s6/Sema3g/Crmp1/Nptn/Ac…	105
GO:0023061	signal release	63/2054	0.000213019	Smpd3/Kcnq1/Tac1/Rph3al/Birc5/Bmal1/Kcnb1/Prkn/Rims2/Rhot1/Pdx1/Nr4a1/Snapin/Ppp1r9a/Ildr1/Sv2a/Inhba/Slc30a1/Gm31336/Kcnc3/P2rx1/Edn2/Hmgn3/Cpt1a/Nucb2/Sirt4/Retn/Nos1/Chd7/1700034H15Rik/Syp/Rims3/Ghrh/Rab5a/Gal/Chrna3/Kmo/Bace1/Gip/Pask/Ildr2/Syt2/Adcy1/Ica1/Unc13b/Per2/Fzd4/Slc9b2/Lep/Pde4c/Syn1/Cadps/Ghrl/Snx4/Ppt1/Vgf/P2rx7/Erc2/Sct/Lif/Creb1/Myrip/Jagn1	63
GO:0007268	chemical synaptic transmission	75/2054	0.000216547	Egr1/Cyfip1/Ctnnb1/Htr4/Tac1/Mapt/Igsf9b/Gm34076/Egr2/Kcnb1/Mecp2/Prkn/Lynx1/Dgkb/Grin2d/Rims2/Rhot1/Nr4a1/Snapin/Ppp1r9a/Kctd13/Ror2/Plat/Sv2a/Slc30a1/Gm31336/Kcnc3/Gucy1a1/Gabra3/Itgb1/P2rx1/Gm20716/Dlgap2/Retn/Begain/Nos1/Shisa8/Musk/1700034H15Rik/Syp/Nlgn1/Homer3/Rims3/Rab5a/Nptn/Sipa1l1/Chrna3/Phf24/Kmo/Bace1/Ager/Gip/Syt2/Adcy1/Adgrb1/Unc13b/Lrrtm1/Insyn2a/Star/Adnp/Cacna2d2/Cyp46a1/Htr2b/S…	75
GO:0098916	anterograde trans-synaptic signaling	75/2054	0.000216547	Egr1/Cyfip1/Ctnnb1/Htr4/Tac1/Mapt/Igsf9b/Gm34076/Egr2/Kcnb1/Mecp2/Prkn/Lynx1/Dgkb/Grin2d/Rims2/Rhot1/Nr4a1/Snapin/Ppp1r9a/Kctd13/Ror2/Plat/Sv2a/Slc30a1/Gm31336/Kcnc3/Gucy1a1/Gabra3/Itgb1/P2rx1/Gm20716/Dlgap2/Retn/Begain/Nos1/Shisa8/Musk/1700034H15Rik/Syp/Nlgn1/Homer3/Rims3/Rab5a/Nptn/Sipa1l1/Chrna3/Phf24/Kmo/Bace1/Ager/Gip/Syt2/Adcy1/Adgrb1/Unc13b/Lrrtm1/Insyn2a/Star/Adnp/Cacna2d2/Cyp46a1/Htr2b/S…	75
GO:0099536	synaptic signaling	80/2054	0.000218744	Egr1/Cyfip1/Ctnnb1/Htr4/Tac1/Mapt/Igsf9b/Gm34076/Egr2/Kcnb1/Mecp2/Prkn/Lynx1/Dgkb/Grin2d/Rims2/Rhot1/Ly6c2/Nr4a1/Snapin/Ppp1r9a/Kctd13/Ror2/Plat/Sv2a/Ly6g2/Slc30a1/Gm31336/Kcnc3/Gucy1a1/Gabra3/Itgb1/P2rx1/Gm20716/Dlgap2/Retn/Begain/Nos1/Shisa8/Musk/1700034H15Rik/Syp/Nlgn1/Homer3/Rims3/Rab5a/Nptn/Ache/Sipa1l1/Chrna3/Phf24/Kmo/Bace1/Ager/Gip/Syt2/Adcy1/Adgrb1/Unc13b/Lrrtm1/Insyn2a/Star/Adnp/Cacna2d…	80
GO:0006163	purine nucleotide metabolic process	57/2054	0.000224441	Adcy6/Elovl6/Pgam1/Acot7/Hk1/Mtch2/Ampd2/Pdhx/Mpc1/Acadsb/Nme6/Entpd4/Dnajc30/Prkn/Hmgcr/Pank1/Itpa/Gtpbp1/Ldhd/Entpd4b/Adpgk/Ehhadh/Ep300/Acsl1/Gucy1a1/Acsm5/Eno2/Igf1/Nos1/Kynu/Adcy3/Aldoc/Dhtkd1/Nos3/Npr1/Guk1/Gm14472/Adcy4/Ndufc2/Gm53191/Adcy1/Pank4/COX2/Ogt/Myc/Acot1/Ampd3/Pde4c/Adss/Paics/Esrrb/Nudt7/Adk/P2rx7/Dmac2l/Bud23/Fhit	57
GO:0044265	cellular macromolecule catabolic process	121/2054	0.000225369	Rnf213/Edem1/Fbxo31/Hspa5/Ctnnb1/Dnajc10/Laptm4b/Cul4a/Aurka/Malt1/Cul2/Abca2/Otud7a/Bmal1/Zc3h12a/Prkn/Cd2ap/Dcps/Caml/Wfs1/Pomt2/Dcp2/Gtpbp1/Usp1/Rnf4/Dtl/Psma4/Rnf128/Lonp2/F8a/Dda1/Kctd13/Usp47/Usp15/Cop1/Gm9836/Csnk2a1-ps3/Cul7/Ubqln2/Zc3h14/Ubr3/Usp22/Proca1/Uchl1/Ube4a/Psma5/Peli1/Exosc8/Hspa1a/Psmd6/Ntan1/Bfar/Socs5/Mylip/Usp43/Rnf103/Nbdy/Dhx34/Casp8/Hspa1b/Rhbdd1/Samd4/Ctsf/Marchf7/Rnf1…	121
GO:1905114	cell surface receptor signaling pathway involved in cell-cell signaling	62/2054	0.000230569	Egr1/Rnf213/Leo1/Ctnnb1/Ddx3x/Wnt5a/Bmp4/Tcf7l1/Igsf9b/Dkk3/Frat1/Fgf9/Bmal1/Mecp2/Lrp4/Prkn/Adgra2/Rims2/Wnt5b/Nrarp/Tmem198b/Invs/Wnt10b/Ppp1r9a/Usp47/Wwox/Ror2/Csnk2a1-ps3/Rspo1/Wnt9b/Apcdd1/Fzd1/Begain/Lgr4/Mesd/Rab5a/Fzd6/Rnf138/Chrna3/Caprin2/Rspo3/Nphp3/Pitx2/Prkaa2/Amer1/Unc13b/Tle2/Nog/Fzd4/Insyn2a/Epm2a/Mitf/Tpbgl/Ghrl/Hhex/Jrk/Wnt9a/Sez6/Ppp2r3a/Wnt6/Cav1/Bcl9	62
GO:0001932	regulation of protein phosphorylation	150/2054	0.000241997	Ccnd1/Egr1/Smpd3/Dab1/Prlr/Dynlt1c/Slc27a1/Ctnnb1/Ddx3x/Dnajc10/Wnt5a/Bmp4/Ccn1/Slc30a10/Ccnq/Ccni/Adrb3/Malt1/Ppp2ca/Atp2b4/Fgf9/Fgfr3/Tab1/Avpi1/Zc3h12a/Lrp4/Prkn/Synpo2/Gpr55/Map3k7/Inava/Acvrl1/Fgf15/Ercc6/Dusp9/Ccl8/Ppp1r9a/Nrp1/Rgcc/Ros1/Map3k20/Dgkq/Cdkn1c/Ror2/Hexim2/Ccl22/Fn1/Phlpp1/Nbr1/Inhba/Rspo1/Impact/Cdh5/Traf6/Wnt9b/Nqo2/Ep300/Acsl1/Unc5cl/Ccl9/Itgb1/Gm20716/Fam83d/Fzd1/Tmem119/Cl…	150
GO:0010035	response to inorganic substance	70/2054	0.000243326	Nudt1/Smpd3/Hspa5/Cyp2e1/Wnt5a/Slc30a10/Sord/Hp/Mapt/Gnao1/Ptges/Gsta4/Ppp2ca/Atp2b4/Mecp2/Zc3h12a/Prkn/Cyp1a1/Gphn/Pdx1/Ercc6/Rnf4/Nr4a1/Slc38a2/Cutal/Gsn/Serpinf1/Igfbp2/Fstl3/Slc30a1/Impact/Cpne9/Ep300/Gm20716/Sod3/Kcnmb1/Fibin/1700034H15Rik/Lcat/Cp/Nos3/Slc8a1/Abcc2/Nol3/Bnip3/Bace1/Fas/Gip/Ccl19-ps1/Gm53191/Adcy1/Kcnmb3/Fabp4/Myc/Aptx/Nefl/Adprs/Star/Adnp/Atp7b/Sod1/Lrp11/Krt14/Trpc6/Gm7394/…	70
GO:0001934	positive regulation of protein phosphorylation	110/2054	0.00024376	Ccnd1/Egr1/Dab1/Prlr/Slc27a1/Ctnnb1/Ddx3x/Wnt5a/Bmp4/Ccn1/Slc30a10/Ccnq/Adrb3/Malt1/Ppp2ca/Atp2b4/Fgf9/Fgfr3/Tab1/Avpi1/Zc3h12a/Lrp4/Gpr55/Map3k7/Inava/Acvrl1/Fgf15/Ercc6/Ccl8/Ppp1r9a/Nrp1/Rgcc/Map3k20/Dgkq/Ror2/Ccl22/Inhba/Rspo1/Traf6/Nqo2/Ep300/Acsl1/Unc5cl/Ccl9/Itgb1/Gm20716/Fzd1/Tmem119/Cldn3/Ar/Igf1/Lamtor3/Pdgfra/Nos1/Musk/Cd27/C1qtnf2/Flt4/Pik3r3/Dstyk/Gpbar1/Nptn/Chrna3/Aplnr/Ackr3/Spry2/…	110
GO:0010942	positive regulation of cell death	81/2054	0.00024707	Egr1/Mtch2/Ctnnb1/Ddx3x/Tac1/Wnt5a/Bmp4/Ccn1/Degs1/Hp/Mapt/Malt1/Ppp2ca/Zc3h12a/Prkn/Hpgd/Slc27a4/Pdx1/Melk/Dusp9/Nr4a1/Gsn/Sort1/Rgcc/Cd248/Klf11/Pdia3/Map3k20/Wwox/Inhba/Nqo2/Ep300/C6/Itgb1/P2rx1/Gm8283/Ctrb1/Lta/Dapk1/Nos1/Musk/Zfp13/Adamtsl4/Chchd10/Casp8/Nos3/Dcun1d3/Aldh1a1/Gal/Aldh1a2/Kmo/Ift57/Bnip3/Bace1/Elk1/Hebp2/Ager/Shq1/Fas/COX2/F3/Unc13b/Lep/Bnip3l-ps/Map3k10/Sod1/Gm20604/Septin4/S…	81
GO:0051603	proteolysis involved in cellular protein catabolic process	88/2054	0.00025005	Rnf213/Edem1/Fbxo31/Hspa5/Ctnnb1/Dnajc10/Cul4a/Aurka/Malt1/Cul2/Otud7a/Bmal1/Prkn/Cd2ap/Caml/Wfs1/Pomt2/Usp1/Rnf4/Dtl/Psma4/Rnf128/Lonp2/F8a/Dda1/Kctd13/Usp47/Usp15/Cop1/Gm9836/Csnk2a1-ps3/Cul7/Ubqln2/Ubr3/Usp22/Uchl1/Ube4a/Psma5/Peli1/Hspa1a/Psmd6/Ntan1/Bfar/Socs5/Mylip/Usp43/Rnf103/Casp8/Hspa1b/Rhbdd1/Ctsf/Marchf7/Rnf13/Skp2/Yme1l1/Rnf217/Rnft1/Hace1/Mtm1/Usp9x/Dcst1/Ogt/Ubxn11/Usp30/Ube3c/Fbxo…	88
GO:0006886	intracellular protein transport	106/2054	0.00026997	Ap4s1/Ywhah/Edem1/Tomm20/Hspa5/Copb2/Wipf1/Pom121/Rph3al/Bmp4/Snx2/Stx6/Copg2/Gpihbp1/Frat1/Ppp2ca/Fgf9/Egr2/Bmal1/Kcnb1/Rab19/Zc3h12a/Rab18/Exph5/Tmed3/Riok2/Scamp3/Sec24b/Timm9/Rims2/Ywhab/Gphn/Rangrf/Ssr3/Pcm1/Snapin/Trarg1/Sort1/Thoc2l/Lonp2/Pex1/Tbc1d9/Gm17029/Timm17b/Srp54c/Ipo7/Nup160/Gm31336/Gm16261/Immp1l/Ep300/Tram1/Sarnp/4921515E04Rik/Itgb1/Arf4/Hps4/Gm32340/Dync2li1/Sirt4/Gm46350/Synd…	106
GO:0043542	endothelial cell migration	31/2054	0.000275365	Wnt5a/Bmp4/Atp2b4/Mecp2/Zc3h12a/Smoc2/Rhoj/Adgra2/Sh3bp1/Acvrl1/Nr4a1/Nrp1/Rgcc/Serpinf1/Cdh5/Itgb1/Nus1/Cdh13/Igf1/Atoh8/Flt4/Pik3r3/Nos3/Ager/Ephb4/Adgrb1/Spred1/Prcp/Rock2/Tbxa2r/Slit2	31
GO:0099537	trans-synaptic signaling	76/2054	0.000283856	Egr1/Cyfip1/Ctnnb1/Htr4/Tac1/Mapt/Igsf9b/Gm34076/Egr2/Kcnb1/Mecp2/Prkn/Lynx1/Dgkb/Grin2d/Rims2/Rhot1/Nr4a1/Snapin/Ppp1r9a/Kctd13/Ror2/Plat/Sv2a/Slc30a1/Gm31336/Kcnc3/Gucy1a1/Gabra3/Itgb1/P2rx1/Gm20716/Dlgap2/Retn/Begain/Nos1/Shisa8/Musk/1700034H15Rik/Syp/Nlgn1/Homer3/Rims3/Rab5a/Nptn/Sipa1l1/Chrna3/Phf24/Kmo/Bace1/Ager/Gip/Syt2/Adcy1/Adgrb1/Unc13b/Lrrtm1/Insyn2a/Star/Adnp/Cacna2d2/Cyp46a1/Cadm1/H…	76
GO:0005978	glycogen biosynthetic process	2054-11-01	0.000291203	Ppp1cb/Igf1/Ppp1r3d/Dyrk2/C1qtnf2/Pask/Ugp2/Per2/Epm2a/Esrrb/Epm2aip1	11
GO:0009250	glucan biosynthetic process	2054-11-01	0.000291203	Ppp1cb/Igf1/Ppp1r3d/Dyrk2/C1qtnf2/Pask/Ugp2/Per2/Epm2a/Esrrb/Epm2aip1	11
GO:1990138	neuron projection extension	27/2054	0.000301212	Cyfip1/Ctnnb1/Wnt5a/Lamb2/Mapt/Aurka/Mecp2/Prkn/Rims2/Raph1/Ndn/Nrp1/Slit3/Fn1/Impact/Cpne9/Ep300/Llph-ps2/Itgb1/Gm20716/Sema3g/Postn/Adnp/Sema3c/Slit2/Plxna3/Tnr	27
GO:0051588	regulation of neurotransmitter transport	25/2054	0.000303671	Prkn/Rims2/Rhot1/Snapin/Ppp1r9a/Sv2a/Slc30a1/Kcnc3/Maob/Itgb1/P2rx1/Nos1/1700034H15Rik/Syp/Rims3/Rab5a/Chrna3/Kmo/Bace1/Adcy1/Unc13b/Per2/Snx4/P2rx7/Slc10a4	25
GO:0034637	cellular carbohydrate biosynthetic process	16/2054	0.000303962	Impa1/Pdxp/Ppp1cb/Igf1/B3galnt1/Ppp1r3d/Impa2/Dyrk2/C1qtnf2/Pask/Ugp2/Per2/Lep/Epm2a/Esrrb/Epm2aip1	16
GO:0044283	small molecule biosynthetic process	84/2054	0.00030608	Elovl6/Egr1/Smpd3/Acot7/Cdo1/Pcbd2/Mecr/Hacd2/Nme6/Enoph1/Degs1/Sord/Entpd4/Ptges/Dkk3/Ppip5k1/Cth/Coq6/Fdps/Atp2b4/Abca2/Upb1/Hmgcr/Fpgs/H6pd/Impa1/Srd5a3/Cyp1a1/Itpa/Pdss2/Fgf15/Lta4h/Nags/Amacr/Entpd4b/Dgkq/Fads1/Ippk/Hacd1/Pdxp/Ep300/Acsm5/Nus1/Edn2/Fam3a/Pla2g5/Impa2/Kynu/Aldh1a1/Ptgs1/Aldh1a2/Kmo/Guk1/Lss/Gip/Dhcr7/Dbh/Lpcat3/Ogt/Per2/G6pc/Prkab2/Lep/Mthfd1l/Star/G6pc3/Abhd2/Gamt/Amd2/Pde4c…	84
GO:0006020	inositol metabolic process	2054-06-01	0.00030883	Ppip5k1/Mecp2/Impa1/Ippk/Slc5a3/Impa2	6
GO:0006527	arginine catabolic process	2054-06-01	0.00030883	Atp2b4/Arg2/Ddah1/Nos1/Nos3/Fah	6
GO:1904889	regulation of excitatory synapse assembly	2054-06-01	0.00030883	Abi3bp/Lrfn4/Vstm5/Lrrc4b/Sipa1l1/Lrrtm1	6
GO:0032611	interleukin-1 beta production	20/2054	0.000309252	Egr1/Hk1/Wnt5a/Malt1/Arg2/Zc3h12a/Inava/Ifi211/Serpinb1a/Igf1/Casp8/Aim2/Ager/Errfi1/Ccl19-ps1/F2rl1/Pycard/Ghrl/P2rx7/Mndal	20
GO:0032651	regulation of interleukin-1 beta production	20/2054	0.000309252	Egr1/Hk1/Wnt5a/Malt1/Arg2/Zc3h12a/Inava/Ifi211/Serpinb1a/Igf1/Casp8/Aim2/Ager/Errfi1/Ccl19-ps1/F2rl1/Pycard/Ghrl/P2rx7/Mndal	20
GO:0051129	negative regulation of cellular component organization	89/2054	0.000315473	Ywhah/Dab1/Snph/Hspa5/Tmod3/Ddx3x/Gm13612/Nme6/Phf8/Ctc1/Wnt5a/Bmp4/Mad1l1/Mapt/Birc5/Arhgap6/Abca2/Mecp2/Lrp4/Prkn/Map3k7/Dcp2/Acvrl1/Wapl/Eps8/Gsn/Ankrd13b/Ppp1r9a/Tmsb4x/Spdl1/Nrp1/Rgcc/Avil/Ubqln2/Impact/Rtn4rl2/Cdh5/Ep300/Itgb1/Kank3/Arhgap24/Sirt4/Ar/Igf1/Bag3/Mylip/Sema3g/Nbdy/Pif1/Crmp1/Postn/Spry2/Nol3/Capza2/Bnip3/Zw10/Bmerb1/Mtm1/Capza1/Plekhh2/Lrrtm1/Per2/Usp30/Odf2l/Add2/Zwint/Sema3c…	89
GO:0001501	skeletal system development	61/2054	0.000317549	Mgp/Smpd3/Miga2/Ctnnb1/Ctc1/Wnt5a/Bmp4/Ccn1/Mustn1/Fgf9/Ltbp3/Map3k7/Sh3pxd2b/Usp1/Wwox/Cdkn1c/Ror2/C130046K22Rik/Wnt9b/Cacna1s/Ep300/Tifab/Smad9/Timp1/Tmem119/Wfikkn1/Igf1/Pdgfra/Thbs3/Hoxb2/Chd7/Sp5/Bmp3/Tulp3/Pitx2/Cytl1/Mbtd1/Trim45/Amer1/Grhl2/Nog/Ankrd11/Slc39a3/Slc9b2/Lep/Mthfd1l/Chrd/Cadm1/Ifitm5/Scx/Ghrl/Vps33b/Wnt9a/Wdr19/Pkd1/P2rx7/Snai1/Ccn2/Lox/Lum/Hoxc9	61
GO:0010876	lipid localization	60/2054	0.000343933	Slc27a1/Kcnq1/Tac1/Bltp1/Ldah/Ptges/Gpihbp1/Abca2/Aqp8/Zc3h12a/Ldaf1/Slc27a4/Stra6l/Fgf15/Tmem30a/Scp2/Atp10b/Inhba/Proca1/Acsl1/Xkr6/Slc10a5/Fabp6/Nus1/Cpt1a/Nucb2/Slc10a3/Pla2g5/Fabp3/Retn/Tex2/Lcat/Apol7a/Apoc1/Atp8b2/Abcc1/Gal/Abca5/Abcc2/Stard5/Lbp/Abca3/Relch/Pnpla2/Fabp4/Lpcat3/Fzd4/Lep/Star/Myl1/Cidea/Ghrl/Pla2g2f/P2rx7/Soat2/Slc10a2/Slc10a4/Apol10b/Atp8a1/Cav1	60
GO:0048813	dendrite morphogenesis	23/2054	0.000348182	Ywhah/Fbxo31/Abi3bp/Lrp4/Ppp1r9a/Nrp1/Sdc2/Cul7/Abitram/Itgb1/Ss18l1/Ache/Sipa1l1/Chrna3/Tanc2/Caprin2/Tmem106b/Ephb3/Btbd3/Numbl/Parp6/Trpc6/Ankrd27	23
GO:0097435	supramolecular fiber organization	90/2054	0.000349464	Cyfip1/Dpt/Tmod3/Wipf1/Kptn/Gm13612/Tac1/Mapt/Marcks/Arhgap6/Spast/Mecp2/Slain2/Prkn/Synpo2/Ltbp3/Sh3bp1/Cd2ap/Krt19/Actr3/Sh3pxd2b/Eppk1/Rangrf/Eps8/Pcm1/Gsn/Nefm/Ppp1r9a/Tmsb4x/Kctd13/Washc3/Nrp1/Rgcc/Avil/Pxdn/C130046K22Rik/Cdh5/Pdxp/Crtap/Myo19/Ep300/Stmn4/Abitram/Hook1/Itgb1/Pde4dip/Kank3/Mzt1/Samd14/Tchh/Hspa1a/Pdgfra/Tubgcp2/Klhl24/Adamts2/Hspa1b/Capza2/Prkcq/Msrb2/Cfl2/Bmerb1/Mtm1/Capza1/…	90
GO:0090257	regulation of muscle system process	34/2054	0.000354789	Kcnq1/Fdps/Atp2b4/Arg2/Zc3h12a/Hspb6/Rangrf/Nr4a1/Arhgap42/Ep300/Gucy1a1/Tifab/P2rx1/Edn2/Igf1/Gtf2ird2/Pln/Nos3/Slc8a1/Ptgs1/Chrna3/Nol3/Errfi1/Lmcd1/Tnnt3/Col14a1/Sod1/Tbxa2r/Ghrl/Srl/Adk/Glrx3/Ccn2/Cav1	34
GO:0080134	regulation of response to stress	148/2054	0.000355166	Hmga1b/Edem1/Mtch2/Hspa5/Ctnnb1/Ddx3x/Abi3bp/Tac1/Wnt5a/Slc30a10/Mapt/Ptges/Cul4a/Atp2b4/Bmal1/Arg2/Duoxa2/Zc3h12a/Prkn/Smoc2/Map3k7/Inava/Aoc3/Wfs1/Reg3a/Eppk1/Fgf15/Pdx1/Usp1/Ercc6/Slc38a2/Ifi211/Ddah1/Serpinf1/Usp47/Map3k20/Ifit1bl2/Ror2/Smyd2/Ier3/Phlpp1/Ubqln2/Nbr1/Cdh5/Ncoa7/Traf6/Sarm1/Unc5cl/Peli1/Itgb1/Zcchc3/Fzd1/Lta/Cldn3/Serpinb1a/Igf1/Pdgfra/Fancd2/Bfar/Lgr4/Cd27/Gpx2/Socs5/Ell3/Cadm…	148
GO:0007163	establishment or maintenance of cell polarity	31/2054	0.000356848	Parva/Dynlt1c/Wnt5a/Sh3bp1/Lama1/Gsn/Spdl1/Cenpa/Cdh5/Itgb1/Arf4/Wdpcp/Igf1/Cep290/Spry2/Nphp3/Ccl19-ps1/Zw10/Pard6a/Wee1/Bccip/Spag5/Frmd4a/Jam3/Atn1/Pkd1/Fscn3/Rnf41/Sapcd2/Nde1/Pard6g	31
GO:1902533	positive regulation of intracellular signal transduction	108/2054	0.000357569	Smpd3/Mtch2/Ctnnb1/Ddx3x/Gpr20/Wnt5a/Bmp4/Camta1/Slc30a10/Ccnq/Cth/Adrb3/Malt1/Fgf9/Fgfr3/Tab1/Avpi1/Zc3h12a/Prkn/Rheb/Gpr55/Map3k7/Inava/Mrap/Mios/Fgf15/Ccl8/Nrp1/Map3k20/Ror2/Adgrg1/Ccl22/Fn1/Phlpp1/Traf6/Nqo2/Ep300/Unc5cl/Peli1/Gucy1a1/Ccl9/Itgb1/Zcchc3/Cdh13/Ar/Igf1/Lamtor3/Pdgfra/Nos1/Cd27/C1qtnf2/Gpr35/Flt4/Casp8/3425401B19Rik/Dstyk/Gpbar1/Npr1/Ghrh/Nptn/Ackr3/Spry2/Rnf13/Stimate/Xcl1/Ager/…	108
GO:0070848	response to growth factor	78/2054	0.000386896	Egr1/Smpd3/Cyfip1/Fgf1/Hspa5/Ctnnb1/Tac1/Wnt5a/Bmp4/Ccn1/Atp2b4/Fgf9/Fgfr3/Tab1/Rgmb/Smoc2/Hpgd/Ltbp3/Adgra2/Map3k7/Acvrl1/Itga8/Fgf15/Nr4a1/Sort1/Ndn/Nrp1/Wwox/Fstl3/Ror2/Tmem204/Cdh5/Ep300/Smad9/Nus1/Foxh1/Fzd1/Wfikkn1/Pdgfra/Nos1/Heyl/Frs3/Cadm4/Flt4/Dstyk/Nos3/Pde3a/Nptn/Postn/Spry2/Xcl1/Elk1/Errfi1/Zfp36l2/Chrdl1/Nog/Myc/Fzd4/Gm26793/Spred1/Chrd/Star/Ctdspl2/Lrrc32/Dand5/Cidea/Zfp451/Scx/Sli…	78
GO:0016358	dendrite development	34/2054	0.000399341	Ywhah/Cyfip1/Dab1/Fbxo31/Abi3bp/Mecp2/Lrp4/Ppp1r9a/Nrp1/Sdc2/Cul7/Abitram/Llph-ps2/Itgb1/Arf4/Ss18l1/Igsf9/Ache/Sipa1l1/Chrna3/Tanc2/Caprin2/Tmem106b/Fas/Ephb3/Ntn3/Btbd3/Numbl/Ghrl/Parp6/Trpc6/Sez6/Ankrd27/Actl6b	34
GO:0006644	phospholipid metabolic process	56/2054	0.000401784	Smpd3/Agpat4/Acp6/Inpp5j/Slc27a1/Pgap3/Pigg/Gnpat/Fdps/Fgfr3/Abca2/Mecp2/Dolk/Pyurf/Pisd-ps1/Dgkb/Impa1/Pld1/Mtmr7/Plpp5/Cept1/Serinc1/Dgkq/Pigv/Pgap2/Adgrf5/Proca1/Pdxp/Pigl/Nus1/Pla2g5/Fabp3/Napepld/Pdgfra/Impa2/Lcat/Socs5/Pik3r3/Synj2/Abca3/Ccl19-ps1/Fig4/Mtm1/Mtmr6/Lpcat3/Cd81/Htr2b/Chpt1/Pla2g15/Pla2g2f/Pip5k1c/Rab38/Pigb/Lclat1/Pla2g4b/Pnpla3	56
GO:0043410	positive regulation of MAPK cascade	61/2054	0.000401865	Ctnnb1/Wnt5a/Bmp4/Slc30a10/Ccnq/Adrb3/Fgf9/Fgfr3/Tab1/Avpi1/Zc3h12a/Gpr55/Map3k7/Inava/Fgf15/Ccl8/Nrp1/Map3k20/Ror2/Ccl22/Traf6/Nqo2/Unc5cl/Ccl9/Ar/Igf1/Lamtor3/Pdgfra/Cd27/C1qtnf2/Flt4/Dstyk/Gpbar1/Nptn/Ackr3/Spry2/Xcl1/Ager/Ccl19-ps1/Ccl20/F2rl1/Fzd4/Lep/Map3k10/Sod1/Cd81/Sh3rf2/Htr2b/Necab2/Ccl17/Pycard/Traf3/Ghrl/Cartpt/P2rx7/Gpnmb/Lif/Frs2/Ccn2/Traf4/Rell2	61
GO:0032885	regulation of polysaccharide biosynthetic process	2054-09-01	0.000404223	Smpd3/Ppp1cb/Igf1/Ppp1r3d/Dyrk2/C1qtnf2/Pask/Esrrb/Epm2aip1	9
GO:0099504	synaptic vesicle cycle	26/2054	0.000407414	Cyfip1/Ctnnb1/Bltp1/Rims2/Pld1/Snapin/Dgkq/Sv2a/Gm31336/P2rx1/Syndig1/Syp/Rims3/Synj2/Rab5a/Chrna3/Bace1/Adcy1/Unc13b/Amph/Syn1/Cadps/P2rx7/Erc2/Slc10a4/Pip5k1c	26
GO:1903409	reactive oxygen species biosynthetic process	24/2054	0.000412115	Smpd3/Slc30a10/Duox2/Atp2b4/Arg2/Duoxa2/Zc3h12a/Prkn/Inava/Cyp1a1/Ddah1/Slc25a33/Slc5a3/Igf1/Nos1/Zfp13/Nos3/Ndufc2/Adgrb1/COX2/Ogt/Sod1/Rock2/Cav1	24
GO:0035268	protein mannosylation	2054-07-01	0.000417282	Pomt2/Pomt1/Tmtc1/Nus1/Large2/Fkrp/Dpy19l1	7
GO:0009790	embryo development	124/2054	0.000422943	Cpt2/Leo1/Kcnq1/Hspa5/Ctnnb1/Wnt5a/Bmp4/Ccn1/Frat1/Cul4a/Mustn1/Fgf9/Tab1/Tenm4/Lrp4/Cmtm3/Lama1/Map3k7/Sec24b/Acvrl1/Krt19/Disp1/Itga8/Pdx1/Nrarp/Nrp1/B9d1/Map3k20/Cdkn1c/Ror2/Fn1/Inhba/Slc30a1/Ubr3/Syna/Adgrf5/Traf6/Wnt9b/Ep300/Intu/Tbx2/C6/Tifab/Itgb1/Ccdc134/Snora73b/Foxh1/Fzd1/Uspl1/Mfap2/Rbm19/Wdpcp/Ar/Igf1/Pdgfra/Hoxb2/Chd7/Atoh8/Plxna2/1700034H15Rik/Casp8/Nos3/Aldh1a1/Gjb5/Rad51b/Nup133/F…	124
GO:0060425	lung morphogenesis	2054-12-01	0.000432664	Ctnnb1/Bmp4/Lama1/Sec24b/Igf1/Pdgfra/Spry2/Pitx2/Grhl2/Nog/Hhex/Lif	12
GO:0006511	ubiquitin-dependent protein catabolic process	75/2054	0.000433802	Rnf213/Edem1/Fbxo31/Hspa5/Ctnnb1/Dnajc10/Cul4a/Aurka/Cul2/Otud7a/Bmal1/Prkn/Cd2ap/Caml/Wfs1/Usp1/Rnf4/Dtl/Psma4/Rnf128/Dda1/Kctd13/Usp47/Usp15/Cop1/Gm9836/Csnk2a1-ps3/Cul7/Ubqln2/Ubr3/Usp22/Uchl1/Ube4a/Psma5/Peli1/Hspa1a/Psmd6/Ntan1/Bfar/Socs5/Mylip/Usp43/Rnf103/Hspa1b/Rnf13/Skp2/Rnf217/Hace1/Mtm1/Usp9x/Dcst1/Ogt/Ubxn11/Usp30/Ube3c/Fbxo38/Epm2a/Rbbp6/Usp17la/Sh3rf2/Gm16124/Wwp1/Usp18/Gm34005/Usp2…	75
GO:0071363	cellular response to growth factor stimulus	75/2054	0.000433802	Egr1/Smpd3/Cyfip1/Fgf1/Hspa5/Ctnnb1/Tac1/Wnt5a/Bmp4/Ccn1/Atp2b4/Fgf9/Fgfr3/Tab1/Rgmb/Smoc2/Hpgd/Ltbp3/Adgra2/Map3k7/Acvrl1/Itga8/Fgf15/Nr4a1/Sort1/Ndn/Nrp1/Wwox/Fstl3/Ror2/Tmem204/Cdh5/Ep300/Smad9/Nus1/Foxh1/Fzd1/Wfikkn1/Pdgfra/Nos1/Heyl/Frs3/Cadm4/Flt4/Dstyk/Nos3/Pde3a/Nptn/Postn/Spry2/Xcl1/Errfi1/Zfp36l2/Chrdl1/Nog/Myc/Fzd4/Gm26793/Spred1/Chrd/Star/Ctdspl2/Lrrc32/Dand5/Cidea/Zfp451/Scx/Slit2/Hh…	75
GO:0009165	nucleotide biosynthetic process	40/2054	0.000436678	Adcy6/Elovl6/Acot7/Agpat4/Uck2/Ampd2/Pdhx/Mpc1/Nme6/Dnajc30/Prkn/Pank1/Ldhd/Acsl1/Gucy1a1/Gm5867/Nos1/Kynu/Adcy3/Nos3/Npr1/Prps2/Kmo/Guk1/Gm14472/Adcy4/Ndufc2/Adcy1/Pank4/COX2/Myc/Ampd3/Nmrk1/Adss/Paics/Adk/Prpsap1/Dmac2l/Bud23/Lclat1	40
GO:0022604	regulation of cell morphogenesis	58/2054	0.000436924	Parva/Ywhah/Cyfip1/Dab1/Fbxo31/Zmym3/Abi3bp/Larp4/Wnt5a/Mapt/Mecp2/Lrp4/Prkn/Rhoj/Dock1/Rims2/Wtip/Bves/Ppp1r9a/Nrp1/Sdc2/Fn1/Cul7/Cfap410/Cpne9/Ep300/Gm20716/Ss18l1/Cldn3/Wdpcp/Nova2/Plxna2/Sema3g/Ache/Olfm4/Sipa1l1/Chrna3/Postn/Tanc2/Amigo1/Caprin2/Ephb3/Cdc42ep1/Fzd4/Nefl/Adnp/Numbl/Sema3c/Nedd9/Xk/Slit2/Lims2/Parp6/Trpc6/Fmnl2/Plxna3/Ankrd27/Tnr	58
GO:0040012	regulation of locomotion	108/2054	0.000443699	Egr1/Smpd3/Fbxo31/Hspa5/Tac1/Wnt5a/Bmp4/Ccn1/Mgat5/Atp2b4/Fgf9/Duoxa2/Mecp2/Zc3h12a/Smoc2/Rhoj/Synpo2/Adgra2/Sh3bp1/Mtus1/Lama1/Aoc3/Dock1/Acvrl1/Bves/Eppk1/Fgf15/Erdr1x-2/Tmsb4x/Nrp1/Rgcc/Serpinf1/Ror2/Adgrg1/Fn1/Cdh5/Itgb1/Nus1/Edn2/Timp1/Cdh13/Cldn3/Wdpcp/Igf1/Retn/Nova2/Pdgfra/Atoh8/Plxna2/Cadm4/Sema3g/Flt4/Nos3/Abcc1/Rab5a/Slc8a1/Postn/Cmklr1/Ackr3/Spry2/Lama4/Lbp/Pitx2/Xcl1/Gm6623/Ager/Fut7…	108
GO:0003279	cardiac septum development	20/2054	0.000445179	Parva/Wnt5a/Bmp4/Ccn1/Tab1/Nrp1/Slit3/Tbx2/Fzd1/Chd7/Heyl/Nos3/Aplnr/Nphp3/Pitx2/Nog/Dand5/Sema3c/Stra6/Frs2	20
GO:0009117	nucleotide metabolic process	67/2054	0.00044839	Adcy6/Elovl6/Pgam1/Acot7/Agpat4/Hk1/Mtch2/Uck2/Ampd2/Pdhx/Mpc1/Acadsb/Nme6/Entpd4/Dnajc30/Prkn/Hmgcr/Pank1/Itpa/Gtpbp1/Ldhd/Entpd4b/Adpgk/Ehhadh/Ep300/Acsl1/Gucy1a1/Acsm5/Eno2/Gm5867/Igf1/Nos1/Kynu/Adcy3/Aldoc/Dhtkd1/Nos3/Dctd/Npr1/Prps2/Kmo/Guk1/Gm14472/Adcy4/Ndufc2/Gm53191/Adcy1/Pank4/COX2/Ogt/Myc/Acot1/Ampd3/Nmrk1/Pde4c/Adss/Paics/Esrrb/Dck/Nudt7/Adk/Prpsap1/P2rx7/Dmac2l/Bud23/Lclat1/Fhit	67
GO:0045785	positive regulation of cell adhesion	53/2054	0.000467856	Poldip2/Abi3bp/Wnt5a/Ccn1/Kifap3/Malt1/Ccdc80/Smoc2/Dock1/Spock2/Col16a1/Nrp1/Igfbp2/Fstl3/Adgrg1/Fn1/C130046K22Rik/Traf6/Itgb1/Cdh13/Igf1/Cd27/Socs5/Nid1/Olfm4/Il7/Xcl1/Prkcq/Ager/Fut7/Ephb4/Ccl19-ps1/Cd59b/Icos/Tnfrsf18/Lep/Chrd/Cd81/Nedd9/Lgals1/Vnn1/Sash3/G630025P09Rik/Btnl2/Pycard/Lims2/Adk/Bcl6/Cd1d1/Lif/Nfkbiz/Cav1/Rell2	53
GO:0009150	purine ribonucleotide metabolic process	54/2054	0.000470265	Adcy6/Elovl6/Pgam1/Acot7/Hk1/Mtch2/Ampd2/Pdhx/Mpc1/Acadsb/Nme6/Entpd4/Dnajc30/Prkn/Hmgcr/Pank1/Itpa/Gtpbp1/Ldhd/Entpd4b/Adpgk/Ehhadh/Ep300/Acsl1/Gucy1a1/Acsm5/Eno2/Igf1/Kynu/Adcy3/Aldoc/Dhtkd1/Npr1/Guk1/Gm14472/Adcy4/Ndufc2/Gm53191/Adcy1/Pank4/COX2/Ogt/Myc/Acot1/Ampd3/Pde4c/Adss/Paics/Esrrb/Nudt7/Adk/P2rx7/Dmac2l/Bud23	54
GO:0051962	positive regulation of nervous system development	68/2054	0.000476575	Cyfip1/Gdpd5/Dab1/Fbxo31/Dynlt1c/Hspa5/Ctnnb1/Wnt5a/Bmp4/Mapt/Egr2/Tenm4/Mecp2/Prkn/Rims2/Ppp1r9a/Nrp1/Serpinf1/Avil/Ror2/Ncmap/Fn1/Cul7/Impact/Cpne9/Ep300/Llph-ps2/Itgb1/Gm20716/Fzd1/Ss18l1/Lta/Vstm5/Thbs2/Igf1/Lrrc4b/Syndig1/Musk/Plxna2/Heyl/Ell3/Nptn/Ache/Amigo1/Caprin2/Tmem106b/Ephb3/Adgrb1/Nog/Myc/Lrrtm1/Fzd4/Nefl/Mmd2/Star/Adnp/Prkch/Numbl/Ghrl/Parp6/Trpc6/Il1r1/Bcl6/Plxna3/Lif/Ascl1/Ankrd2…	68
GO:0010594	regulation of endothelial cell migration	25/2054	0.0004768	Wnt5a/Bmp4/Atp2b4/Mecp2/Zc3h12a/Smoc2/Rhoj/Adgra2/Sh3bp1/Acvrl1/Nrp1/Rgcc/Serpinf1/Nus1/Igf1/Atoh8/Flt4/Nos3/Ager/Adgrb1/Spred1/Prcp/Rock2/Tbxa2r/Slit2	25
GO:1901616	organic hydroxy compound catabolic process	15/2054	0.000513622	Cyp4f40/Sord/Impa1/Srd5a3/Ldhd/Pdxp/Impa2/Synj2/Dbh/Hsd3b7/Cyp46a1/Gk5/Moxd1/Gm7394/Fah	15
GO:0080135	regulation of cellular response to stress	76/2054	0.000520775	Hmga1b/Edem1/Mtch2/Hspa5/Ctnnb1/Wnt5a/Slc30a10/Mapt/Cul4a/Bmal1/Arg2/Zc3h12a/Prkn/Map3k7/Inava/Wfs1/Fgf15/Pdx1/Usp1/Ercc6/Slc38a2/Ddah1/Usp47/Map3k20/Ror2/Smyd2/Ier3/Phlpp1/Ubqln2/Nbr1/Ncoa7/Traf6/Unc5cl/Fzd1/Bfar/Cd27/Ell3/Flt4/Ackr3/Marchf7/Rnf13/Nol3/Ager/Fas/Ccl19-ps1/Nuak1/Rnft1/Lpcat3/Ogt/F2rl1/Fzd4/Lep/Map3k10/Spred1/Sod1/Sh3rf2/Atad5/Dyrk1a/Vnn1/Fmn2/Pycard/Traf3/Terf2ip/Meak7/Dnajb9/Bcl6…	76
GO:0030335	positive regulation of cell migration	65/2054	0.000528333	Egr1/Fbxo31/Hspa5/Tac1/Wnt5a/Bmp4/Ccn1/Mgat5/Fgf9/Zc3h12a/Smoc2/Rhoj/Synpo2/Adgra2/Aoc3/Dock1/Tmsb4x/Nrp1/Ror2/Fn1/Cdh5/Itgb1/Nus1/Edn2/Cdh13/Cldn3/Igf1/Retn/Pdgfra/Atoh8/Sema3g/Flt4/Nos3/Abcc1/Rab5a/Slc8a1/Postn/Cmklr1/Ackr3/Spry2/Lbp/Xcl1/Gm6623/Ager/Fut7/Ccl19-ps1/Fam110c/Mcam/Myc/Ccl20/F2rl1/Tnfrsf18/Sh3rf2/Sema3c/Nedd9/Rock2/G630025P09Rik/Pycard/Jam3/Il1r1/Gpnmb/Jam2/Snai1/Grn/Cav1	65
GO:0010564	regulation of cell cycle process	70/2054	0.00053457	Ccnd1/Smpd3/Poldip2/Fbxo31/Cdc25a/Ctnnb1/Ddx3x/Nme6/Ctc1/Wnt5a/Bmp4/Mad1l1/Cenpf/Birc5/Cul4a/Aurka/Atp2b4/Spast/Mecp2/Riok2/Cyp1a1/Wapl/Rnf4/Dtl/Mn1/Spdl1/Rgcc/Usp47/Map3k20/Cdkn1c/Csnk2a1-ps3/Cul7/Lsm10/Pdxp/Myo19/Fam83d/Hspa1a/Igf1/Prc1/Cep295/Dcun1d3/Hspa1b/Pde3a/Rad51b/Gm33950/Meiosin/Prkcq/Zfp36l2/Kif20a/Gm53191/Zw10/Plk4/Ticrr/Spag5/Topbp1/Zwint/Atad5/Ythdf2/Rock2/Cep192/Gpr3/Pkd1/Gpnmb/Cet…	70
GO:1902532	negative regulation of intracellular signal transduction	60/2054	0.000548608	Dynlt1c/Kptn/Ddx3x/Bmp4/Atp2b4/Otud7a/Bmal1/Zc3h12a/Prkn/Sh3bp1/Cd2ap/Mrap/Wfs1/Wtip/Pdx1/Dusp9/Kctd13/Usp47/Bmt2/Phlpp1/Arhgap42/Rnf152/Itgb1/Nucb2/Arhgap24/Igf1/Dyrk2/Ell3/Homer3/Casp8/Pde3a/Wwc2/Ivns1abp/Olfm4/Aplnr/Ackr3/Spry2/Marchf7/Nol3/Tank/Errfi1/Ndufc2/Mtm1/F2rl1/Spred1/Epm2a/Tnfaip8l1/Sh3rf2/Atad5/Dyrk1a/Vnn1/Slit2/Pycard/P2rx7/Bcl6/Dusp5/Lif/Snai1/Sla2/Cav1	60
GO:0055123	digestive system development	25/2054	0.000551193	Dab1/Kcnq1/Ctnnb1/Wnt5a/Bmp4/Fgf9/Cyp1a1/Yipf6/Pdx1/Cdkn1c/Tbx2/Wdpcp/Igf1/Pdgfra/Lgr4/Aldh1a2/Nphp3/Pitx2/Gip/Ephb3/Wdr19/Pkd1/Stra6/Sct/Ascl1	25
GO:0006869	lipid transport	53/2054	0.000552647	Slc27a1/Kcnq1/Tac1/Ptges/Gpihbp1/Abca2/Aqp8/Slc27a4/Stra6l/Fgf15/Tmem30a/Scp2/Atp10b/Inhba/Proca1/Acsl1/Xkr6/Slc10a5/Fabp6/Nus1/Nucb2/Slc10a3/Pla2g5/Fabp3/Retn/Tex2/Lcat/Apol7a/Apoc1/Atp8b2/Abcc1/Gal/Abca5/Abcc2/Stard5/Lbp/Abca3/Relch/Fabp4/Lpcat3/Fzd4/Lep/Star/Myl1/Ghrl/Pla2g2f/P2rx7/Soat2/Slc10a2/Slc10a4/Apol10b/Atp8a1/Cav1	53
GO:0072522	purine-containing compound biosynthetic process	32/2054	0.000558526	Adcy6/Elovl6/Acot7/Ampd2/Pdhx/Mpc1/Nme6/Dnajc30/Prkn/Pank1/Ldhd/Acsl1/Gucy1a1/Nos1/Adcy3/Nos3/Npr1/Guk1/Gm14472/Adcy4/Ndufc2/Adcy1/Pank4/COX2/Myc/Ampd3/Amd2/Adss/Paics/Adk/Dmac2l/Bud23	32
GO:0050863	regulation of T cell activation	42/2054	0.000568651	Ctnnb1/Bmp4/Malt1/Arg2/Zc3h12a/Nrarp/Gsn/Igfbp2/Traf6/Zfp608/Peli1/Igf1/Fancd2/Cd27/Socs5/Il20rb/Marchf7/Il7/Xcl1/Prkcq/Ager/Ephb4/Ccl19-ps1/Gm53191/Cd59b/Icos/Lep/Lrrc32/Cblb/Cd81/Lgals1/Vnn1/Sash3/Btnl2/Pycard/Pla2g2f/Adk/Bcl6/Cd1d1/Gpnmb/Nfkbiz/Cav1	42
GO:0051963	regulation of synapse assembly	18/2054	0.000573498	Abi3bp/Wnt5a/Ppp1r9a/Gm20716/Fzd1/Lrfn4/Vstm5/Thbs2/Lrrc4b/Syndig1/Musk/Sipa1l1/Amigo1/Ephb3/Adgrb1/Lrrtm1/Adnp/Ghrl	18
GO:0061458	reproductive system development	63/2054	0.000578768	Nudt1/Prlr/Hspa5/Nasp/Ctnnb1/Wnt5a/Bmp4/Ccn1/Fgf9/Krt19/Serpinf1/Cdkn1c/Fstl3/Ror2/Adgrg1/Slit3/Cul7/Inhba/Syna/Wnt9b/Tifab/Ccdc134/Edn2/Ar/Igf1/Retn/Pdgfra/Chd7/Lgr4/Serpinb6b/Rec8/Nos3/Gjb5/Pitx2/Plk4/Grhl2/Nog/Myc/Ndufs6b/Fzd4/Lep/Star/Pcdh12/Stc2/Sod1/Esrrb/Scx/Slit2/Ghrl/Hsd17b2/Gpr149/Wdr19/Vgf/Tyro3/Atn1/Pkd1/Stra6/Hsf1/Lif/Frs2/Snai1/Taf4/Arid4a	63
GO:0003012	muscle system process	48/2054	0.000579554	Smpd3/Gaa/Kcnq1/Fdps/Atp2b4/Arg2/Zc3h12a/Hspb6/Rangrf/Nr4a1/Synm/Gsn/Arhgap42/Cacna1s/Ep300/Gucy1a1/Tbx2/Tifab/P2rx1/Edn2/Ar/Igf1/Nos1/Gtf2ird2/Pln/Nos3/Slc8a1/Ptgs1/Chrna3/Ppp1r13l/Nol3/Errfi1/Lmcd1/Tnnt3/Ndufs6b/Lep/Col14a1/Myom3/Sod1/Htr2b/Rock2/Tbxa2r/Ghrl/Srl/Adk/Glrx3/Ccn2/Cav1	48
GO:0006164	purine nucleotide biosynthetic process	31/2054	0.000586197	Adcy6/Elovl6/Acot7/Ampd2/Pdhx/Mpc1/Nme6/Dnajc30/Prkn/Pank1/Ldhd/Acsl1/Gucy1a1/Nos1/Adcy3/Nos3/Npr1/Guk1/Gm14472/Adcy4/Ndufc2/Adcy1/Pank4/COX2/Myc/Ampd3/Adss/Paics/Adk/Dmac2l/Bud23	31
GO:0071407	cellular response to organic cyclic compound	61/2054	0.000587932	Egr1/Ywhah/Kcnq1/Hspa5/Ctnnb1/Htr4/Bmp4/Gnao1/Ppp2ca/Atp2b4/Bmal1/Aqp8/Mecp2/Zc3h12a/Cyp1a1/Rnf4/Mn1/Serpinf1/Pdia3/Ifit1bl2/Pkn1/Nsg1/Inhba/Impact/Pdxp/Cacna1s/Ep300/Zcchc3/Smad9/Foxh1/Gm32340/Kcnmb1/Ar/Igf1/Nos1/Heyl/Pde3a/Gpbar1/Slc8a1/Sp5/Abcc2/Skp2/Elk1/Errfi1/Zfp36l2/Epg5/Adcy1/Myc/Star/Abhd2/Sod1/Colec12/Htr2b/Rock2/Lgals1/P2rx7/Dnaaf4/Hsf1/Pnpla3/Ifit1bl1/Cav1	61
GO:1901293	nucleoside phosphate biosynthetic process	40/2054	0.000592011	Adcy6/Elovl6/Acot7/Agpat4/Uck2/Ampd2/Pdhx/Mpc1/Nme6/Dnajc30/Prkn/Pank1/Ldhd/Acsl1/Gucy1a1/Gm5867/Nos1/Kynu/Adcy3/Nos3/Npr1/Prps2/Kmo/Guk1/Gm14472/Adcy4/Ndufc2/Adcy1/Pank4/COX2/Myc/Ampd3/Nmrk1/Adss/Paics/Adk/Prpsap1/Dmac2l/Bud23/Lclat1	40
GO:0019216	regulation of lipid metabolic process	51/2054	0.000594918	Egr1/Golm1/Smpd3/Fmc1/Slc27a1/Tysnd1/Ccn1/Dkk3/Fdps/Fgfr3/Abca2/Hpgd/H6pd/Slc27a4/Fgf15/Lonp2/Avil/Ccdc3/Dgkq/Thrsp/Adgrf5/Etfbkmt/Fam3a/Cpt1a/Nucb2/Sirt4/Igf1/Fabp3/Pdgfra/C1qtnf2/Apoc1/Pik3r3/Gal/Abca3/Gip/Dhcr7/Ccl19-ps1/Gm53191/Pnpla2/Lpcat3/Lep/Star/Sod1/Cd81/Cidea/Htr2b/Sct/Rab38/Creb1/Snai1/Cav1	51
GO:0010560	positive regulation of glycoprotein biosynthetic process	2054-09-01	0.000597119	Ctnnb1/Mustn1/Abca2/Pomt2/Pomt1/Ep300/Igf1/Ccl19-ps1/Pxylp1	9
GO:1903020	positive regulation of glycoprotein metabolic process	2054-09-01	0.000597119	Ctnnb1/Mustn1/Abca2/Pomt2/Pomt1/Ep300/Igf1/Ccl19-ps1/Pxylp1	9
GO:0019941	modification-dependent protein catabolic process	75/2054	0.00060385	Rnf213/Edem1/Fbxo31/Hspa5/Ctnnb1/Dnajc10/Cul4a/Aurka/Cul2/Otud7a/Bmal1/Prkn/Cd2ap/Caml/Wfs1/Usp1/Rnf4/Dtl/Psma4/Rnf128/Dda1/Kctd13/Usp47/Usp15/Cop1/Gm9836/Csnk2a1-ps3/Cul7/Ubqln2/Ubr3/Usp22/Uchl1/Ube4a/Psma5/Peli1/Hspa1a/Psmd6/Ntan1/Bfar/Socs5/Mylip/Usp43/Rnf103/Hspa1b/Rnf13/Skp2/Rnf217/Hace1/Mtm1/Usp9x/Dcst1/Ogt/Ubxn11/Usp30/Ube3c/Fbxo38/Epm2a/Rbbp6/Usp17la/Sh3rf2/Gm16124/Wwp1/Usp18/Gm34005/Usp2…	75
GO:0042178	xenobiotic catabolic process	2054-06-01	0.000613638	Gstm5/Cyp1a1/Acsl1/Pon3/Abcc2/Cryz	6
GO:0046500	S-adenosylmethionine metabolic process	2054-06-01	0.000613638	Enoph1/Particl/Mat2b/Mthfr/Apip/Mat2a	6
GO:0060572	morphogenesis of an epithelial bud	2054-06-01	0.000613638	Ctnnb1/Wnt5a/Bmp4/Ar/Nog/Hhex	6
GO:0070372	regulation of ERK1 and ERK2 cascade	42/2054	0.000626091	Dynlt1c/Bmp4/Ccn1/Slc30a10/Fgfr3/Gpr55/Fgf15/Dusp9/Ccl8/Nrp1/Ros1/Ccl22/Fn1/Phlpp1/Nqo2/Ccl9/Fam83d/Igf1/Pdgfra/Flt4/Dstyk/Gpbar1/Nptn/Ackr3/Spry2/Xcl1/Ager/Errfi1/Ccl19-ps1/Ccl20/F2rl1/Spred1/Apip/Htr2b/Necab2/Ccl17/Pycard/Gpnmb/Lif/Frs2/Ccn2/Cav1	42
GO:0043087	regulation of GTPase activity	44/2054	0.00065349	Mmut/Wnt5a/Snx18/Gnao1/Arhgap6/Gmip/Sh3bp1/Evi5/Dennd1b/Bves/Slc27a4/Ccl8/Tbc1d9/Evi5l/Ccl22/Rgs1/Arhgap42/Ccl9/Itgb1/Arhgap29/Arhgap24/Plxna2/Sipa1l1/Rasgrp3/Prtn3/Spry2/Xcl1/Ccl19-ps1/Ephb3/Ccl20/F2rl1/Cblb/Dock11/Tiam1/Sod1/Nedd9/Ccl17/Arhgap22/Pycard/Snx13/Rgl3/Bcl6/Plxna3/Arhgap11a	44
GO:0048608	reproductive structure development	62/2054	0.000675764	Nudt1/Prlr/Hspa5/Nasp/Ctnnb1/Wnt5a/Bmp4/Ccn1/Fgf9/Krt19/Serpinf1/Cdkn1c/Fstl3/Ror2/Adgrg1/Slit3/Cul7/Inhba/Syna/Wnt9b/Tifab/Ccdc134/Edn2/Ar/Igf1/Retn/Pdgfra/Chd7/Lgr4/Serpinb6b/Rec8/Nos3/Gjb5/Pitx2/Plk4/Grhl2/Nog/Myc/Fzd4/Lep/Star/Pcdh12/Stc2/Sod1/Esrrb/Scx/Slit2/Ghrl/Hsd17b2/Gpr149/Wdr19/Vgf/Tyro3/Atn1/Pkd1/Stra6/Hsf1/Lif/Frs2/Snai1/Taf4/Arid4a	62
GO:0002726	positive regulation of T cell cytokine production	2054-08-01	0.000678385	Malt1/Dennd1b/Map3k7/Traf6/Xcl1/Cd81/Sash3/Il1r1	8
GO:0005979	regulation of glycogen biosynthetic process	2054-08-01	0.000678385	Ppp1cb/Igf1/Ppp1r3d/Dyrk2/C1qtnf2/Pask/Esrrb/Epm2aip1	8
GO:0006525	arginine metabolic process	2054-08-01	0.000678385	Atp2b4/Arg2/Agmat/Ddah1/Nags/Nos1/Nos3/Fah	8
GO:0010962	regulation of glucan biosynthetic process	2054-08-01	0.000678385	Ppp1cb/Igf1/Ppp1r3d/Dyrk2/C1qtnf2/Pask/Esrrb/Epm2aip1	8
GO:0070925	organelle assembly	94/2054	0.000679356	Parva/Atg2b/Poldip2/Kcnq1/Nop2/Ddx3x/Abi3bp/Aurka/Rab19/Synpo2/Haus2/Ldaf1/Krt19/Sh3pxd2b/Rnf4/Pcm1/Gsn/B9d1/Avil/Cenpa/Mis12/Bbof1/Ubqln2/Cfap410/Ep300/Haus1/Intu/Cep162/Fam161a/Itgb1/Hps4/Mzt1/Dync2li1/2700049A03Rik/Wdpcp/Lrfn4/Hspa1a/Lrrc4b/Pdgfra/Gas8/Prc1/Bag3/Rsph9/Cenpn/Ptpdc1/Nbdy/Cep295/Hspa1b/Sipa1l1/Irgm1/Cfap157/Cep290/Ift57/Bbip1/Nphp3/Trappc8/Abca3/Gm19898/Edc3/Patl1/Plk4/Mtm1/Lrrtm…	94
GO:0045104	intermediate filament cytoskeleton organization	14/2054	0.000691983	Prph/Eppk1/Synm/Nefm/Vps54/Tchh/Klhl24/Ndel1/Mtm1/Gm33250/Nefl/Sod1/Nes/Krt14	14
GO:0007020	microtubule nucleation	2054-10-01	0.000698254	Mecp2/Slain2/Rangrf/Pde4dip/Mzt1/Hspa1a/Tubgcp2/Hspa1b/Cep192/Nde1	10
GO:1904861	excitatory synapse assembly	2054-07-01	0.000705379	Abi3bp/Lrfn4/Vstm5/Lrrc4b/Nptn/Sipa1l1/Lrrtm1	7
GO:0042060	wound healing	53/2054	0.000705661	Abi3bp/Wnt5a/Ccn1/Mustn1/Smoc2/Acvrl1/Reg3a/Eppk1/Gsn/Cpq/Fn1/Hgfac/Itgb1/P2rx1/Hps4/Gap43/Timp1/Arhgap24/Cldn3/Igf1/Pdgfra/Bloc1s6/Cadm4/Anxa8/Fzd6/Postn/Proz/Gm6623/Prkcq/Mcam/Thbd/Wfdc1/F3/Hps6/Nog/Gm33250/F2rl1/Enpp4/Cd81/Prcp/Tbxa2r/Gpr4/Vps33b/Klkb1/Tyro3/Pip5k1c/Tspan8/Gm30271/Lox/Pf4/Vwf/Cav1/Bcl9	53
GO:0048639	positive regulation of developmental growth	26/2054	0.000712069	Cyfip1/Mapt/Fdps/Fgf9/Mecp2/Prkn/Rims2/Sh3pxd2b/Nrp1/Fn1/Cpne9/Ep300/Tbx2/Gm20716/Igf1/Musk/Chd7/Ghrh/Il7/Mtm1/Lep/Adnp/Cacna2d2/Sash3/Hsf1/Creb1	26
GO:0005977	glycogen metabolic process	16/2054	0.000720117	Gaa/Agl/Ppp1cb/Igf1/Ppp1r3d/Dyrk2/C1qtnf2/Pygm/Pask/Ugp2/Per2/G6pc/Pcdh12/Epm2a/Esrrb/Epm2aip1	16
GO:0006073	cellular glucan metabolic process	16/2054	0.000720117	Gaa/Agl/Ppp1cb/Igf1/Ppp1r3d/Dyrk2/C1qtnf2/Pygm/Pask/Ugp2/Per2/G6pc/Pcdh12/Epm2a/Esrrb/Epm2aip1	16
GO:0044042	glucan metabolic process	16/2054	0.000720117	Gaa/Agl/Ppp1cb/Igf1/Ppp1r3d/Dyrk2/C1qtnf2/Pygm/Pask/Ugp2/Per2/G6pc/Pcdh12/Epm2a/Esrrb/Epm2aip1	16
GO:0048814	regulation of dendrite morphogenesis	16/2054	0.000720117	Ywhah/Fbxo31/Abi3bp/Ppp1r9a/Sdc2/Cul7/Ss18l1/Ache/Sipa1l1/Chrna3/Tanc2/Caprin2/Numbl/Parp6/Trpc6/Ankrd27	16
GO:1903578	regulation of ATP metabolic process	16/2054	0.000720117	Pgam1/Mtch2/Dnajc30/Prkn/Slc25a33/Ep300/Cox7a1/Igf1/Ndufc2/Gm53191/COX2/Ogt/Myc/Esrrb/P2rx7/Bud23	16
GO:0051272	positive regulation of cellular component movement	68/2054	0.000723131	Egr1/Fbxo31/Hspa5/Tac1/Wnt5a/Bmp4/Ccn1/Mgat5/Fgf9/Duoxa2/Mecp2/Zc3h12a/Smoc2/Rhoj/Synpo2/Adgra2/Aoc3/Dock1/Tmsb4x/Nrp1/Ror2/Fn1/Cdh5/Itgb1/Nus1/Edn2/Cdh13/Cldn3/Igf1/Retn/Pdgfra/Atoh8/Sema3g/Flt4/Nos3/Abcc1/Rab5a/Slc8a1/Postn/Cmklr1/Ackr3/Spry2/Lbp/Xcl1/Gm6623/Ager/Fut7/Ccl19-ps1/Fam110c/Mcam/Myc/Ccl20/F2rl1/Tnfrsf18/Sh3rf2/Sema3c/Nedd9/Rock2/G630025P09Rik/Pycard/Jam3/Il1r1/Bcl6/Gpnmb/Jam2/Snai1/…	68
GO:0000086	G2/M transition of mitotic cell cycle	19/2054	0.000723779	Ccnd1/Cdc25a/Ctc1/Cenpf/Birc5/Mecp2/Dtl/Usp47/Rad51b/Skp2/Prkcq/Ticrr/Kdm8/Topbp1/Nes/Esrrb/Cdc25c/Brcc3/Abraxas1	19
GO:0035107	appendage morphogenesis	24/2054	0.000745911	Ctnnb1/Wnt5a/Bmp4/Mustn1/Fgf9/Lrp4/B9d1/Map3k20/Ror2/C130046K22Rik/Intu/Tbx2/Wdpcp/Chd7/Plxna2/Fzd6/Aldh1a2/Tulp3/Pitx2/Grhl2/Nog/Sema3c/Wnt9a/Wdr19	24
GO:0035108	limb morphogenesis	24/2054	0.000745911	Ctnnb1/Wnt5a/Bmp4/Mustn1/Fgf9/Lrp4/B9d1/Map3k20/Ror2/C130046K22Rik/Intu/Tbx2/Wdpcp/Chd7/Plxna2/Fzd6/Aldh1a2/Tulp3/Pitx2/Grhl2/Nog/Sema3c/Wnt9a/Wdr19	24
GO:0043470	regulation of carbohydrate catabolic process	2054-11-01	0.000746071	Pgam1/Mtch2/Ep300/Ppp1cb/Igf1/Ppp1r3d/Gm53191/Ogt/Myc/Esrrb/P2rx7	11
GO:0060324	face development	2054-11-01	0.000746071	Crispld2/Wnt5a/Ep300/Pdgfra/Chd7/Aldh1a2/Grhl2/Nog/Ankrd11/Scx/Stra6	11
GO:0060070	canonical Wnt signaling pathway	38/2054	0.000749439	Egr1/Ctnnb1/Ddx3x/Wnt5a/Tcf7l1/Dkk3/Frat1/Fgf9/Bmal1/Lrp4/Prkn/Adgra2/Nrarp/Tmem198b/Invs/Usp47/Ror2/Rspo1/Wnt9b/Fzd1/Lgr4/Rab5a/Fzd6/Caprin2/Nphp3/Amer1/Tle2/Nog/Fzd4/Mitf/Tpbgl/Hhex/Jrk/Wnt9a/Ppp2r3a/Wnt6/Cav1/Bcl9	38
GO:0006790	sulfur compound metabolic process	48/2054	0.000751621	Elovl6/Acot7/Pdhx/Cdo1/Mgst1/Gstm2/Mpc1/Mmut/Acadsb/Enoph1/Cth/Gsta4/Ggt6/Gstt3/Gstm5/Tpst1/Gstp1/Spock2/Particl/Ehhadh/Gstm7/Gsr/Thtpa/Acsl1/Acsm5/Nubp2/Kynu/Mat2b/Abcc2/Nfs1/Nubpl/Ndor1/Mthfr/Isca2/Acot1/Amd2/Csgalnact2/Sod1/Apip/Mat2a/Nudt7/Gdap1l1/Gsta3/Glce/Nat8/Glrx3/Cbs/B3galt6	48
GO:0050873	brown fat cell differentiation	2054-12-01	0.000753107	Adig/Adrb3/Mrap/Fabp3/Lama4/Bnip3/Fabp4/Ebf2/Lep/Nudt7/Lrg1/Selenbp1	12
GO:0010770	positive regulation of cell morphogenesis involved in differentiation	23/2054	0.00075604	Cyfip1/Fbxo31/Mapt/Dock1/Nrp1/Fn1/Cul7/Ep300/Gm20716/Ss18l1/Plxna2/Ache/Olfm4/Amigo1/Caprin2/Nefl/Adnp/Numbl/Nedd9/Lims2/Parp6/Plxna3/Ankrd27	23
GO:0046165	alcohol biosynthetic process	23/2054	0.00075604	Pcbd2/Dkk3/Ppip5k1/Fdps/Abca2/Hmgcr/H6pd/Impa1/Srd5a3/Dgkq/Ippk/Pdxp/Nus1/Impa2/Lss/Dhcr7/Dbh/Lpcat3/Lep/Sod1/Moxd1/Adcyap1r1/Pcbd1	23
GO:0001655	urogenital system development	49/2054	0.000756732	Egr1/Prlr/Ctnnb1/Wnt5a/Bmp4/Lamb2/Cenpf/Arg2/Lrp4/Hpgd/Wfs1/Itga8/Nrp1/Serpinf1/Cdkn1c/Fstl3/Nup160/C130046K22Rik/Wnt9b/Nfia/Smad9/Wdpcp/Ar/Igf1/Pdgfra/Notch3/Lgr4/Heyl/Nid1/Nup133/Aldh1a2/Cep290/Glis2/Nphp3/Ephb3/Gm53191/Amer1/Nog/Ndufs6b/Gpr4/Slit2/Mmp17/Pkd1/Stra6/Gsta3/Lif/Frs2/Wnt6/Crlf1	49
GO:0019693	ribose phosphate metabolic process	56/2054	0.000758962	Adcy6/Elovl6/Pgam1/Acot7/Hk1/Mtch2/Uck2/Ampd2/Pdhx/Mpc1/Acadsb/Nme6/Entpd4/Dnajc30/Prkn/Hmgcr/Pank1/Itpa/Gtpbp1/Ldhd/Entpd4b/Adpgk/Ehhadh/Ep300/Acsl1/Gucy1a1/Acsm5/Eno2/Igf1/Kynu/Adcy3/Aldoc/Dhtkd1/Npr1/Prps2/Guk1/Gm14472/Adcy4/Ndufc2/Gm53191/Adcy1/Pank4/COX2/Ogt/Myc/Acot1/Ampd3/Pde4c/Adss/Paics/Esrrb/Nudt7/Adk/P2rx7/Dmac2l/Bud23	56
GO:0009259	ribonucleotide metabolic process	55/2054	0.000761736	Adcy6/Elovl6/Pgam1/Acot7/Hk1/Mtch2/Uck2/Ampd2/Pdhx/Mpc1/Acadsb/Nme6/Entpd4/Dnajc30/Prkn/Hmgcr/Pank1/Itpa/Gtpbp1/Ldhd/Entpd4b/Adpgk/Ehhadh/Ep300/Acsl1/Gucy1a1/Acsm5/Eno2/Igf1/Kynu/Adcy3/Aldoc/Dhtkd1/Npr1/Guk1/Gm14472/Adcy4/Ndufc2/Gm53191/Adcy1/Pank4/COX2/Ogt/Myc/Acot1/Ampd3/Pde4c/Adss/Paics/Esrrb/Nudt7/Adk/P2rx7/Dmac2l/Bud23	55
GO:0019932	second-messenger-mediated signaling	55/2054	0.000761736	Htr4/Tmbim4/Camta1/Mapt/Adrb3/Atp2b4/Mrap/Rims2/Pdx1/Ppp1r9a/Dgkq/Pkn1/Adgrg1/Ptger2/Cap2/Gucy1a1/Ccr10/Gm20716/Edn2/Nucb2/Samd14/Cdh13/Igf1/Nos1/Dyrk2/Pln/Homer3/3425401B19Rik/Nos3/Pde3a/Npr1/Ghrh/Slc8a1/Gal/Cmklr1/Aplnr/Ackr3/Stimate/Rcan2/Gip/Adcy1/Adgrb1/Lmcd1/Ccl20/Adnp/Htr2b/Tbxa2r/Gpr4/Gpr3/Adcyap1r1/Jph3/Sct/S1pr4/Pf4/Sla2	55
GO:0007005	mitochondrion organization	63/2054	0.000772163	Atg2b/Miga2/Poldip2/Mtch2/Mtfp1/Fmc1/Ndufaf3/Mapt/Aurka/Prkn/Dnm1l/Timm9/Rhot1/Uqcc6/Smim20/Timm17b/Immt/Proca1/Slc25a33/Myo19/Immp1l/Ep300/Cox7a1/Sirt4/Igf1/Zfp13/Bag3/Chchd10/Dusp18/Pif1/Synj2/Ndufa1/Ndufab1/Nol3/Bnip3/Hebp2/Fas/Ndufc2/Nubpl/Yme1l1/Mtm1/Ogt/Myc/Ndufs6b/Usp30/Gm36492/Bnip3l-ps/Epm2a/Maip1/Gm20604/Septin4/G630025P09Rik/Pycard/Gm30251/Mllt11/Mtx3/P2rx7/Rnf41/Rab38/Vps13c/Grpel2/Nd…	63
GO:0061299	retina vasculature morphogenesis in camera-type eye	2054-04-01	0.000773541	Rhoj/Lama1/Nrp1/Fzd4	4
GO:0061669	spontaneous neurotransmitter secretion	2054-04-01	0.000773541	Prkn/Rims2/Ppp1r9a/Unc13b	4
GO:0150003	regulation of spontaneous synaptic transmission	2054-04-01	0.000773541	Prkn/Ppp1r9a/Itgb1/Ager	4
GO:0006753	nucleoside phosphate metabolic process	67/2054	0.000785484	Adcy6/Elovl6/Pgam1/Acot7/Agpat4/Hk1/Mtch2/Uck2/Ampd2/Pdhx/Mpc1/Acadsb/Nme6/Entpd4/Dnajc30/Prkn/Hmgcr/Pank1/Itpa/Gtpbp1/Ldhd/Entpd4b/Adpgk/Ehhadh/Ep300/Acsl1/Gucy1a1/Acsm5/Eno2/Gm5867/Igf1/Nos1/Kynu/Adcy3/Aldoc/Dhtkd1/Nos3/Dctd/Npr1/Prps2/Kmo/Guk1/Gm14472/Adcy4/Ndufc2/Gm53191/Adcy1/Pank4/COX2/Ogt/Myc/Acot1/Ampd3/Nmrk1/Pde4c/Adss/Paics/Esrrb/Dck/Nudt7/Adk/Prpsap1/P2rx7/Dmac2l/Bud23/Lclat1/Fhit	67
GO:0006650	glycerophospholipid metabolic process	40/2054	0.00079449	Agpat4/Acp6/Inpp5j/Slc27a1/Pgap3/Pigg/Gnpat/Mecp2/Pyurf/Pisd-ps1/Dgkb/Impa1/Pld1/Mtmr7/Serinc1/Dgkq/Pigv/Pgap2/Pdxp/Pigl/Pla2g5/Fabp3/Impa2/Lcat/Socs5/Pik3r3/Synj2/Abca3/Fig4/Mtm1/Mtmr6/Lpcat3/Htr2b/Pla2g15/Pla2g2f/Pip5k1c/Rab38/Pigb/Lclat1/Pnpla3	40
GO:0060411	cardiac septum morphogenesis	15/2054	0.000795802	Parva/Wnt5a/Bmp4/Ccn1/Nrp1/Slit3/Tbx2/Fzd1/Chd7/Heyl/Nos3/Aplnr/Pitx2/Nog/Sema3c	15
GO:0090132	epithelium migration	37/2054	0.000801455	Tac1/Wnt5a/Bmp4/Atp2b4/Mecp2/Zc3h12a/Smoc2/Rhoj/Adgra2/Sh3bp1/Dock1/Acvrl1/Eppk1/Nr4a1/Nrp1/Rgcc/Serpinf1/Cdh5/Itgb1/Nus1/Cdh13/Wdpcp/Igf1/Atoh8/Pkn3/Flt4/Pik3r3/Nos3/Ager/Ephb4/Adgrb1/Grhl2/Spred1/Prcp/Rock2/Tbxa2r/Slit2	37
GO:0016052	carbohydrate catabolic process	26/2054	0.000813884	Pgam1/Gaa/Hk1/Mtch2/Sord/Agl/Dhdh/Adpgk/Ep300/Ppp1cb/Eno2/Igf1/Ppp1r3d/Aldoc/Rbks/Dhtkd1/Pygm/Gm53191/Ogt/Myc/G6pc/Gk5/Esrrb/Gm7394/P2rx7/Rpe	26
GO:0009152	purine ribonucleotide biosynthetic process	29/2054	0.000819924	Adcy6/Elovl6/Acot7/Ampd2/Pdhx/Mpc1/Nme6/Dnajc30/Prkn/Pank1/Ldhd/Acsl1/Gucy1a1/Adcy3/Npr1/Guk1/Gm14472/Adcy4/Ndufc2/Adcy1/Pank4/COX2/Myc/Ampd3/Adss/Paics/Adk/Dmac2l/Bud23	29
GO:1903530	regulation of secretion by cell	72/2054	0.000825929	Smpd3/Kcnq1/Tac1/Myh10/Rph3al/Birc5/Bmal1/Kcnb1/Prkn/Exph5/Cd2ap/Rims2/Rhot1/Pdx1/Snapin/Ppp1r9a/Rgcc/Ildr1/Inhba/Slc30a1/Cd177/Gm31336/Rab9/Kcnc3/Ep300/Maob/P2rx1/Edn2/Hmgn3/Cpt1a/Nucb2/Sirt4/Igf1/Retn/Nos1/Chd7/1700034H15Rik/Syp/Rims3/Ghrh/Rab5a/Gal/Ptgs1/Chrna3/Syt5/Kmo/Bace1/Prkcq/Ager/Gip/Pask/Adcy1/Ica1/Unc13b/Pard6a/Per2/F2rl1/Slc9b2/Lep/Frmd4a/Pde4c/Exoc1/Septin4/Cadps/Ghrl/Snx4/P2rx7/Sct…	72
GO:0033365	protein localization to organelle	92/2054	0.000845127	Edem1/Hk1/Mtch2/Hspa5/Kptn/Ddx3x/Pom121/Bmp4/Mapt/Aurka/Ppp2ca/Fgf9/Bmal1/Zc3h12a/Prkn/Cd2ap/Emc1/Caml/Timm9/Gphn/Wapl/Ssr3/Pcm1/Sort1/Lonp2/Pex1/Spdl1/Nrp1/Cenpa/Mis12/Gm17029/Timm17b/Srp54c/Ipo7/Zdhhc5/Immp1l/Ep300/Tram1/Arf4/Gm32340/Fam83d/Sirt4/Gas8/Tmco6/Bag3/Tmem98/Zfyve16/Chchd10/Dusp18/Get1/Emc9/Nup133/Gm33950/Nol3/Tulp3/Bbip1/Glis2/Prkcq/Zw10/Eps15/Morc3/Champ1/Pard6a/Ogt/Kpna4/Tctn2/Lep…	92
GO:0003013	circulatory system process	60/2054	0.000856378	Smpd3/Gaa/Kcnq1/Klk1/Tac1/Gnao1/Adrb3/Popdc2/Atp2b4/Mecp2/Zc3h12a/Aoc3/Acvrl1/Bves/Nav2/Rangrf/Gsn/Ddah1/Arhgap42/Cdh5/Ptger2/Svep1/Gucy1a1/Tbx2/P2rx1/Edn2/Sod3/Kcnmb1/Kcnk6/Ar/Nos1/Chd7/Slc4a3/Pln/Nos3/Pde3a/Slc8a1/Ptgs1/Npy/Postn/Ppp1r13l/Ager/Gm53191/Dbh/Per2/F2rl1/Lep/Erap1/Cacna2d2/Sod1/Prcp/Htr2b/Tbxa2r/Gpr4/Slit2/Ghrl/Dusp5/Glrx3/Ccn2/Cav1	60
GO:0072001	renal system development	44/2054	0.00085799	Egr1/Ctnnb1/Wnt5a/Bmp4/Lamb2/Cenpf/Arg2/Lrp4/Hpgd/Wfs1/Itga8/Nrp1/Serpinf1/Cdkn1c/Fstl3/Nup160/C130046K22Rik/Wnt9b/Nfia/Smad9/Wdpcp/Pdgfra/Notch3/Lgr4/Heyl/Nid1/Nup133/Aldh1a2/Cep290/Glis2/Nphp3/Gm53191/Amer1/Nog/Ndufs6b/Gpr4/Slit2/Mmp17/Pkd1/Stra6/Gsta3/Lif/Wnt6/Crlf1	44
GO:0045981	positive regulation of nucleotide metabolic process	2054-09-01	0.000859189	Prkn/Igf1/Nos1/Nos3/Ndufc2/COX2/Myc/Esrrb/P2rx7	9
GO:1900544	positive regulation of purine nucleotide metabolic process	2054-09-01	0.000859189	Prkn/Igf1/Nos1/Nos3/Ndufc2/COX2/Myc/Esrrb/P2rx7	9
GO:0042733	embryonic digit morphogenesis	14/2054	0.000868201	Ctnnb1/Wnt5a/Bmp4/Lrp4/B9d1/Map3k20/Ror2/Intu/Tbx2/Wdpcp/Fzd6/Tulp3/Grhl2/Nog	14
GO:0045103	intermediate filament-based process	14/2054	0.000868201	Prph/Eppk1/Synm/Nefm/Vps54/Tchh/Klhl24/Ndel1/Mtm1/Gm33250/Nefl/Sod1/Nes/Krt14	14
GO:0007167	enzyme linked receptor protein signaling pathway	99/2054	0.00086905	Egr1/Smpd3/Cyfip1/Fgf1/Prlr/Hspa5/Ctnnb1/Flt1/Wnt5a/Bmp4/Ccn1/Slc30a10/Fgf9/Fgfr3/Tab1/Rgmb/Smoc2/Hpgd/Ltbp3/Adgra2/Map3k7/Caml/Acvrl1/Itga8/Slc27a4/Fgf15/Igf1r/Sort1/Ndn/Nrp1/Ros1/Igfbp2/Fstl3/Ror2/Tmem204/Plat/Inhba/Cdh5/Ep300/Svep1/Smad9/Nus1/Arf4/Foxh1/Fzd1/Nucb2/Cdh13/Wfikkn1/Ar/Igf1/Pdgfra/Musk/Atoh8/Socs5/Frs3/Cadm4/Flt4/Pik3r3/Dstyk/Npr1/Nptn/Sipa1l1/Chrna3/Irs3/Spry2/Bmp3/Prkcq/Errfi1/Fu…	99
GO:0051345	positive regulation of hydrolase activity	64/2054	0.00087747	Mtch2/Mmut/Ddx3x/Dnajc10/Wnt5a/Snx18/Ccn1/Gnao1/Gpihbp1/Malt1/Ppp2ca/Fgfr3/Arhgap6/Gmip/Gpr55/Sh3bp1/Dennd1b/Slc27a4/Ccl8/Gsn/Tbc1d9/Ccl22/Rgs1/Arhgap42/Ccl9/Itgb1/P2rx1/Arhgap29/Arf4/Arhgap24/Cldn3/Dapk1/Pdgfra/Casp8/Sipa1l1/Prtn3/Ift57/Aim2/Xcl1/Tank/Tmem106b/Ager/Fas/Ccl19-ps1/F3/Ccl20/F2rl1/Tnnt3/Dock11/Tiam1/Nedd9/Htr2b/Rock2/Ccl17/Arhgap22/Pycard/Snx13/Rgl3/Adcyap1r1/Hsf1/Grn/Ccn2/Arhgap11a…	64
GO:0044839	cell cycle G2/M phase transition	20/2054	0.00087831	Ccnd1/Cdc25a/Ctc1/Cenpf/Birc5/Mecp2/Dtl/Usp47/Rad51b/Skp2/Prkcq/Ticrr/Kdm8/Topbp1/Nes/Atad5/Esrrb/Cdc25c/Brcc3/Abraxas1	20
GO:0001505	regulation of neurotransmitter levels	48/2054	0.00089019	Smpd3/Atp2b4/Upb1/Zc3h12a/Prkn/Rims2/Rhot1/Nr4a1/Snapin/Ddah1/Ppp1r9a/Aldh5a1/Sv2a/Slc30a1/Gm31336/Kcnc3/Maob/Itgb1/P2rx1/Igf1/Slc1a4/Nos1/1700034H15Rik/Syp/Rims3/Nos3/Rab5a/Aldh1a1/Ache/Chrna3/Kmo/Bace1/Dbh/Syt2/Adcy1/Unc13b/Per2/Shmt1/Hdc/Rock2/Syn1/Cadps/Moxd1/Ppt1/P2rx7/Erc2/Gm9199/Cav1	48
GO:0198738	cell-cell signaling by wnt	52/2054	0.000896926	Egr1/Rnf213/Leo1/Ctnnb1/Ddx3x/Wnt5a/Tcf7l1/Dkk3/Frat1/Fgf9/Bmal1/Lrp4/Prkn/Adgra2/Wnt5b/Nrarp/Tmem198b/Invs/Wnt10b/Usp47/Wwox/Ror2/Csnk2a1-ps3/Rspo1/Wnt9b/Apcdd1/Fzd1/Lgr4/Mesd/Rab5a/Fzd6/Rnf138/Caprin2/Rspo3/Nphp3/Pitx2/Prkaa2/Amer1/Tle2/Nog/Fzd4/Epm2a/Mitf/Tpbgl/Hhex/Jrk/Wnt9a/Pkd1/Ppp2r3a/Wnt6/Cav1/Bcl9	52
GO:0050890	cognition	42/2054	0.000910664	Egr1/Cyfip1/Tac1/Mapt/Egr2/Mecp2/Prkn/Itga8/Serpinf1/Nqo2/Ep300/Tifab/Itgb1/Gm20716/Arf4/Igf1/Slc1a4/Ntan1/Musk/Chd7/Nptn/Ptgs1/Bace1/Ager/Rcan2/Gip/Dbh/Adcy1/Tusc3/Mettl23/Nog/Amph/Adnp/Epm2a/Ghrl/Ppt1/Jph3/Stra6/Sct/Dnaaf4/Creb1/Tnr	42
GO:0048736	appendage development	26/2054	0.000928134	Ctnnb1/Wnt5a/Bmp4/Mustn1/Fgf9/Lrp4/B9d1/Map3k20/Ror2/C130046K22Rik/Intu/Tbx2/Wdpcp/Chd7/Plxna2/Fzd6/Aldh1a2/Tulp3/Pitx2/Grhl2/Nog/Slc39a3/Sema3c/Scx/Wnt9a/Wdr19	26
GO:0060173	limb development	26/2054	0.000928134	Ctnnb1/Wnt5a/Bmp4/Mustn1/Fgf9/Lrp4/B9d1/Map3k20/Ror2/C130046K22Rik/Intu/Tbx2/Wdpcp/Chd7/Plxna2/Fzd6/Aldh1a2/Tulp3/Pitx2/Grhl2/Nog/Slc39a3/Sema3c/Scx/Wnt9a/Wdr19	26
GO:0043632	modification-dependent macromolecule catabolic process	75/2054	0.000942378	Rnf213/Edem1/Fbxo31/Hspa5/Ctnnb1/Dnajc10/Cul4a/Aurka/Cul2/Otud7a/Bmal1/Prkn/Cd2ap/Caml/Wfs1/Usp1/Rnf4/Dtl/Psma4/Rnf128/Dda1/Kctd13/Usp47/Usp15/Cop1/Gm9836/Csnk2a1-ps3/Cul7/Ubqln2/Ubr3/Usp22/Uchl1/Ube4a/Psma5/Peli1/Hspa1a/Psmd6/Ntan1/Bfar/Socs5/Mylip/Usp43/Rnf103/Hspa1b/Rnf13/Skp2/Rnf217/Hace1/Mtm1/Usp9x/Dcst1/Ogt/Ubxn11/Usp30/Ube3c/Fbxo38/Epm2a/Rbbp6/Usp17la/Sh3rf2/Gm16124/Wwp1/Usp18/Gm34005/Usp2…	75
GO:0044275	cellular carbohydrate catabolic process	2054-10-01	0.000957587	Pgam1/Gaa/Sord/Agl/Ppp1cb/Ppp1r3d/Pygm/G6pc/Gk5/Gm7394	10
GO:0046688	response to copper ion	2054-10-01	0.000957587	Sord/Cyp1a1/Sod3/Lcat/Cp/Bace1/Atp7b/Sod1/Gm7394/Hsf1	10
GO:0055086	nucleobase-containing small molecule metabolic process	74/2054	0.000961786	Adcy6/Elovl6/Nudt1/Pgam1/Acot7/Agpat4/Hk1/Mtch2/Uck2/Ampd2/Pdhx/Mpc1/Acadsb/Nme6/Macrod1/Entpd4/Upb1/Dnajc30/Prkn/Hmgcr/Pank1/Itpa/Gtpbp1/Ldhd/Entpd4b/Adpgk/Ehhadh/Ep300/Acsl1/Gucy1a1/Acsm5/Eno2/Gm5867/Pgm3/Igf1/Nos1/Kynu/Adcy3/Aldoc/Dhtkd1/Nos3/Dctd/Npr1/Prps2/Kmo/Guk1/Gm14472/Adcy4/Ndufc2/Gm53191/Adcy1/Ugp2/Pank4/COX2/Ogt/Myc/Enpp4/Acot1/Ampd3/Nmrk1/Amd2/Pde4c/Adss/Paics/Esrrb/Dck/Nudt7/Adk/Prp…	74
GO:0046486	glycerolipid metabolic process	51/2054	0.000972012	Agpat4/Acp6/Inpp5j/Slc27a1/Cyp2e1/Pgap3/Pigg/Gnpat/Mecp2/Pyurf/Pisd-ps1/Dgkb/Impa1/Pld1/Mtmr7/Serinc1/Avil/Dgkq/Pigv/Pgap2/Thrsp/Pdxp/Pigl/Acsl1/Cpt1a/Pla2g5/Fabp3/Impa2/Lcat/Socs5/Apoc1/Pik3r3/Synj2/Abca3/Pnpla2/Fig4/Mtm1/Mtmr6/Lpcat3/G6pc/Abhd2/Gk5/Htr2b/Pla2g15/Pla2g2f/Pip5k1c/Rab38/Pigb/Lclat1/Pnpla3/Cav1	51
GO:2000147	positive regulation of cell motility	66/2054	0.000976813	Egr1/Fbxo31/Hspa5/Tac1/Wnt5a/Bmp4/Ccn1/Mgat5/Fgf9/Duoxa2/Zc3h12a/Smoc2/Rhoj/Synpo2/Adgra2/Aoc3/Dock1/Tmsb4x/Nrp1/Ror2/Fn1/Cdh5/Itgb1/Nus1/Edn2/Cdh13/Cldn3/Igf1/Retn/Pdgfra/Atoh8/Sema3g/Flt4/Nos3/Abcc1/Rab5a/Slc8a1/Postn/Cmklr1/Ackr3/Spry2/Lbp/Xcl1/Gm6623/Ager/Fut7/Ccl19-ps1/Fam110c/Mcam/Myc/Ccl20/F2rl1/Tnfrsf18/Sh3rf2/Sema3c/Nedd9/Rock2/G630025P09Rik/Pycard/Jam3/Il1r1/Gpnmb/Jam2/Snai1/Grn/Cav1	66
GO:0008654	phospholipid biosynthetic process	30/2054	0.000988867	Agpat4/Slc27a1/Pgap3/Pigg/Gnpat/Fdps/Abca2/Dolk/Pyurf/Pisd-ps1/Dgkb/Pld1/Cept1/Dgkq/Pigv/Pgap2/Adgrf5/Pigl/Nus1/Pla2g5/Fabp3/Lcat/Lpcat3/Htr2b/Chpt1/Pip5k1c/Rab38/Pigb/Lclat1/Pnpla3	30
GO:0031076	embryonic camera-type eye development	2054-11-01	0.000990183	Tbx2/Snora73b/Aldh1a1/Aldh1a2/Ppp1r13l/Tulp3/Pitx2/Nes/Wdr19/Stra6/Frs2	11
GO:0001822	kidney development	43/2054	0.00101195	Egr1/Ctnnb1/Wnt5a/Bmp4/Lamb2/Cenpf/Arg2/Lrp4/Hpgd/Wfs1/Itga8/Nrp1/Serpinf1/Cdkn1c/Fstl3/Nup160/C130046K22Rik/Wnt9b/Smad9/Wdpcp/Pdgfra/Notch3/Lgr4/Heyl/Nid1/Nup133/Aldh1a2/Cep290/Glis2/Nphp3/Gm53191/Amer1/Nog/Ndufs6b/Gpr4/Slit2/Mmp17/Pkd1/Stra6/Gsta3/Lif/Wnt6/Crlf1	43
GO:0007548	sex differentiation	43/2054	0.00101195	Nudt1/Hspa5/Nasp/Ctnnb1/Wnt5a/Bmp4/Fgf9/Cbx2/Fstl3/Ror2/Adgrg1/Slit3/Inhba/Wnt9b/Tifab/Smad9/Edn2/Ar/Retn/Pdgfra/Chd7/Lgr4/Serpinb6b/Rec8/Nos3/Pitx2/Myc/Fzd4/Lep/Star/Sod1/Scx/Slit2/Gpr149/Wdr19/Adcyap1r1/Vgf/Tyro3/Atn1/Pkd1/Stra6/Taf4/Arid4a	43
GO:0072329	monocarboxylic acid catabolic process	22/2054	0.00102563	Cpt2/Echdc1/Tysnd1/Cyp4f40/Hadhb/Hpgd/Slc27a4/Ldhd/Lonp2/Aldh5a1/Phyh/Ehhadh/Etfbkmt/Gm32342/Cpt1a/Pon3/Decr1/Lep/Abhd2/Abcd2/Nudt7/Fah	22
GO:0051960	regulation of nervous system development	104/2054	0.00102712	Ywhah/Cyfip1/Gdpd5/Dab1/Fbxo31/Dynlt1c/Hspa5/Ctnnb1/Abi3bp/Wnt5a/Bmp4/Mapt/Egr2/Bmal1/Tenm4/Mecp2/Lrp4/Prkn/Sec24b/Rims2/Pcm1/Ppp1r9a/Nrp1/Serpinf1/Avil/Ror2/Sdc2/Adgrg1/Ncmap/Fn1/Cul7/Impact/Rtn4rl2/Cpne9/Ep300/Llph-ps2/Itgb1/Gm20716/Fzd1/Ss18l1/Lta/Lrfn4/Vstm5/Thbs2/Igf1/Nova2/Lrrc4b/Notch3/Nos1/Syndig1/Musk/Chd7/Plxna2/Heyl/Mylip/Tmem98/Ell3/Sema3g/Crmp1/Nptn/Ache/Sipa1l1/Chrna3/Tanc2/Amigo1/C…	104
GO:0030326	embryonic limb morphogenesis	21/2054	0.00103336	Ctnnb1/Wnt5a/Bmp4/Mustn1/Fgf9/Lrp4/B9d1/Map3k20/Ror2/Intu/Tbx2/Wdpcp/Chd7/Fzd6/Aldh1a2/Tulp3/Pitx2/Grhl2/Nog/Wnt9a/Wdr19	21
GO:0032612	interleukin-1 production	21/2054	0.00103336	Egr1/Hk1/Wnt5a/Malt1/Arg2/Zc3h12a/Inava/Ifi211/Serpinb1a/Igf1/Casp8/Aim2/Ager/Errfi1/Ccl19-ps1/Ccl20/F2rl1/Pycard/Ghrl/P2rx7/Mndal	21
GO:0032652	regulation of interleukin-1 production	21/2054	0.00103336	Egr1/Hk1/Wnt5a/Malt1/Arg2/Zc3h12a/Inava/Ifi211/Serpinb1a/Igf1/Casp8/Aim2/Ager/Errfi1/Ccl19-ps1/Ccl20/F2rl1/Pycard/Ghrl/P2rx7/Mndal	21
GO:0035113	embryonic appendage morphogenesis	21/2054	0.00103336	Ctnnb1/Wnt5a/Bmp4/Mustn1/Fgf9/Lrp4/B9d1/Map3k20/Ror2/Intu/Tbx2/Wdpcp/Chd7/Fzd6/Aldh1a2/Tulp3/Pitx2/Grhl2/Nog/Wnt9a/Wdr19	21
GO:0060560	developmental growth involved in morphogenesis	33/2054	0.00103774	Cyfip1/Ctnnb1/Wnt5a/Bmp4/Lamb2/Mapt/Aurka/Mecp2/Prkn/Rims2/Raph1/Ndn/Nrp1/Slit3/Fn1/Impact/C130046K22Rik/Cpne9/Ep300/Tbx2/Llph-ps2/Itgb1/Gm20716/Sema3g/Postn/Spry2/Adnp/Cadm1/Sema3c/Slit2/Plxna3/Tnr/Ppp2r3a	33
GO:0090130	tissue migration	37/2054	0.00108185	Tac1/Wnt5a/Bmp4/Atp2b4/Mecp2/Zc3h12a/Smoc2/Rhoj/Adgra2/Sh3bp1/Dock1/Acvrl1/Eppk1/Nr4a1/Nrp1/Rgcc/Serpinf1/Cdh5/Itgb1/Nus1/Cdh13/Wdpcp/Igf1/Atoh8/Pkn3/Flt4/Pik3r3/Nos3/Ager/Ephb4/Adgrb1/Grhl2/Spred1/Prcp/Rock2/Tbxa2r/Slit2	37
GO:0043408	regulation of MAPK cascade	77/2054	0.00108456	Dynlt1c/Ctnnb1/Wnt5a/Bmp4/Ccn1/Slc30a10/Ccnq/Adrb3/Fgf9/Fgfr3/Tab1/Avpi1/Zc3h12a/Prkn/Gpr55/Map3k7/Inava/Fgf15/Dusp9/Ccl8/Nrp1/Ros1/Map3k20/Ror2/Ccl22/Fn1/Phlpp1/Nbr1/Traf6/Nqo2/Unc5cl/Ccl9/Fam83d/Ar/Igf1/Lamtor3/Pdgfra/Cd27/C1qtnf2/Flt4/Dstyk/Gpbar1/Nptn/Ackr3/Spry2/Xcl1/Ager/Errfi1/Fas/Ccl19-ps1/Ccl20/F2rl1/Fzd4/Lep/Map3k10/Spred1/Sod1/Cd81/Sh3rf2/Apip/Htr2b/Necab2/Ccl17/Pycard/Traf3/Ghrl/Cartp…	77
GO:0008015	blood circulation	58/2054	0.00108531	Smpd3/Gaa/Kcnq1/Klk1/Tac1/Gnao1/Adrb3/Popdc2/Atp2b4/Mecp2/Zc3h12a/Aoc3/Acvrl1/Bves/Nav2/Rangrf/Gsn/Ddah1/Arhgap42/Cdh5/Ptger2/Gucy1a1/Tbx2/P2rx1/Edn2/Sod3/Kcnmb1/Kcnk6/Ar/Nos1/Chd7/Slc4a3/Pln/Nos3/Pde3a/Slc8a1/Ptgs1/Npy/Postn/Ppp1r13l/Ager/Dbh/Per2/F2rl1/Lep/Erap1/Cacna2d2/Sod1/Prcp/Htr2b/Tbxa2r/Gpr4/Slit2/Ghrl/Dusp5/Glrx3/Ccn2/Cav1	58
GO:0016049	cell growth	57/2054	0.00109599	Igfbp7/Cyfip1/Ctnnb1/Ddx3x/Nme6/Wnt5a/Lamb2/Mapt/Bltp1/Cth/Aurka/Fdps/Mecp2/Prkn/Rims2/Acvrl1/Raph1/Ndn/Nrp1/Usp47/Ros1/Slit3/Fn1/Csnk2a1-ps3/Inhba/Slc25a33/Impact/Cpne9/Ep300/Llph-ps2/Itgb1/Gm20716/Hspa1a/Igf1/Sema3g/Flt4/Rbbp7/Dcun1d3/Postn/Caprin2/Wfdc1/Exosc4/Hsd3b7/Kazald1/Adnp/Epm2a/Col14a1/Cadm1/Cd81/Sema3c/Slit2/Ppt1/Bcl6/Plxna3/Tnr/Mndal/Ptch2	57
GO:0006575	cellular modified amino acid metabolic process	32/2054	0.0011036	Cpt2/Slc27a1/Mgst1/Gstm2/Cth/Gsta4/Ggt6/Duoxa2/Gstt3/Fpgs/Gstm5/Serinc1/Gstp1/Cpq/Gstm7/Gsr/Cpt1a/Tmlhe/Mthfr/Lpcat3/Slco4a1/Mthfd1l/Gamt/Shmt1/Sod1/Vnn1/Pla2g15/Pla2g2f/Gdap1l1/Gsta3/Plod2/Nat8	32
GO:0070371	ERK1 and ERK2 cascade	43/2054	0.00110567	Dynlt1c/Bmp4/Ccn1/Slc30a10/Fgfr3/Gpr55/Fgf15/Dusp9/Ccl8/Nrp1/Ros1/Ccl22/Fn1/Phlpp1/Nqo2/Ccl9/Fam83d/Igf1/Pdgfra/Flt4/Dstyk/Gpbar1/Nptn/Ackr3/Spry2/Xcl1/Ager/Errfi1/Zfp36l2/Ccl19-ps1/Ccl20/F2rl1/Spred1/Apip/Htr2b/Necab2/Ccl17/Pycard/Gpnmb/Lif/Frs2/Ccn2/Cav1	43
GO:0005980	glycogen catabolic process	2054-06-01	0.00110873	Gaa/Agl/Ppp1cb/Ppp1r3d/Pygm/G6pc	6
GO:0008045	motor neuron axon guidance	2054-06-01	0.00110873	Egr2/Nrp1/Nog/Ntn3/Slit2/Plxna3	6
GO:0009251	glucan catabolic process	2054-06-01	0.00110873	Gaa/Agl/Ppp1cb/Ppp1r3d/Pygm/G6pc	6
GO:0030810	positive regulation of nucleotide biosynthetic process	2054-06-01	0.00110873	Prkn/Nos1/Nos3/Ndufc2/COX2/Myc	6
GO:0048486	parasympathetic nervous system development	2054-06-01	0.00110873	Egr2/Nav2/Nrp1/Hoxb2/Plxna3/Ascl1	6
GO:0061298	retina vasculature development in camera-type eye	2054-06-01	0.00110873	Rhoj/Lama1/Acvrl1/Nrp1/Pdgfra/Fzd4	6
GO:1900373	positive regulation of purine nucleotide biosynthetic process	2054-06-01	0.00110873	Prkn/Nos1/Nos3/Ndufc2/COX2/Myc	6
GO:0010976	positive regulation of neuron projection development	38/2054	0.00111064	Cyfip1/Fbxo31/Dynlt1c/Hspa5/Wnt5a/Bmp4/Mapt/Mecp2/Prkn/Rims2/Ppp1r9a/Nrp1/Serpinf1/Avil/Ror2/Fn1/Cul7/Cpne9/Ep300/Llph-ps2/Itgb1/Gm20716/Fzd1/Ss18l1/Plxna2/Nptn/Ache/Amigo1/Caprin2/Tmem106b/Fzd4/Nefl/Adnp/Numbl/Parp6/Plxna3/Lif/Ankrd27	38
GO:0042176	regulation of protein catabolic process	46/2054	0.00113302	Edem1/Wnt5a/Laptm4b/Cul4a/Aurka/Ppp2ca/Abca2/Bmal1/Prkn/Caml/Dtl/F8a/Dda1/Cop1/Gm9836/Csnk2a1-ps3/Ubqln2/Fam83d/Timp1/Serpinb1a/Hspa1a/Socs5/Mylip/Hspa1b/Rhbdd1/Marchf7/Rnf217/Adgrb1/Rnft1/Hace1/Mtm1/Amer1/Ogt/Rilp/Epm2a/Cblb/Cd81/Sh3rf2/Fmn2/Trim30a/Pkd1/Dnaaf4/Rnf41/Ppp2r3a/Fhit/Cav1	46
GO:0045017	glycerolipid biosynthetic process	27/2054	0.0011477	Agpat4/Slc27a1/Pgap3/Pigg/Pyurf/Pisd-ps1/Dgkb/Pld1/Avil/Dgkq/Pigv/Pgap2/Thrsp/Pigl/Acsl1/Pla2g5/Fabp3/Lcat/Pnpla2/Lpcat3/Htr2b/Pla2g15/Pip5k1c/Rab38/Pigb/Lclat1/Pnpla3	27
GO:0099003	vesicle-mediated transport in synapse	27/2054	0.0011477	Cyfip1/Ctnnb1/Bltp1/Rims2/Pld1/Snapin/Dgkq/Sv2a/Gm31336/P2rx1/Syndig1/Syp/Rims3/Synj2/Rab5a/Chrna3/Bace1/Adcy1/Eps15/Unc13b/Amph/Syn1/Cadps/P2rx7/Erc2/Slc10a4/Pip5k1c	27
GO:0040017	positive regulation of locomotion	68/2054	0.00115048	Egr1/Fbxo31/Hspa5/Tac1/Wnt5a/Bmp4/Ccn1/Mgat5/Fgf9/Duoxa2/Zc3h12a/Smoc2/Rhoj/Synpo2/Adgra2/Aoc3/Dock1/Bves/Tmsb4x/Nrp1/Ror2/Fn1/Cdh5/Itgb1/Nus1/Edn2/Cdh13/Cldn3/Igf1/Retn/Pdgfra/Atoh8/Sema3g/Flt4/Nos3/Abcc1/Rab5a/Slc8a1/Postn/Cmklr1/Ackr3/Spry2/Lbp/Xcl1/Gm6623/Ager/Fut7/Ccl19-ps1/Fam110c/Mcam/Myc/Ccl20/F2rl1/Tnfrsf18/Sh3rf2/Sema3c/Nedd9/Rock2/G630025P09Rik/Slit2/Pycard/Jam3/Il1r1/Gpnmb/Jam2/Snai1/…	68
GO:0046390	ribose phosphate biosynthetic process	31/2054	0.00117188	Adcy6/Elovl6/Acot7/Uck2/Ampd2/Pdhx/Mpc1/Nme6/Dnajc30/Prkn/Pank1/Ldhd/Acsl1/Gucy1a1/Adcy3/Npr1/Prps2/Guk1/Gm14472/Adcy4/Ndufc2/Adcy1/Pank4/COX2/Myc/Ampd3/Adss/Paics/Adk/Dmac2l/Bud23	31
GO:0071495	cellular response to endogenous stimulus	130/2054	0.00117315	Egr1/Slc2a4/Ywhah/Smpd3/Cyfip1/Fgf1/Slc27a1/Kcnq1/Hspa5/Ctnnb1/Htr4/Tac1/Wnt5a/Bmp4/Ccn1/Slc30a10/Gnao1/Ppp2ca/Atp2b4/Fgf9/Fgfr3/Tab1/Bmal1/Aqp8/Rgmb/Mecp2/Prkn/Smoc2/Hpgd/Ltbp3/Map3k7/Acvrl1/Ly6c2/Itga8/Slc27a4/Fgf15/Rnf4/Nr4a1/Trarg1/Col16a1/Serpinf1/Klf11/Igfbp2/Wwox/Fstl3/Ror2/Pkn1/Nsg1/Slit3/Ly6g2/Inhba/Slc25a33/Impact/Cdh5/Pdxp/Ptger2/Cacna1s/Ep300/Acsl1/Smad9/Foxh1/Gm32340/Fzd1/Nucb2/Wfikk…	130
GO:0006112	energy reserve metabolic process	18/2054	0.00117354	Gaa/Agl/Adgrf5/Ppp1cb/Igf1/Ppp1r3d/Dyrk2/C1qtnf2/Pygm/Pask/Ugp2/Per2/G6pc/Lep/Pcdh12/Epm2a/Esrrb/Epm2aip1	18
GO:1905330	regulation of morphogenesis of an epithelium	18/2054	0.00117354	Ctnnb1/Wnt5a/Bmp4/Fkbpl/Sec24b/Ror2/Wnt9b/Tbx2/Fzd1/Btbd7/Ar/Pdgfra/Lgr4/Fzd6/Nphp3/Nog/Lif/Sapcd2	18
GO:0046660	female sex differentiation	22/2054	0.00118591	Hspa5/Wnt5a/Bmp4/Slit3/Inhba/Edn2/Retn/Pdgfra/Chd7/Nos3/Pitx2/Myc/Fzd4/Lep/Sod1/Slit2/Gpr149/Adcyap1r1/Vgf/Tyro3/Stra6/Taf4	22
GO:1901214	regulation of neuron death	42/2054	0.00119359	Egr1/Ctnnb1/Tac1/Wnt5a/Slc30a10/Mapt/Birc5/Kcnb1/Mecp2/Prkn/Wfs1/Nrp1/Serpinf1/Ncoa7/Nqo2/Gm20716/Fzd1/Igf1/Nos1/Musk/Casp8/Abcc1/Kmo/Bace1/Elk1/Ager/Fas/Nefl/Star/Adnp/Sod1/Nes/Meak7/Ppt1/Tyro3/Sct/Gpnmb/Hsf1/Ascl1/Creb1/Grn/Crlf1	42
GO:0008543	fibroblast growth factor receptor signaling pathway	15/2054	0.0011995	Fgf1/Ctnnb1/Wnt5a/Fgf9/Fgfr3/Smoc2/Fgf15/Frs3/Dstyk/Nptn/Spry2/Nog/Gm26793/Frs2/Ccn2	15
GO:0070528	protein kinase C signaling	2054-09-01	0.0012075	Wnt5a/Dgkq/Adgrg1/Phlpp1/Fibin/Flt4/Prkch/Htr2b/Sez6	9
GO:0016055	Wnt signaling pathway	51/2054	0.00123021	Egr1/Rnf213/Leo1/Ctnnb1/Ddx3x/Wnt5a/Tcf7l1/Dkk3/Frat1/Fgf9/Bmal1/Lrp4/Prkn/Adgra2/Wnt5b/Nrarp/Tmem198b/Invs/Wnt10b/Usp47/Wwox/Ror2/Csnk2a1-ps3/Rspo1/Wnt9b/Apcdd1/Fzd1/Lgr4/Mesd/Rab5a/Fzd6/Rnf138/Caprin2/Rspo3/Nphp3/Pitx2/Prkaa2/Amer1/Tle2/Nog/Fzd4/Epm2a/Mitf/Tpbgl/Hhex/Jrk/Wnt9a/Ppp2r3a/Wnt6/Cav1/Bcl9	51
GO:0061061	muscle structure development	71/2054	0.0012328	Egr1/Ctnnb1/Wnt5a/Bmp4/Cenpf/Cth/Popdc2/Fdps/Fgf9/Egr2/Bmal1/Mecp2/Frg1/Krt19/Bves/Disp1/Itga8/Ccl8/Nr4a1/Sort1/Tmsb4x/Tmem204/Syna/Cacna1s/Ep300/Ccl9/Tbx2/Tifab/Itgb1/Foxh1/Fzd1/Tmem119/Wfikkn1/Igf1/Pdgfra/Btbd1/Chd7/Heyl/Fhl1/Adamts5/Aplnr/Nol3/Scgb3a1/Pitx2/Gm6623/Sgcb/Mamstr/Adgrb1/Mtm1/Nog/Ntn3/Col14a1/Cacna2d2/Cd81/Lgals1/Scx/Xk/Ccl17/Prdm6/Stra6/Lif/Jam2/Cmtm5/Frs2/Creb1/Ppp2r3a/Cd164/Lox/…	71
GO:0006732	coenzyme metabolic process	36/2054	0.00128012	Elovl6/Acot7/Pdhx/Pcbd2/Mpc1/Acadsb/Cyp4f40/Enoph1/Coq6/Hmgcr/Fpgs/Mocs2/Pank1/Pdss2/Gphn/Particl/Ehhadh/Thtpa/Pdxp/Nqo2/Acsl1/Acsm5/Kynu/Mat2b/Kmo/Pank4/Mthfr/Acot1/Mthfd1l/Nmrk1/Shmt1/Apip/Vnn1/Mat2a/Nudt7/Pcbd1	36
GO:0010631	epithelial cell migration	36/2054	0.00128012	Tac1/Wnt5a/Bmp4/Atp2b4/Mecp2/Zc3h12a/Smoc2/Rhoj/Adgra2/Sh3bp1/Dock1/Acvrl1/Eppk1/Nr4a1/Nrp1/Rgcc/Serpinf1/Cdh5/Itgb1/Nus1/Cdh13/Wdpcp/Igf1/Atoh8/Pkn3/Flt4/Pik3r3/Nos3/Ager/Ephb4/Adgrb1/Spred1/Prcp/Rock2/Tbxa2r/Slit2	36
GO:0044262	cellular carbohydrate metabolic process	41/2054	0.00128815	Pgam1/Gaa/Mtch2/Sord/Ppip5k1/Mecp2/Prkn/Impa1/Agl/Dgkq/Ippk/Pdxp/Ep300/Ppp1cb/Slc5a3/Fam3a/Igf1/B3galnt1/Ppp1r3d/Impa2/Dyrk2/C1qtnf2/Pygm/Synj2/Pask/Ugp2/Ogt/Myc/Per2/G6pc/Lep/Pcdh12/Epm2a/Gk5/Esrrb/Pfkfb1/Adcyap1r1/Gm7394/Epm2aip1/Rpe/Gpt2	41
GO:0042698	ovulation cycle	16/2054	0.00128843	Egr1/Hspa5/Serpinf1/Slit3/Inhba/Gm20716/Edn2/Retn/Pdgfra/Nos3/Fzd4/Lep/Adnp/Slit2/Gpr149/Tyro3	16
GO:0007224	smoothened signaling pathway	23/2054	0.00133361	Fgf9/Disp1/Pdx1/B9d1/Ror2/Cfap410/Intu/2700049A03Rik/Wdpcp/Gas8/Dyrk2/Ptpdc1/Ift57/Tulp3/Glis2/Evc/Tctn2/Map3k10/Tedc2/Wnt9a/Tctn3/Wdr19/Ptch2	23
GO:0030010	establishment of cell polarity	23/2054	0.00133361	Dynlt1c/Wnt5a/Sh3bp1/Lama1/Gsn/Spdl1/Cenpa/Cdh5/Itgb1/Wdpcp/Spry2/Ccl19-ps1/Zw10/Pard6a/Wee1/Bccip/Spag5/Frmd4a/Jam3/Pkd1/Rnf41/Sapcd2/Nde1	23
GO:0090559	regulation of membrane permeability	14/2054	0.00133528	Mtch2/Laptm4b/Rhot1/Cldn3/Zfp13/Chchd10/Nol3/Lbp/Bnip3/Hebp2/Bnip3l-ps/Gm20604/G630025P09Rik/Jam3	14
GO:1901615	organic hydroxy compound metabolic process	61/2054	0.00138207	Ddc/Mtch2/Pcbd2/Cyp2e1/Cyp4f40/Wnt5a/Sord/Dkk3/Ppip5k1/Fdps/Abca2/Duoxa2/Mecp2/Prkn/Hmgcr/H6pd/Impa1/Srd5a3/Insig2/Cyp1a1/Fgf15/Ldhd/Amacr/Dgkq/Cpq/Ippk/Gm32342/Pdxp/Maob/Fabp6/Nus1/Slc5a3/Impa2/Lcat/Apoc1/Npr1/Synj2/Aldh1a1/Aldh1a2/Lss/Lipa/Dhcr7/Dbh/Lpcat3/Hsd3b7/Slco4a1/Per2/Rdh14/Lep/Star/Cyp46a1/Hdc/Sod1/Gk5/Moxd1/Adcyap1r1/Pcbd1/Gm7394/Soat2/Snai1/Fah	61
GO:0009408	response to heat	18/2054	0.00138792	Mapt/Pirt/Eif2b3/Hspa1a/Igf1/Nos1/Bag3/Rbbp7/Hspa1b/Abcc2/Dnaja4/Hsbp1l1/Sod1/Lrp11/Il1r1/Hsf1/Scara5/Hspb2	18
GO:0060840	artery development	18/2054	0.00138792	Bmp4/Tab1/Hpgd/Sec24b/Acvrl1/Nrp1/Adgrf5/Tbx2/Foxh1/Notch3/Chd7/Aplnr/Ephb4/Nog/Lep/Stra6/Notch4/Lox	18
GO:0009260	ribonucleotide biosynthetic process	30/2054	0.00138891	Adcy6/Elovl6/Acot7/Uck2/Ampd2/Pdhx/Mpc1/Nme6/Dnajc30/Prkn/Pank1/Ldhd/Acsl1/Gucy1a1/Adcy3/Npr1/Guk1/Gm14472/Adcy4/Ndufc2/Adcy1/Pank4/COX2/Myc/Ampd3/Adss/Paics/Adk/Dmac2l/Bud23	30
GO:0043065	positive regulation of apoptotic process	71/2054	0.00139557	Egr1/Mtch2/Ctnnb1/Ddx3x/Wnt5a/Bmp4/Ccn1/Degs1/Malt1/Ppp2ca/Zc3h12a/Prkn/Hpgd/Slc27a4/Melk/Dusp9/Nr4a1/Gsn/Sort1/Rgcc/Cd248/Klf11/Pdia3/Map3k20/Wwox/Inhba/Nqo2/C6/Itgb1/P2rx1/Gm8283/Ctrb1/Lta/Dapk1/Musk/Zfp13/Adamtsl4/Chchd10/Casp8/Nos3/Dcun1d3/Aldh1a1/Gal/Aldh1a2/Ift57/Bnip3/Bace1/Ager/Shq1/Fas/F3/Unc13b/Lep/Bnip3l-ps/Map3k10/Sod1/Gm20604/Septin4/Slit2/Pycard/Mllt11/Tctn3/P2rx7/Bcl6/Hsf1/Ascl1/Zf…	71
GO:0055085	transmembrane transport	123/2054	0.00140324	Ywhah/Slc28a2/Kcnj6/Kcnk3/Slc27a1/Kcnq1/Slc28a2b/Hspa5/Mpc1/Bmp4/Slc25a4/Slc30a10/Slc5a4b/Slc2a2/Ppp2ca/Atp2b4/Kcnb1/Dnajc30/Pirt/Aoc3/Grin2d/Slc35a2/Steap4/Slc27a4/Stra6l/Fgf15/Rangrf/Slc38a2/Slc9a3/Trarg1/Sort1/Slc13a2/Otop3/Lonp2/Kcng1/Pex1/Rrad/Ccdc51/Gm17029/Timm17b/Srp54c/Slc30a1/Slc25a33/Kcnc3/Cacna1s/Acsl1/Tram1/Gabra3/Itgb1/P2rx1/Kcnmb1/Kcnk6/Slc25a43/Gm13570/Igf1/Dapk1/Lrrc26/Slc1a4/Nos…	123
GO:0043534	blood vessel endothelial cell migration	19/2054	0.0014053	Atp2b4/Mecp2/Rhoj/Sh3bp1/Acvrl1/Nr4a1/Nrp1/Rgcc/Cdh5/Itgb1/Nus1/Igf1/Pik3r3/Nos3/Ephb4/Spred1/Prcp/Tbxa2r/Slit2	19
GO:0001503	ossification	45/2054	0.00144853	Mgp/Smpd3/Ctnnb1/Tac1/Wnt5a/Bmp4/Ccn1/Fgf9/Egr2/Lrp4/Ltbp3/Map3k7/Sh3pxd2b/Sort1/Mn1/Wwox/Fstl3/Ror2/Nbr1/Traf6/Intu/Fzd1/Tmem119/Igf1/Thbs3/Lgr4/Zhx3/Mesd/Slc8a1/Ache/Bmp3/Lrp3/Ifitm1/Nog/Kazald1/Lep/Chrd/Ifitm5/Scx/Gfra4/P2rx7/Gpnmb/Snai1/Ccn2/Lox	45
GO:0071560	cellular response to transforming growth factor beta stimulus	31/2054	0.00145721	Hspa5/Wnt5a/Tab1/Hpgd/Ltbp3/Map3k7/Acvrl1/Itga8/Wwox/Cdh5/Ep300/Smad9/Foxh1/Wfikkn1/Nos3/Pde3a/Postn/Spry2/Xcl1/Zfp36l2/Spred1/Star/Lrrc32/Dand5/Cidea/Zfp451/Scx/Lrg1/Creb1/Lox/Cav1	31
GO:0030808	regulation of nucleotide biosynthetic process	2054-08-01	0.00148103	Dnajc30/Prkn/Nos1/Nos3/Ndufc2/COX2/Myc/Bud23	8
GO:0051354	negative regulation of oxidoreductase activity	2054-08-01	0.00148103	Hp/Atp2b4/Arg2/Prkn/Aoc3/Etfbkmt/Tmlhe/Cav1	8
GO:1900371	regulation of purine nucleotide biosynthetic process	2054-08-01	0.00148103	Dnajc30/Prkn/Nos1/Nos3/Ndufc2/COX2/Myc/Bud23	8
GO:0007223	Wnt signaling pathway, calcium modulating pathway	2054-03-01	0.0014914	Wnt5a/Ror2/Fzd4	3
GO:0010312	detoxification of zinc ion	2054-03-01	0.0014914	Slc30a10/Slc30a1/1700034H15Rik	3
GO:0033484	nitric oxide homeostasis	2054-03-01	0.0014914	Gm20716/Adnp/Cav1	3
GO:0035993	deltoid tuberosity development	2054-03-01	0.0014914	Bmp4/Pitx2/Scx	3
GO:0044381	glucose import in response to insulin stimulus	2054-03-01	0.0014914	Slc27a1/Slc27a4/Trarg1	3
GO:0061046	regulation of branching involved in lung morphogenesis	2054-03-01	0.0014914	Ctnnb1/Bmp4/Pdgfra	3
GO:0061047	positive regulation of branching involved in lung morphogenesis	2054-03-01	0.0014914	Ctnnb1/Bmp4/Pdgfra	3
GO:0071579	regulation of zinc ion transport	2054-03-01	0.0014914	Slc30a10/Slc30a1/1700034H15Rik	3
GO:1904395	positive regulation of skeletal muscle acetylcholine-gated channel clustering	2054-03-01	0.0014914	Lrp4/Musk/Mesd	3
GO:1990359	stress response to zinc ion	2054-03-01	0.0014914	Slc30a10/Slc30a1/1700034H15Rik	3
GO:0007346	regulation of mitotic cell cycle	55/2054	0.00149399	Ccnd1/Smpd3/Poldip2/Fbxo31/Cdc25a/Ctnnb1/Ddx3x/Nme6/Ctc1/Bmp4/Mad1l1/Cenpf/Birc5/Cul4a/Mecp2/Smoc2/Riok2/Cyp1a1/Dtl/Spdl1/Rgcc/Usp47/Map3k20/Cdkn1c/Thap1/Cul7/Lsm10/Pdxp/Hspa1a/Igf1/Fancd2/Dcun1d3/Hspa1b/Rad51b/Gm33950/Prkcq/Zfp36l2/Gm53191/Zw10/Bex4/Ticrr/Myc/Topbp1/Zwint/Atad5/Cep192/Pkd1/Gpnmb/Hsf1/Ascl1/Cdc25c/Ttc28/Cks1brt/Brcc3/Abraxas1	55
GO:0045927	positive regulation of growth	35/2054	0.00151504	Cyfip1/Ddx3x/Mapt/Fdps/Fgf9/Mecp2/Prkn/Wfs1/Rims2/Sh3pxd2b/Nrp1/Usp47/Fn1/Csnk2a1-ps3/Slc25a33/Cpne9/Ep300/Tbx2/Gm20716/Igf1/Musk/Chd7/Flt4/Ghrh/Il7/Mtm1/Exosc4/Lep/Adnp/Cacna2d2/Cd81/Sash3/Ghrl/Hsf1/Creb1	35
GO:0048598	embryonic morphogenesis	70/2054	0.00151595	Leo1/Kcnq1/Ctnnb1/Wnt5a/Bmp4/Ccn1/Mustn1/Fgf9/Tenm4/Lrp4/Map3k7/Sec24b/Itga8/Pdx1/B9d1/Map3k20/Cdkn1c/Ror2/Fn1/Inhba/Traf6/Wnt9b/Intu/Tbx2/Tifab/Itgb1/Snora73b/Foxh1/Fzd1/Mfap2/Wdpcp/Ar/Pdgfra/Hoxb2/Chd7/Atoh8/Casp8/Aldh1a1/Gjb5/Fzd6/Aplnr/Aldh1a2/Cep290/Spry2/Ift57/Tulp3/Nphp3/Pitx2/Mthfr/Grhl2/Nog/Slc39a3/Mthfd1l/Chrd/Sod1/Ythdf2/Htr2b/Esrrb/Scx/Hhex/Wnt9a/Wdr19/Stra6/Dusp5/Lmbrd1/Frs2/Nat8/Sna…	70
GO:0046474	glycerophospholipid biosynthetic process	22/2054	0.00157174	Agpat4/Slc27a1/Pgap3/Pigg/Pyurf/Pisd-ps1/Dgkb/Pld1/Dgkq/Pigv/Pgap2/Pigl/Pla2g5/Fabp3/Lcat/Lpcat3/Htr2b/Pip5k1c/Rab38/Pigb/Lclat1/Pnpla3	22
GO:0048568	embryonic organ development	56/2054	0.00158616	Kcnq1/Ctnnb1/Wnt5a/Bmp4/Ccn1/Fgf9/Sec24b/Krt19/Itga8/Cdkn1c/Ror2/Syna/Wnt9b/Tbx2/Tifab/Ccdc134/Snora73b/Foxh1/Mfap2/Wdpcp/Pdgfra/Hoxb2/Chd7/Aldh1a1/Gjb5/Fzd6/Aplnr/Aldh1a2/Cep290/Spry2/Ppp1r13l/Ift57/Tulp3/Nphp3/Pitx2/Plk4/Grhl2/Nog/Slc39a3/Mthfd1l/Pcdh12/Rbbp6/Sod1/Nes/Esrrb/Hhex/Wnt9a/Wdr19/Pkd1/Stra6/Sct/Hsf1/Lif/Frs2/Snai1/Hoxc9	56
GO:0006730	one-carbon metabolic process	2054-12-01	0.00158732	Car3/Fpgs/Particl/Car9/Mat2b/Car13/Mthfr/Mthfd1l/Car11/Shmt1/Mat2a/Car4	12
GO:0090263	positive regulation of canonical Wnt signaling pathway	17/2054	0.00160403	Ddx3x/Frat1/Fgf9/Bmal1/Adgra2/Nrarp/Tmem198b/Usp47/Ror2/Rspo1/Lgr4/Caprin2/Amer1/Hhex/Jrk/Ppp2r3a/Cav1	17
GO:0043467	regulation of generation of precursor metabolites and energy	21/2054	0.00160805	Pgam1/Mtch2/Dnajc30/Slc25a33/Etfbkmt/Ep300/Ppp1cb/Cox7a1/Igf1/Ppp1r3d/Dyrk2/C1qtnf2/Bnip3/Pask/Gm53191/Ogt/Myc/Esrrb/P2rx7/Bud23/Epm2aip1	21
GO:0060429	epithelium development	120/2054	0.00161299	Mgp/Prlr/Kcnq1/Ctnnb1/Wnt5a/Bmp4/Lamb2/Ccn1/Bmal1/Arg2/Lrp4/Exph5/Col15a1/Sh3bp1/Lama1/Fkbpl/Map3k7/Sec24b/Cyp1a1/Acvrl1/Reg3a/Yipf6/Eppk1/Pdx1/Nrarp/Nrp1/Ros1/B9d1/Cdkn1c/Ror2/Krt10/Car9/Cul7/Inhba/C130046K22Rik/Cdh5/Traf6/Wnt9b/Ep300/Intu/Tbx2/Smad9/Apcdd1/Snora73b/Foxh1/Fzd1/Cpt1a/Btbd7/Arhgap24/Cldn3/Wdpcp/Ar/Igf1/Pdgfra/Hoxb2/Chd7/Atoh8/Lgr4/Plxna2/Heyl/Aldoc/Adamtsl4/Casp8/Get1/Aldh1a1/Rad5…	120
GO:0032731	positive regulation of interleukin-1 beta production	14/2054	0.001638	Egr1/Hk1/Wnt5a/Malt1/Inava/Ifi211/Casp8/Aim2/Ager/Ccl19-ps1/F2rl1/Pycard/P2rx7/Mndal	14
GO:0072215	regulation of metanephros development	2054-05-01	0.00164469	Egr1/Ctnnb1/Bmp4/Wnt9b/Lif	5
GO:0099151	regulation of postsynaptic density assembly	2054-05-01	0.00164469	Abi3bp/Lrfn4/Lrrc4b/Sipa1l1/Lrrtm1	5
GO:0032881	regulation of polysaccharide metabolic process	2054-09-01	0.00166135	Smpd3/Ppp1cb/Igf1/Ppp1r3d/Dyrk2/C1qtnf2/Pask/Esrrb/Epm2aip1	9
GO:0043068	positive regulation of programmed cell death	71/2054	0.00167545	Egr1/Mtch2/Ctnnb1/Ddx3x/Wnt5a/Bmp4/Ccn1/Degs1/Malt1/Ppp2ca/Zc3h12a/Prkn/Hpgd/Slc27a4/Melk/Dusp9/Nr4a1/Gsn/Sort1/Rgcc/Cd248/Klf11/Pdia3/Map3k20/Wwox/Inhba/Nqo2/C6/Itgb1/P2rx1/Gm8283/Ctrb1/Lta/Dapk1/Musk/Zfp13/Adamtsl4/Chchd10/Casp8/Nos3/Dcun1d3/Aldh1a1/Gal/Aldh1a2/Ift57/Bnip3/Bace1/Ager/Shq1/Fas/F3/Unc13b/Lep/Bnip3l-ps/Map3k10/Sod1/Gm20604/Septin4/Slit2/Pycard/Mllt11/Tctn3/P2rx7/Bcl6/Hsf1/Ascl1/Zf…	71
GO:0007169	transmembrane receptor protein tyrosine kinase signaling pathway	65/2054	0.00167784	Smpd3/Cyfip1/Fgf1/Prlr/Ctnnb1/Flt1/Wnt5a/Bmp4/Slc30a10/Fgf9/Fgfr3/Smoc2/Adgra2/Caml/Slc27a4/Fgf15/Igf1r/Sort1/Ndn/Nrp1/Ros1/Igfbp2/Ror2/Tmem204/Plat/Svep1/Nus1/Arf4/Nucb2/Cdh13/Ar/Igf1/Pdgfra/Musk/Socs5/Frs3/Cadm4/Flt4/Pik3r3/Dstyk/Nptn/Sipa1l1/Chrna3/Irs3/Spry2/Prkcq/Errfi1/Fut7/Ephb4/Ephb3/Styk1/F3/Nog/Ogt/Fzd4/Gm26793/Lep/Cblb/Nedd9/Gfra4/Hhex/Tyro3/Frs2/Ccn2/Lox	65
GO:1901342	regulation of vasculature development	42/2054	0.00168922	Egr1/Ctnnb1/Wnt5a/Bmp4/Cth/Atp2b4/Fgf9/Mecp2/Zc3h12a/Smoc2/Rhoj/Adgra2/Hspb6/Fkbpl/Acvrl1/Ddah1/Nrp1/Rgcc/Serpinf1/Cdh5/C6/Itgb1/Thbs2/Nos3/Aplnr/Spry2/Ephb4/Angptl7/Adgrb1/F3/Lep/Erap1/Spred1/Rock2/Tbxa2r/Gpr4/Ghrl/Hhex/Lrg1/Lif/Notch4/Pf4	42
GO:0019725	cellular homeostasis	102/2054	0.00169834	Smpd3/Gaa/Hk1/Kcnk3/Prdx6b/Kcnq1/Gpr20/Tac1/Wnt5a/Bmp4/Slc30a10/Birc5/Trf/Ppp2ca/Atp2b4/Abca2/Kcnb1/Prkn/Gpr55/Wfs1/Grin2d/Rhot1/Steap4/Pdx1/Slc9a3/Serpinf1/Pkn1/Sv2a/Immt/Slc30a1/Gsr/Cdh5/Ptger2/Ccr10/P2rx1/Edn2/Hmgn3/Nucb2/Serpinb1a/Igf1/Pdgfra/Nos1/Chd7/1700034H15Rik/C7/Slc4a3/Bag3/Pln/Gpr35/Pygm/Ghrh/Nptn/Slc8a1/Slc9a5/Cmklr1/Abcc2/Aplnr/Ackr3/Nol3/Bnip3/Xcl1/Tmem106b/Ager/Ccl19-ps1/Mtm1/Unc1…	102
GO:0001816	cytokine production	82/2054	0.00170624	Egr1/Hk1/Ddx3x/Wnt5a/Laptm4b/Ermap/Malt1/Arg2/Zc3h12a/Ltbp3/Cd2ap/Dennd1b/Map3k7/Inava/Batf/Zbtb32/Rnf128/Ifi211/Rgcc/Adgrg1/Fn1/Traf6/Peli1/Zcchc3/Slc30a7/Lta/Serpinb1a/Igf1/Pou2af1/Lgr4/Cd27/Socs5/Suz12/Homer3/Flt4/Il20rb/Casp8/Nptn/Postn/Cmklr1/Il7/Aim2/Lbp/Xcl1/Prkcq/Ager/Errfi1/Ccl19-ps1/Gm53191/Ceacam20/Btnl6/F3/Ccl20/F2rl1/Lep/Lurap1/Lrrc32/Sod1/Cadm1/Cd81/Cidea/Htr2b/Sash3/Btnl2/Pycard/Tr…	82
GO:0072210	metanephric nephron development	2054-10-01	0.00171254	Egr1/Ctnnb1/Bmp4/Lamb2/C130046K22Rik/Wnt9b/Pdgfra/Lgr4/Pkd1/Lif	10
GO:0032098	regulation of appetite	2054-07-01	0.00173386	Htr4/Nucb2/Npy/Lep/Ghrl/Cartpt/Sct	7
GO:0000165	MAPK cascade	81/2054	0.00175153	Dynlt1c/Ctnnb1/Wnt5a/Bmp4/Ccn1/Slc30a10/Ccnq/Adrb3/Fgf9/Fgfr3/Tab1/Avpi1/Zc3h12a/Prkn/Gpr55/Map3k7/Inava/Fgf15/Ercc6/Dusp9/Ccl8/Nrp1/Ros1/Map3k20/Ror2/Ccl22/Fn1/Phlpp1/Nbr1/Traf6/Nqo2/Unc5cl/Ccl9/Ppp1cb/Fam83d/Ar/Igf1/Lamtor3/Pdgfra/Cd27/C1qtnf2/Flt4/Dstyk/Gpbar1/Nptn/Ackr3/Spry2/Xcl1/Ager/Errfi1/Zfp36l2/Fas/Ccl19-ps1/Ccl20/F2rl1/Fzd4/Lep/Map3k10/Spred1/Sod1/Cd81/Sh3rf2/Apip/Htr2b/Necab2/Ccl17/Py…	81
GO:0023014	signal transduction by protein phosphorylation	81/2054	0.00175153	Dynlt1c/Ctnnb1/Wnt5a/Bmp4/Ccn1/Slc30a10/Ccnq/Adrb3/Fgf9/Fgfr3/Tab1/Avpi1/Zc3h12a/Prkn/Gpr55/Map3k7/Inava/Fgf15/Ercc6/Dusp9/Ccl8/Nrp1/Ros1/Map3k20/Ror2/Ccl22/Fn1/Phlpp1/Nbr1/Traf6/Nqo2/Unc5cl/Ccl9/Ppp1cb/Fam83d/Ar/Igf1/Lamtor3/Pdgfra/Cd27/C1qtnf2/Flt4/Dstyk/Gpbar1/Nptn/Ackr3/Spry2/Xcl1/Ager/Errfi1/Zfp36l2/Fas/Ccl19-ps1/Ccl20/F2rl1/Fzd4/Lep/Map3k10/Spred1/Sod1/Cd81/Sh3rf2/Apip/Htr2b/Necab2/Ccl17/Py…	81
GO:0031329	regulation of cellular catabolic process	78/2054	0.0017893	Edem1/Pgam1/Poldip2/Tysnd1/Hp/Mapt/Laptm4b/Aurka/Atp2b4/Abca2/Herc1/Zc3h12a/Prkn/Hpgd/Map3k7/Caml/Dcp2/Gtpbp1/Lonp2/F8a/Dda1/Cop1/Gm9836/Csnk2a1-ps3/Ubqln2/Zc3h14/Etfbkmt/Rnf152/Ppp1cb/Cpt1a/Timp1/Hspa1a/Igf1/Dapk1/Depp1/Ppp1r3d/Socs5/Bag3/Mylip/Dhx34/Hspa1b/Irgm1/Samd4/Marchf7/Bnip3/Ager/Tent5c/Zfp36l2/Pnpla2/Rnf217/Rnft1/Mtm1/Amer1/Ogt/Myc/Tent5b/Usp30/Lep/Bnip3l-ps/Hnrnpa0/Dnd1/Epm2a/Cd81/Cide…	78
GO:0071559	response to transforming growth factor beta	31/2054	0.00180088	Hspa5/Wnt5a/Tab1/Hpgd/Ltbp3/Map3k7/Acvrl1/Itga8/Wwox/Cdh5/Ep300/Smad9/Foxh1/Wfikkn1/Nos3/Pde3a/Postn/Spry2/Xcl1/Zfp36l2/Spred1/Star/Lrrc32/Dand5/Cidea/Zfp451/Scx/Lrg1/Creb1/Lox/Cav1	31
GO:1901617	organic hydroxy compound biosynthetic process	31/2054	0.00180088	Ddc/Pcbd2/Wnt5a/Dkk3/Ppip5k1/Fdps/Abca2/Hmgcr/H6pd/Impa1/Srd5a3/Fgf15/Amacr/Dgkq/Ippk/Pdxp/Nus1/Impa2/Lss/Dhcr7/Dbh/Lpcat3/Per2/Lep/Star/Hdc/Sod1/Moxd1/Adcyap1r1/Pcbd1/Snai1	31
GO:0044770	cell cycle phase transition	50/2054	0.00181048	Ccnd1/Fbxo31/Cdc25a/Ddx3x/Phf8/Ctc1/Mad1l1/Cenpf/Ccni/Birc5/Cul4a/Atp2b4/Spast/Mecp2/Riok2/Cyp1a1/Dtl/Mn1/Spdl1/Rgcc/Usp47/Klf11/Cdkn1c/Tcf19/Inhba/Lsm10/Itgb1/Fam83d/Dcun1d3/Rad51b/Gm33950/Skp2/Prkcq/Zfp36l2/Gm53191/Zw10/Ticrr/Kdm8/Topbp1/Zwint/Nes/Atad5/Esrrb/Cep192/Pkd1/Gpnmb/Cdc25c/Brcc3/Abraxas1/Susd2	50
GO:0051145	smooth muscle cell differentiation	13/2054	0.00182027	Ctnnb1/Bmp4/Cth/Fgf9/Mecp2/Itga8/Tmsb4x/Tmem204/Tbx2/Aplnr/Pitx2/Sgcb/Prdm6	13
GO:0060548	negative regulation of cell death	120/2054	0.00183945	Lamtor5/Prlr/Hspa5/Ctnnb1/Ddx3x/Tmbim4/Tac1/Wnt5a/Bmp4/Ccn1/Slc30a10/Birc5/Cth/Aurka/Kifap3/Arg2/Mecp2/Zc3h12a/Prkn/Nuak2/Hspb6/Map3k7/Dcps/Wfs1/Ptcra/Pdx1/Rnf4/Nr4a1/Nrp1/Serpinf1/Usp47/Ier3/Csnk2a1-ps3/Impact/Cdh5/Ncoa7/Ep300/Peli1/Itgb1/Gm20716/Arf4/Fzd1/Timp1/Sirt4/Ar/Igf1/Dapk1/Nos1/Bfar/Cd27/Bag3/Ell3/Flt4/Casp8/Dstyk/Hspa1b/Pde3a/Ghrh/Abcc1/Ivns1abp/Rhbdd1/Sgk3/Ackr3/Spry2/Marchf7/Nol3/Il7…	120
GO:0006631	fatty acid metabolic process	55/2054	0.00184897	Elovl6/Cpt2/Acot7/Slc27a1/Mecr/Echdc1/Hacd2/Tysnd1/Acadsb/Cyp2e1/Cyp4f40/Degs1/Peds1/Ptges/Gnpat/Lypla1/Hadhb/Hpgd/Cyp1a1/Slc27a4/Cyp2t4/Lonp2/Amacr/Phyh/Ehhadh/Fads1/Hacd1/Etfbkmt/Acsl1/Acsm5/Edn2/Cpt1a/Nucb2/Sirt4/Fabp3/C1qtnf2/Ptgs1/Decr1/Lipa/Gip/Gm53191/Echdc3/Fabp4/Per2/Ndufs6b/Acot1/Prkab2/Lep/Abhd2/Abcd2/Pla2g15/Pla2g2f/Nudt7/Pnpla3/Cav1	55
GO:0051130	positive regulation of cellular component organization	121/2054	0.00186057	Smpd3/Cyfip1/Poldip2/Fbxo31/Dynlt1c/Hspa5/Ctnnb1/Tac1/Wnt5a/Bmp4/Mapt/Birc5/Gpihbp1/Aurka/Spast/Mecp2/Slain2/Lrp4/Prkn/Synpo2/Dock1/Rims2/Actr3/Sh3pxd2b/Ccl8/Atl3/Gsn/Ppp1r9a/Col16a1/Nrp1/Rgcc/Serpinf1/Avil/Ror2/Fn1/Cul7/C130046K22Rik/Cdh5/Pdxp/Cpne9/Ep300/Llph-ps2/Itgb1/Gm20716/Pde4dip/Fzd1/Ss18l1/Cldn3/Vstm5/Thbs2/Hspa1a/Ar/Igf1/Lrrc4b/Nos1/Syndig1/Musk/Plxna2/Zfp13/Mesd/Chchd10/Cep295/Hspa1b/N…	121
GO:0044247	cellular polysaccharide catabolic process	2054-06-01	0.00186066	Gaa/Agl/Ppp1cb/Ppp1r3d/Pygm/G6pc	6
GO:0048532	anatomical structure arrangement	2054-06-01	0.00186066	Dab1/Hspa5/Egr2/Nrp1/Hoxb2/Plxna3	6
GO:0050665	hydrogen peroxide biosynthetic process	2054-06-01	0.00186066	Duox2/Duoxa2/Cyp1a1/Zfp13/COX2/Sod1	6
GO:0071071	regulation of phospholipid biosynthetic process	2054-06-01	0.00186066	Slc27a1/Abca2/Adgrf5/Fabp3/Htr2b/Rab38	6
GO:1903522	regulation of blood circulation	32/2054	0.0018666	Gaa/Kcnq1/Tac1/Gnao1/Popdc2/Atp2b4/Zc3h12a/Bves/Rangrf/Arhgap42/Ptger2/Tbx2/P2rx1/Edn2/Nos1/Slc4a3/Pln/Nos3/Slc8a1/Ptgs1/Ager/Dbh/Per2/F2rl1/Lep/Cacna2d2/Tbxa2r/Ghrl/Dusp5/Glrx3/Ccn2/Cav1	32
GO:0048661	positive regulation of smooth muscle cell proliferation	17/2054	0.00189696	Egr1/Smpd3/Bmp4/Fgf9/Hpgd/Traf6/Nqo2/Cdh13/Igf1/Retn/Notch3/Rab5a/Skp2/Ager/Myc/Zfp143/Frs2	17
GO:0070304	positive regulation of stress-activated protein kinase signaling cascade	24/2054	0.00190379	Wnt5a/Zc3h12a/Map3k7/Inava/Fgf15/Map3k20/Ror2/Traf6/Unc5cl/Cd27/Flt4/Rnf13/Ager/Ccl19-ps1/F2rl1/Fzd4/Lep/Map3k10/Sh3rf2/Pycard/Traf3/Ccn2/Traf4/Rell2	24
GO:0046890	regulation of lipid biosynthetic process	30/2054	0.00192216	Egr1/Smpd3/Slc27a1/Ccn1/Dkk3/Fdps/Abca2/H6pd/Fgf15/Avil/Ccdc3/Dgkq/Thrsp/Adgrf5/Fam3a/Sirt4/Igf1/Fabp3/Abca3/Gip/Dhcr7/Gm53191/Lpcat3/Lep/Star/Sod1/Htr2b/Rab38/Creb1/Snai1	30
GO:0031589	cell-substrate adhesion	40/2054	0.00197661	Parva/Poldip2/Ctnnb1/Abi3bp/Lamb2/Ccn1/Arhgap6/Ccdc80/Smoc2/Dock1/Acvrl1/Bves/Itga8/Sned1/Spock2/Col16a1/Nrp1/Lamc3/Fn1/C130046K22Rik/Itgb1/Col5a3/Cdh13/Wdpcp/Akip1/Nid1/Olfm4/Postn/Ephb3/Fzd4/Itga10/Nedd9/Lgals1/Lims2/Jam3/Tyro3/Bcl6/Ccn2/Vwf/Rell2	40
GO:1902850	microtubule cytoskeleton organization involved in mitosis	23/2054	0.0019848	Poldip2/Dynlt1c/Eml1/Aurka/Spast/Mecp2/Spdl1/Cenpa/Itgb1/Mzt1/Hspa1a/Prc1/Hspa1b/Spry2/Zw10/Bccip/Kif4/Togaram2/Cep192/Pkd1/Sapcd2/Nde1/Abraxas1	23
GO:0007040	lysosome organization	14/2054	0.00199567	Gaa/Laptm4b/Snapin/Clvs1/Atp10b/Gm11816/Hook1/Hps4/Tmem106b/Gm53191/Ppt1/Tmem165/P2rx7/Grn	14
GO:0048844	artery morphogenesis	14/2054	0.00199567	Bmp4/Hpgd/Sec24b/Acvrl1/Nrp1/Adgrf5/Tbx2/Foxh1/Notch3/Chd7/Ephb4/Nog/Stra6/Notch4	14
GO:0080171	lytic vacuole organization	14/2054	0.00199567	Gaa/Laptm4b/Snapin/Clvs1/Atp10b/Gm11816/Hook1/Hps4/Tmem106b/Gm53191/Ppt1/Tmem165/P2rx7/Grn	14
GO:0050670	regulation of lymphocyte proliferation	31/2054	0.00199749	Ctnnb1/Tac1/Bmp4/Arg2/Cd320/Igfbp2/Traf6/Peli1/Igf1/Il20rb/Gal/Marchf7/Il7/Xcl1/Prkcq/Ager/Ccl19-ps1/Cd59b/Lep/Lrrc32/Cblb/Cd81/Atad5/Sash3/Btnl2/Pycard/Pla2g2f/Adk/Bcl6/Cd1d1/Gpnmb	31
GO:0030902	hindbrain development	25/2054	0.0020535	Dab1/Hspa5/Ctnnb1/Gnpat/Egr2/Herc1/Mecp2/Sec24b/Pdss2/Nav2/Itgb1/Smad9/Igf1/Hoxb2/Plxna2/Aldh1a2/Cep290/Trnp1/Nog/Fzd4/Nfix/Sez6/Ascl1/Lhx5/Gm12362	25
GO:0007611	learning or memory	37/2054	0.00209074	Egr1/Tac1/Mapt/Egr2/Mecp2/Prkn/Itga8/Serpinf1/Nqo2/Ep300/Tifab/Itgb1/Gm20716/Arf4/Igf1/Ntan1/Musk/Nptn/Ptgs1/Bace1/Ager/Rcan2/Gip/Dbh/Adcy1/Nog/Amph/Adnp/Epm2a/Ghrl/Ppt1/Jph3/Stra6/Sct/Dnaaf4/Creb1/Tnr	37
GO:0042537	benzene-containing compound metabolic process	2054-08-01	0.00209635	Ido1/Gstm5/Kynu/Pon3/Kyat3/Kmo/Star/Fah	8
GO:0008063	Toll signaling pathway	2054-04-01	0.00210967	Peli1/Palm3/Peli3/Traf3	4
GO:0035694	mitochondrial protein catabolic process	2054-04-01	0.00210967	Proca1/Bnip3/Yme1l1/Bnip3l-ps	4
GO:0060052	neurofilament cytoskeleton organization	2054-04-01	0.00210967	Vps54/Ndel1/Nefl/Sod1	4
GO:0060426	lung vasculature development	2054-04-01	0.00210967	Igf1/Errfi1/Stra6/Lif	4
GO:0072497	mesenchymal stem cell differentiation	2054-04-01	0.00210967	Ctnnb1/Ltbp3/Fzd1/Pdgfra	4
GO:1905671	regulation of lysosome organization	2054-04-01	0.00210967	Laptm4b/Tmem106b/Gm53191/Grn	4
GO:0048638	regulation of developmental growth	42/2054	0.00217061	Cyfip1/Wnt5a/Bmp4/Mapt/Adrb3/Fdps/Fgf9/Mecp2/Prkn/Rims2/Sh3pxd2b/Eppk1/Dusp9/Nrp1/Fn1/Cpne9/Ep300/Tbx2/Gm20716/Ar/Igf1/Musk/Chd7/Sema3g/Ghrh/Wwc2/Il7/Mtm1/Nog/Lep/Adnp/Col14a1/Cacna2d2/Stc2/Sod1/Sema3c/Sash3/Hsf1/Plxna3/Creb1/Tnr/Ppp2r3a	42
GO:0051604	protein maturation	42/2054	0.00217061	Klk1/Tysnd1/Hp/Xpnpep3/Duoxa2/Naa25/Pisd-ps1/Disp1/Gsn/Spcs2-ps/Myrfl/Lonp2/Plat/Hgfac/Immp1l/Ep300/Sirt4/Tmem98/Yae1d1/Adamts2/Casp8/Rhbdd1/Ndufab1/Fkrp/Pcsk1/Nol3/C1rb/Bace1/Naa50/Yme1l1/F3/Lpcat3/Isca2/Ogt/Atp7b/Naa20/Cisd3/Pycard/P2rx7/Naa80/Notch4/Glrx3	42
GO:0031344	regulation of cell projection organization	77/2054	0.00217163	Ywhah/Cyfip1/Dab1/Fbxo31/Dynlt1c/Hspa5/Abi3bp/Wnt5a/Bmp4/Mapt/Mecp2/Lrp4/Prkn/Rims2/Pld1/Ppp1r9a/Nrp1/Serpinf1/Avil/Ror2/Sdc2/Fn1/Cul7/Rtn4rl2/Cpne9/Ep300/Abitram/Llph-ps2/Itgb1/Gm20716/Fzd1/Ss18l1/Dync2li1/Arhgap24/Wdpcp/Nova2/Plxna2/Mylip/Sema3g/Rab5a/Crmp1/Nptn/Ache/Sipa1l1/Chrna3/Tanc2/Spry2/Amigo1/Caprin2/Gm6623/Prkcq/Tmem106b/Ccl19-ps1/Ephb3/Fam110c/Cdc42ep1/F2rl1/Fzd4/Odf2l/Nefl/Adnp/Dock1…	77
GO:0034446	substrate adhesion-dependent cell spreading	16/2054	0.00219526	Parva/Lamb2/Dock1/Bves/Itga8/Nrp1/Lamc3/Fn1/Akip1/Olfm4/Postn/Ephb3/Fzd4/Nedd9/Lims2/Tyro3	16
GO:0005976	polysaccharide metabolic process	19/2054	0.00222078	Smpd3/Gaa/Agl/Ppp1cb/Igf1/B3galnt1/Ppp1r3d/Dyrk2/C1qtnf2/Pygm/Pask/Ugp2/Myc/Per2/G6pc/Pcdh12/Epm2a/Esrrb/Epm2aip1	19
GO:0003151	outflow tract morphogenesis	13/2054	0.00223935	Parva/Ctnnb1/Wnt5a/Bmp4/Sec24b/Nrp1/Tbx2/Foxh1/Fzd1/Heyl/Pitx2/Nog/Sema3c	13
GO:0044264	cellular polysaccharide metabolic process	18/2054	0.00223992	Gaa/Agl/Ppp1cb/Igf1/B3galnt1/Ppp1r3d/Dyrk2/C1qtnf2/Pygm/Pask/Ugp2/Myc/Per2/G6pc/Pcdh12/Epm2a/Esrrb/Epm2aip1	18
GO:0006110	regulation of glycolytic process	2054-09-01	0.0022422	Pgam1/Mtch2/Ep300/Igf1/Gm53191/Ogt/Myc/Esrrb/P2rx7	9
GO:1901699	cellular response to nitrogen compound	71/2054	0.00225294	Egr1/Slc2a4/Smpd3/Cyfip1/Slc27a1/Kcnq1/Hspa5/Ctnnb1/Htr4/Slc30a10/Gnao1/Ppp2ca/Atp2b4/Aqp8/Mecp2/Prkn/Ly6c2/Slc27a4/Rnf4/Nr4a1/Trarg1/Col16a1/Klf11/Ifit1bl2/Pkn1/Nsg1/Ly6g2/Slc25a33/Impact/Pdxp/Cacna1s/Zcchc3/Nucb2/Igf1/Lamtor3/Pdgfra/Nos1/Pik3r3/Pde3a/Abcc1/Slc8a1/Ache/Chrna3/Irs3/Amigo1/Bace1/Prkcq/Ager/Errfi1/Fut7/Epg5/Gm53191/Echdc3/Ogt/Myc/G6pc/Lep/Star/Sod1/Colec12/Htr2b/Slit2/P2rx7/Hsf1/Sp…	71
GO:0030856	regulation of epithelial cell differentiation	23/2054	0.00225473	Prlr/Ctnnb1/Bmp4/Bmal1/Acvrl1/Reg3a/Eppk1/Cdkn1c/Cul7/Cdh5/Wnt9b/Atoh8/Spry2/Errfi1/Grhl2/Spred1/Prkch/Rock2/Lif/Ascl1/Notch4/Ptch2/Cav1	23
GO:0043434	response to peptide hormone	50/2054	0.00225935	Egr1/Slc2a4/Cyfip1/Slc27a1/Kcnq1/Slc30a10/Ppp2ca/Egr2/Reg3a/Slc27a4/Eif2b3/Nr4a1/Trarg1/Sort1/Fads1/Slc25a33/Serpina3g/Nucb2/Timp1/Igf1/Fabp3/Retn/Nos1/Pik3r3/Abcc2/Irs3/Prkcq/Errfi1/Fut7/Gip/Echdc3/Ogt/Myc/G6pc/Nefl/Lep/Star/Stc2/Pfkfb1/Meak7/Vgf/Hsf1/Sp1/Epm2aip1/Creb1/Vps13c/Ccn2/Pnpla3/Gpt2/Cav1	50
GO:0045732	positive regulation of protein catabolic process	29/2054	0.00227983	Edem1/Wnt5a/Cul4a/Aurka/Abca2/Prkn/Dtl/Dda1/Cop1/Gm9836/Csnk2a1-ps3/Ubqln2/Hspa1a/Socs5/Mylip/Hspa1b/Rhbdd1/Rnf217/Rnft1/Hace1/Amer1/Rilp/Cblb/Cd81/Sh3rf2/Trim30a/Rnf41/Ppp2r3a/Cav1	29
GO:0009063	cellular amino acid catabolic process	33/2054	0.00233959	Acadsb/Prodh/Ido1/Atp2b4/Arg2/Ddah1/Aldh5a1/Gm16702/Phf2os1/Gm41608/Gm32234/Gm51811/Nos1/Gm29773/Kynu/Nos3/Kyat3/Gm36787/Kmo/Gm54336/Gm46829/Hibadh/Gm41450/Gm36375/Gm32385/Gm40946/Hdc/Bckdhb/Hal/Gm9199/Fah/Gpt2/Gm39251	33
GO:0046942	carboxylic acid transport	45/2054	0.00234285	Slc27a1/Mpc1/Ptges/Aqp8/Arg2/Sfxn2/Slc27a4/Stra6l/Fgf15/Slc38a2/Slc13a2/Sv2a/Proca1/Acsl1/Slc10a5/Itgb1/Slc7a10/Slc10a3/Gm13570/Pla2g5/Fabp3/Slc1a4/Slc16a11/Slc43a1/Abcc1/Abcc2/Kmo/Slc36a4/Slc16a6/Fabp4/Myc/Per2/Lrrc8d/Lep/Lrrc8c/Epm2a/Slc23a1/Sfxn5/Xk/Pla2g2f/P2rx7/Slc10a2/Slc10a4/Slc13a2os/Slc16a8	45
GO:0070997	neuron death	45/2054	0.00234285	Egr1/Hspa5/Ctnnb1/Tac1/Wnt5a/Slc30a10/Mapt/Birc5/Kcnb1/Mecp2/Prkn/Wfs1/Nrp1/Serpinf1/Ncoa7/Nqo2/Gm20716/Fzd1/Igf1/Nos1/Musk/Casp8/Abcc1/Ache/Kmo/Bace1/Elk1/Ager/Fas/Nefl/Star/Adnp/Sod1/Nes/Meak7/Ppt1/Tyro3/Atn1/Sct/Gpnmb/Hsf1/Ascl1/Creb1/Grn/Crlf1	45
GO:0007159	leukocyte cell-cell adhesion	43/2054	0.00235514	Bmp4/Malt1/Arg2/Zc3h12a/Nrarp/Igfbp2/Cd177/Traf6/Zfp608/Peli1/Itgb1/Igf1/Cd27/Socs5/Il20rb/Marchf7/Il7/Xcl1/Prkcq/Ager/Fut7/Ephb4/Ccl19-ps1/Cd59b/Icos/Lep/Lrrc32/Add2/Cblb/Cd81/Lgals1/Vnn1/Sash3/Btnl2/Pycard/Pla2g2f/Adk/Bcl6/Cd1d1/Gpnmb/Jam2/Nfkbiz/Cav1	43
GO:1902903	regulation of supramolecular fiber organization	50/2054	0.00242911	Cyfip1/Tmod3/Gm13612/Tac1/Mapt/Arhgap6/Spast/Mecp2/Slain2/Prkn/Synpo2/Sh3bp1/Actr3/Sh3pxd2b/Rangrf/Eps8/Gsn/Ppp1r9a/Tmsb4x/Nrp1/Rgcc/Avil/C130046K22Rik/Cdh5/Pdxp/Ep300/Abitram/Pde4dip/Kank3/Hspa1a/Hspa1b/Capza2/Prkcq/Bmerb1/Capza1/Plekhh2/F2rl1/Add2/Dyrk1a/Rock2/Gm53330/Fmn2/Slit2/Pycard/Gm40363/Gas2l2/Rhpn2/Naa80/Ccn2/Cav1	50
GO:0051965	positive regulation of synapse assembly	2054-12-01	0.00248332	Gm20716/Vstm5/Thbs2/Lrrc4b/Syndig1/Musk/Amigo1/Ephb3/Adgrb1/Lrrtm1/Adnp/Ghrl	12
GO:0048666	neuron development	113/2054	0.00250822	Ywhah/Cyfip1/Gdpd5/Dab1/Fbxo31/Dynlt1c/Kcnq1/Hspa5/Ctnnb1/Abi3bp/Wnt5a/Bmp4/Lamb2/Mapt/Gnao1/Tbc1d24/Aurka/Egr2/Spast/Herc1/Tenm4/Mecp2/Lrp4/Prkn/Lama1/Sec24b/Rims2/Raph1/Ercc6/Ndn/Ppp1r9a/Nrp1/Serpinf1/Avil/Cdkn1c/Ror2/Sdc2/Slit3/Fn1/Cul7/Impact/Rtn4rl2/Cpne9/Ep300/Stmn4/Abitram/Llph-ps2/Itgb1/Gm20716/Arf4/Gap43/Fzd1/Ss18l1/Igsf9/Samd14/Nefh/Wdpcp/Nova2/Notch3/Bicdl1/Lgr4/Plxna2/Sema4f/Mylip/Blo…	113
GO:0010038	response to metal ion	45/2054	0.00253112	Nudt1/Smpd3/Hspa5/Wnt5a/Slc30a10/Sord/Mapt/Ptges/Gsta4/Ppp2ca/Mecp2/Cyp1a1/Gphn/Pdx1/Cutal/Gsn/Serpinf1/Igfbp2/Fstl3/Slc30a1/Cpne9/Ep300/Sod3/Kcnmb1/Fibin/1700034H15Rik/Lcat/Cp/Abcc2/Bnip3/Bace1/Fas/Adcy1/Kcnmb3/Fabp4/Star/Atp7b/Sod1/Krt14/Gm7394/P2rx7/Hsf1/Ascl1/Creb1/Cav1	45
GO:0016042	lipid catabolic process	45/2054	0.00253112	Cpt2/Ywhah/Clps/Smpd3/Fmc1/Echdc1/Tysnd1/Plcd1/Cyp4f40/Ces1e/Hadhb/Hpgd/Srd5a3/Pld1/Slc27a4/Lonp2/Amacr/Plin1/Phyh/Pla1a/Ehhadh/Etfbkmt/Gm32342/Cpt1a/Pla2g5/Napepld/Apoc1/Decr1/Lipa/Pnpla2/Lipg/Hsd3b7/Lep/Abhd2/Plch1/Cyp46a1/Cidea/Abcd2/Pla2g15/Pla2g2f/Nudt7/Ppt1/Sct/Pla2g4b/Pnpla3	45
GO:0032732	positive regulation of interleukin-1 production	15/2054	0.00253143	Egr1/Hk1/Wnt5a/Malt1/Inava/Ifi211/Casp8/Aim2/Ager/Ccl19-ps1/Ccl20/F2rl1/Pycard/P2rx7/Mndal	15
GO:1903532	positive regulation of secretion by cell	39/2054	0.00253712	Smpd3/Tac1/Myh10/Rph3al/Kcnb1/Prkn/Exph5/Cd2ap/Pdx1/Rgcc/Ildr1/Cd177/Rab9/Ep300/Edn2/Nucb2/Igf1/Retn/Ghrh/Rab5a/Gal/Kmo/Prkcq/Ager/Gip/Unc13b/Pard6a/F2rl1/Lep/Frmd4a/Exoc1/Cadps/Ghrl/Snx4/P2rx7/Sct/Lif/Creb1/Myrip	39
GO:0008211	glucocorticoid metabolic process	2054-07-01	0.0025596	Ywhah/Dkk3/Mecp2/H6pd/Dgkq/Gal/Star	7
GO:0045992	negative regulation of embryonic development	2054-07-01	0.0025596	Ctnnb1/Wnt5a/Bmp4/Nrarp/Tbx2/Tulp3/Snai1	7
GO:0042129	regulation of T cell proliferation	25/2054	0.00260044	Ctnnb1/Bmp4/Arg2/Igfbp2/Traf6/Peli1/Igf1/Il20rb/Marchf7/Xcl1/Prkcq/Ager/Ccl19-ps1/Cd59b/Lep/Lrrc32/Cblb/Cd81/Sash3/Btnl2/Pycard/Pla2g2f/Adk/Cd1d1/Gpnmb	25
GO:0097190	apoptotic signaling pathway	62/2054	0.00260048	Mtch2/Ctnnb1/Ddx3x/Dnajc10/Bmp4/Mapt/Cth/Fgfr3/Prkn/Map3k7/Wfs1/Rhot1/Pdx1/Melk/Ercc6/Clca3a1/Gsn/Sort1/Nrp1/Usp47/Pdia3/Wwox/Inhba/Ep300/Ar/Igf1/Dapk1/Dyrk2/Cd27/Zfp13/Bag3/Ell3/Chchd10/Casp8/Ivns1abp/Sgk3/Ackr3/Marchf7/Nol3/Il7/Bnip3/Fas/Dbh/Meis3/Nog/Bnip3l-ps/Sod1/Atad5/Gm20604/Septin4/Vnn1/G630025P09Rik/Pycard/Mllt11/Usp28/P2rx7/Rnf41/Snai1/Fhit/Pf4/Cav1/Gm12362	62
GO:0010720	positive regulation of cell development	67/2054	0.00262731	Cyfip1/Gdpd5/Dab1/Fbxo31/Dynlt1c/Hspa5/Ctnnb1/Wnt5a/Bmp4/Mapt/Aurka/Fdps/Egr2/Tenm4/Mecp2/Prkn/Dock1/Rims2/Ppp1r9a/Nrp1/Serpinf1/Avil/Ror2/Fn1/Cul7/Impact/Cdh5/Cpne9/Ep300/Llph-ps2/Itgb1/Gm20716/Fzd1/Ss18l1/Lta/Igf1/Plxna2/Heyl/Ell3/Pde3a/Nptn/Ache/Olfm4/Amigo1/Caprin2/Tmem106b/Nog/Myc/Fzd4/Slc9b2/Nefl/Mmd2/Star/Adnp/Prkch/Numbl/Sema3c/Nedd9/Lims2/Parp6/Trpc6/Il1r1/Bcl6/Plxna3/Lif/Ascl1/Ankrd27	67
GO:0032880	regulation of protein localization	90/2054	0.00267977	Edem1/Kcnq1/Ctnnb1/Wipf1/Wnt5a/Myh10/Rph3al/Bmp4/Stx6/Mapt/Birc5/Ppp2ca/Atp2b4/Bmal1/Kcnb1/Zc3h12a/Lrp4/Prkn/Exph5/Riok2/Cd2ap/Mrap/Pdx1/Wapl/Rangrf/Pcm1/Gsn/B9d1/Csnk2a1-ps3/Zdhhc5/Rab9/Ep300/Itgb1/Hmgn3/Slc5a3/Gm32340/Cpt1a/2700049A03Rik/Sirt4/Wdpcp/Ar/Igf1/Gas8/Nos1/Musk/Bag3/Tmem98/Mesd/Tamalin/Cep295/Nptn/Cep290/Nol3/Glis2/Prkcq/Ager/Gip/Ica1/Eps15/Unc13b/Pard6a/Ogt/Per2/F2rl1/Slc9b2/Lep/Bni…	90
GO:0010632	regulation of epithelial cell migration	28/2054	0.00270509	Tac1/Wnt5a/Bmp4/Atp2b4/Mecp2/Zc3h12a/Smoc2/Rhoj/Adgra2/Sh3bp1/Dock1/Acvrl1/Eppk1/Nrp1/Rgcc/Serpinf1/Nus1/Igf1/Atoh8/Flt4/Nos3/Ager/Adgrb1/Spred1/Prcp/Rock2/Tbxa2r/Slit2	28
GO:0044772	mitotic cell cycle phase transition	46/2054	0.00271352	Ccnd1/Fbxo31/Cdc25a/Ddx3x/Phf8/Ctc1/Mad1l1/Cenpf/Ccni/Birc5/Cul4a/Spast/Mecp2/Riok2/Cyp1a1/Dtl/Spdl1/Rgcc/Usp47/Klf11/Cdkn1c/Tcf19/Inhba/Lsm10/Itgb1/Dcun1d3/Rad51b/Gm33950/Skp2/Prkcq/Zfp36l2/Gm53191/Zw10/Ticrr/Kdm8/Topbp1/Zwint/Nes/Atad5/Esrrb/Cep192/Pkd1/Gpnmb/Cdc25c/Brcc3/Abraxas1	46
GO:0010498	proteasomal protein catabolic process	52/2054	0.00272813	Edem1/Fbxo31/Hspa5/Ctnnb1/Dnajc10/Cul4a/Aurka/Bmal1/Prkn/Cd2ap/Caml/Wfs1/Pomt2/Rnf4/F8a/Dda1/Kctd13/Cop1/Gm9836/Ubqln2/Ubr3/Psma5/Peli1/Hspa1a/Psmd6/Bfar/Socs5/Rnf103/Hspa1b/Rhbdd1/Marchf7/Skp2/Rnf217/Rnft1/Hace1/Mtm1/Ogt/Ubxn11/Fbxo38/Epm2a/Sh3rf2/Cul1/Dnajb9/Pkd1/Fbxo45/Rad23a/Dnaaf4/Rnf41/Fhit/Ubr1/Fbxo33/Cav1	52
GO:0007409	axonogenesis	45/2054	0.00273236	Cyfip1/Dab1/Wnt5a/Lamb2/Mapt/Egr2/Spast/Lrp4/Lama1/Raph1/Ndn/Nrp1/Slit3/Fn1/Ep300/Itgb1/Gm20716/Gap43/Nova2/Notch3/Lgr4/Plxna2/Sema4f/Sema3g/Crmp1/Nptn/Ache/Sipa1l1/Amigo1/Ephb4/Ephb3/Adcy1/Nog/Ntn3/Nefl/Adnp/Numbl/Sema3c/Xk/Slit2/Fbxo45/Plxna3/Pip5k1c/Creb1/Tnr	45
GO:0015849	organic acid transport	45/2054	0.00273236	Slc27a1/Mpc1/Ptges/Aqp8/Arg2/Sfxn2/Slc27a4/Stra6l/Fgf15/Slc38a2/Slc13a2/Sv2a/Proca1/Acsl1/Slc10a5/Itgb1/Slc7a10/Slc10a3/Gm13570/Pla2g5/Fabp3/Slc1a4/Slc16a11/Slc43a1/Abcc1/Abcc2/Kmo/Slc36a4/Slc16a6/Fabp4/Myc/Per2/Lrrc8d/Lep/Lrrc8c/Epm2a/Slc23a1/Sfxn5/Xk/Pla2g2f/P2rx7/Slc10a2/Slc10a4/Slc13a2os/Slc16a8	45
GO:0000271	polysaccharide biosynthetic process	13/2054	0.00273449	Smpd3/Ppp1cb/Igf1/B3galnt1/Ppp1r3d/Dyrk2/C1qtnf2/Pask/Ugp2/Per2/Epm2a/Esrrb/Epm2aip1	13
GO:0010975	regulation of neuron projection development	59/2054	0.00276353	Ywhah/Cyfip1/Dab1/Fbxo31/Dynlt1c/Hspa5/Abi3bp/Wnt5a/Bmp4/Mapt/Mecp2/Lrp4/Prkn/Rims2/Ppp1r9a/Nrp1/Serpinf1/Avil/Ror2/Sdc2/Fn1/Cul7/Rtn4rl2/Cpne9/Ep300/Llph-ps2/Itgb1/Gm20716/Fzd1/Ss18l1/Nova2/Plxna2/Mylip/Sema3g/Crmp1/Nptn/Ache/Sipa1l1/Chrna3/Tanc2/Amigo1/Caprin2/Tmem106b/Ephb3/Fzd4/Nefl/Adnp/Numbl/Sema3c/Lgals1/Xk/Slit2/Parp6/Trpc6/Sez6/Plxna3/Lif/Ankrd27/Tnr	59
GO:0032868	response to insulin	34/2054	0.00287756	Egr1/Slc2a4/Cyfip1/Slc27a1/Kcnq1/Ppp2ca/Egr2/Slc27a4/Trarg1/Sort1/Fads1/Slc25a33/Nucb2/Fabp3/Retn/Pik3r3/Irs3/Prkcq/Errfi1/Fut7/Echdc3/Ogt/Myc/G6pc/Lep/Star/Pfkfb1/Meak7/Vgf/Sp1/Epm2aip1/Vps13c/Pnpla3/Gpt2	34
GO:0051294	establishment of spindle orientation	2054-10-01	0.00288826	Dynlt1c/Spdl1/Cenpa/Itgb1/Spry2/Zw10/Bccip/Spag5/Sapcd2/Nde1	10
GO:0002026	regulation of the force of heart contraction	2054-08-01	0.00289594	Gaa/Atp2b4/Nos1/Pln/Nos3/Slc8a1/Glrx3/Cav1	8
GO:0030728	ovulation	2054-08-01	0.00289594	Hpgd/Plat/Inhba/Edn2/Nos3/Myc/Lep/Gpr149	8
GO:0070873	regulation of glycogen metabolic process	2054-08-01	0.00289594	Ppp1cb/Igf1/Ppp1r3d/Dyrk2/C1qtnf2/Pask/Esrrb/Epm2aip1	8
GO:0000132	establishment of mitotic spindle orientation	2054-09-01	0.00297354	Dynlt1c/Spdl1/Cenpa/Itgb1/Spry2/Zw10/Bccip/Sapcd2/Nde1	9
GO:0001974	blood vessel remodeling	2054-09-01	0.00297354	Acvrl1/Igf1/Chd7/Flt4/Nos3/Nol3/Dbh/Sema3c/Lif	9
GO:0010939	regulation of necrotic cell death	2054-09-01	0.00297354	Map3k7/Peli1/Casp8/Nol3/Bnip3/Hebp2/Ndufc2/COX2/Cav1	9
GO:0032350	regulation of hormone metabolic process	2054-09-01	0.00297354	Egr1/Dkk3/Duoxa2/H6pd/Slc27a4/Dgkq/Igf1/Gal/Stc2	9
GO:0048873	homeostasis of number of cells within a tissue	2054-09-01	0.00297354	Vps54/Il20rb/Nos3/Il7/Lipa/Ildr2/Col14a1/Sash3/P2rx7	9
GO:0032944	regulation of mononuclear cell proliferation	31/2054	0.00297969	Ctnnb1/Tac1/Bmp4/Arg2/Cd320/Igfbp2/Traf6/Peli1/Igf1/Il20rb/Gal/Marchf7/Il7/Xcl1/Prkcq/Ager/Ccl19-ps1/Cd59b/Lep/Lrrc32/Cblb/Cd81/Atad5/Sash3/Btnl2/Pycard/Pla2g2f/Adk/Bcl6/Cd1d1/Gpnmb	31
GO:0006825	copper ion transport	2054-05-01	0.00298055	Steap4/Mmgt2/Cp/Atp7b/Slc31a2	5
GO:0010968	regulation of microtubule nucleation	2054-05-01	0.00298055	Mecp2/Rangrf/Pde4dip/Hspa1a/Hspa1b	5
GO:0071394	cellular response to testosterone stimulus	2054-05-01	0.00298055	Rnf4/Ar/Elk1/Myc/Rock2	5
GO:0099150	regulation of postsynaptic specialization assembly	2054-05-01	0.00298055	Abi3bp/Lrfn4/Lrrc4b/Sipa1l1/Lrrtm1	5
GO:0150052	regulation of postsynapse assembly	2054-05-01	0.00298055	Abi3bp/Lrfn4/Lrrc4b/Sipa1l1/Lrrtm1	5
GO:1905874	regulation of postsynaptic density organization	2054-05-01	0.00298055	Abi3bp/Lrfn4/Lrrc4b/Sipa1l1/Lrrtm1	5
GO:0000226	microtubule cytoskeleton organization	75/2054	0.00301314	Poldip2/Dynlt1c/Ctnnb1/Eml1/Mapt/Gas2l3/Birc5/Aurka/Spast/Mecp2/Slain2/Haus2/Tubb6/Rangrf/Rnf4/Ccdc68/Pcm1/Cdc42bpa/Spdl1/Cenpa/Cul7/Stmn2/Cdh5/Stmn4/Haus1/Hook1/Itgb1/Pde4dip/Mzt1/Kiz/Hspa1a/Gas8/Prc1/Tubgcp2/Rsph9/Ndel1/Cep295/Hspa1b/Crmp1/Cfap157/Cep290/Spry2/Ska2/Kif20a/Zw10/Bmerb1/Plk4/Pard6a/Wee1/Bccip/Nefl/Kif4/Cep72/Gm5808/Spag5/Togaram2/Dyrk1a/Rock2/Fmn2/Cep192/Cep152/Haus4/Pkd1/Cntln/Ce…	75
GO:0010212	response to ionizing radiation	22/2054	0.00302989	Egr1/Hspa5/Ercc6/Rnf4/Xrra1/Map3k20/Cop1/Fancd2/Dcun1d3/Rad54b/Elk1/Tank/Gm53191/Thbd/Ticrr/Star/Topbp1/Krt14/Usp28/Hsf1/Brcc3/Abraxas1	22
GO:0010821	regulation of mitochondrion organization	22/2054	0.00302989	Mapt/Aurka/Prkn/Rhot1/Myo19/Ep300/Sirt4/Igf1/Zfp13/Bag3/Chchd10/Nol3/Bnip3/Fas/Usp30/Bnip3l-ps/Gm20604/G630025P09Rik/Pycard/Mllt11/Rnf41/Vps13c	22
GO:0099175	regulation of postsynapse organization	16/2054	0.00305563	Abi3bp/Wnt5a/Lrp4/Dgkb/Ppp1r9a/Arf4/Lrfn4/Lrrc4b/Musk/Mesd/Sipa1l1/Tanc2/Caprin2/Lrrtm1/Arhgap22/Ghrl	16
GO:0033043	regulation of organelle organization	131/2054	0.00305658	Smpd3/Cyfip1/Tmod3/Ctnnb1/Nme6/Abi3bp/Phf8/Ctc1/Tac1/Wnt5a/Bmp4/Mad1l1/Mapt/Laptm4b/Birc5/Aurka/Arhgap6/Spast/Mecp2/Slain2/Prkn/Synpo2/Sh3bp1/Riok2/Cd2ap/Sec24b/Dcp2/Rhot1/Actr3/Sh3pxd2b/Wapl/Rangrf/Rnf4/Eps8/Atl3/Gsn/Ppp1r9a/Tmsb4x/Spdl1/Nrp1/Rgcc/Avil/Cdkn1c/Cul7/Ubqln2/Stmn2/C130046K22Rik/Cdh5/Pdxp/Myo19/Ep300/Stmn4/Abitram/Pde4dip/Setd7/Kank3/Dync2li1/Sirt4/Lrfn4/Hspa1a/Igf1/Lrrc4b/Nos1/Zfp13…	131
GO:0046928	regulation of neurotransmitter secretion	17/2054	0.00305708	Prkn/Rims2/Rhot1/Snapin/Ppp1r9a/Slc30a1/Kcnc3/P2rx1/1700034H15Rik/Syp/Rims3/Rab5a/Chrna3/Kmo/Bace1/Adcy1/Unc13b	17
GO:0060341	regulation of cellular localization	82/2054	0.00306104	Edem1/Ctnnb1/Wipf1/Wnt5a/Bmp4/Stx6/Mapt/Birc5/Ppp2ca/Atp2b4/Abca2/Kcnb1/Dnajc30/Mecp2/Zc3h12a/Lrp4/Prkn/Riok2/Cd2ap/Sec24b/Mrap/Rhot1/Bves/Pdx1/Wapl/Rangrf/Pcm1/Gsn/Csnk2a1-ps3/Zdhhc5/Ep300/Itgb1/P2rx1/Nus1/Hmgn3/Slc5a3/Gm32340/Sirt4/Ar/Gas8/Musk/Chd7/Bag3/Tmem98/Pln/Mesd/Tamalin/Nptn/Slc8a1/Aplnr/Cep290/Nol3/Glis2/Xcl1/Prkcq/Pard6a/Ogt/Slc9b2/Lep/Bnip3l-ps/Cep72/Spag5/Epm2a/Ctdspl2/Pde4c/Cd81/Ro…	82
GO:0001817	regulation of cytokine production	80/2054	0.00307736	Egr1/Hk1/Ddx3x/Wnt5a/Laptm4b/Ermap/Malt1/Arg2/Zc3h12a/Cd2ap/Dennd1b/Map3k7/Inava/Batf/Zbtb32/Rnf128/Ifi211/Rgcc/Fn1/Traf6/Peli1/Zcchc3/Slc30a7/Lta/Serpinb1a/Igf1/Pou2af1/Lgr4/Cd27/Socs5/Suz12/Homer3/Flt4/Il20rb/Casp8/Nptn/Postn/Cmklr1/Il7/Aim2/Lbp/Xcl1/Prkcq/Ager/Errfi1/Ccl19-ps1/Gm53191/Ceacam20/Btnl6/F3/Ccl20/F2rl1/Lep/Lurap1/Lrrc32/Sod1/Cadm1/Cd81/Cidea/Htr2b/Sash3/Btnl2/Pycard/Traf3/Ghrl/Il1r…	80
GO:0008285	negative regulation of cell population proliferation	72/2054	0.0030891	Hmga1b/Dpt/Ctnnb1/Abi3bp/Wnt5a/Bmp4/Ptges/Cth/Kifap3/Arg2/Acvrl1/Eppk1/Pdx1/Erdr1x-2/Six5/Ddah1/Mn1/Ndn/Rgcc/Serpinf1/Klf11/Ror2/Adgrg1/Smyd2/Slit3/Inhba/Cdh5/Peli1/Intu/Itgb1/Cdh13/Lta/Cldn3/Hspa1a/Ar/Igf1/Nos1/Atoh8/Suz12/Il20rb/Nos3/Npr1/Gal/Ackr3/Aldh1a2/Spry2/Marchf7/Ift57/Xcl1/Gm6623/Ager/Fas/Ifitm1/Wfdc1/Morc3/Nog/Per2/Ripply3/Vipr2/Lrrc32/Cblb/Lims2/Ghrl/Il1rl1/Pla2g2f/Wnt9a/Bcl6/Gpnmb/Rn…	72
GO:0034097	response to cytokine	96/2054	0.00312435	Egr1/Smpd3/Prlr/Slc27a1/Ifitm2/Hspa5/Mpc1/Wnt5a/Gnao1/Ptges/Cth/Ppp2ca/Shfl/Zc3h12a/Prkn/Pdx1/Gbp3/Ccl8/Ifi211/Igtp/Gsn/Spock2/Pdia3/Ccdc3/Ildr1/Ifit1bl2/Slit3/Ccl22/Traf6/Acsl1/Il3ra/Ccl9/Serpina3g/Edn2/Foxh1/Timp1/Ctrb1/Pla2g5/Dapk1/Socs5/Gpr35/Il20rb/Casp8/Irgm1/Rnf138/Postn/Abcc2/Ackr3/Aldh1a2/Kmo/Spry2/Nol3/Il7/Aim2/Xcl1/Tank/Srm/Palm3/Zfp36l2/Ccl19-ps1/Gm53191/Ifitm1/Il22ra2/Mthfr/Ddost/Dcs…	96
GO:1901605	alpha-amino acid metabolic process	46/2054	0.00314838	Mmut/Acadsb/Prodh/Ido1/Enoph1/Cth/Atp2b4/Arg2/Mecp2/Fpgs/Agmat/Ddah1/Nags/Aldh5a1/Gm16702/Dglucy/Phf2os1/Gm41608/Gm32234/Gm51811/Sirt4/Nos1/Gm29773/Kynu/Nos3/Kyat3/Gm36787/Kmo/Gm54336/Gm46829/Hibadh/Mthfr/Gm41450/Gm36375/Gm32385/Shmt1/Gm40946/Hdc/Apip/Hal/Plod2/Cbs/Gm9199/Fah/Gpt2/Gm39251	46
GO:0098609	cell-cell adhesion	92/2054	0.0032147	Parva/Dab1/Ctnnb1/Wnt5a/Bmp4/Ccn1/Igsf9b/Elmo2/Kifap3/Malt1/Arvcf/Podxl/Arg2/Tenm4/Zc3h12a/Cd2ap/Scarf2/Bves/Nrarp/Rgcc/Igfbp2/Fstl3/Cd177/Cdh5/Traf6/Zfp608/Peli1/Svep1/Itgb1/Igsf9/Cdh13/Cldn3/Lrfn4/Ctnnd1/Igf1/Ret/Lrrc4b/Pdgfra/Cd27/Pcdhb21/Socs5/Il20rb/Nptn/Amigo1/Marchf7/Il7/Xcl1/Prkcq/Ager/Fut7/Ephb4/Ccl19-ps1/Ephb3/Mcam/Cd59b/Icos/Lep/Pcdh12/Lrrc32/Add2/Cblb/Cadm1/Cd81/Ythdf2/Lgals1/Vnn1/Pcd…	92
GO:0006836	neurotransmitter transport	36/2054	0.0032173	Slc28a2/Prkn/Rims2/Rhot1/Nr4a1/Snapin/Ppp1r9a/Sv2a/Slc30a1/Gm31336/Kcnc3/Maob/Itgb1/P2rx1/Slc1a4/Nos1/1700034H15Rik/Syp/Rims3/Rab5a/Chrna3/Kmo/Bace1/Syt2/Adcy1/Unc13b/Per2/Epm2a/Rims1/Syn1/Cadps/Snx4/Ppt1/P2rx7/Erc2/Slc10a4	36
GO:0032874	positive regulation of stress-activated MAPK cascade	23/2054	0.00325836	Wnt5a/Zc3h12a/Map3k7/Inava/Fgf15/Map3k20/Ror2/Traf6/Unc5cl/Cd27/Flt4/Ager/Ccl19-ps1/F2rl1/Fzd4/Lep/Map3k10/Sh3rf2/Pycard/Traf3/Ccn2/Traf4/Rell2	23
GO:0003205	cardiac chamber development	25/2054	0.00326625	Parva/Wnt5a/Bmp4/Ccn1/Ppp2ca/Fgf9/Tab1/Nrp1/Slit3/Tbx2/Foxh1/Fzd1/Chd7/Heyl/Nos3/Aplnr/Ppp1r13l/Nphp3/Pitx2/Grhl2/Nog/Dand5/Sema3c/Stra6/Frs2	25
GO:1901606	alpha-amino acid catabolic process	31/2054	0.00328139	Acadsb/Prodh/Ido1/Atp2b4/Arg2/Ddah1/Gm16702/Phf2os1/Gm41608/Gm32234/Gm51811/Nos1/Gm29773/Kynu/Nos3/Kyat3/Gm36787/Kmo/Gm54336/Gm46829/Hibadh/Gm41450/Gm36375/Gm32385/Gm40946/Hdc/Hal/Gm9199/Fah/Gpt2/Gm39251	31
GO:0050810	regulation of steroid biosynthetic process	13/2054	0.00331553	Egr1/Dkk3/Fdps/H6pd/Fgf15/Dgkq/Igf1/Dhcr7/Lpcat3/Lep/Star/Sod1/Snai1	13
GO:0035904	aorta development	2054-11-01	0.00339046	Tab1/Sec24b/Acvrl1/Tbx2/Foxh1/Chd7/Aplnr/Ephb4/Lep/Notch4/Lox	11
GO:0055082	cellular chemical homeostasis	93/2054	0.00342672	Smpd3/Hk1/Kcnk3/Kcnq1/Gpr20/Tac1/Wnt5a/Bmp4/Slc30a10/Birc5/Trf/Ppp2ca/Atp2b4/Abca2/Kcnb1/Prkn/Gpr55/Wfs1/Grin2d/Steap4/Pdx1/Slc9a3/Serpinf1/Pkn1/Sv2a/Immt/Slc30a1/Cdh5/Ptger2/Ccr10/P2rx1/Edn2/Hmgn3/Nucb2/Igf1/Pdgfra/Nos1/Chd7/1700034H15Rik/C7/Slc4a3/Pln/Gpr35/Pygm/Ghrh/Nptn/Slc8a1/Slc9a5/Cmklr1/Abcc2/Aplnr/Ackr3/Nol3/Bnip3/Xcl1/Tmem106b/Ager/Ccl19-ps1/Unc13b/Ogt/F2rl1/Lrrc8d/Slc9b2/Slc9a9/Star/At…	93
GO:0007596	blood coagulation	24/2054	0.00346492	Hgfac/P2rx1/Hps4/Pdgfra/Bloc1s6/Anxa8/Fzd6/Proz/Prkcq/Thbd/F3/Hps6/F2rl1/Enpp4/Tbxa2r/Vps33b/Klkb1/Tyro3/Pip5k1c/Tspan8/Gm30271/Pf4/Vwf/Cav1	24
GO:0007599	hemostasis	24/2054	0.00346492	Hgfac/P2rx1/Hps4/Pdgfra/Bloc1s6/Anxa8/Fzd6/Proz/Prkcq/Thbd/F3/Hps6/F2rl1/Enpp4/Tbxa2r/Vps33b/Klkb1/Tyro3/Pip5k1c/Tspan8/Gm30271/Pf4/Vwf/Cav1	24
GO:0060485	mesenchyme development	35/2054	0.00348122	Ctnnb1/Wnt5a/Bmp4/Ppp2ca/Fgf9/Acvrl1/Fgf15/Nrp1/Rgcc/Fn1/Cul7/Gm32342/Tbx2/Snora73b/Fam83d/Heyl/Ell3/Sema3g/Nos3/Nup133/Aplnr/Aldh1a2/Spry2/Pitx2/Ager/Amer1/Nog/Spred1/Dand5/Sema3c/Htr2b/Scx/Zfp750/Notch4/Snai1	35
GO:0010817	regulation of hormone levels	65/2054	0.00348479	Egr1/Ywhah/Smpd3/Kcnq1/Tac1/Rph3al/Birc5/Dkk3/Bmal1/Kcnb1/Duoxa2/Mecp2/Prkn/H6pd/Cyp1a1/Rims2/Slc27a4/Pdx1/Dgkq/Ildr1/Cpq/Inhba/Gm32342/Edn2/Hmgn3/Cpt1a/Nucb2/Sirt4/Igf1/Retn/Pdgfra/Nos1/Chd7/Pon3/Ghrh/Aldh1a1/Ache/Gal/Abcc2/Aldh1a2/Pcsk1/Gip/Pask/Dhcr7/Ildr2/Ica1/Slco4a1/Per2/Rdh14/Fzd4/Slc9b2/Lep/Star/Pde4c/Stc2/Cyp46a1/Ghrl/Hsd17b2/Snx4/Vgf/Sct/Lif/Creb1/Myrip/Jagn1	65
GO:0048675	axon extension	18/2054	0.00349234	Cyfip1/Wnt5a/Lamb2/Mapt/Raph1/Ndn/Nrp1/Slit3/Fn1/Ep300/Itgb1/Gm20716/Sema3g/Adnp/Sema3c/Slit2/Plxna3/Tnr	18
GO:0046677	response to antibiotic	41/2054	0.00351586	Egr1/Smpd3/Car3/Hspa5/Cyp2e1/Hp/Gnao1/Adrb3/Ppp2ca/Zc3h12a/Hpgd/Aoc3/Cyp1a1/Fgf15/Gsn/Impact/Setd7/Cpt1a/Kcnmb1/Cldn3/Igf1/Cd27/Dusp18/Casp8/Aldh1a1/Slc8a1/Nol3/Bnip3/Dbh/Adcy1/Myc/Aptx/Nefl/Lep/Star/Sod1/Tbxa2r/Trpc6/Adcyap1r1/Hsf1/Jagn1	41
GO:0140014	mitotic nuclear division	37/2054	0.00352254	Smpd3/Poldip2/Nme6/Bmp4/Mad1l1/Birc5/Aurka/Spast/Riok2/Spdl1/Rgcc/Cdkn1c/Mis12/Nsl1/Cul7/Pdxp/Mzt1/Hspa1a/Igf1/Prc1/Ndel1/Rec8/Hspa1b/Ncapd3/Gm33950/Naa50/Zw10/Smc2/Champ1/Bccip/Kif4/Spag5/Togaram2/Zwint/Cep192/Nde1/Abraxas1	37
GO:0032940	secretion by cell	90/2054	0.00358309	Smpd3/Kcnq1/Tac1/Myh10/Rph3al/Birc5/Bmal1/Kcnb1/Prkn/Exph5/Cd2ap/Rims2/Rhot1/Pdx1/Nr4a1/Snapin/Trarg1/Ppp1r9a/Washc3/Rgcc/Ildr1/Sv2a/Inhba/Slc30a1/Cd177/Gm31336/Rab9/Kcnc3/Ep300/Maob/P2rx1/Edn2/Hmgn3/Cpt1a/Nucb2/Sirt4/Igf1/Retn/Nos1/Chd7/1700034H15Rik/Syp/Bloc1s6/Rims3/Ghrh/Rab5a/Gal/Ptgs1/Chrna3/Syt5/Kmo/Bace1/Prkcq/Ager/Gip/Pask/Ildr2/Syt2/Adcy1/Ica1/Unc13b/Pard6a/Per2/F2rl1/Fzd4/Slc9b2/Lep/Rab…	90
GO:0009108	coenzyme biosynthetic process	21/2054	0.00359417	Elovl6/Acot7/Pdhx/Pcbd2/Mpc1/Coq6/Fpgs/Mocs2/Pank1/Pdss2/Gphn/Particl/Acsl1/Kynu/Mat2b/Kmo/Pank4/Mthfd1l/Nmrk1/Mat2a/Pcbd1	21
GO:0050671	positive regulation of lymphocyte proliferation	21/2054	0.00359417	Tac1/Cd320/Igfbp2/Traf6/Peli1/Igf1/Il7/Xcl1/Prkcq/Ager/Ccl19-ps1/Cd59b/Lep/Cd81/Atad5/Sash3/Btnl2/Pycard/Adk/Bcl6/Cd1d1	21
GO:0099173	postsynapse organization	21/2054	0.00359417	Abi3bp/Wnt5a/Lrp4/Dgkb/Gphn/Ppp1r9a/Nrp1/Arf4/Lrfn4/Lrrc4b/Musk/Mesd/Sipa1l1/Tanc2/Caprin2/Ephb3/Adgrb1/Lrrtm1/Cadm1/Arhgap22/Ghrl	21
GO:0045666	positive regulation of neuron differentiation	46/2054	0.00364203	Cyfip1/Gdpd5/Dab1/Fbxo31/Dynlt1c/Hspa5/Wnt5a/Bmp4/Mapt/Mecp2/Prkn/Rims2/Ppp1r9a/Nrp1/Serpinf1/Avil/Ror2/Fn1/Cul7/Impact/Cpne9/Ep300/Llph-ps2/Itgb1/Gm20716/Fzd1/Ss18l1/Plxna2/Heyl/Nptn/Ache/Amigo1/Caprin2/Tmem106b/Fzd4/Nefl/Mmd2/Adnp/Numbl/Parp6/Trpc6/Bcl6/Plxna3/Lif/Ascl1/Ankrd27	46
GO:0140352	export from cell	94/2054	0.00364683	Smpd3/Slc27a1/Kcnq1/Tac1/Myh10/Rph3al/Birc5/Bmal1/Kcnb1/Prkn/Exph5/Cd2ap/Rims2/Rhot1/Pdx1/Nr4a1/Snapin/Trarg1/Ppp1r9a/Washc3/Rgcc/Ildr1/Sv2a/Inhba/Slc30a1/Cd177/Gm31336/Rab9/Kcnc3/Ep300/Maob/P2rx1/Edn2/Hmgn3/Cpt1a/Nucb2/Sirt4/Igf1/Retn/Nos1/Chd7/1700034H15Rik/Syp/Bloc1s6/Rims3/Ghrh/Abcc1/Rab5a/Slc8a1/Gal/Ptgs1/Chrna3/Abcc2/Syt5/Kmo/Bace1/Prkcq/Ager/Gip/Pask/Ildr2/Syt2/Adcy1/Ica1/Unc13b/Pard6a/Per…	94
GO:1902751	positive regulation of cell cycle G2/M phase transition	2054-07-01	0.00365698	Ccnd1/Cdc25a/Mecp2/Dtl/Rad51b/Atad5/Cdc25c	7
GO:0002711	positive regulation of T cell mediated immunity	2054-10-01	0.00367913	Malt1/Dennd1b/Map3k7/Traf6/Xcl1/Cd81/Sash3/Il1r1/P2rx7/Cd1d1	10
GO:0010559	regulation of glycoprotein biosynthetic process	2054-10-01	0.00367913	Ctnnb1/Mustn1/Abca2/Pomt2/Pomt1/Ep300/Igf1/Ccl19-ps1/Pxylp1/Necab2	10
GO:0042098	T cell proliferation	28/2054	0.00369085	Ctnnb1/Bmp4/Malt1/Arg2/Zbtb32/Igfbp2/Traf6/Peli1/Igf1/Il20rb/Marchf7/Xcl1/Prkcq/Ager/Ccl19-ps1/Cd59b/Lep/Lrrc32/Cblb/Cd81/Sash3/Btnl2/Pycard/Pla2g2f/Adk/P2rx7/Cd1d1/Gpnmb	28
GO:0015711	organic anion transport	60/2054	0.00369245	Slc27a1/Mgst1/Mpc1/Slc25a4/Ptges/Slc2a2/Aqp8/Arg2/Sfxn2/Slc35a2/Slc27a4/Stra6l/Fgf15/Tmem30a/Slc38a2/Slc13a2/Atp10b/Sv2a/Proca1/Acsl1/Xkr6/Slc10a5/Itgb1/Slc7a10/Slc10a3/Gm13570/Pla2g5/Fabp3/Slc1a4/Slc16a11/Slc4a3/Slc43a1/Atp8b2/Abcc1/Abcc2/Kmo/Abca3/Slc36a4/Slc16a6/Fabp4/Myc/Slco4a1/Per2/Lrrc8d/G6pc/Lep/Lrrc8c/G6pc3/Epm2a/Slc23a1/Sfxn5/Xk/Pla2g2f/P2rx7/Slc10a2/Slc10a4/Slc13a2os/Slc16a8/Atp8a1/Car4	60
GO:1901652	response to peptide	57/2054	0.00370481	Egr1/Slc2a4/Smpd3/Cyfip1/Slc27a1/Kcnq1/Slc30a10/Ppp2ca/Egr2/Inava/Reg3a/Slc27a4/Eif2b3/Nr4a1/Trarg1/Sort1/Serpinf1/Klf11/Fads1/Slc25a33/Serpina3g/Nucb2/Timp1/Igf1/Fabp3/Retn/Nos1/Pik3r3/Abcc1/Abcc2/Irs3/Bace1/Prkcq/Ager/Errfi1/Fut7/Gip/Echdc3/Ogt/Myc/G6pc/Nefl/Lep/Star/Stc2/Pfkfb1/Meak7/Vgf/Hsf1/Sp1/Epm2aip1/Creb1/Vps13c/Ccn2/Pnpla3/Gpt2/Cav1	57
GO:0120035	regulation of plasma membrane bounded cell projection organization	75/2054	0.00373223	Ywhah/Cyfip1/Dab1/Fbxo31/Dynlt1c/Hspa5/Abi3bp/Wnt5a/Bmp4/Mapt/Mecp2/Lrp4/Prkn/Rims2/Pld1/Ppp1r9a/Nrp1/Serpinf1/Avil/Ror2/Sdc2/Fn1/Cul7/Rtn4rl2/Cpne9/Ep300/Abitram/Llph-ps2/Itgb1/Gm20716/Fzd1/Ss18l1/Dync2li1/Arhgap24/Wdpcp/Nova2/Plxna2/Mylip/Sema3g/Rab5a/Crmp1/Nptn/Ache/Sipa1l1/Chrna3/Tanc2/Amigo1/Caprin2/Gm6623/Prkcq/Tmem106b/Ccl19-ps1/Ephb3/Cdc42ep1/F2rl1/Fzd4/Odf2l/Nefl/Adnp/Dock11/Numbl/Sema3c…	75
GO:0008643	carbohydrate transport	20/2054	0.00375177	Smpd3/Slc27a1/Slc5a4b/Slc2a2/Aoc3/Slc37a3/Slc35a2/Slc27a4/Fgf15/Trarg1/Sort1/Igf1/C1qtnf2/Slc2a8/Slc35a1/Gip/Myc/Lep/Slc23a1/Ocln	20
GO:0048562	embryonic organ morphogenesis	38/2054	0.00383193	Kcnq1/Ctnnb1/Wnt5a/Bmp4/Fgf9/Sec24b/Itga8/Ror2/Wnt9b/Tbx2/Tifab/Snora73b/Foxh1/Mfap2/Wdpcp/Pdgfra/Hoxb2/Chd7/Aldh1a1/Fzd6/Aplnr/Aldh1a2/Cep290/Spry2/Ift57/Tulp3/Nphp3/Pitx2/Grhl2/Nog/Slc39a3/Mthfd1l/Sod1/Wnt9a/Wdr19/Stra6/Frs2/Hoxc9	38
GO:0048285	organelle fission	58/2054	0.00385926	Smpd3/Poldip2/Mtch2/Mtfp1/Nme6/Wnt5a/Bmp4/Mad1l1/Mapt/Birc5/Aurka/Zscan21/Spast/Prkn/Dnm1l/Riok2/Spdl1/Rgcc/Cdkn1c/Mis12/Nsl1/Cul7/Pdxp/Myo19/Syce2/Mzt1/Hspa1a/Igf1/Fancd2/Prc1/Ndel1/Rec8/Hspa1b/Pde3a/Ncapd3/Gm33950/Rad54b/Meiosin/Bnip3/Naa50/Zw10/Smc2/Champ1/Bccip/Kif4/Spag5/Topbp1/Togaram2/Zwint/Fmn2/Cep192/Gpr3/Pex11b/Hsf1/Lif/Nde1/Psmc3ip/Abraxas1	58
GO:0032094	response to food	2054-09-01	0.00388072	Cyp1a1/Nucb2/Ghrh/Npy/G6pc/Lep/Ghrl/Cartpt/Atn1	9
GO:0060428	lung epithelium development	2054-08-01	0.00391431	Bmp4/Igf1/Errfi1/Grhl2/Pkd1/Stra6/Ascl1/Creb1	8
GO:0015718	monocarboxylic acid transport	27/2054	0.0039566	Slc27a1/Mpc1/Ptges/Aqp8/Slc27a4/Stra6l/Fgf15/Sv2a/Proca1/Acsl1/Slc10a5/Slc10a3/Gm13570/Pla2g5/Fabp3/Slc16a11/Abcc1/Abcc2/Slc16a6/Fabp4/Myc/Lep/Pla2g2f/P2rx7/Slc10a2/Slc10a4/Slc16a8	27
GO:0098754	detoxification	13/2054	0.00399299	Slc30a10/Gstm5/Slc30a1/Sod3/1700034H15Rik/Pon3/Nos3/Abcc1/Aldh1a1/Abcc2/Hba-a1/Sod1/Gsta3	13
GO:0006720	isoprenoid metabolic process	18/2054	0.00402078	Cyp2e1/Fdps/Hmgcr/Srd5a3/Cyp1a1/Pdss2/Slc27a4/Dhrs13/Amacr/Phyh/Gm32342/Nus1/Rdh1/Aldh1a1/Aldh1a2/Lss/Rdh14/Star	18
GO:0010811	positive regulation of cell-substrate adhesion	18/2054	0.00402078	Poldip2/Abi3bp/Ccn1/Ccdc80/Smoc2/Dock1/Spock2/Col16a1/Nrp1/Fn1/C130046K22Rik/Itgb1/Cdh13/Nid1/Olfm4/Nedd9/Lims2/Rell2	18
GO:2000378	negative regulation of reactive oxygen species metabolic process	15/2054	0.00418635	Slc30a10/Hp/Atp2b4/Zc3h12a/Prkn/Map3k7/Pon3/Ghrh/Bnip3/Ndufc2/Gm53659/Gm46045/Rock2/Trim30a/Cav1	15
GO:0050769	positive regulation of neurogenesis	57/2054	0.00419472	Cyfip1/Gdpd5/Dab1/Fbxo31/Dynlt1c/Hspa5/Ctnnb1/Wnt5a/Bmp4/Mapt/Egr2/Tenm4/Mecp2/Prkn/Rims2/Ppp1r9a/Nrp1/Serpinf1/Avil/Ror2/Fn1/Cul7/Impact/Cpne9/Ep300/Llph-ps2/Itgb1/Gm20716/Fzd1/Ss18l1/Lta/Igf1/Plxna2/Heyl/Ell3/Nptn/Ache/Amigo1/Caprin2/Tmem106b/Nog/Myc/Fzd4/Nefl/Mmd2/Star/Adnp/Prkch/Numbl/Parp6/Trpc6/Il1r1/Bcl6/Plxna3/Lif/Ascl1/Ankrd27	57
GO:0055074	calcium ion homeostasis	57/2054	0.00419472	Smpd3/Kcnk3/Gpr20/Tac1/Wnt5a/Bmp4/Atp2b4/Gpr55/Wfs1/Grin2d/Pkn1/Sv2a/Immt/Slc30a1/Cdh5/Ptger2/Ccr10/P2rx1/Edn2/Nucb2/Pdgfra/Nos1/Chd7/1700034H15Rik/Pln/Gpr35/Pygm/Ghrh/Nptn/Slc8a1/Cmklr1/Aplnr/Ackr3/Nol3/Bnip3/Xcl1/Ager/Ccl19-ps1/F2rl1/Fam20a/Atp7b/Stc2/Maip1/Htr2b/Tbxa2r/Gpr4/Xk/Ghrl/Trpc6/Gpr3/Adcyap1r1/Tmem165/Jph3/Pkd1/P2rx7/Micu3/Cav1	57
GO:0030834	regulation of actin filament depolymerization	2054-11-01	0.00420194	Tmod3/Sh3bp1/Eps8/Gsn/Avil/Pdxp/Capza2/Capza1/Plekhh2/F2rl1/Add2	11
GO:0051293	establishment of spindle localization	2054-11-01	0.00420194	Dynlt1c/Spdl1/Cenpa/Itgb1/Spry2/Zw10/Bccip/Spag5/Fmn2/Sapcd2/Nde1	11
GO:0043244	regulation of protein-containing complex disassembly	20/2054	0.00426523	Tmod3/Shfl/Spast/Sh3bp1/Eps8/Gsn/Avil/Pdxp/Irgm1/Capza2/Bnip3/Bmerb1/Capza1/Plekhh2/Per2/F2rl1/Add2/Nes/Gas2l2/Jmjd4	20
GO:0001894	tissue homeostasis	31/2054	0.00434691	Slc28a2/Slc28a2b/Ctnnb1/Ltbp3/Gpr55/Inava/Ercc6/Adgrf5/Vps54/Traf6/Itgb1/Tmem119/Il20rb/Nos3/Aldh1a1/Cep290/Il7/Nphp3/Abca3/Cytl1/Lipa/Ildr2/Ankrd11/Iqcb1/Col14a1/Sod1/Esrrb/Scx/Sash3/P2rx7/Ccn2	31
GO:2001233	regulation of apoptotic signaling pathway	43/2054	0.00435042	Mtch2/Ctnnb1/Ddx3x/Bmp4/Cth/Prkn/Map3k7/Wfs1/Pdx1/Gsn/Nrp1/Usp47/Pdia3/Wwox/Inhba/Ar/Igf1/Zfp13/Ell3/Chchd10/Casp8/Ivns1abp/Sgk3/Ackr3/Marchf7/Nol3/Il7/Bnip3/Fas/Dbh/Meis3/Nog/Sod1/Atad5/Gm20604/Septin4/Vnn1/G630025P09Rik/Pycard/Mllt11/Snai1/Pf4/Cav1	43
GO:0070663	regulation of leukocyte proliferation	32/2054	0.00440455	Ctnnb1/Tac1/Bmp4/Arg2/Cd320/Igfbp2/Traf6/Peli1/Igf1/Il20rb/Gal/Marchf7/Il7/Xcl1/Prkcq/Ager/Ccl19-ps1/Cd59b/Lep/Lrrc32/Cblb/Cd81/Atad5/Sash3/Btnl2/Pycard/Hhex/Pla2g2f/Adk/Bcl6/Cd1d1/Gpnmb	32
GO:0045862	positive regulation of proteolysis	41/2054	0.0044281	Edem1/Mtch2/Ddx3x/Ccn1/Aurka/Malt1/Ppp2ca/Zc3h12a/Prkn/Gsn/Dda1/Cop1/Gm9836/Ubqln2/Ep300/P2rx1/Cldn3/Hspa1a/Dapk1/Socs5/Casp8/Hspa1b/Rhbdd1/Ift57/Aim2/Tank/Ager/Fas/Rnf217/Rnft1/F3/Lpcat3/Ogt/Sh3rf2/Rock2/Pycard/Hsf1/Grn/Ccn2/Cav1/Gm12362	41
GO:0048511	rhythmic process	41/2054	0.0044281	Egr1/Kcnq1/Hspa5/Maged1/Cul4a/Egr2/Bmal1/Dtl/Serpinf1/Slit3/Csnk2a1-ps3/Phlpp1/Inhba/Ep300/Ppp1cb/Gm20716/Edn2/Igf1/Retn/Pdgfra/Lgr4/Nos3/Ghrh/Fas/Adcy1/Prkaa2/Ogt/Per2/Fzd4/Lep/Kdm8/Star/Adnp/Dyrk1a/Slit2/Ghrl/Gpr149/Tyro3/Creb1/Ahr/Nfil3	41
GO:0017000	antibiotic biosynthetic process	2054-06-01	0.00443507	Duox2/Duoxa2/Cyp1a1/Zfp13/COX2/Sod1	6
GO:0034331	cell junction maintenance	2054-06-01	0.00443507	Inava/Cd177/Cldn3/Prtn3/Pard6a/F2rl1	6
GO:0060841	venous blood vessel development	2054-06-01	0.00443507	Acvrl1/Aplnr/Pitx2/Ephb4/Sema3c/Notch4	6
GO:0099068	postsynapse assembly	2054-06-01	0.00443507	Abi3bp/Lrp4/Lrfn4/Lrrc4b/Sipa1l1/Lrrtm1	6
GO:2001169	regulation of ATP biosynthetic process	2054-06-01	0.00443507	Dnajc30/Prkn/Ndufc2/COX2/Myc/Bud23	6
GO:0050767	regulation of neurogenesis	89/2054	0.00445958	Ywhah/Cyfip1/Gdpd5/Dab1/Fbxo31/Dynlt1c/Hspa5/Ctnnb1/Abi3bp/Wnt5a/Bmp4/Mapt/Egr2/Bmal1/Tenm4/Mecp2/Lrp4/Prkn/Rims2/Pcm1/Ppp1r9a/Nrp1/Serpinf1/Avil/Ror2/Sdc2/Adgrg1/Fn1/Cul7/Impact/Rtn4rl2/Cpne9/Ep300/Llph-ps2/Itgb1/Gm20716/Fzd1/Ss18l1/Lta/Igf1/Nova2/Notch3/Nos1/Chd7/Plxna2/Heyl/Mylip/Tmem98/Ell3/Sema3g/Crmp1/Nptn/Ache/Sipa1l1/Chrna3/Tanc2/Amigo1/Caprin2/Tmem106b/Fas/Ephb3/Bmerb1/Nog/Myc/Per2/Fzd4/…	89
GO:0014745	negative regulation of muscle adaptation	2054-04-01	0.00447697	Atp2b4/Nos3/Nol3/Errfi1	4
GO:0021561	facial nerve development	2054-04-01	0.00447697	Egr2/Nrp1/Hoxb2/Plxna3	4
GO:0021610	facial nerve morphogenesis	2054-04-01	0.00447697	Egr2/Nrp1/Hoxb2/Plxna3	4
GO:0021612	facial nerve structural organization	2054-04-01	0.00447697	Egr2/Nrp1/Hoxb2/Plxna3	4
GO:0031943	regulation of glucocorticoid metabolic process	2054-04-01	0.00447697	Dkk3/H6pd/Dgkq/Gal	4
GO:0034214	protein hexamerization	2054-04-01	0.00447697	Spast/Yme1l1/Lrrc8d/Lrrc8c	4
GO:0045110	intermediate filament bundle assembly	2054-04-01	0.00447697	Eppk1/Nefm/Nefl/Krt14	4
GO:0045743	positive regulation of fibroblast growth factor receptor signaling pathway	2054-04-01	0.00447697	Ctnnb1/Smoc2/Dstyk/Nptn	4
GO:0051182	coenzyme transport	2054-04-01	0.00447697	Slc27a1/Slc25a26/Slc23a1/P2rx7	4
GO:0060513	prostatic bud formation	2054-04-01	0.00447697	Wnt5a/Bmp4/Ar/Nog	4
GO:0061438	renal system vasculature morphogenesis	2054-04-01	0.00447697	Bmp4/Nrp1/Pdgfra/Notch3	4
GO:0061439	kidney vasculature morphogenesis	2054-04-01	0.00447697	Bmp4/Nrp1/Pdgfra/Notch3	4
GO:0090063	positive regulation of microtubule nucleation	2054-04-01	0.00447697	Mecp2/Pde4dip/Hspa1a/Hspa1b	4
GO:1903037	regulation of leukocyte cell-cell adhesion	39/2054	0.0044827	Bmp4/Malt1/Arg2/Zc3h12a/Nrarp/Igfbp2/Traf6/Zfp608/Peli1/Igf1/Cd27/Socs5/Il20rb/Marchf7/Il7/Xcl1/Prkcq/Ager/Fut7/Ephb4/Ccl19-ps1/Cd59b/Icos/Lep/Lrrc32/Cblb/Cd81/Lgals1/Vnn1/Sash3/Btnl2/Pycard/Pla2g2f/Adk/Bcl6/Cd1d1/Gpnmb/Nfkbiz/Cav1	39
GO:0002720	positive regulation of cytokine production involved in immune response	2054-12-01	0.00455945	Hk1/Wnt5a/Malt1/Dennd1b/Map3k7/Inava/Traf6/Xcl1/F2rl1/Cd81/Sash3/Il1r1	12
GO:0033692	cellular polysaccharide biosynthetic process	2054-12-01	0.00455945	Ppp1cb/Igf1/B3galnt1/Ppp1r3d/Dyrk2/C1qtnf2/Pask/Ugp2/Per2/Epm2a/Esrrb/Epm2aip1	12
GO:0032946	positive regulation of mononuclear cell proliferation	21/2054	0.00459842	Tac1/Cd320/Igfbp2/Traf6/Peli1/Igf1/Il7/Xcl1/Prkcq/Ager/Ccl19-ps1/Cd59b/Lep/Cd81/Atad5/Sash3/Btnl2/Pycard/Adk/Bcl6/Cd1d1	21
GO:1903426	regulation of reactive oxygen species biosynthetic process	18/2054	0.00461346	Smpd3/Slc30a10/Atp2b4/Arg2/Duoxa2/Zc3h12a/Prkn/Ddah1/Slc25a33/Slc5a3/Igf1/Zfp13/Ndufc2/Adgrb1/COX2/Ogt/Rock2/Cav1	18
GO:0009101	glycoprotein biosynthetic process	44/2054	0.00462614	Galnt1/Ctnnb1/Mgat5/Mustn1/Abca2/Srd5a3/Pomt2/Pomt1/St3gal5/B4galt4/Tmtc1/St3gal2/Alg14/Ep300/Alg1/Nus1/6330418K02Rik/Igf1/B3galnt1/Gcnt7/Large2/Fkrp/St6galnac3/Cytl1/Fut7/Ccl19-ps1/Gm53191/Ddost/Tusc3/Alg12/Ogt/Galnt11/Pxylp1/Csgalnact2/Gm36317/Necab2/Galnt18/Galnt15/Dpy19l1/Poglut2/Tmem165/Glce/Gal3st4/B3galt6	44
GO:0010596	negative regulation of endothelial cell migration	2054-10-01	0.00463214	Atp2b4/Mecp2/Acvrl1/Rgcc/Serpinf1/Ager/Adgrb1/Spred1/Tbxa2r/Slit2	10
GO:0010656	negative regulation of muscle cell apoptotic process	2054-10-01	0.00463214	Zc3h12a/Hspb6/Sirt4/Igf1/Bag3/Ghrh/Nol3/Acot1/Hsf1/Cav1	10
GO:0048588	developmental cell growth	30/2054	0.00469303	Cyfip1/Ctnnb1/Wnt5a/Lamb2/Mapt/Aurka/Fdps/Mecp2/Prkn/Rims2/Raph1/Ndn/Nrp1/Slit3/Fn1/Impact/Cpne9/Ep300/Llph-ps2/Itgb1/Gm20716/Igf1/Sema3g/Postn/Adnp/Col14a1/Sema3c/Slit2/Plxna3/Tnr	30
GO:0060828	regulation of canonical Wnt signaling pathway	30/2054	0.00469303	Egr1/Ddx3x/Wnt5a/Dkk3/Frat1/Fgf9/Bmal1/Lrp4/Prkn/Adgra2/Nrarp/Tmem198b/Invs/Usp47/Ror2/Rspo1/Fzd1/Lgr4/Fzd6/Caprin2/Nphp3/Amer1/Tle2/Nog/Fzd4/Tpbgl/Hhex/Jrk/Ppp2r3a/Cav1	30
GO:0009062	fatty acid catabolic process	17/2054	0.0047518	Cpt2/Echdc1/Tysnd1/Cyp4f40/Hadhb/Hpgd/Slc27a4/Lonp2/Phyh/Ehhadh/Etfbkmt/Cpt1a/Decr1/Lep/Abhd2/Abcd2/Nudt7	17
GO:0060249	anatomical structure homeostasis	46/2054	0.0048312	Slc28a2/Gaa/Slc28a2b/Ctnnb1/Ctc1/Prkn/Ltbp3/Gpr55/Inava/Dcp2/Ercc6/Adgrf5/Vps54/Traf6/Itgb1/P2rx1/Tmem119/Hspa1a/Bag3/Pif1/Il20rb/Nos3/Aldh1a1/Gm33950/Cep290/Il7/Nphp3/Abca3/Prkcq/Cytl1/Lipa/Ildr2/Mtm1/Ankrd11/Iqcb1/Col14a1/Sod1/Esrrb/Scx/Sash3/Terf2ip/Tyro3/P2rx7/Ccn2/Lox/Zbtb48	46
GO:0048659	smooth muscle cell proliferation	24/2054	0.00483837	Egr1/Smpd3/Poldip2/Ctnnb1/Bmp4/Fgf9/Hpgd/Traf6/Nqo2/Cdh13/Igf1/Retn/Notch3/Nos3/Npr1/Rab5a/Nol3/Skp2/Ager/Myc/Vipr2/Zfp143/Frs2/Cav1	24
GO:0050817	coagulation	24/2054	0.00483837	Hgfac/P2rx1/Hps4/Pdgfra/Bloc1s6/Anxa8/Fzd6/Proz/Prkcq/Thbd/F3/Hps6/F2rl1/Enpp4/Tbxa2r/Vps33b/Klkb1/Tyro3/Pip5k1c/Tspan8/Gm30271/Pf4/Vwf/Cav1	24
GO:0098693	regulation of synaptic vesicle cycle	16/2054	0.00485262	Cyfip1/Rims2/Pld1/Snapin/Dgkq/P2rx1/Syp/Rims3/Rab5a/Chrna3/Bace1/Adcy1/Unc13b/Syn1/Slc10a4/Pip5k1c	16
GO:0030001	metal ion transport	86/2054	0.00489251	Ywhah/Kcnk3/Kcnq1/Ctnnb1/Bmp4/Slc30a10/Slc5a4b/Gnao1/Trf/Ppp2ca/Atp2b4/Kcnb1/Wfs1/Grin2d/Steap4/Rangrf/Saraf/Slc9a3/Slc13a2/Kcng1/Rrad/Ccdc51/Slc30a1/Slc13a5/Kcnc3/Cacna1s/Atp1b2/Itgb1/P2rx1/Slc30a7/Kcnmb1/Kcnk6/Igf1/Lrrc26/Gm2061/Nos1/Chd7/Klhl24/1700034H15Rik/Pln/Mmgt2/Cp/Homer3/Gpr35/Slc9b1/Nos3/Slc8a1/Gal/Slc9a5/Abcc2/Aplnr/Amigo1/Stimate/Nol3/Xcl1/Nkain1/Ager/Kcnk10/Ccl19-ps1/Kcnmb3/Tusc3/Sl…	86
GO:0030258	lipid modification	36/2054	0.0048932	Cpt2/Inpp5j/Echdc1/Tysnd1/Cyp2e1/Abca2/Hadhb/Dgkb/Impa1/Cyp1a1/Mtmr7/Plpp5/Lonp2/Dgkq/Phyh/Ehhadh/Etfbkmt/Cpt1a/Nucb2/Sirt4/Fabp3/Impa2/Plpp6/C1qtnf2/Lcat/Socs5/Pik3r3/Synj2/Decr1/Fig4/Mtm1/Mtmr6/Lpcat3/Lep/Abcd2/Soat2	36
GO:0031333	negative regulation of protein-containing complex assembly	22/2054	0.00489568	Hspa5/Tmod3/Ddx3x/Map3k7/Eps8/Gsn/Tmsb4x/Avil/Impact/Cdh5/Ep300/Kank3/Nol3/Capza2/Capza1/Add2/Dyrk1a/Slit2/Jam3/Trim30a/Hsf1/Ankrd27	22
GO:1902749	regulation of cell cycle G2/M phase transition	15/2054	0.00490237	Ccnd1/Cdc25a/Ctc1/Cenpf/Mecp2/Dtl/Usp47/Rad51b/Prkcq/Ticrr/Topbp1/Atad5/Cdc25c/Brcc3/Abraxas1	15
GO:0043009	chordate embryonic development	81/2054	0.00493949	Cpt2/Ctnnb1/Wnt5a/Bmp4/Ccn1/Cul4a/Fgf9/Tab1/Cmtm3/Map3k7/Sec24b/Acvrl1/Krt19/Nrarp/B9d1/Cdkn1c/Ror2/Slc30a1/Ubr3/Syna/Adgrf5/Traf6/Wnt9b/Ep300/Intu/C6/Itgb1/Snora73b/Fzd1/Uspl1/Ar/Igf1/Pdgfra/Hoxb2/Chd7/Plxna2/1700034H15Rik/Casp8/Nos3/Gjb5/Rad51b/Nup133/Fzd6/Tanc2/Aldh1a2/Hba-a1/Ift57/Tulp3/Pitx2/Mbtd1/Tent5c/Ifitm1/Plk4/Mthfr/Grhl2/Nog/Myc/Inka1/Ankrd11/Nsrp1/Slc39a3/Mthfd1l/Ripply3/Pcdh12/Rbbp6…	81
GO:0006895	Golgi to endosome transport	2054-05-01	0.00495297	Sort1/Pgm3/Eps15/Slc30a6/Dop1a	5
GO:0021783	preganglionic parasympathetic fiber development	2054-05-01	0.00495297	Egr2/Nav2/Nrp1/Hoxb2/Plxna3	5
GO:0035269	protein O-linked mannosylation	2054-05-01	0.00495297	Pomt2/Pomt1/Tmtc1/Large2/Fkrp	5
GO:0045725	positive regulation of glycogen biosynthetic process	2054-05-01	0.00495297	Igf1/Dyrk2/C1qtnf2/Esrrb/Epm2aip1	5
GO:0070875	positive regulation of glycogen metabolic process	2054-05-01	0.00495297	Igf1/Dyrk2/C1qtnf2/Esrrb/Epm2aip1	5
GO:0070886	positive regulation of calcineurin-NFAT signaling cascade	2054-05-01	0.00495297	Camta1/Igf1/3425401B19Rik/Stimate/Lmcd1	5
GO:0106058	positive regulation of calcineurin-mediated signaling	2054-05-01	0.00495297	Camta1/Igf1/3425401B19Rik/Stimate/Lmcd1	5
GO:0009896	positive regulation of catabolic process	52/2054	0.00496063	Edem1/Wnt5a/Cul4a/Aurka/Abca2/Zc3h12a/Prkn/Map3k7/Gtpbp1/Dtl/Dda1/Cop1/Gm9836/Csnk2a1-ps3/Ubqln2/Rnf152/Cpt1a/Hspa1a/Igf1/Dapk1/Socs5/Bag3/Mylip/Hspa1b/Rhbdd1/Irgm1/Bnip3/Ager/Zfp36l2/Pnpla2/Rnf217/Rnft1/Hace1/Amer1/Myc/Bnip3l-ps/Dnd1/Rilp/Epm2a/Cblb/Cd81/Sh3rf2/Ythdf2/Esrrb/Trim30a/P2rx7/Sct/Rnf41/Hsf1/Vps13c/Ppp2r3a/Cav1	52
GO:0040001	establishment of mitotic spindle localization	2054-09-01	0.00499069	Dynlt1c/Spdl1/Cenpa/Itgb1/Spry2/Zw10/Bccip/Sapcd2/Nde1	9
GO:0061564	axon development	48/2054	0.00500836	Cyfip1/Dab1/Wnt5a/Lamb2/Mapt/Egr2/Spast/Lrp4/Lama1/Raph1/Ndn/Nrp1/Slit3/Fn1/Rtn4rl2/Ep300/Itgb1/Gm20716/Gap43/Nefh/Nova2/Notch3/Lgr4/Plxna2/Sema4f/Sema3g/Crmp1/Nptn/Ache/Sipa1l1/Amigo1/Ephb4/Ephb3/Adcy1/Nog/Ntn3/Nefl/Adnp/Numbl/Sema3c/Xk/Slit2/Jam3/Fbxo45/Plxna3/Pip5k1c/Creb1/Tnr	48
GO:0033002	muscle cell proliferation	29/2054	0.00506456	Egr1/Smpd3/Poldip2/Ctnnb1/Bmp4/Fgf9/Tenm4/Hpgd/Six5/Traf6/Nqo2/Tbx2/Cdh13/Igf1/Retn/Notch3/Nos3/Npr1/Rab5a/Nol3/Skp2/Gm6623/Ager/Nog/Myc/Vipr2/Zfp143/Frs2/Cav1	29
GO:0050807	regulation of synapse organization	29/2054	0.00506456	Cyfip1/Abi3bp/Wnt5a/Mecp2/Lrp4/Dgkb/Ppp1r9a/Gm20716/Arf4/Fzd1/Igsf9/Lrfn4/Vstm5/Thbs2/Lrrc4b/Syndig1/Musk/Mesd/Rims3/Sipa1l1/Tanc2/Amigo1/Caprin2/Ephb3/Adgrb1/Lrrtm1/Adnp/Arhgap22/Ghrl	29
GO:1903827	regulation of cellular protein localization	54/2054	0.0050661	Edem1/Ctnnb1/Wipf1/Wnt5a/Bmp4/Stx6/Mapt/Ppp2ca/Atp2b4/Kcnb1/Zc3h12a/Lrp4/Prkn/Riok2/Cd2ap/Mrap/Wapl/Rangrf/Pcm1/Gsn/Csnk2a1-ps3/Zdhhc5/Ep300/Itgb1/Slc5a3/Gm32340/Sirt4/Ar/Gas8/Musk/Bag3/Tmem98/Mesd/Tamalin/Nptn/Cep290/Nol3/Glis2/Prkcq/Pard6a/Ogt/Lep/Bnip3l-ps/Cep72/Epm2a/Ctdspl2/Cd81/Rock2/Necab2/Meak7/Lif/Sapcd2/Pip5k1c/Trim29	54
GO:0051726	regulation of cell cycle	103/2054	0.00507734	Ccnd1/Smpd3/Gdpd5/Poldip2/Fbxo31/Cdc25a/Ctnnb1/Ddx3x/Nme6/Ctc1/Wnt5a/Bmp4/Mad1l1/Cenpf/Ccni/Birc5/Cul4a/Aurka/Atp2b4/Bmal1/Spast/Mecp2/Smoc2/Hpgd/Riok2/Wfs1/Cyp1a1/Wapl/Ercc6/Rnf4/Dtl/Nr4a1/Mn1/Ccpg1/Spdl1/Rgcc/Usp47/Map3k20/Cdkn1c/Hexim2/Csnk2a1-ps3/Thap1/Cul7/Inhba/Lsm10/Pdxp/Myo19/Itgb1/Snora73b/Fam83d/Rbl1/Ccndbp1/Hspa1a/Igf1/Fancd2/Prc1/Cep295/Dcun1d3/Hspa1b/Pde3a/Rad51b/Gm33950/Meiosin/Skp2…	103
GO:0015721	bile acid and bile salt transport	2054-07-01	0.00507795	Aqp8/Fgf15/Slc10a5/Slc10a3/Abcc2/Slc10a2/Slc10a4	7
GO:0035909	aorta morphogenesis	2054-07-01	0.00507795	Sec24b/Acvrl1/Tbx2/Foxh1/Chd7/Ephb4/Notch4	7
GO:0072273	metanephric nephron morphogenesis	2054-07-01	0.00507795	Ctnnb1/Bmp4/C130046K22Rik/Wnt9b/Lgr4/Pkd1/Lif	7
GO:0097106	postsynaptic density organization	2054-07-01	0.00507795	Abi3bp/Gphn/Lrfn4/Lrrc4b/Sipa1l1/Lrrtm1/Cadm1	7
GO:0001654	eye development	47/2054	0.00509315	Ctnnb1/Bmp4/Lamb2/Atp2b4/Fgf9/Rhoj/Rab18/Lama1/Cyp1a1/Acvrl1/Sh3pxd2b/Six5/Nrp1/Serpinf1/B9d1/Cdkn1c/Lamc3/Inhba/Cacna1s/Tbx2/Snora73b/Mfap2/Wdpcp/Pdgfra/Chd7/Lctl/Aldh1a1/Ache/Aldh1a2/Cep290/Spry2/Ppp1r13l/Tulp3/Pitx2/Chrdl1/Meis3/Angptl7/Grhl2/Fzd4/Spred1/Mitf/Nes/Wdr19/Stra6/Lif/Frs2/Ppp2r3a	47
GO:0033574	response to testosterone	2054-11-01	0.00516063	Nasp/Rnf4/Csnk2a1-ps3/Car9/Ar/Elk1/Myc/Rock2/Tbxa2r/Hsf1/Gpt2	11
GO:0007264	small GTPase mediated signal transduction	53/2054	0.00517575	Cyfip1/Rhobtb2/Dab1/Gpr20/Rit1/Rhoj/Gpr55/Sh3bp1/Cd2ap/Gdi2/Rab33b/Dock1/Rangrf/Gm38514/Cdc42bpa/Kctd13/Nrp1/Adgrg1/Rab9/Arhgap42/Itgb1/Arhgap32/Snora73b/Ctnnal1/Nucb2/Cdh13/Arhgap24/Ralgps1/Igf1/Gm15337/Cadm4/Gpr35/Rufy1/Arhgap31/Sipa1l1/Rasgrp3/Spry2/Shoc2/Ogt/F2rl1/Rasgef1c/Mmd2/Dock11/Tiam1/Rasgrp1/Rock2/Gpr4/Slit2/Rgl3/Usp28/Adcyap1r1/Bcl6/Rabl3	53
GO:0045471	response to ethanol	21/2054	0.00518167	Car3/Cyp2e1/Ppp2ca/Hpgd/Fgf15/Gsn/Setd7/Cpt1a/Kcnmb1/Cldn3/Igf1/Cd27/Casp8/Aldh1a1/Dbh/Myc/Lep/Star/Sod1/Tbxa2r/Adcyap1r1	21
GO:0048754	branching morphogenesis of an epithelial tube	21/2054	0.00518167	Mgp/Ctnnb1/Wnt5a/Bmp4/Lama1/Fkbpl/Nrarp/Nrp1/Wnt9b/Ar/Igf1/Pdgfra/Lgr4/Spry2/Pitx2/Nog/Slit2/Hhex/Pkd1/Notch4/Wnt6	21
GO:0050775	positive regulation of dendrite morphogenesis	2054-08-01	0.0051881	Fbxo31/Cul7/Ss18l1/Ache/Caprin2/Numbl/Parp6/Ankrd27	8
GO:0140353	lipid export from cell	2054-08-01	0.0051881	Kcnq1/Tac1/Inhba/Nucb2/Retn/Gal/Fzd4/Ghrl	8
GO:1901985	positive regulation of protein acetylation	2054-08-01	0.0051881	Ddx3x/Bmal1/Ep300/Fam161a/Nos1/Cep295/Terf2ip/Lif	8
GO:1901987	regulation of cell cycle phase transition	38/2054	0.00526364	Ccnd1/Fbxo31/Cdc25a/Ddx3x/Ctc1/Mad1l1/Cenpf/Birc5/Cul4a/Atp2b4/Mecp2/Riok2/Cyp1a1/Dtl/Mn1/Spdl1/Rgcc/Usp47/Cdkn1c/Lsm10/Fam83d/Dcun1d3/Rad51b/Prkcq/Zfp36l2/Gm53191/Zw10/Ticrr/Topbp1/Zwint/Atad5/Cep192/Pkd1/Gpnmb/Cdc25c/Brcc3/Abraxas1/Susd2	38
GO:0030900	forebrain development	44/2054	0.00533139	Gdpd5/Dab1/Ctnnb1/Wnt5a/Bmp4/Gnao1/Atp2b4/Eif2b3/Slc38a2/Pcm1/Nrp1/Adgrg1/Csnk2a1-ps3/Inhba/Rtn4rl2/Notch3/Chd7/Ghrh/Slc8a1/Npy/Aldh1a2/Bnip3/Pitx2/Ephb3/Bmerb1/Nog/Myc/Nefl/Chrd/Btbd3/Numbl/Slit2/Hhex/Tyro3/Fbxo45/Sct/Plxna3/Ascl1/Nde1/Frs2/Creb1/Lhx5/Tnr/Gm12362	44
GO:0070647	protein modification by small protein conjugation or removal	100/2054	0.00536165	Egr1/Rnf213/Leo1/Fbxo31/Hspa5/Ctnnb1/Ddx3x/Dtx4/Uba2/Mkrn2/Cul4a/Cul2/Egr2/Otud7a/Tulp4/Zc3h12a/Prkn/Inava/Caml/Wfs1/Usp1/Rnf4/Dtl/Dtx3/Dda1/Kctd13/Usp47/Usp15/Cul7/Ubr3/Usp22/Anapc16/Uchl1/Traf6/Peli1/Rnf152/Gm32340/Uspl1/Shprh/Fbxo32/Btbd1/Bfar/Klhl24/Klhl3/Klhl8/Socs5/Mylip/Usp43/Suz12/Rnf103/Dcun1d3/Med30/Ivns1abp/Rnf138/Spry2/Marchf7/Rnf13/Skp2/Dcun1d4/Arrdc4/Tank/Peli3/Rnf217/Adgrb1/Rnft1/H…	100
GO:0033674	positive regulation of kinase activity	51/2054	0.00539482	Ccnd1/Egr1/Dab1/Prlr/Slc27a1/Wnt5a/Bmp4/Ccn1/Malt1/Ppp2ca/Atp2b4/Fgfr3/Tab1/Avpi1/Map3k7/Inava/Ppp1r9a/Rgcc/Ros1/Map3k20/Ror2/Traf6/Acsl1/Gm20716/Igf1/Pdgfra/Musk/Flt4/Dstyk/Chrna3/Ager/Ephb4/Ccl19-ps1/Ephb3/Fzd4/Lep/Fcgr1/Map3k10/Mmd2/Adnp/Cd81/Nedd9/Htr2b/Ghrl/Pfkfb1/Cartpt/Tyro3/Pkd1/P2rx7/Dok7/Traf4	51
GO:0003339	regulation of mesenchymal to epithelial transition involved in metanephros morphogenesis	2054-03-01	0.00545486	Ctnnb1/Wnt9b/Lif	3
GO:0010286	heat acclimation	2054-03-01	0.00545486	Rbbp7/Hsbp1l1/Il1r1	3
GO:0010726	positive regulation of hydrogen peroxide metabolic process	2054-03-01	0.00545486	Duoxa2/Zfp13/COX2	3
GO:0010729	positive regulation of hydrogen peroxide biosynthetic process	2054-03-01	0.00545486	Duoxa2/Zfp13/COX2	3
GO:0019323	pentose catabolic process	2054-03-01	0.00545486	Dhdh/Rbks/Rpe	3
GO:0042701	progesterone secretion	2054-03-01	0.00545486	Inhba/Retn/Fzd4	3
GO:0046710	GDP metabolic process	2054-03-01	0.00545486	Entpd4/Entpd4b/Guk1	3
GO:0060278	regulation of ovulation	2054-03-01	0.00545486	Plat/Inhba/Gpr149	3
GO:0061325	cell proliferation involved in outflow tract morphogenesis	2054-03-01	0.00545486	Ctnnb1/Bmp4/Pitx2	3
GO:0062094	stomach development	2054-03-01	0.00545486	Kcnq1/Nphp3/Ascl1	3
GO:0097052	L-kynurenine metabolic process	2054-03-01	0.00545486	Kynu/Kyat3/Kmo	3
GO:1902730	positive regulation of proteoglycan biosynthetic process	2054-03-01	0.00545486	Ctnnb1/Mustn1/Pxylp1	3
GO:2000674	regulation of type B pancreatic cell apoptotic process	2054-03-01	0.00545486	Wfs1/Pdx1/Ager	3
GO:0018210	peptidyl-threonine modification	17/2054	0.0054635	Galnt1/Wnt5a/Map3k7/Cdc42bpa/Dgkq/Csnk2a1-ps3/Tssk4/Dyrk2/Cadm4/Spry2/Ogt/Galnt11/Map3k10/Spred1/Dyrk1a/Rock2/Trpc6	17
GO:0044272	sulfur compound biosynthetic process	17/2054	0.0054635	Elovl6/Pdhx/Cdo1/Mpc1/Enoph1/Cth/Ggt6/Particl/Acsl1/Mat2b/Amd2/Csgalnact2/Apip/Mat2a/Glce/Cbs/B3galt6	17
GO:0006576	cellular biogenic amine metabolic process	2054-12-01	0.0054986	Ido1/Gm8234/Mecp2/Agmat/Sat2/Kynu/Kmo/Srm/Dbh/Amd2/Hdc/Moxd1	12
GO:0060284	regulation of cell development	103/2054	0.00551942	Ywhah/Cyfip1/Gdpd5/Dab1/Fbxo31/Dynlt1c/Hspa5/Ctnnb1/Abi3bp/Wnt5a/Bmp4/Mapt/Aurka/Fdps/Egr2/Bmal1/Tenm4/Mecp2/Lrp4/Prkn/Adgra2/Dock1/Rims2/Pcm1/Ppp1r9a/Nrp1/Serpinf1/Avil/Ror2/Sdc2/Adgrg1/Fn1/Cul7/Impact/Rtn4rl2/Cdh5/Cpne9/Ep300/Llph-ps2/Itgb1/Gm20716/Fzd1/Ss18l1/Lta/Igf1/Nova2/Notch3/Nos1/Chd7/Plxna2/Heyl/Mylip/Tmem98/Ell3/Sema3g/Pde3a/Crmp1/Nptn/Ache/Olfm4/Sipa1l1/Chrna3/Postn/Tanc2/Amigo1/Capri…	103
GO:0035264	multicellular organism growth	25/2054	0.00558316	Smpd3/Ctc1/Adrb3/Sh3pxd2b/Ercc6/Cdkn1c/Ep300/Ar/Igf1/Chd7/Ghrh/Ppp1r13l/Dhcr7/Grhl2/Ankrd11/G6pc/Ndufs6b/Cacna2d2/Rbbp6/Stc2/Sod1/Hhex/Atn1/Hsf1/Creb1	25
GO:0061138	morphogenesis of a branching epithelium	25/2054	0.00558316	Mgp/Ctnnb1/Wnt5a/Bmp4/Lama1/Fkbpl/Nrarp/Nrp1/Wnt9b/Btbd7/Ar/Igf1/Pdgfra/Lgr4/Spry2/Pitx2/Grhl2/Nog/Sema3c/Slit2/Hhex/Pkd1/Notch4/Frs2/Wnt6	25
GO:0006874	cellular calcium ion homeostasis	55/2054	0.00559928	Smpd3/Kcnk3/Gpr20/Tac1/Wnt5a/Bmp4/Atp2b4/Gpr55/Wfs1/Grin2d/Pkn1/Sv2a/Immt/Slc30a1/Cdh5/Ptger2/Ccr10/P2rx1/Edn2/Nucb2/Pdgfra/Nos1/Chd7/1700034H15Rik/Pln/Gpr35/Pygm/Ghrh/Nptn/Slc8a1/Cmklr1/Aplnr/Ackr3/Nol3/Bnip3/Xcl1/Ccl19-ps1/F2rl1/Atp7b/Stc2/Maip1/Htr2b/Tbxa2r/Gpr4/Xk/Ghrl/Trpc6/Gpr3/Adcyap1r1/Tmem165/Jph3/Pkd1/P2rx7/Micu3/Cav1	55
GO:0015749	monosaccharide transmembrane transport	15/2054	0.0057145	Slc27a1/Slc5a4b/Slc2a2/Aoc3/Slc27a4/Fgf15/Trarg1/Sort1/Igf1/C1qtnf2/Gip/Myc/Lep/Slc23a1/Ocln	15
GO:0034219	carbohydrate transmembrane transport	15/2054	0.0057145	Slc27a1/Slc5a4b/Slc2a2/Aoc3/Slc27a4/Fgf15/Trarg1/Sort1/Igf1/C1qtnf2/Gip/Myc/Lep/Slc23a1/Ocln	15
GO:0001101	response to acid chemical	44/2054	0.00571693	Egr1/Cyp2e1/Ptges/Gnpat/Atp2b4/Zc3h12a/Prkn/Ovca2/Scamp3/Pdx1/Slc38a2/Gsn/Col16a1/Serpinf1/Igfbp2/Ptger2/Acsl1/Cpt1a/Kcnmb1/Slc10a3/Fabp3/Lamtor3/Pdgfra/Suz12/Gpbar1/Abcc2/Aldh1a2/Amigo1/Meiosin/Rxrg/Gip/Ccl19-ps1/Hlcs/Mthfr/Myc/Lep/Lrp11/Hsd17b2/Meak7/Hsf1/Ascl1/Creb1/Ccn2/Pnpla3	44
GO:0072507	divalent inorganic cation homeostasis	59/2054	0.00572087	Smpd3/Kcnk3/Gpr20/Tac1/Wnt5a/Bmp4/Slc30a10/Atp2b4/Prkn/Gpr55/Wfs1/Grin2d/Pkn1/Sv2a/Immt/Slc30a1/Cdh5/Ptger2/Ccr10/P2rx1/Edn2/Nucb2/Pdgfra/Nos1/Chd7/1700034H15Rik/Pln/Gpr35/Pygm/Ghrh/Nptn/Slc8a1/Cmklr1/Aplnr/Ackr3/Nol3/Bnip3/Xcl1/Ager/Ccl19-ps1/F2rl1/Fam20a/Atp7b/Stc2/Maip1/Htr2b/Tbxa2r/Gpr4/Xk/Ghrl/Trpc6/Gpr3/Adcyap1r1/Tmem165/Jph3/Pkd1/P2rx7/Micu3/Cav1	59
GO:0043547	positive regulation of GTPase activity	32/2054	0.00573	Mmut/Wnt5a/Snx18/Gnao1/Arhgap6/Gmip/Sh3bp1/Dennd1b/Slc27a4/Ccl8/Tbc1d9/Ccl22/Rgs1/Arhgap42/Ccl9/Itgb1/Arhgap29/Arhgap24/Sipa1l1/Prtn3/Xcl1/Ccl19-ps1/Ccl20/F2rl1/Dock11/Tiam1/Nedd9/Ccl17/Arhgap22/Snx13/Rgl3/Arhgap11a	32
GO:0010389	regulation of G2/M transition of mitotic cell cycle	14/2054	0.00574478	Ccnd1/Cdc25a/Ctc1/Cenpf/Mecp2/Dtl/Usp47/Rad51b/Prkcq/Ticrr/Topbp1/Cdc25c/Brcc3/Abraxas1	14
GO:0061448	connective tissue development	33/2054	0.00575372	Egr1/Mgp/Smpd3/Ctnnb1/Wnt5a/Bmp4/Ccn1/Bltp1/Mustn1/Fgf9/Ltbp3/Sh3pxd2b/Ror2/Ep300/Smad9/Timp1/Igf1/Thbs3/Bmp3/Cytl1/Amer1/Nog/Ebf2/Lep/Gpr4/Scx/Ghrl/Wnt9a/Pkd1/Snai1/Ccn2/Lox/Lum	33
GO:1903018	regulation of glycoprotein metabolic process	2054-10-01	0.00576882	Ctnnb1/Mustn1/Abca2/Pomt2/Pomt1/Ep300/Igf1/Ccl19-ps1/Pxylp1/Necab2	10
GO:0007507	heart development	65/2054	0.005777	Parva/Gaa/Kcnq1/Ifitm2/Ctnnb1/Abi3bp/Wnt5a/Bmp4/Ccn1/Popdc2/Fdps/Ppp2ca/Fgf9/Tab1/Tenm4/Sec24b/Acvrl1/Bves/Sh3pxd2b/Fgf15/Dusp9/Nrp1/Smyd2/Slit3/Ep300/Tbx2/Itgb1/Foxh1/Fzd1/Igf1/Pdgfra/Chd7/Heyl/Pln/Casp8/Nos3/Aplnr/Aldh1a2/Cep290/Ppp1r13l/Ift57/Nphp3/Pitx2/Sgcb/Ephb4/Gm53191/Grhl2/Nog/Galnt11/Spred1/Ripply3/Col14a1/Dand5/Sema3c/Htr2b/Scx/Hhex/Pkd1/Stra6/Dnaaf4/Ascl1/Frs2/Creb1/Snai1/Lox	65
GO:0150063	visual system development	47/2054	0.0058239	Ctnnb1/Bmp4/Lamb2/Atp2b4/Fgf9/Rhoj/Rab18/Lama1/Cyp1a1/Acvrl1/Sh3pxd2b/Six5/Nrp1/Serpinf1/B9d1/Cdkn1c/Lamc3/Inhba/Cacna1s/Tbx2/Snora73b/Mfap2/Wdpcp/Pdgfra/Chd7/Lctl/Aldh1a1/Ache/Aldh1a2/Cep290/Spry2/Ppp1r13l/Tulp3/Pitx2/Chrdl1/Meis3/Angptl7/Grhl2/Fzd4/Spred1/Mitf/Nes/Wdr19/Stra6/Lif/Frs2/Ppp2r3a	47
GO:0030162	regulation of proteolysis	70/2054	0.0058834	Lamtor5/Edem1/Mtch2/Ddx3x/Ccn1/Birc5/Aurka/Malt1/Ppp2ca/Zc3h12a/Prkn/Caml/Nr4a1/Gsn/F8a/Dda1/Serpinf1/Usp47/Plat/Cop1/Gm9836/Csnk2a1-ps3/Ubqln2/Ep300/Serpina3g/P2rx1/Timp1/Cldn3/Wfikkn1/Sirt4/Serpinb1a/Hspa1a/Igf1/Dapk1/Socs5/Serpinb6b/Tmem98/Anxa8/Casp8/Hspa1b/Rhbdd1/Marchf7/Nol3/Ift57/Aim2/Tank/Ager/Fas/Rnf217/Rnft1/Mtm1/F3/Lpcat3/Ogt/Epm2a/Sh3rf2/Rock2/Pycard/Traf3/Wnt9a/Simc1/Pkd1/Dnaaf4/Hsf1…	70
GO:0097164	ammonium ion metabolic process	27/2054	0.00588918	Cpt2/Smpd3/Slc27a1/Abca2/Gm8234/Mecp2/Prkn/Agmat/Sat2/Maob/Cpt1a/Pla2g5/Fabp3/Lcat/Npr1/Ache/Abca3/Srm/Dbh/Tmlhe/Lpcat3/Amd2/Hdc/Pla2g15/Pla2g2f/Moxd1/Rab38	27
GO:0051493	regulation of cytoskeleton organization	64/2054	0.00593669	Cyfip1/Tmod3/Ctnnb1/Abi3bp/Tac1/Mapt/Arhgap6/Spast/Mecp2/Slain2/Prkn/Synpo2/Sh3bp1/Cd2ap/Actr3/Sh3pxd2b/Rangrf/Rnf4/Eps8/Gsn/Ppp1r9a/Tmsb4x/Nrp1/Rgcc/Avil/Stmn2/C130046K22Rik/Cdh5/Pdxp/Ep300/Stmn4/Abitram/Pde4dip/Kank3/Hspa1a/Cep295/Hspa1b/Capza2/Prkcq/Ska2/Bmerb1/Plk4/Capza1/Plekhh2/F2rl1/Spag5/Add2/Nes/Dyrk1a/Rock2/Gm53330/Fmn2/Slit2/Pycard/Cep192/Jam3/Gm40363/Pkd1/Gas2l2/Plxna3/Rhpn2/Naa80/Ccn…	64
GO:0060562	epithelial tube morphogenesis	41/2054	0.0059518	Mgp/Ctnnb1/Wnt5a/Bmp4/Lama1/Fkbpl/Map3k7/Sec24b/Acvrl1/Nrarp/Nrp1/C130046K22Rik/Traf6/Wnt9b/Tbx2/Snora73b/Foxh1/Fzd1/Ar/Igf1/Pdgfra/Lgr4/Casp8/Fzd6/Aplnr/Aldh1a2/Cep290/Spry2/Ift57/Tulp3/Nphp3/Pitx2/Mthfr/Grhl2/Nog/Mthfd1l/Slit2/Hhex/Pkd1/Notch4/Wnt6	41
GO:0022407	regulation of cell-cell adhesion	49/2054	0.0059866	Wnt5a/Bmp4/Kifap3/Malt1/Podxl/Arg2/Zc3h12a/Nrarp/Rgcc/Igfbp2/Fstl3/Traf6/Zfp608/Peli1/Igf1/Cd27/Socs5/Il20rb/Marchf7/Il7/Xcl1/Prkcq/Ager/Fut7/Ephb4/Ccl19-ps1/Ephb3/Cd59b/Icos/Lep/Lrrc32/Cblb/Cd81/Ythdf2/Lgals1/Vnn1/Sash3/Btnl2/Pycard/Vps33b/Pla2g2f/Adk/Bcl6/Cd1d1/Gpnmb/Notch4/Tnr/Nfkbiz/Cav1	49
GO:0006066	alcohol metabolic process	40/2054	0.00601954	Pcbd2/Sord/Dkk3/Ppip5k1/Fdps/Abca2/Mecp2/Hmgcr/H6pd/Impa1/Srd5a3/Insig2/Cyp1a1/Dgkq/Ippk/Pdxp/Nus1/Slc5a3/Impa2/Lcat/Apoc1/Synj2/Aldh1a1/Aldh1a2/Lss/Dhcr7/Dbh/Lpcat3/Hsd3b7/Rdh14/Lep/Star/Cyp46a1/Sod1/Gk5/Moxd1/Adcyap1r1/Pcbd1/Gm7394/Soat2	40
GO:0001667	ameboidal-type cell migration	45/2054	0.00602799	Tac1/Wnt5a/Bmp4/Atp2b4/Mecp2/Zc3h12a/Smoc2/Rhoj/Adgra2/Sh3bp1/Dock1/Acvrl1/Eppk1/Fgf15/Nr4a1/Nrp1/Rgcc/Serpinf1/Fn1/Cdh5/Itgb1/Nus1/Snora73b/Timp1/Cdh13/Wdpcp/Igf1/Atoh8/Sema3g/Pkn3/Flt4/Pik3r3/Nos3/Slc8a1/Pitx2/Ager/Ephb4/Adgrb1/Spred1/Prcp/Sema3c/Htr2b/Rock2/Tbxa2r/Slit2	45
GO:1901215	negative regulation of neuron death	29/2054	0.00609254	Ctnnb1/Tac1/Slc30a10/Birc5/Mecp2/Prkn/Wfs1/Nrp1/Serpinf1/Ncoa7/Gm20716/Fzd1/Igf1/Nos1/Abcc1/Nefl/Star/Adnp/Sod1/Nes/Meak7/Ppt1/Tyro3/Sct/Gpnmb/Hsf1/Creb1/Grn/Crlf1	29
GO:0009308	amine metabolic process	20/2054	0.00616535	Ido1/Atp2b4/Gm8234/Mecp2/Prkn/Agmat/Aoc3/Cyp1a1/Sat2/Maob/Sirt4/Kynu/Abcc2/Kmo/Srm/Dbh/Inmt/Amd2/Hdc/Moxd1	20
GO:0030177	positive regulation of Wnt signaling pathway	20/2054	0.00616535	Ddx3x/Wnt5a/Frat1/Fgf9/Bmal1/Adgra2/Nrarp/Tmem198b/Usp47/Ror2/Csnk2a1-ps3/Rspo1/Lgr4/Caprin2/Rspo3/Amer1/Hhex/Jrk/Ppp2r3a/Cav1	20
GO:0009266	response to temperature stimulus	25/2054	0.00618091	Slc27a1/Tac1/Mapt/Adrb3/Pirt/Eif2b3/Hspa1a/Igf1/Nos1/Bag3/Rbbp7/Hspa1b/Abcc2/Dnaja4/COX2/Hsbp1l1/Sod1/Cidea/Lrp11/Htr2b/Vgf/Il1r1/Hsf1/Scara5/Hspb2	25
GO:0019935	cyclic-nucleotide-mediated signaling	31/2054	0.0062094	Htr4/Adrb3/Atp2b4/Mrap/Rims2/Dgkq/Pkn1/Adgrg1/Ptger2/Cap2/Gm20716/Nucb2/Nos1/Pln/Pde3a/Npr1/Ghrh/Gal/Aplnr/Gip/Adcy1/Adgrb1/Adnp/Htr2b/Tbxa2r/Gpr4/Gpr3/Adcyap1r1/Sct/S1pr4/Pf4	31
GO:0051347	positive regulation of transferase activity	58/2054	0.00621455	Ccnd1/Egr1/Dab1/Prlr/Slc27a1/Ctnnb1/Wnt5a/Bmp4/Ccn1/Malt1/Ppp2ca/Atp2b4/Fgfr3/Tab1/Avpi1/Map3k7/Inava/Ppp1r9a/Rgcc/Ros1/Map3k20/Ror2/Traf6/Acsl1/Gm20716/Igf1/Pdgfra/Musk/Flt4/Dstyk/Dcun1d3/Chrna3/Dcun1d4/Arrdc4/Prkcq/Ager/Ephb4/Ccl19-ps1/Ephb3/Grhl2/Fzd4/Lep/Fcgr1/Map3k10/Mmd2/Adnp/Cd81/Nedd9/Htr2b/Ghrl/Pfkfb1/Cartpt/Tyro3/Pkd1/P2rx7/Epm2aip1/Dok7/Traf4	58
GO:0045765	regulation of angiogenesis	36/2054	0.00621564	Ctnnb1/Wnt5a/Atp2b4/Mecp2/Zc3h12a/Smoc2/Rhoj/Adgra2/Hspb6/Fkbpl/Acvrl1/Ddah1/Nrp1/Rgcc/Serpinf1/Cdh5/C6/Itgb1/Thbs2/Nos3/Aplnr/Spry2/Adgrb1/F3/Lep/Erap1/Spred1/Rock2/Tbxa2r/Gpr4/Ghrl/Hhex/Lrg1/Lif/Notch4/Pf4	36
GO:0051653	spindle localization	2054-11-01	0.0062841	Dynlt1c/Spdl1/Cenpa/Itgb1/Spry2/Zw10/Bccip/Spag5/Fmn2/Sapcd2/Nde1	11
GO:0033173	calcineurin-NFAT signaling cascade	2054-09-01	0.00633175	Camta1/Atp2b4/Igf1/Dyrk2/Homer3/3425401B19Rik/Stimate/Rcan2/Lmcd1	9
GO:1902108	regulation of mitochondrial membrane permeability involved in apoptotic process	2054-09-01	0.00633175	Mtch2/Rhot1/Zfp13/Chchd10/Nol3/Bnip3/Bnip3l-ps/Gm20604/G630025P09Rik	9
GO:0007033	vacuole organization	23/2054	0.00640732	Atg2b/Gaa/Laptm4b/Rab19/Synpo2/Snapin/Clvs1/Atp10b/Gm11816/Ubqln2/Hook1/Hps4/Bag3/Irgm1/Trappc8/Tmem106b/Gm53191/Mtm1/Epm2a/Ppt1/Tmem165/P2rx7/Grn	23
GO:0050770	regulation of axonogenesis	23/2054	0.00640732	Cyfip1/Dab1/Wnt5a/Mapt/Lrp4/Nrp1/Fn1/Ep300/Gm20716/Nova2/Plxna2/Sema3g/Ache/Sipa1l1/Amigo1/Ephb3/Nefl/Adnp/Sema3c/Xk/Slit2/Plxna3/Tnr	23
GO:0000272	polysaccharide catabolic process	2054-06-01	0.00641763	Gaa/Agl/Ppp1cb/Ppp1r3d/Pygm/G6pc	6
GO:0072202	cell differentiation involved in metanephros development	2054-06-01	0.00641763	Ctnnb1/Bmp4/Lamb2/Wnt9b/Lgr4/Lif	6
GO:0043161	proteasome-mediated ubiquitin-dependent protein catabolic process	44/2054	0.00655913	Edem1/Fbxo31/Hspa5/Ctnnb1/Dnajc10/Cul4a/Aurka/Bmal1/Prkn/Cd2ap/Caml/Wfs1/Rnf4/Dda1/Kctd13/Cop1/Gm9836/Ubqln2/Ubr3/Psma5/Peli1/Hspa1a/Psmd6/Bfar/Socs5/Rnf103/Hspa1b/Skp2/Rnf217/Hace1/Mtm1/Ogt/Ubxn11/Fbxo38/Epm2a/Sh3rf2/Cul1/Dnajb9/Fbxo45/Rad23a/Fhit/Ubr1/Fbxo33/Cav1	44
GO:0042110	T cell activation	58/2054	0.006581	Egr1/Ctnnb1/Bmp4/Malt1/Arg2/Zc3h12a/Batf/Zbtb32/Nrarp/Gsn/Igfbp2/Hs1bp3/Traf6/Zfp608/Peli1/Igf1/Fancd2/Chd7/Cd27/Socs5/Tmem98/Il20rb/Marchf7/Il7/Xcl1/Prkcq/Ager/Fut7/Zfp36l2/Fas/Ephb4/Ccl19-ps1/Gm53191/Btnl6/Cd59b/Icos/Ddost/F2rl1/Gm13278/Lep/Lrrc32/Cblb/Cd81/Lgals1/Vnn1/Sash3/Btnl2/Pycard/Pla2g2f/Adk/P2rx7/Bcl6/Cd1d1/Gpnmb/Rabl3/Nfkbiz/Sla2/Cav1	58
GO:0030042	actin filament depolymerization	2054-12-01	0.00658502	Tmod3/Sh3bp1/Eps8/Gsn/Avil/Pdxp/Capza2/Cfl2/Capza1/Plekhh2/F2rl1/Add2	12
GO:0071496	cellular response to external stimulus	37/2054	0.00667057	Nudt1/Hspa5/Kptn/Kcnb1/Zc3h12a/Prkn/Map3k1/Nuak2/Mios/Slc38a2/Mn1/Bmt2/Pdia3/Fads1/Impact/Pdxp/Wnt9b/Rnf152/Gm20716/Nos1/Bag3/Casp8/Nos3/Postn/Amigo1/Skp2/Bnip3/Fas/Nuak1/Lep/Adnp/Sod1/Scx/Cartpt/P2rx7/Hsf1/Cav1	37
GO:0030301	cholesterol transport	13/2054	0.00671799	Abca2/Nus1/Lcat/Apoc1/Abca5/Stard5/Abca3/Relch/Lpcat3/Lep/Star/Soat2/Cav1	13
GO:0051865	protein autoubiquitination	13/2054	0.00671799	Rnf213/Prkn/Rnf4/Traf6/Bfar/Klhl24/Marchf7/Rnf13/Rnft1/Trim17/Sh3rf2/Trim30a/Rnf41	13
GO:1900006	positive regulation of dendrite development	13/2054	0.00671799	Cyfip1/Fbxo31/Mecp2/Ppp1r9a/Cul7/Llph-ps2/Ss18l1/Ache/Caprin2/Tmem106b/Numbl/Parp6/Ankrd27	13
GO:0000266	mitochondrial fission	2054-08-01	0.00675555	Mtch2/Mtfp1/Mapt/Aurka/Prkn/Dnm1l/Myo19/Bnip3	8
GO:0070884	regulation of calcineurin-NFAT signaling cascade	2054-08-01	0.00675555	Camta1/Atp2b4/Igf1/Dyrk2/Homer3/3425401B19Rik/Stimate/Lmcd1	8
GO:0051046	regulation of secretion	77/2054	0.00676346	Smpd3/Kcnq1/Tac1/Myh10/Rph3al/Birc5/Ptges/Bmal1/Kcnb1/Prkn/Exph5/Cd2ap/Rims2/Rhot1/Pdx1/Snapin/Ppp1r9a/Rgcc/Ildr1/Sv2a/Inhba/Slc30a1/Cd177/Gm31336/Rab9/Kcnc3/Ep300/Maob/Tifab/P2rx1/Edn2/Hmgn3/Cpt1a/Nucb2/Sirt4/Igf1/Retn/Nos1/Chd7/1700034H15Rik/Syp/Rims3/Ghrh/Rab5a/Rhbdd1/Gal/Ptgs1/Chrna3/Abcc2/Syt5/Kmo/Bace1/Prkcq/Ager/Gip/Pask/Adcy1/Ica1/Unc13b/Pard6a/Per2/F2rl1/Slc9b2/Lep/Frmd4a/Pde4c/Exoc1/Sep…	77
GO:1901343	negative regulation of vasculature development	18/2054	0.00683485	Ctnnb1/Bmp4/Atp2b4/Fgf9/Mecp2/Rgcc/Serpinf1/Thbs2/Spry2/Angptl7/Adgrb1/Spred1/Rock2/Tbxa2r/Gpr4/Hhex/Lif/Pf4	18
GO:0003203	endocardial cushion morphogenesis	2054-07-01	0.00687641	Acvrl1/Tbx2/Heyl/Nos3/Aplnr/Nog/Snai1	7
GO:0009309	amine biosynthetic process	2054-07-01	0.00687641	Gm8234/Agmat/Srm/Dbh/Amd2/Hdc/Moxd1	7
GO:0035929	steroid hormone secretion	2054-07-01	0.00687641	Kcnq1/Tac1/Inhba/Retn/Gal/Fzd4/Ghrl	7
GO:0042401	cellular biogenic amine biosynthetic process	2054-07-01	0.00687641	Gm8234/Agmat/Srm/Dbh/Amd2/Hdc/Moxd1	7
GO:0099084	postsynaptic specialization organization	2054-07-01	0.00687641	Abi3bp/Gphn/Lrfn4/Lrrc4b/Sipa1l1/Lrrtm1/Cadm1	7
GO:0008277	regulation of G protein-coupled receptor signaling pathway	20/2054	0.00693462	Dynlt1c/Rph3al/Atp2b4/Mrap/Ywhab/Dgkq/Ubqln2/Rgs1/Itgb1/Frmpd1/Nos1/Syp/Phf24/Aplnr/Tulp3/Bicd1/Htr2b/Necab2/Gas2l2/Grk1	20
GO:0048880	sensory system development	47/2054	0.00708559	Ctnnb1/Bmp4/Lamb2/Atp2b4/Fgf9/Rhoj/Rab18/Lama1/Cyp1a1/Acvrl1/Sh3pxd2b/Six5/Nrp1/Serpinf1/B9d1/Cdkn1c/Lamc3/Inhba/Cacna1s/Tbx2/Snora73b/Mfap2/Wdpcp/Pdgfra/Chd7/Lctl/Aldh1a1/Ache/Aldh1a2/Cep290/Spry2/Ppp1r13l/Tulp3/Pitx2/Chrdl1/Meis3/Angptl7/Grhl2/Fzd4/Spred1/Mitf/Nes/Wdr19/Stra6/Lif/Frs2/Ppp2r3a	47
GO:2000379	positive regulation of reactive oxygen species metabolic process	17/2054	0.00714712	Smpd3/Mapt/Duoxa2/Zc3h12a/Ddah1/Cd177/Nqo2/Slc5a3/Zfp13/Ager/Adgrb1/COX2/Ogt/F2rl1/Lep/Sod1/Rnf41	17
GO:0070302	regulation of stress-activated protein kinase signaling cascade	28/2054	0.00721586	Wnt5a/Zc3h12a/Prkn/Map3k7/Inava/Fgf15/Map3k20/Ror2/Phlpp1/Nbr1/Traf6/Unc5cl/Cd27/Flt4/Rnf13/Ager/Fas/Ccl19-ps1/F2rl1/Fzd4/Lep/Map3k10/Sh3rf2/Pycard/Traf3/Ccn2/Traf4/Rell2	28
GO:0051495	positive regulation of cytoskeleton organization	30/2054	0.00733781	Cyfip1/Tac1/Mapt/Spast/Mecp2/Slain2/Synpo2/Actr3/Sh3pxd2b/Gsn/Nrp1/Rgcc/C130046K22Rik/Pdxp/Ep300/Pde4dip/Hspa1a/Cep295/Hspa1b/Prkcq/Plk4/F2rl1/Spag5/Nes/Rock2/Fmn2/Pycard/Plxna3/Ccn2/Cav1	30
GO:0001936	regulation of endothelial cell proliferation	19/2054	0.00734088	Wnt5a/Bmp4/Acvrl1/Nr4a1/Nrarp/Rgcc/Cdh13/Igf1/Atoh8/Flt4/Aplnr/Aldh1a2/Ager/F3/Lep/Htr2b/Ghrl/Lrg1/Cav1	19
GO:0046330	positive regulation of JNK cascade	19/2054	0.00734088	Wnt5a/Map3k7/Fgf15/Map3k20/Ror2/Traf6/Unc5cl/Cd27/Flt4/Ager/Ccl19-ps1/F2rl1/Fzd4/Map3k10/Sh3rf2/Pycard/Traf3/Ccn2/Traf4	19
GO:0007389	pattern specification process	51/2054	0.00736378	Ctnnb1/Wnt5a/Bmp4/Frat1/Aurka/Egr2/Lrp4/Scmh1/Acvrl1/Disp1/Nrarp/Nrp1/Ror2/Adgrg1/Gm32342/Ep300/Intu/Tbx2/Tifab/Foxh1/Dync2li1/Ar/Gas8/Hoxb2/Plxna2/Heyl/Aplnr/Aldh1a2/Cep290/Ift57/Tulp3/Nphp3/Pitx2/Ifitm1/Meis3/Nog/Galnt11/Chrd/Ripply3/Dand5/Sema3c/Hhex/Wdr19/Mtf2/Dnaaf4/Ascl1/Frs2/Snai1/Ppp2r3a/Wnt6/Hoxc9	51
GO:0009743	response to carbohydrate	32/2054	0.00737436	Egr1/Col6a2/Birc5/Ppp2ca/Kcnb1/Prkn/Pdx1/Eif2b3/Serpinf1/Fads1/Ep300/Gm20716/Hmgn3/Igf1/Slc8a1/Ager/Gip/Ildr2/Unc13b/Ogt/Myc/G6pc/Slc9b2/Lep/Star/Adnp/Pde4c/Lgals1/Ghrl/Ccn2/Pnpla3/Jagn1	32
GO:0090066	regulation of anatomical structure size	62/2054	0.00737881	Smpd3/Cyfip1/Tmod3/Wnt5a/Mapt/Adrb3/Sh3bp1/Actr3/Eps8/Gsn/Ppp1r9a/Tmsb4x/Nrp1/Avil/Fn1/C130046K22Rik/Arhgap42/Pdxp/Wnt9b/Ep300/Abitram/Gucy1a1/P2rx1/Gm20716/Edn2/Sod3/Kank3/Kcnmb1/Nos1/Sema3g/Nos3/Rab5a/Ptgs1/Capza2/Dbh/Capza1/Plekhh2/Ogt/Per2/F2rl1/Nefl/Lep/Rilp/Adnp/Add2/Sod1/Sema3c/Htr2b/Tbxa2r/Xk/Fmn2/Slit2/Pycard/P2rx7/Sct/Dusp5/Pex11b/Plxna3/Naa80/Creb1/Tnr/Cav1	62
GO:0033993	response to lipid	100/2054	0.00746835	Ywhah/Mgst1/Nasp/Ctnnb1/Defa35/Tac1/Wnt5a/Bmp4/Ptges/Gnpat/Malt1/Ppp2ca/Abca2/Bmal1/Zc3h12a/Hpgd/Ovca2/Scamp3/Agl/Cyp1a1/Pdx1/Rnf4/Nr4a1/Mn1/Serpinf1/Pdia3/Igfbp2/Pkn1/Slit3/Fads1/Csnk2a1-ps3/Car9/Inhba/Traf6/Ptger2/Ep300/Acsl1/Peli1/Defa27/Foxh1/Gm32340/Cpt1a/Kcnmb1/Slc10a3/Lta/Ar/Igf1/Fabp3/Fibin/Nos1/Lcat/Heyl/Suz12/Nos3/Gpbar1/Postn/Abcc2/Aldh1a2/Kmo/Meiosin/Rxrg/Skp2/Lbp/Pitx2/Elk1/Abca3/Pal…	100
GO:1904888	cranial skeletal system development	2054-11-01	0.00759062	Ctnnb1/Bmp4/Sh3pxd2b/Wnt9b/Tifab/Pdgfra/Tulp3/Grhl2/Slc39a3/Mthfd1l/Wdr19	11
GO:0008637	apoptotic mitochondrial changes	15/2054	0.00766325	Mtch2/Prkn/Rhot1/Igf1/Zfp13/Chchd10/Nol3/Bnip3/Fas/Bnip3l-ps/Gm20604/G630025P09Rik/Pycard/Mllt11/Gm12362	15
GO:0001763	morphogenesis of a branching structure	26/2054	0.00768736	Mgp/Ctnnb1/Wnt5a/Bmp4/Mecp2/Lama1/Fkbpl/Nrarp/Nrp1/Wnt9b/Btbd7/Ar/Igf1/Pdgfra/Lgr4/Spry2/Pitx2/Grhl2/Nog/Sema3c/Slit2/Hhex/Pkd1/Notch4/Frs2/Wnt6	26
GO:0006654	phosphatidic acid biosynthetic process	2054-05-01	0.00769886	Slc27a1/Dgkb/Pld1/Dgkq/Pnpla3	5
GO:0010310	regulation of hydrogen peroxide metabolic process	2054-05-01	0.00769886	Hp/Duoxa2/Noxa1/Zfp13/COX2	5
GO:0017085	response to insecticide	2054-05-01	0.00769886	Zc3h12a/Cyp1a1/Nefl/Star/Hsf1	5
GO:0045651	positive regulation of macrophage differentiation	2054-05-01	0.00769886	Ror2/Casp8/Hsf1/Lif/Pf4	5
GO:0048791	calcium ion-regulated exocytosis of neurotransmitter	2054-05-01	0.00769886	Rims2/Gm31336/Rims3/Unc13b/Cadps	5
GO:0071404	cellular response to low-density lipoprotein particle stimulus	2054-05-01	0.00769886	Itgb1/Cdh13/Socs5/Mylip/Cd81	5
GO:0072283	metanephric renal vesicle morphogenesis	2054-05-01	0.00769886	Ctnnb1/Bmp4/C130046K22Rik/Wnt9b/Lif	5
GO:0097107	postsynaptic density assembly	2054-05-01	0.00769886	Abi3bp/Lrfn4/Lrrc4b/Sipa1l1/Lrrtm1	5
GO:0031346	positive regulation of cell projection organization	45/2054	0.0078644	Cyfip1/Fbxo31/Dynlt1c/Hspa5/Wnt5a/Bmp4/Mapt/Mecp2/Prkn/Rims2/Ppp1r9a/Nrp1/Serpinf1/Avil/Ror2/Fn1/Cul7/Cpne9/Ep300/Llph-ps2/Itgb1/Gm20716/Fzd1/Ss18l1/Plxna2/Nptn/Ache/Amigo1/Caprin2/Gm6623/Prkcq/Tmem106b/Ccl19-ps1/Cdc42ep1/F2rl1/Fzd4/Nefl/Adnp/Dock11/Numbl/Parp6/P2rx7/Plxna3/Lif/Ankrd27	45
GO:0015918	sterol transport	13/2054	0.00789797	Abca2/Nus1/Lcat/Apoc1/Abca5/Stard5/Abca3/Relch/Lpcat3/Lep/Star/Soat2/Cav1	13
GO:0007528	neuromuscular junction development	2054-09-01	0.00793322	Lamb2/Lrp4/Gphn/Cacna1s/Musk/Mesd/Unc13b/Cacna2d2/Dok7	9
GO:0008299	isoprenoid biosynthetic process	2054-09-01	0.00793322	Fdps/Hmgcr/Srd5a3/Cyp1a1/Pdss2/Nus1/Aldh1a1/Aldh1a2/Lss	9
GO:0042743	hydrogen peroxide metabolic process	2054-09-01	0.00793322	Hp/Duox2/Duoxa2/Cyp1a1/Pxdn/Noxa1/Zfp13/COX2/Sod1	9
GO:1905710	positive regulation of membrane permeability	2054-09-01	0.00793322	Rhot1/Zfp13/Chchd10/Bnip3/Hebp2/Bnip3l-ps/Gm20604/G630025P09Rik/Jam3	9
GO:0002822	regulation of adaptive immune response based on somatic recombination of immune receptors built from immunoglobulin superfamily domains	24/2054	0.00811857	Malt1/Zc3h12a/Dennd1b/Map3k7/Traf6/Lta/Socs5/Il20rb/Xcl1/Prkcq/Ager/Fut7/Susd4/Ccl19-ps1/Fcgr1/Cd81/Atad5/Sash3/Il1rl1/Il1r1/P2rx7/Bcl6/Cd1d1/Nfkbiz	24
GO:0003337	mesenchymal to epithelial transition involved in metanephros morphogenesis	2054-04-01	0.00814695	Ctnnb1/Bmp4/Wnt9b/Lif	4
GO:0006000	fructose metabolic process	2054-04-01	0.00814695	Sord/Pfkfb3/Pfkfb1/Gm7394	4
GO:0008343	adult feeding behavior	2054-04-01	0.00814695	Npy/Lep/Ghrl/Cartpt	4
GO:0060462	lung lobe development	2054-04-01	0.00814695	Sec24b/Igf1/Grhl2/Lif	4
GO:0060463	lung lobe morphogenesis	2054-04-01	0.00814695	Sec24b/Igf1/Grhl2/Lif	4
GO:0060601	lateral sprouting from an epithelium	2054-04-01	0.00814695	Wnt5a/Bmp4/Ar/Nog	4
GO:0071816	tail-anchored membrane protein insertion into ER membrane	2054-04-01	0.00814695	Emc1/Caml/Get1/Emc9	4
GO:0097501	stress response to metal ion	2054-04-01	0.00814695	Hspa5/Slc30a10/Slc30a1/1700034H15Rik	4
GO:1903911	positive regulation of receptor clustering	2054-04-01	0.00814695	Lrp4/Musk/Mesd/Cd81	4
GO:2001171	positive regulation of ATP biosynthetic process	2054-04-01	0.00814695	Prkn/Ndufc2/COX2/Myc	4
GO:0007613	memory	21/2054	0.0081569	Egr1/Tac1/Mapt/Mecp2/Itga8/Serpinf1/Nqo2/Gm20716/Igf1/Ntan1/Musk/Ptgs1/Bace1/Rcan2/Gip/Dbh/Adcy1/Nog/Adnp/Jph3/Creb1	21
GO:0072511	divalent inorganic cation transport	49/2054	0.00819464	Ctnnb1/Bmp4/Slc30a10/Gnao1/Ppp2ca/Atp2b4/Wfs1/Grin2d/Saraf/Rrad/Slc30a1/Cacna1s/P2rx1/Slc30a7/Igf1/Gm2061/Nos1/Chd7/1700034H15Rik/Pln/Mmgt2/Homer3/Gpr35/Nos3/Slc8a1/Abcc2/Aplnr/Stimate/Nol3/Xcl1/Ccl19-ps1/Tusc3/Slc39a3/Slc30a6/Epm2a/Cacna2d2/Stc2/Maip1/Htr2b/Trpc6/Srl/Adcyap1r1/Tmem165/Jph3/Pkd1/P2rx7/Micu3/Ccn2/Cav1	49
GO:0072503	cellular divalent inorganic cation homeostasis	56/2054	0.00821754	Smpd3/Kcnk3/Gpr20/Tac1/Wnt5a/Bmp4/Slc30a10/Atp2b4/Gpr55/Wfs1/Grin2d/Pkn1/Sv2a/Immt/Slc30a1/Cdh5/Ptger2/Ccr10/P2rx1/Edn2/Nucb2/Pdgfra/Nos1/Chd7/1700034H15Rik/Pln/Gpr35/Pygm/Ghrh/Nptn/Slc8a1/Cmklr1/Aplnr/Ackr3/Nol3/Bnip3/Xcl1/Ccl19-ps1/F2rl1/Atp7b/Stc2/Maip1/Htr2b/Tbxa2r/Gpr4/Xk/Ghrl/Trpc6/Gpr3/Adcyap1r1/Tmem165/Jph3/Pkd1/P2rx7/Micu3/Cav1	56
GO:0070585	protein localization to mitochondrion	16/2054	0.0084974	Hk1/Mtch2/Mapt/Prkn/Timm9/Timm17b/Immp1l/Sirt4/Bag3/Dusp18/Nol3/Bnip3l-ps/Maip1/Gm20604/Gm30251/Grpel2	16
GO:0006979	response to oxidative stress	50/2054	0.00850683	Smpd3/Car3/Mgst1/Ctnnb1/Cyp2e1/Bmp4/Hp/Mapt/Gnao1/Msrb3/Bmal1/Zc3h12a/Prkn/Melk/Ercc6/Ercc6l2/Brf2/Pxdn/Gsr/Impact/Ncoa7/Sod3/Fzd1/Dapk1/Pdgfra/Fancd2/Gpx2/Nos3/Abcc1/Aldh1a1/Slc8a1/Ptgs1/Abcc2/Nol3/Bnip3/Gpx7/Msrb2/Rcan2/Ccl19-ps1/Gm53191/Aptx/Adprs/Star/Stc2/Sod1/Vnn1/Trpc6/Meak7/Hsf1/Gm12362	50
GO:0006936	muscle contraction	34/2054	0.00858247	Smpd3/Gaa/Kcnq1/Atp2b4/Arg2/Zc3h12a/Hspb6/Rangrf/Nr4a1/Synm/Gsn/Arhgap42/Cacna1s/Gucy1a1/Tbx2/Tifab/P2rx1/Edn2/Nos1/Pln/Slc8a1/Ptgs1/Chrna3/Ppp1r13l/Tnnt3/Ndufs6b/Myom3/Sod1/Htr2b/Rock2/Tbxa2r/Ghrl/Ccn2/Cav1	34
GO:0009792	embryo development ending in birth or egg hatching	81/2054	0.0086424	Cpt2/Ctnnb1/Wnt5a/Bmp4/Ccn1/Cul4a/Fgf9/Tab1/Cmtm3/Map3k7/Sec24b/Acvrl1/Krt19/Nrarp/B9d1/Cdkn1c/Ror2/Slc30a1/Ubr3/Syna/Adgrf5/Traf6/Wnt9b/Ep300/Intu/C6/Itgb1/Snora73b/Fzd1/Uspl1/Ar/Igf1/Pdgfra/Hoxb2/Chd7/Plxna2/1700034H15Rik/Casp8/Nos3/Gjb5/Rad51b/Nup133/Fzd6/Tanc2/Aldh1a2/Hba-a1/Ift57/Tulp3/Pitx2/Mbtd1/Tent5c/Ifitm1/Plk4/Mthfr/Grhl2/Nog/Myc/Inka1/Ankrd11/Nsrp1/Slc39a3/Mthfd1l/Ripply3/Pcdh12/Rbbp6…	81
GO:0002369	T cell cytokine production	2054-08-01	0.00865591	Malt1/Dennd1b/Map3k7/Traf6/Xcl1/Cd81/Sash3/Il1r1	8
GO:0002724	regulation of T cell cytokine production	2054-08-01	0.00865591	Malt1/Dennd1b/Map3k7/Traf6/Xcl1/Cd81/Sash3/Il1r1	8
GO:0048701	embryonic cranial skeleton morphogenesis	2054-08-01	0.00865591	Bmp4/Wnt9b/Pdgfra/Tulp3/Grhl2/Slc39a3/Mthfd1l/Wdr19	8
GO:0071604	transforming growth factor beta production	2054-08-01	0.00865591	Laptm4b/Ltbp3/Cd2ap/Fn1/Xcl1/Lrrc32/Creb1/Lum	8
GO:0106056	regulation of calcineurin-mediated signaling	2054-08-01	0.00865591	Camta1/Atp2b4/Igf1/Dyrk2/Homer3/3425401B19Rik/Stimate/Lmcd1	8
GO:0048705	skeletal system morphogenesis	29/2054	0.00867274	Smpd3/Ctnnb1/Bmp4/Ltbp3/Sh3pxd2b/Wwox/Ror2/C130046K22Rik/Wnt9b/Tifab/Tmem119/Pdgfra/Thbs3/Hoxb2/Sp5/Tulp3/Grhl2/Nog/Ankrd11/Slc39a3/Mthfd1l/Ifitm5/Scx/Wnt9a/Wdr19/Pkd1/P2rx7/Ccn2/Hoxc9	29
GO:0034340	response to type I interferon	2054-10-01	0.00868388	Ifitm2/Wnt5a/Shfl/Ifit1bl2/Gm53191/Ifitm1/Dcst1/Ythdf2/Usp18/Ifit1bl1	10
GO:0060688	regulation of morphogenesis of a branching structure	2054-10-01	0.00868388	Ctnnb1/Wnt5a/Bmp4/Mecp2/Fkbpl/Btbd7/Ar/Pdgfra/Lgr4/Nog	10
GO:0002040	sprouting angiogenesis	18/2054	0.00874728	Parva/Rnf213/Bmp4/Rhoj/Adgra2/Nr4a1/Nrarp/Nrp1/Itgb1/Cdh13/Flt4/Pik3r3/Aplnr/Ephb4/Spred1/Tbxa2r/Slit2/Ghrl	18
GO:1901879	regulation of protein depolymerization	15/2054	0.00881878	Tmod3/Spast/Sh3bp1/Eps8/Gsn/Avil/Pdxp/Capza2/Bmerb1/Capza1/Plekhh2/F2rl1/Add2/Nes/Gas2l2	15
GO:0009404	toxin metabolic process	2054-06-01	0.00897241	Cth/Cyp1a1/Pon3/Star/Atn1/Gsta3	6
GO:0010971	positive regulation of G2/M transition of mitotic cell cycle	2054-06-01	0.00897241	Ccnd1/Cdc25a/Mecp2/Dtl/Rad51b/Cdc25c	6
GO:0060547	negative regulation of necrotic cell death	2054-06-01	0.00897241	Map3k7/Peli1/Casp8/Nol3/Ndufc2/Cav1	6
GO:0071359	cellular response to dsRNA	2054-06-01	0.00897241	Ifit1bl2/Zcchc3/Colec12/P2rx7/Ifit1bl1/Cav1	6
GO:1902230	negative regulation of intrinsic apoptotic signaling pathway in response to DNA damage	2054-06-01	0.00897241	Usp47/Ell3/Ackr3/Marchf7/Atad5/Snai1	6
GO:1902668	negative regulation of axon guidance	2054-06-01	0.00897241	Wnt5a/Nrp1/Sema3g/Sema3c/Slit2/Plxna3	6
GO:1901888	regulation of cell junction assembly	14/2054	0.00907477	Poldip2/Arhgap6/Acvrl1/Col16a1/Nrp1/C130046K22Rik/Cldn3/Wdpcp/Gpbar1/Aplnr/Prkch/Rock2/Snai1/Cav1	14
GO:0050773	regulation of dendrite development	21/2054	0.00908461	Ywhah/Cyfip1/Fbxo31/Abi3bp/Mecp2/Ppp1r9a/Sdc2/Cul7/Llph-ps2/Ss18l1/Ache/Sipa1l1/Chrna3/Tanc2/Caprin2/Tmem106b/Numbl/Parp6/Trpc6/Sez6/Ankrd27	21
GO:0022602	ovulation cycle process	2054-11-01	0.00909904	Hspa5/Slit3/Inhba/Edn2/Retn/Pdgfra/Nos3/Fzd4/Lep/Slit2/Gpr149	11
GO:0001702	gastrulation with mouth forming second	2054-07-01	0.0091071	Ctnnb1/Wnt5a/Tenm4/Chrd/Hhex/Frs2/Nat8	7
GO:0010664	negative regulation of striated muscle cell apoptotic process	2054-07-01	0.0091071	Hspb6/Sirt4/Bag3/Ghrh/Nol3/Acot1/Hsf1	7
GO:0040036	regulation of fibroblast growth factor receptor signaling pathway	2054-07-01	0.0091071	Ctnnb1/Wnt5a/Smoc2/Dstyk/Nptn/Spry2/Nog	7
GO:1902229	regulation of intrinsic apoptotic signaling pathway in response to DNA damage	2054-07-01	0.0091071	Mtch2/Usp47/Ell3/Ackr3/Marchf7/Atad5/Snai1	7
GO:0001558	regulation of cell growth	47/2054	0.00911926	Igfbp7/Cyfip1/Ddx3x/Nme6/Wnt5a/Mapt/Bltp1/Cth/Fdps/Mecp2/Prkn/Rims2/Acvrl1/Nrp1/Usp47/Ros1/Slit3/Fn1/Csnk2a1-ps3/Inhba/Slc25a33/Cpne9/Ep300/Gm20716/Hspa1a/Igf1/Sema3g/Flt4/Rbbp7/Dcun1d3/Caprin2/Wfdc1/Exosc4/Hsd3b7/Kazald1/Adnp/Epm2a/Col14a1/Cd81/Sema3c/Slit2/Ppt1/Bcl6/Plxna3/Tnr/Mndal/Ptch2	47
GO:0002791	regulation of peptide secretion	40/2054	0.00920782	Kcnq1/Myh10/Rph3al/Birc5/Bmal1/Kcnb1/Prkn/Exph5/Cd2ap/Pdx1/Ildr1/Ep300/Hmgn3/Cpt1a/Nucb2/Sirt4/Igf1/Nos1/Chd7/Ghrh/Prkcq/Ager/Gip/Pask/Ica1/Unc13b/Pard6a/Per2/F2rl1/Slc9b2/Lep/Frmd4a/Pde4c/Exoc1/Ghrl/P2rx7/Sct/Lif/Myrip/Jagn1	40
GO:0060191	regulation of lipase activity	13/2054	0.0092353	Ccn1/Gpihbp1/Fgfr3/Arhgap6/Gpr55/Sort1/Arf4/Pdgfra/Apoc1/Anxa8/Htr2b/Ppt1/Adcyap1r1	13
GO:0010959	regulation of metal ion transport	43/2054	0.0093174	Ywhah/Kcnq1/Ctnnb1/Bmp4/Slc30a10/Gnao1/Ppp2ca/Wfs1/Rangrf/Saraf/Slc9a3/Kcng1/Rrad/Slc30a1/Itgb1/P2rx1/Kcnmb1/Igf1/Lrrc26/Nos1/Chd7/Klhl24/1700034H15Rik/Pln/Homer3/Gpr35/Nos3/Slc8a1/Gal/Aplnr/Amigo1/Stimate/Nol3/Xcl1/Nkain1/Ager/Slc31a2/Stc2/Trpc6/Adcyap1r1/Jph3/P2rx7/Cav1	43
GO:0060348	bone development	27/2054	0.00934881	Smpd3/Miga2/Ctc1/Bmp4/Ltbp3/Map3k7/Sh3pxd2b/Ep300/Tifab/Smad9/Tmem119/Igf1/Thbs3/Sp5/Tulp3/Pitx2/Trim45/Amer1/Ankrd11/Slc9b2/Lep/Cadm1/Ifitm5/Scx/Ghrl/Vps33b/Lox	27
GO:0050803	regulation of synapse structure or activity	29/2054	0.00944183	Cyfip1/Abi3bp/Wnt5a/Mecp2/Lrp4/Dgkb/Ppp1r9a/Gm20716/Arf4/Fzd1/Igsf9/Lrfn4/Vstm5/Thbs2/Lrrc4b/Syndig1/Musk/Mesd/Rims3/Sipa1l1/Tanc2/Amigo1/Caprin2/Ephb3/Adgrb1/Lrrtm1/Adnp/Arhgap22/Ghrl	29
GO:0071345	cellular response to cytokine stimulus	83/2054	0.00966914	Egr1/Smpd3/Prlr/Slc27a1/Ifitm2/Hspa5/Mpc1/Wnt5a/Cth/Ppp2ca/Zc3h12a/Prkn/Gbp3/Ccl8/Ifi211/Igtp/Gsn/Spock2/Pdia3/Ccdc3/Ildr1/Ifit1bl2/Slit3/Ccl22/Traf6/Acsl1/Il3ra/Ccl9/Edn2/Foxh1/Dapk1/Socs5/Gpr35/Il20rb/Irgm1/Rnf138/Postn/Abcc2/Ackr3/Kmo/Spry2/Nol3/Il7/Aim2/Xcl1/Tank/Srm/Palm3/Zfp36l2/Ccl19-ps1/Gm53191/Ifitm1/Il22ra2/Dcst1/Fabp4/Myc/Ccl20/F2rl1/Gm13278/Fzd4/Lep/Star/Numbl/Ythdf2/Ccl17/Slit2/Pycar…	83
GO:0031110	regulation of microtubule polymerization or depolymerization	16/2054	0.0096851	Mapt/Spast/Mecp2/Slain2/Rangrf/Stmn2/Cdh5/Stmn4/Pde4dip/Hspa1a/Hspa1b/Ska2/Bmerb1/Dyrk1a/Gas2l2/Cav1	16
GO:0032101	regulation of response to external stimulus	104/2054	0.00970058	Ddx3x/Abi3bp/Tac1/Wnt5a/Ptges/Arg2/Duoxa2/Zc3h12a/Smoc2/Adgra2/Mtus1/Inava/Aoc3/Eppk1/Ercc6/Ifi211/Mn1/Nrp1/Serpinf1/Ifit1bl2/Cdh5/Traf6/Sarm1/Peli1/Zcchc3/Edn2/Nucb2/Cdh13/Lta/Cldn3/Serpinb1a/Igf1/Nova2/Pdgfra/Fancd2/Lgr4/Gpx2/Socs5/Sema3g/Il20rb/Casp8/Abcc1/Cd200r2/Irgm1/Npy/Cmklr1/Aim2/Lbp/Bace1/Xcl1/Gm6623/Prkcq/Ager/Fut7/Susd4/Ndufc2/Epg5/Ccl19-ps1/Gm53191/Thbd/Il22ra2/Wfdc1/Dcst1/Unc13b/Fab…	104
GO:0003231	cardiac ventricle development	20/2054	0.00972237	Wnt5a/Bmp4/Ccn1/Ppp2ca/Fgf9/Slit3/Foxh1/Fzd1/Chd7/Heyl/Nos3/Aplnr/Ppp1r13l/Pitx2/Grhl2/Nog/Dand5/Sema3c/Stra6/Frs2	20
GO:0031109	microtubule polymerization or depolymerization	20/2054	0.00972237	Mapt/Spast/Mecp2/Slain2/Rangrf/Stmn2/Cdh5/Stmn4/Pde4dip/Mzt1/Hspa1a/Tubgcp2/Hspa1b/Ska2/Bmerb1/Dyrk1a/Cep192/Gas2l2/Nde1/Cav1	20
GO:0048565	digestive tract development	20/2054	0.00972237	Dab1/Kcnq1/Ctnnb1/Wnt5a/Bmp4/Fgf9/Cyp1a1/Yipf6/Pdx1/Tbx2/Pdgfra/Lgr4/Aldh1a2/Nphp3/Pitx2/Ephb3/Pkd1/Stra6/Sct/Ascl1	20
GO:0051646	mitochondrion localization	2054-09-01	0.00982507	Mapt/Spast/Prkn/Rhot1/Myo19/Synj2/Mtm1/Ogt/Nefl	9
GO:0060412	ventricular septum morphogenesis	2054-09-01	0.00982507	Wnt5a/Bmp4/Slit3/Fzd1/Heyl/Nos3/Aplnr/Pitx2/Nog	9
GO:0030111	regulation of Wnt signaling pathway	35/2054	0.00988611	Egr1/Rnf213/Ddx3x/Wnt5a/Dkk3/Frat1/Fgf9/Bmal1/Lrp4/Prkn/Adgra2/Nrarp/Tmem198b/Invs/Usp47/Wwox/Ror2/Csnk2a1-ps3/Rspo1/Apcdd1/Fzd1/Lgr4/Fzd6/Caprin2/Rspo3/Nphp3/Amer1/Tle2/Nog/Fzd4/Tpbgl/Hhex/Jrk/Ppp2r3a/Cav1	35
GO:1901990	regulation of mitotic cell cycle phase transition	34/2054	0.00999163	Ccnd1/Fbxo31/Cdc25a/Ddx3x/Ctc1/Mad1l1/Cenpf/Birc5/Cul4a/Mecp2/Riok2/Cyp1a1/Dtl/Spdl1/Rgcc/Usp47/Cdkn1c/Lsm10/Dcun1d3/Rad51b/Prkcq/Zfp36l2/Gm53191/Zw10/Ticrr/Topbp1/Zwint/Atad5/Cep192/Pkd1/Gpnmb/Cdc25c/Brcc3/Abraxas1	34
GO:0009065	glutamine family amino acid catabolic process	21/2054	0.0100957	Prodh/Atp2b4/Arg2/Ddah1/Gm16702/Phf2os1/Gm41608/Gm32234/Gm51811/Nos1/Gm29773/Nos3/Gm36787/Gm54336/Gm46829/Gm41450/Gm36375/Gm32385/Gm40946/Fah/Gm39251	21
GO:0045995	regulation of embryonic development	19/2054	0.0103849	Hspa5/Ctnnb1/Wnt5a/Bmp4/Tenm4/Lama1/Sec24b/Nrarp/Tbx2/Fzd1/Rbm19/Wdpcp/Ar/Igf1/Lama4/Tulp3/Scx/Snai1/Ppp2r3a	19
GO:0048706	embryonic skeletal system development	17/2054	0.010432	Ctnnb1/Wnt5a/Bmp4/Fgf9/Wnt9b/Pdgfra/Hoxb2/Tulp3/Mbtd1/Grhl2/Nog/Slc39a3/Mthfd1l/Scx/Wnt9a/Wdr19/Hoxc9	17
GO:0008645	hexose transmembrane transport	14/2054	0.0104715	Slc27a1/Slc5a4b/Slc2a2/Aoc3/Slc27a4/Fgf15/Trarg1/Sort1/Igf1/C1qtnf2/Gip/Myc/Lep/Ocln	14
GO:0033273	response to vitamin	14/2054	0.0104715	Cyp1a1/Pdx1/Gsn/Mn1/Pdia3/Fads1/Postn/Aldh1a2/Pitx2/Hlcs/Mthfr/Lep/Stc2/Ascl1	14
GO:0046785	microtubule polymerization	14/2054	0.0104715	Mapt/Mecp2/Slain2/Rangrf/Cdh5/Pde4dip/Mzt1/Hspa1a/Tubgcp2/Hspa1b/Dyrk1a/Cep192/Nde1/Cav1	14
GO:1904659	glucose transmembrane transport	14/2054	0.0104715	Slc27a1/Slc5a4b/Slc2a2/Aoc3/Slc27a4/Fgf15/Trarg1/Sort1/Igf1/C1qtnf2/Gip/Myc/Lep/Ocln	14
GO:0048016	inositol phosphate-mediated signaling	2054-10-01	0.0105092	Camta1/Atp2b4/Edn2/Igf1/Dyrk2/Homer3/3425401B19Rik/Stimate/Rcan2/Lmcd1	10
GO:0043549	regulation of kinase activity	73/2054	0.0106384	Ccnd1/Egr1/Dab1/Prlr/Slc27a1/Wnt5a/Bmp4/Ccn1/Mapt/Ccni/Malt1/Ppp2ca/Atp2b4/Fgfr3/Tab1/Avpi1/Prkn/Synpo2/Map3k7/Inava/Dusp9/Ppp1r9a/Rgcc/Ros1/Map3k20/Cdkn1c/Ror2/Hexim2/Traf6/Acsl1/Gm20716/Igf1/Pdgfra/Musk/Socs5/Flt4/Pik3r3/Dstyk/Chrna3/Spry2/Ager/Errfi1/Ephb4/Ccl19-ps1/Ephb3/Fabp4/Bccip/Fzd4/Lep/Fcgr1/Map3k10/Mmd2/Spred1/Adnp/Epm2a/Cblb/Sod1/Prkag3/Cd81/Nedd9/Htr2b/Pycard/Ghrl/Hhex/Pfkfb1/Cartpt/…	73
GO:0016331	morphogenesis of embryonic epithelium	23/2054	0.0106466	Ctnnb1/Wnt5a/Bmp4/Map3k7/Sec24b/Pdx1/Traf6/Wnt9b/Snora73b/Fzd1/Ar/Casp8/Aldh1a1/Fzd6/Aldh1a2/Ift57/Tulp3/Mthfr/Grhl2/Nog/Mthfd1l/Hhex/Wnt6	23
GO:0070838	divalent metal ion transport	48/2054	0.0106816	Ctnnb1/Bmp4/Slc30a10/Gnao1/Ppp2ca/Atp2b4/Wfs1/Grin2d/Saraf/Rrad/Slc30a1/Cacna1s/P2rx1/Slc30a7/Igf1/Gm2061/Nos1/Chd7/1700034H15Rik/Pln/Mmgt2/Homer3/Gpr35/Nos3/Slc8a1/Aplnr/Stimate/Nol3/Xcl1/Ccl19-ps1/Tusc3/Slc39a3/Slc30a6/Epm2a/Cacna2d2/Stc2/Maip1/Htr2b/Trpc6/Srl/Adcyap1r1/Tmem165/Jph3/Pkd1/P2rx7/Micu3/Ccn2/Cav1	48
GO:0001960	negative regulation of cytokine-mediated signaling pathway	2054-11-01	0.0108286	Ccdc3/Slit3/Nol3/Palm3/Gm53191/Dcst1/F2rl1/Ythdf2/Slit2/Usp18/Cav1	11
GO:0010633	negative regulation of epithelial cell migration	2054-11-01	0.0108286	Atp2b4/Mecp2/Acvrl1/Eppk1/Rgcc/Serpinf1/Ager/Adgrb1/Spred1/Tbxa2r/Slit2	11
GO:2000514	regulation of CD4-positive, alpha-beta T cell activation	2054-12-01	0.0108815	Malt1/Arg2/Zc3h12a/Socs5/Xcl1/Prkcq/Ager/Ccl19-ps1/Cd81/Sash3/Bcl6/Nfkbiz	12
GO:0003197	endocardial cushion development	2054-08-01	0.0109289	Bmp4/Acvrl1/Tbx2/Heyl/Nos3/Aplnr/Nog/Snai1	8
GO:0031112	positive regulation of microtubule polymerization or depolymerization	2054-08-01	0.0109289	Mapt/Spast/Mecp2/Slain2/Pde4dip/Hspa1a/Hspa1b/Cav1	8
GO:0045601	regulation of endothelial cell differentiation	2054-08-01	0.0109289	Ctnnb1/Bmp4/Acvrl1/Cul7/Cdh5/Atoh8/Rock2/Notch4	8
GO:0017144	drug metabolic process	69/2054	0.010983	Egr1/Smpd3/Pcbd2/Cyp2e1/Enoph1/Hp/Dkk3/Cth/Duox2/Atp2b4/Gm8234/Duoxa2/Dnajc30/Zc3h12a/Prkn/H6pd/Cyp1a1/Sat2/Cyp2t4/Ddah1/Ldhd/Particl/Aldh5a1/Dgkq/Clybl/Pxdn/Thtpa/Noxa1/Pdxp/Maob/Pla2g5/Igf1/Nos1/Zfp13/Kynu/Nos3/Npr1/Aldh1a1/Ache/Mat2b/Abcc2/Aldh1a2/Kmo/Gm14472/Ndufc2/Dbh/COX2/Mthfr/Myc/Mthfd1l/Star/Gamt/Amd2/Shmt1/Cyp46a1/Sod1/Adss/Apip/Rock2/Mat2a/Moxd1/Adk/Pcbd1/Dmac2l/Bud23/Hal/Gm9199/Fah/Ca…	69
GO:0046545	development of primary female sexual characteristics	18/2054	0.0110668	Hspa5/Bmp4/Slit3/Inhba/Edn2/Retn/Pdgfra/Nos3/Pitx2/Myc/Fzd4/Lep/Sod1/Slit2/Gpr149/Adcyap1r1/Vgf/Taf4	18
GO:0032872	regulation of stress-activated MAPK cascade	27/2054	0.0111321	Wnt5a/Zc3h12a/Prkn/Map3k7/Inava/Fgf15/Map3k20/Ror2/Phlpp1/Nbr1/Traf6/Unc5cl/Cd27/Flt4/Ager/Fas/Ccl19-ps1/F2rl1/Fzd4/Lep/Map3k10/Sh3rf2/Pycard/Traf3/Ccn2/Traf4/Rell2	27
GO:0030178	negative regulation of Wnt signaling pathway	21/2054	0.0111954	Egr1/Rnf213/Wnt5a/Dkk3/Fgf9/Lrp4/Prkn/Invs/Wwox/Ror2/Apcdd1/Fzd1/Fzd6/Nphp3/Amer1/Tle2/Nog/Fzd4/Tpbgl/Ppp2r3a/Cav1	21
GO:0018212	peptidyl-tyrosine modification	36/2054	0.0112726	Prlr/Fgfr3/Lrp4/Tpst1/Nrp1/Ros1/Dgkq/Clk4/Itgb1/Gm20716/Igf1/Pdgfra/Musk/Dyrk2/Socs5/Suz12/Cadm4/Flt4/Il7/Errfi1/Il22ra2/Tnfrsf18/Wee1/Lep/Fcgr1/Adnp/Cblb/Cd81/Dyrk1a/Nedd9/G630025P09Rik/Hsf1/Lif/Crlf1/Dok7/Cav1	36
GO:0043069	negative regulation of programmed cell death	105/2054	0.0113237	Lamtor5/Prlr/Hspa5/Ctnnb1/Ddx3x/Tmbim4/Wnt5a/Bmp4/Ccn1/Slc30a10/Birc5/Cth/Aurka/Kifap3/Arg2/Mecp2/Zc3h12a/Prkn/Nuak2/Hspb6/Map3k7/Dcps/Wfs1/Ptcra/Pdx1/Nr4a1/Nrp1/Usp47/Ier3/Csnk2a1-ps3/Cdh5/Ep300/Peli1/Itgb1/Gm20716/Arf4/Timp1/Sirt4/Ar/Igf1/Dapk1/Nos1/Bfar/Cd27/Bag3/Ell3/Flt4/Casp8/Dstyk/Hspa1b/Pde3a/Ghrh/Ivns1abp/Rhbdd1/Sgk3/Ackr3/Spry2/Marchf7/Nol3/Il7/Bnip3/Prkcq/Fas/Ccl19-ps1/Yme1l1/Mdm4/Meis…	105
GO:0003148	outflow tract septum morphogenesis	2054-05-01	0.0113477	Parva/Bmp4/Nrp1/Tbx2/Sema3c	5
GO:0010801	negative regulation of peptidyl-threonine phosphorylation	2054-05-01	0.0113477	Dgkq/Cadm4/Spry2/Ogt/Spred1	5
GO:0010917	negative regulation of mitochondrial membrane potential	2054-05-01	0.0113477	Mtch2/Mapt/Bnip3/Hebp2/Bnip3l-ps	5
GO:0015936	coenzyme A metabolic process	2054-05-01	0.0113477	Acot7/Hmgcr/Pank1/Pank4/Nudt7	5
GO:0016082	synaptic vesicle priming	2054-05-01	0.0113477	Rims2/Sv2a/Unc13b/Cadps/Erc2	5
GO:0032095	regulation of response to food	2054-05-01	0.0113477	Nucb2/Npy/Lep/Ghrl/Cartpt	5
GO:0050872	white fat cell differentiation	2054-05-01	0.0113477	Adig/Pdgfra/Fabp4/Per2/Pnpla3	5
GO:0071360	cellular response to exogenous dsRNA	2054-05-01	0.0113477	Ifit1bl2/Zcchc3/Colec12/Ifit1bl1/Cav1	5
GO:0090069	regulation of ribosome biogenesis	2054-05-01	0.0113477	Malsu1/Riok2/Shq1/Ythdf2/Utp15	5
GO:0090140	regulation of mitochondrial fission	2054-05-01	0.0113477	Mapt/Aurka/Prkn/Myo19/Bnip3	5
GO:0098698	postsynaptic specialization assembly	2054-05-01	0.0113477	Abi3bp/Lrfn4/Lrrc4b/Sipa1l1/Lrrtm1	5
GO:0150104	transport across blood-brain barrier	2054-05-01	0.0113477	Slc27a1/Slc27a4/Abcc1/Abcc2/Ager	5
GO:1903909	regulation of receptor clustering	2054-05-01	0.0113477	Lrp4/Gsn/Musk/Mesd/Cd81	5
GO:0016311	dephosphorylation	39/2054	0.0114808	Acp6/Inpp5j/Camta1/Mgat5/Ppp2ca/Tab1/Cdca2/Dusp28/Impa1/Ywhab/Mtmr7/Plpp5/Dusp9/Phlpp1/Cdh5/Thtpa/Ppp1r2/Pdxp/Ppp1cb/Impa2/Plpp6/Ppp1r2-ps2/Dusp18/Cttnbp2nl/Synj2/Nuak1/Fig4/Mtm1/Mtmr6/G6pc/Pxylp1/Epm2a/Ctdspl2/Sh3rf2/Rock2/Ppp1r26/Dusp5/Fra10ac1/Ppp2r3a	39
GO:0048660	regulation of smooth muscle cell proliferation	22/2054	0.0114893	Egr1/Smpd3/Ctnnb1/Bmp4/Fgf9/Hpgd/Traf6/Nqo2/Cdh13/Igf1/Retn/Notch3/Nos3/Npr1/Rab5a/Skp2/Ager/Myc/Vipr2/Zfp143/Frs2/Cav1	22
GO:0003206	cardiac chamber morphogenesis	19/2054	0.0115983	Parva/Wnt5a/Bmp4/Ccn1/Fgf9/Nrp1/Slit3/Tbx2/Foxh1/Fzd1/Chd7/Heyl/Nos3/Aplnr/Ppp1r13l/Pitx2/Grhl2/Nog/Sema3c	19
GO:0033198	response to ATP	2054-07-01	0.0118245	Dgkq/Pdxp/P2rx1/Slc8a1/P2rx6/Sod1/P2rx7	7
GO:0044342	type B pancreatic cell proliferation	2054-07-01	0.0118245	Fmc1/Birc5/Nr4a1/Tcf19/Serpinb1a/Errfi1/Adk	7
GO:0048846	axon extension involved in axon guidance	2054-07-01	0.0118245	Wnt5a/Nrp1/Slit3/Sema3g/Sema3c/Slit2/Plxna3	7
GO:0060325	face morphogenesis	2054-07-01	0.0118245	Crispld2/Ep300/Pdgfra/Nog/Ankrd11/Scx/Stra6	7
GO:0071480	cellular response to gamma radiation	2054-07-01	0.0118245	Egr1/Hspa5/Rnf4/Map3k20/Elk1/Gm53191/Hsf1	7
GO:0071526	semaphorin-plexin signaling pathway	2054-07-01	0.0118245	Sh3bp1/Nrp1/Plxna2/Sema3g/Crmp1/Sema3c/Plxna3	7
GO:1902284	neuron projection extension involved in neuron projection guidance	2054-07-01	0.0118245	Wnt5a/Nrp1/Slit3/Sema3g/Sema3c/Slit2/Plxna3	7
GO:0003007	heart morphogenesis	31/2054	0.0119485	Parva/Gaa/Ctnnb1/Wnt5a/Bmp4/Ccn1/Fgf9/Tab1/Sec24b/Acvrl1/Nrp1/Slit3/Tbx2/Foxh1/Fzd1/Chd7/Heyl/Nos3/Aplnr/Aldh1a2/Ppp1r13l/Ift57/Nphp3/Pitx2/Ephb4/Gm53191/Grhl2/Nog/Sema3c/Htr2b/Snai1	31
GO:0002819	regulation of adaptive immune response	25/2054	0.0120115	Malt1/Zc3h12a/Dennd1b/Map3k7/Traf6/Lta/Socs5/Il20rb/Xcl1/Prkcq/Ager/Fut7/Susd4/Ccl19-ps1/Fcgr1/Cd81/Atad5/Sash3/Pycard/Il1rl1/Il1r1/P2rx7/Bcl6/Cd1d1/Nfkbiz	25
GO:0006400	tRNA modification	14/2054	0.0120308	Mto1/Trmt9b/Tyw1/Lcmt2/Kti12/Thumpd3/Trub1/Pus1/Qtrt1/Dtwd1/Mtfmt/Thumpd1/Trmt5/Bcdin3d	14
GO:0001935	endothelial cell proliferation	20/2054	0.0120359	Wnt5a/Bmp4/Acvrl1/Nr4a1/Nrarp/Rgcc/Thap1/Cdh13/Igf1/Atoh8/Flt4/Aplnr/Aldh1a2/Ager/F3/Lep/Htr2b/Ghrl/Lrg1/Cav1	20
GO:0061005	cell differentiation involved in kidney development	2054-09-01	0.0120376	Ctnnb1/Bmp4/Lamb2/Wnt9b/Lgr4/Glis2/Amer1/Gpr4/Lif	9
GO:0097720	calcineurin-mediated signaling	2054-09-01	0.0120376	Camta1/Atp2b4/Igf1/Dyrk2/Homer3/3425401B19Rik/Stimate/Rcan2/Lmcd1	9
GO:1903362	regulation of cellular protein catabolic process	29/2054	0.0120902	Edem1/Laptm4b/Aurka/Abca2/Prkn/Caml/F8a/Dda1/Cop1/Gm9836/Csnk2a1-ps3/Ubqln2/Hspa1a/Socs5/Mylip/Hspa1b/Marchf7/Rnf217/Rnft1/Mtm1/Amer1/Ogt/Epm2a/Cd81/Sh3rf2/Pkd1/Dnaaf4/Fhit/Cav1	29
GO:0090287	regulation of cellular response to growth factor stimulus	36/2054	0.0120929	Cyfip1/Hspa5/Ctnnb1/Wnt5a/Bmp4/Ccn1/Atp2b4/Fgf9/Smoc2/Adgra2/Acvrl1/Itga8/Fstl3/Tmem204/Cdh5/Ep300/Fzd1/Wfikkn1/Cadm4/Dstyk/Nptn/Spry2/Chrdl1/Nog/Fzd4/Spred1/Chrd/Ctdspl2/Dand5/Cidea/Zfp451/Slit2/Hhex/Lrg1/Lox/Cav1	36
GO:0070374	positive regulation of ERK1 and ERK2 cascade	28/2054	0.0121217	Bmp4/Slc30a10/Fgfr3/Gpr55/Fgf15/Ccl8/Nrp1/Ccl22/Nqo2/Ccl9/Pdgfra/Flt4/Dstyk/Gpbar1/Nptn/Ackr3/Spry2/Xcl1/Ager/Ccl19-ps1/Ccl20/F2rl1/Htr2b/Necab2/Ccl17/Pycard/Gpnmb/Ccn2	28
GO:0016051	carbohydrate biosynthetic process	27/2054	0.012122	Smpd3/Sord/Impa1/Dgkq/Pdxp/Ep300/Ppp1cb/Fam3a/Igf1/B3galnt1/Ppp1r3d/Impa2/Dyrk2/C1qtnf2/Pask/Ugp2/Ogt/Per2/G6pc/Lep/G6pc3/Epm2a/Esrrb/Adcyap1r1/Gm7394/Epm2aip1/Gpt2	27
GO:0019933	cAMP-mediated signaling	27/2054	0.012122	Htr4/Adrb3/Atp2b4/Mrap/Rims2/Dgkq/Pkn1/Adgrg1/Ptger2/Cap2/Nucb2/Nos1/Pln/Pde3a/Ghrh/Gal/Aplnr/Gip/Adcy1/Adgrb1/Tbxa2r/Gpr4/Gpr3/Adcyap1r1/Sct/S1pr4/Pf4	27
GO:0010226	response to lithium ion	2054-06-01	0.0121788	Gsta4/Igfbp2/Fas/Adcy1/Fabp4/Ascl1	6
GO:0030539	male genitalia development	2054-06-01	0.0121788	Ctnnb1/Ror2/Wnt9b/Ar/Pdgfra/Lgr4	6
GO:0052652	cyclic purine nucleotide metabolic process	2054-06-01	0.0121788	Adcy6/Gucy1a1/Adcy3/Npr1/Adcy4/Adcy1	6
GO:0060441	epithelial tube branching involved in lung morphogenesis	2054-06-01	0.0121788	Ctnnb1/Bmp4/Lama1/Pdgfra/Spry2/Hhex	6
GO:0060571	morphogenesis of an epithelial fold	2054-06-01	0.0121788	Ctnnb1/Wnt5a/Bmp4/Ar/Nog/Hhex	6
GO:0006954	inflammatory response	85/2054	0.0121829	Abi3bp/Orm1/Tac1/Wnt5a/Hp/Ptges/Duoxa2/Zc3h12a/Aoc3/Reg3a/Il17d/Ccl8/Serpinf1/Pkn1/Ccl22/Fn1/Cdh5/Il17re/Ptger2/Ccl9/Itgb1/P2rx1/Timp1/Lta/Serpinb1a/Igf1/Fancd2/Gpx2/Socs5/Gm5527/Il20rb/Abcc1/Cd200r2/Gal/Ptgs1/Cmklr1/Abcc2/Scyl3/Orm3/Aim2/Lbp/Xcl1/Prkcq/Ager/Fut7/Lipa/Ndufc2/Ccl19-ps1/Gm53191/Adcy1/Il22ra2/Wfdc1/F3/Fabp4/Lpcat3/Ccl20/F2rl1/Lep/Fcgr1/Hnrnpa0/Il36g/Sod1/Cd81/Prcp/Saa3/Tbxa2r/Gpr4/V…	85
GO:0006812	cation transport	106/2054	0.0122306	Ywhah/Smpd3/Kcnk3/Kcnq1/Ctnnb1/Bmp4/Slc30a10/Slc5a4b/Gnao1/Trf/Ppp2ca/Atp2b4/Kcnb1/Arg2/Dnajc30/Prkn/Pirt/Wfs1/Grin2d/Steap4/Rangrf/Saraf/Slc38a2/Slc9a3/Slc13a2/Otop3/Kcng1/Rrad/Ccdc51/Slc30a1/Slc13a5/Kcnc3/Cacna1s/Maob/Atp1b2/Itgb1/P2rx1/Slc7a10/Slc30a7/Kcnmb1/Kcnk6/Igf1/Dapk1/Lrrc26/Gm2061/Slc1a4/Nos1/Shisa8/Chd7/Klhl24/1700034H15Rik/Pln/Mmgt2/Cp/Homer3/Gpr35/Slc43a1/Slc9b1/Nos3/Slc8a1/Gal/Slc9…	106
GO:0110053	regulation of actin filament organization	35/2054	0.0122807	Cyfip1/Tmod3/Tac1/Arhgap6/Prkn/Synpo2/Sh3bp1/Actr3/Sh3pxd2b/Eps8/Gsn/Ppp1r9a/Tmsb4x/Nrp1/Rgcc/Avil/C130046K22Rik/Pdxp/Abitram/Kank3/Capza2/Prkcq/Capza1/Plekhh2/F2rl1/Add2/Rock2/Gm53330/Fmn2/Slit2/Pycard/Gm40363/Rhpn2/Naa80/Ccn2	35
GO:0007423	sensory organ development	62/2054	0.0123671	Kcnq1/Ctnnb1/Wnt5a/Bmp4/Lamb2/Atp2b4/Fgf9/Rhoj/Rab18/Lama1/Sec24b/Cyp1a1/Acvrl1/Sh3pxd2b/Itga8/Six5/Nrp1/Serpinf1/B9d1/Cdkn1c/Ror2/Lamc3/Inhba/Cacna1s/Intu/Tbx2/Tifab/Snora73b/Mfap2/Wdpcp/Igf1/Pdgfra/Chd7/Lctl/Get1/Aldh1a1/Ache/Fzd6/Aldh1a2/Cep290/Spry2/Ppp1r13l/Tulp3/Pitx2/Cytl1/Chrdl1/Meis3/Angptl7/Grhl2/Nog/Fzd4/Spred1/Mitf/Sod1/Nes/Esrrb/Wdr19/Stra6/Lif/Ascl1/Frs2/Ppp2r3a	62
GO:0070665	positive regulation of leukocyte proliferation	21/2054	0.0123889	Tac1/Cd320/Igfbp2/Traf6/Peli1/Igf1/Il7/Xcl1/Prkcq/Ager/Ccl19-ps1/Cd59b/Lep/Cd81/Atad5/Sash3/Btnl2/Pycard/Adk/Bcl6/Cd1d1	21
GO:0002709	regulation of T cell mediated immunity	13/2054	0.0124361	Malt1/Dennd1b/Map3k7/Traf6/Il20rb/Xcl1/Ager/Fut7/Cd81/Sash3/Il1r1/P2rx7/Cd1d1	13
GO:0003281	ventricular septum development	13/2054	0.0124361	Wnt5a/Bmp4/Ccn1/Slit3/Fzd1/Heyl/Nos3/Aplnr/Pitx2/Nog/Dand5/Stra6/Frs2	13
GO:0060291	long-term synaptic potentiation	13/2054	0.0124361	Mecp2/Grin2d/Ppp1r9a/Nos1/Musk/Nptn/Ager/Gip/Adcy1/Lrrtm1/Cyp46a1/Creb1/Tnr	13
GO:0043500	muscle adaptation	16/2054	0.012453	Fdps/Atp2b4/Gsn/Cacna1s/Ep300/Ar/Igf1/Gtf2ird2/Nos3/Nol3/Errfi1/Lmcd1/Col14a1/Srl/Adk/Glrx3	16
GO:0003149	membranous septum morphogenesis	2054-03-01	0.0124768	Bmp4/Fzd1/Nog	3
GO:0006556	S-adenosylmethionine biosynthetic process	2054-03-01	0.0124768	Particl/Mat2b/Mat2a	3
GO:0008295	spermidine biosynthetic process	2054-03-01	0.0124768	Agmat/Srm/Amd2	3
GO:0030091	protein repair	2054-03-01	0.0124768	Msrb3/Msrb2/Fn3k	3
GO:0034141	positive regulation of toll-like receptor 3 signaling pathway	2054-03-01	0.0124768	Peli1/F2rl1/Cav1	3
GO:0044848	biological phase	2054-03-01	0.0124768	Ctnnb1/Wnt5a/Gal	3
GO:0044851	hair cycle phase	2054-03-01	0.0124768	Ctnnb1/Wnt5a/Gal	3
GO:0048819	regulation of hair follicle maturation	2054-03-01	0.0124768	Ctnnb1/Wnt5a/Gal	3
GO:0060685	regulation of prostatic bud formation	2054-03-01	0.0124768	Wnt5a/Bmp4/Ar	3
GO:0061549	sympathetic ganglion development	2054-03-01	0.0124768	Ctnnb1/Nrp1/Ascl1	3
GO:0072103	glomerulus vasculature morphogenesis	2054-03-01	0.0124768	Bmp4/Pdgfra/Notch3	3
GO:0072104	glomerular capillary formation	2054-03-01	0.0124768	Bmp4/Pdgfra/Notch3	3
GO:0097050	type B pancreatic cell apoptotic process	2054-03-01	0.0124768	Wfs1/Pdx1/Ager	3
GO:0097151	positive regulation of inhibitory postsynaptic potential	2054-03-01	0.0124768	Igsf9b/Rims2/Unc13b	3
GO:0098828	modulation of inhibitory postsynaptic potential	2054-03-01	0.0124768	Igsf9b/Rims2/Unc13b	3
GO:1903012	positive regulation of bone development	2054-03-01	0.0124768	Tmem119/Slc9b2/Ghrl	3
GO:1903935	response to sodium arsenite	2054-03-01	0.0124768	Zc3h12a/Nefl/Hsf1	3
GO:1904393	regulation of skeletal muscle acetylcholine-gated channel clustering	2054-03-01	0.0124768	Lrp4/Musk/Mesd	3
GO:1904398	positive regulation of neuromuscular junction development	2054-03-01	0.0124768	Lrp4/Musk/Mesd	3
GO:1905247	positive regulation of aspartic-type peptidase activity	2054-03-01	0.0124768	Ager/Rock2/Grn	3
GO:1990314	cellular response to insulin-like growth factor stimulus	2054-03-01	0.0124768	Slc25a33/Igf1/Creb1	3
GO:0030031	cell projection assembly	60/2054	0.0124976	Parva/Cyfip1/Kcnq1/Rhoj/Sh3bp1/Pld1/Pcm1/Gsn/Ppp1r9a/Nrp1/B9d1/Avil/Bbof1/Cfap410/Abitram/Intu/Cep162/Fam161a/Itgb1/Dync2li1/Cdh13/2700049A03Rik/Arhgap24/Wdpcp/Vstm5/Gas8/Rsph9/Ptpdc1/Rab5a/Cfap157/Cep290/Ift57/Bbip1/Nphp3/Gm6623/Prkcq/Ccl19-ps1/Fam110c/Cdc42ep1/Plk4/Galnt11/F2rl1/Iqcb1/Odf2l/Tctn2/Rilp/Dock11/Slit2/Ift81/Vdac3/Tctn3/Wdr19/P2rx7/Dnaaf4/Dnaaf8/Cep19/Bbs9/Bbs1/Dnai4/Cav1	60
GO:0046903	secretion	104/2054	0.0125957	Smpd3/Prlr/Kcnq1/Tac1/Myh10/Rph3al/Birc5/Ptges/Bmal1/Aqp8/Kcnb1/Prkn/Exph5/Cd2ap/Rims2/Rhot1/Pdx1/Nr4a1/Snapin/Trarg1/Ppp1r9a/Washc3/Rgcc/Ildr1/Sv2a/Car9/Inhba/Slc30a1/Cd177/Proca1/Gm31336/Rab9/Kcnc3/Ep300/Maob/Tifab/P2rx1/Edn2/Hmgn3/Cpt1a/Nucb2/Sirt4/Pla2g5/Igf1/Retn/Nos1/Chd7/1700034H15Rik/Syp/Bloc1s6/Rims3/Ghrh/Rab5a/Rhbdd1/Gal/Ptgs1/Chrna3/Abcc2/Syt5/Kmo/Bace1/Prkcq/Ager/Gip/Pask/Ildr2/Syt2/A…	104
GO:0032835	glomerulus development	2054-10-01	0.0126116	Egr1/Bmp4/Lamb2/Pdgfra/Notch3/Lgr4/Heyl/Nid1/Nog/Gpr4	10
GO:0007162	negative regulation of cell adhesion	33/2054	0.0126211	Dab1/Bmp4/Podxl/Arhgap6/Arg2/Zc3h12a/Acvrl1/Nrarp/Rgcc/Zfp608/Peli1/Cdh13/Plxna2/Socs5/Il20rb/Postn/Marchf7/Xcl1/Ager/Fzd4/Lrrc32/Cblb/Ythdf2/Lgals1/Jam3/Pla2g2f/Bcl6/Gpnmb/Plxna3/Notch4/Jam2/Nat8/Tnr	33
GO:0019221	cytokine-mediated signaling pathway	46/2054	0.0126389	Egr1/Prlr/Slc27a1/Ifitm2/Wnt5a/Prkn/Ccl8/Ccdc3/Slit3/Ccl22/Traf6/Acsl1/Il3ra/Ccl9/Edn2/Socs5/Gpr35/Il20rb/Irgm1/Ackr3/Nol3/Il7/Aim2/Xcl1/Palm3/Ccl19-ps1/Gm53191/Ifitm1/Il22ra2/Dcst1/Ccl20/F2rl1/Gm13278/Lep/Numbl/Ythdf2/Ccl17/Slit2/Pycard/Traf3/Usp18/Il1r1/Pf4/Crlf1/Jagn1/Cav1	46
GO:0044089	positive regulation of cellular component biogenesis	56/2054	0.0126945	Smpd3/Cyfip1/Poldip2/Tac1/Mapt/Mecp2/Slain2/Synpo2/Riok2/Actr3/Sh3pxd2b/Gsn/Col16a1/Nrp1/Rgcc/Avil/C130046K22Rik/Cdh5/Ep300/Gm20716/Pde4dip/Cldn3/Vstm5/Thbs2/Hspa1a/Lrrc4b/Syndig1/Musk/Cep295/Hspa1b/Amigo1/Gm6623/Abca3/Prkcq/Fas/Ccl19-ps1/Ephb3/Adgrb1/Cdc42ep1/Plk4/Unc13b/Lrrtm1/F2rl1/Spag5/Adnp/Dock11/Rock2/Fmn2/Pycard/Ghrl/P2rx7/Hsf1/Creb1/Ccn2/Utp15/Cav1	56
GO:0043954	cellular component maintenance	2054-11-01	0.012799	Inava/Gphn/Cd177/Cldn3/Chchd10/Prtn3/Mthfr/Pard6a/F2rl1/Cadm1/Erc2	11
GO:0060761	negative regulation of response to cytokine stimulus	2054-11-01	0.012799	Ccdc3/Slit3/Nol3/Palm3/Gm53191/Dcst1/F2rl1/Ythdf2/Slit2/Usp18/Cav1	11
GO:0031098	stress-activated protein kinase signaling cascade	30/2054	0.0130101	Wnt5a/Zc3h12a/Prkn/Map3k7/Inava/Fgf15/Ercc6/Map3k20/Ror2/Phlpp1/Nbr1/Traf6/Unc5cl/Cd27/Flt4/Rnf13/Ager/Errfi1/Fas/Ccl19-ps1/F2rl1/Fzd4/Lep/Map3k10/Sh3rf2/Pycard/Traf3/Ccn2/Traf4/Rell2	30
GO:0048771	tissue remodeling	24/2054	0.0130257	Ctnnb1/Abi3bp/Ltbp3/Gpr55/Acvrl1/Traf6/Timp1/Tmem119/Igf1/Chd7/Lgr4/Flt4/Nos3/Nol3/Il7/Lipa/Dbh/Lep/Mitf/Sema3c/P2rx7/Gpnmb/Lif/Cav1	24
GO:0001579	medium-chain fatty acid transport	2054-02-01	0.0130592	Slc27a1/Slc27a4	2
GO:0002933	lipid hydroxylation	2054-02-01	0.0130592	Cyp2e1/Cyp1a1	2
GO:0007525	somatic muscle development	2054-02-01	0.0130592	Ppp2r3a/Hspb2	2
GO:0009153	purine deoxyribonucleotide biosynthetic process	2054-02-01	0.0130592	Guk1/Adk	2
GO:0010908	regulation of heparan sulfate proteoglycan biosynthetic process	2054-02-01	0.0130592	Ctnnb1/Pxylp1	2
GO:0010909	positive regulation of heparan sulfate proteoglycan biosynthetic process	2054-02-01	0.0130592	Ctnnb1/Pxylp1	2
GO:0016094	polyprenol biosynthetic process	2054-02-01	0.0130592	Srd5a3/Nus1	2
GO:0017143	insecticide metabolic process	2054-02-01	0.0130592	Cyp1a1/Star	2
GO:0019408	dolichol biosynthetic process	2054-02-01	0.0130592	Srd5a3/Nus1	2
GO:0021577	hindbrain structural organization	2054-02-01	0.0130592	Dab1/Hspa5	2
GO:0021589	cerebellum structural organization	2054-02-01	0.0130592	Dab1/Hspa5	2
GO:0021636	trigeminal nerve morphogenesis	2054-02-01	0.0130592	Nrp1/Plxna3	2
GO:0021637	trigeminal nerve structural organization	2054-02-01	0.0130592	Nrp1/Plxna3	2
GO:0021785	branchiomotor neuron axon guidance	2054-02-01	0.0130592	Nrp1/Plxna3	2
GO:0030389	fructosamine metabolic process	2054-02-01	0.0130592	Aldh1a1/Fn3k	2
GO:0031133	regulation of axon diameter	2054-02-01	0.0130592	Nefl/Xk	2
GO:0031930	mitochondria-nucleus signaling pathway	2054-02-01	0.0130592	Slc25a33/Chchd10	2
GO:0032907	transforming growth factor beta3 production	2054-02-01	0.0130592	Lrrc32/Creb1	2
GO:0032910	regulation of transforming growth factor beta3 production	2054-02-01	0.0130592	Lrrc32/Creb1	2
GO:0034477	U6 snRNA 3'-end processing	2054-02-01	0.0130592	Tut1/Usb1	2
GO:0036245	cellular response to menadione	2054-02-01	0.0130592	Dcps/Ndor1	2
GO:0038016	insulin receptor internalization	2054-02-01	0.0130592	Lmbrd1/Cav1	2
GO:0044338	canonical Wnt signaling pathway involved in mesenchymal stem cell differentiation	2054-02-01	0.0130592	Ctnnb1/Fzd1	2
GO:0045105	intermediate filament polymerization or depolymerization	2054-02-01	0.0130592	Nefl/Nes	2
GO:0048818	positive regulation of hair follicle maturation	2054-02-01	0.0130592	Wnt5a/Gal	2
GO:0051414	response to cortisol	2054-02-01	0.0130592	Slit3/Slit2	2
GO:0051941	regulation of amino acid uptake involved in synaptic transmission	2054-02-01	0.0130592	Itgb1/Per2	2
GO:0051946	regulation of glutamate uptake involved in transmission of nerve impulse	2054-02-01	0.0130592	Itgb1/Per2	2
GO:0060599	lateral sprouting involved in mammary gland duct morphogenesis	2054-02-01	0.0130592	Wnt5a/Ar	2
GO:0060666	dichotomous subdivision of terminal units involved in salivary gland branching	2054-02-01	0.0130592	Nrp1/Sema3c	2
GO:0060994	regulation of transcription from RNA polymerase II promoter involved in kidney development	2054-02-01	0.0130592	Bmp4/Glis2	2
GO:0061304	retinal blood vessel morphogenesis	2054-02-01	0.0130592	Lama1/Fzd4	2
GO:0061364	apoptotic process involved in luteolysis	2054-02-01	0.0130592	Slit3/Slit2	2
GO:0070676	intralumenal vesicle formation	2054-02-01	0.0130592	Prkn/Rilp	2
GO:0071580	regulation of zinc ion transmembrane transport	2054-02-01	0.0130592	Slc30a1/1700034H15Rik	2
GO:0071581	regulation of zinc ion transmembrane import	2054-02-01	0.0130592	Slc30a1/1700034H15Rik	2
GO:0071582	negative regulation of zinc ion transport	2054-02-01	0.0130592	Slc30a1/1700034H15Rik	2
GO:0071583	negative regulation of zinc ion transmembrane transport	2054-02-01	0.0130592	Slc30a1/1700034H15Rik	2
GO:0071584	negative regulation of zinc ion transmembrane import	2054-02-01	0.0130592	Slc30a1/1700034H15Rik	2
GO:0071596	ubiquitin-dependent protein catabolic process via the N-end rule pathway	2054-02-01	0.0130592	Ubr3/Ubr1	2
GO:0090259	regulation of retinal ganglion cell axon guidance	2054-02-01	0.0130592	Nrp1/Slit2	2
GO:0097241	hematopoietic stem cell migration to bone marrow	2054-02-01	0.0130592	Jam3/Jam2	2
GO:0098923	retrograde trans-synaptic signaling by soluble gas	2054-02-01	0.0130592	Gucy1a1/Nos1	2
GO:0098924	retrograde trans-synaptic signaling by nitric oxide	2054-02-01	0.0130592	Gucy1a1/Nos1	2
GO:0099163	synaptic signaling by nitric oxide	2054-02-01	0.0130592	Gucy1a1/Nos1	2
GO:0099543	trans-synaptic signaling by soluble gas	2054-02-01	0.0130592	Gucy1a1/Nos1	2
GO:0099548	trans-synaptic signaling by nitric oxide	2054-02-01	0.0130592	Gucy1a1/Nos1	2
GO:0150031	regulation of protein localization to lysosome	2054-02-01	0.0130592	Rock2/Meak7	2
GO:1901963	regulation of cell proliferation involved in outflow tract morphogenesis	2054-02-01	0.0130592	Ctnnb1/Bmp4	2
GO:1902283	negative regulation of primary amine oxidase activity	2054-02-01	0.0130592	Prkn/Aoc3	2
GO:1904021	negative regulation of G protein-coupled receptor internalization	2054-02-01	0.0130592	Ubqln2/Necab2	2
GO:1904048	regulation of spontaneous neurotransmitter secretion	2054-02-01	0.0130592	Prkn/Ppp1r9a	2
GO:1904049	negative regulation of spontaneous neurotransmitter secretion	2054-02-01	0.0130592	Prkn/Ppp1r9a	2
GO:1904098	regulation of protein O-linked glycosylation	2054-02-01	0.0130592	Pomt2/Pomt1	2
GO:1904100	positive regulation of protein O-linked glycosylation	2054-02-01	0.0130592	Pomt2/Pomt1	2
GO:1904179	positive regulation of adipose tissue development	2054-02-01	0.0130592	Sh3pxd2b/Ghrl	2
GO:1904344	regulation of gastric mucosal blood circulation	2054-02-01	0.0130592	Ptger2/Ghrl	2
GO:1904346	positive regulation of gastric mucosal blood circulation	2054-02-01	0.0130592	Ptger2/Ghrl	2
GO:1905292	regulation of neural crest cell differentiation	2054-02-01	0.0130592	Bmp4/Sema3c	2
GO:1905294	positive regulation of neural crest cell differentiation	2054-02-01	0.0130592	Bmp4/Sema3c	2
GO:1905310	regulation of cardiac neural crest cell migration involved in outflow tract morphogenesis	2054-02-01	0.0130592	Bmp4/Sema3c	2
GO:1905312	positive regulation of cardiac neural crest cell migration involved in outflow tract morphogenesis	2054-02-01	0.0130592	Bmp4/Sema3c	2
GO:1990768	gastric mucosal blood circulation	2054-02-01	0.0130592	Ptger2/Ghrl	2
GO:2000182	regulation of progesterone biosynthetic process	2054-02-01	0.0130592	Egr1/Dgkq	2
GO:2000286	receptor internalization involved in canonical Wnt signaling pathway	2054-02-01	0.0130592	Rab5a/Cav1	2
GO:2000563	positive regulation of CD4-positive, alpha-beta T cell proliferation	2054-02-01	0.0130592	Xcl1/Cd81	2
GO:0007517	muscle organ development	42/2054	0.0130906	Egr1/Ctnnb1/Wnt5a/Bmp4/Cenpf/Popdc2/Fdps/Fgf9/Egr2/Bmal1/Frg1/Bves/Disp1/Nr4a1/Cacna1s/Ep300/Tbx2/Tifab/Foxh1/Fzd1/Igf1/Btbd1/Chd7/Heyl/Fhl1/Pitx2/Gm6623/Sgcb/Adgrb1/Mtm1/Nog/Col14a1/Scx/Xk/Stra6/Lif/Frs2/Creb1/Cd164/Lox/Cav1/Bcl9	42
GO:0009064	glutamine family amino acid metabolic process	29/2054	0.0130961	Prodh/Atp2b4/Arg2/Mecp2/Fpgs/Agmat/Ddah1/Nags/Aldh5a1/Gm16702/Dglucy/Phf2os1/Gm41608/Gm32234/Gm51811/Sirt4/Nos1/Gm29773/Nos3/Gm36787/Gm54336/Gm46829/Gm41450/Gm36375/Gm32385/Gm40946/Hal/Fah/Gm39251	29
GO:0010639	negative regulation of organelle organization	49/2054	0.013126	Tmod3/Nme6/Phf8/Ctc1/Bmp4/Mad1l1/Mapt/Birc5/Arhgap6/Prkn/Dcp2/Wapl/Eps8/Gsn/Ppp1r9a/Tmsb4x/Spdl1/Rgcc/Avil/Cdh5/Kank3/Sirt4/Igf1/Bag3/Nbdy/Pif1/Nol3/Capza2/Bnip3/Zw10/Bmerb1/Mtm1/Capza1/Plekhh2/Usp30/Odf2l/Add2/Zwint/Dyrk1a/Zfp451/Slit2/Cep192/Terf2ip/Mtf2/Rnf41/Gas2l2/Lif/Rhpn2/Ankrd27	49
GO:0007006	mitochondrial membrane organization	15/2054	0.013129	Mtch2/Mtfp1/Timm9/Rhot1/Immt/Zfp13/Chchd10/Nol3/Bnip3/Hebp2/Myc/Bnip3l-ps/Maip1/Gm20604/G630025P09Rik	15
GO:0018107	peptidyl-threonine phosphorylation	15/2054	0.013129	Wnt5a/Map3k7/Cdc42bpa/Dgkq/Csnk2a1-ps3/Tssk4/Dyrk2/Cadm4/Spry2/Ogt/Map3k10/Spred1/Dyrk1a/Rock2/Trpc6	15
GO:0072655	establishment of protein localization to mitochondrion	15/2054	0.013129	Hk1/Mtch2/Mapt/Timm9/Timm17b/Immp1l/Sirt4/Bag3/Dusp18/Nol3/Bnip3l-ps/Maip1/Gm20604/Gm30251/Grpel2	15
GO:0050870	positive regulation of T cell activation	26/2054	0.0131727	Malt1/Igfbp2/Traf6/Igf1/Cd27/Socs5/Il7/Xcl1/Prkcq/Ager/Ephb4/Ccl19-ps1/Cd59b/Icos/Lep/Cd81/Lgals1/Vnn1/Sash3/Btnl2/Pycard/Adk/Bcl6/Cd1d1/Nfkbiz/Cav1	26
GO:0048762	mesenchymal cell differentiation	27/2054	0.0131817	Ctnnb1/Wnt5a/Bmp4/Ppp2ca/Fgf15/Nrp1/Rgcc/Fn1/Cul7/Gm32342/Snora73b/Fam83d/Heyl/Ell3/Sema3g/Aldh1a2/Spry2/Pitx2/Ager/Amer1/Nog/Spred1/Sema3c/Htr2b/Zfp750/Notch4/Snai1	27
GO:0006873	cellular ion homeostasis	73/2054	0.0133369	Smpd3/Kcnk3/Kcnq1/Gpr20/Tac1/Wnt5a/Bmp4/Slc30a10/Trf/Atp2b4/Gpr55/Wfs1/Grin2d/Steap4/Slc9a3/Pkn1/Sv2a/Immt/Slc30a1/Cdh5/Ptger2/Ccr10/P2rx1/Edn2/Nucb2/Pdgfra/Nos1/Chd7/1700034H15Rik/C7/Slc4a3/Pln/Gpr35/Pygm/Ghrh/Nptn/Slc8a1/Slc9a5/Cmklr1/Abcc2/Aplnr/Ackr3/Nol3/Bnip3/Xcl1/Tmem106b/Ccl19-ps1/F2rl1/Slc9a9/Atp7b/Slc31a2/Stc2/Sod1/Maip1/Htr2b/Tbxa2r/Gpr4/Xk/Ghrl/Trpc6/Gpr3/Ppt1/Adcyap1r1/Tmem165/Jph3/P…	73
GO:0006171	cAMP biosynthetic process	2054-04-01	0.0133488	Adcy6/Adcy3/Adcy4/Adcy1	4
GO:0006907	pinocytosis	2054-04-01	0.0133488	Snx5/Pycard/Ppt1/Cav1	4
GO:0021604	cranial nerve structural organization	2054-04-01	0.0133488	Egr2/Nrp1/Hoxb2/Plxna3	4
GO:0030540	female genitalia development	2054-04-01	0.0133488	Wnt5a/Chd7/Tyro3/Stra6	4
GO:0035112	genitalia morphogenesis	2054-04-01	0.0133488	Ctnnb1/Ror2/Tifab/Ar	4
GO:0046929	negative regulation of neurotransmitter secretion	2054-04-01	0.0133488	Prkn/Ppp1r9a/Slc30a1/1700034H15Rik	4
GO:0051194	positive regulation of cofactor metabolic process	2054-04-01	0.0133488	Duoxa2/Clybl/Zfp13/COX2	4
GO:0061548	ganglion development	2054-04-01	0.0133488	Ctnnb1/Nrp1/Tulp3/Ascl1	4
GO:0070091	glucagon secretion	2054-04-01	0.0133488	Nucb2/Gip/Pask/Lep	4
GO:0070092	regulation of glucagon secretion	2054-04-01	0.0133488	Nucb2/Gip/Pask/Lep	4
GO:0072189	ureter development	2054-04-01	0.0133488	Bmp4/Nfia/Aldh1a2/Nphp3	4
GO:0072224	metanephric glomerulus development	2054-04-01	0.0133488	Egr1/Lamb2/Pdgfra/Lgr4	4
GO:0086103	G protein-coupled receptor signaling pathway involved in heart process	2054-04-01	0.0133488	Atp2b4/Nos1/Pln/Cav1	4
GO:1900452	regulation of long-term synaptic depression	2054-04-01	0.0133488	Mapt/Kcnb1/Ppp1r9a/Ager	4
GO:1904294	positive regulation of ERAD pathway	2054-04-01	0.0133488	Edem1/Ubqln2/Rnft1/Cav1	4
GO:1905331	negative regulation of morphogenesis of an epithelium	2054-04-01	0.0133488	Ctnnb1/Wnt5a/Bmp4/Tbx2	4
GO:0002009	morphogenesis of an epithelium	56/2054	0.0133747	Mgp/Ctnnb1/Wnt5a/Bmp4/Ccn1/Sh3bp1/Lama1/Fkbpl/Map3k7/Sec24b/Acvrl1/Pdx1/Nrarp/Nrp1/Ror2/Car9/C130046K22Rik/Traf6/Wnt9b/Intu/Tbx2/Snora73b/Foxh1/Fzd1/Btbd7/Arhgap24/Ar/Igf1/Pdgfra/Hoxb2/Lgr4/Casp8/Aldh1a1/Fzd6/Aplnr/Aldh1a2/Cep290/Spry2/Ift57/Tulp3/Nphp3/Pitx2/Mthfr/Grhl2/Nog/Mthfd1l/Sema3c/Slit2/Hhex/Pkd1/Lif/Sapcd2/Notch4/Frs2/Snai1/Wnt6	56
GO:0060627	regulation of vesicle-mediated transport	56/2054	0.0133747	Smpd3/Cyfip1/Dysf/Snph/Wnt5a/Rph3al/Abca2/Kcnb1/Prkn/Exph5/Cd2ap/Sec24b/Rims2/Pld1/Bves/Snapin/Ankrd13b/Dgkq/Ubqln2/Rspo1/Cd177/Gm31336/Rab9/Itgb1/P2rx1/Cdh13/Syp/Tamalin/Rufy1/Rims3/Rab5a/Chrna3/Prtn3/Syt5/Lbp/Bace1/Ager/Ccl19-ps1/Adcy1/Unc13b/Lrrtm1/F2rl1/Fcgr1/Sod1/Septin4/Necab2/Syn1/Cadps/Pycard/Snx4/Siglece/Ppt1/Slc10a4/Pip5k1c/Ankrd27/Cav1	56
GO:0002367	cytokine production involved in immune response	14/2054	0.0137647	Hk1/Wnt5a/Malt1/Dennd1b/Map3k7/Inava/Traf6/Xcl1/F2rl1/Cd81/Sash3/Il1r1/Bcl6/Tril	14
GO:0002718	regulation of cytokine production involved in immune response	14/2054	0.0137647	Hk1/Wnt5a/Malt1/Dennd1b/Map3k7/Inava/Traf6/Xcl1/F2rl1/Cd81/Sash3/Il1r1/Bcl6/Tril	14
GO:0009100	glycoprotein metabolic process	47/2054	0.0138433	Edem1/Galnt1/Ctnnb1/Mgat5/Mustn1/Abca2/Srd5a3/Pomt2/Pomt1/St3gal5/Spock2/B4galt4/Tmtc1/St3gal2/Alg14/Ep300/Alg1/Nus1/6330418K02Rik/Igf1/B3galnt1/Gcnt7/Large2/Fkrp/St6galnac3/Cytl1/Fut7/Ccl19-ps1/Gm53191/Ddost/Tusc3/Alg12/Ogt/Galnt11/Pxylp1/Lep/Csgalnact2/Gm36317/Necab2/Galnt18/Galnt15/Dpy19l1/Poglut2/Tmem165/Glce/Gal3st4/B3galt6	47
GO:1901361	organic cyclic compound catabolic process	66/2054	0.013895	Ywhah/Nudt1/Acot7/Prodh/Ido1/Entpd4/Upb1/Zc3h12a/Dcps/Dcp2/Cyp1a1/Itpa/Gtpbp1/Entpd4b/Gm16702/Zc3h14/Pdxp/Phf2os1/Exosc8/Gm41608/Gm32234/Gm51811/Hspa1a/Gm29773/Kynu/Pon3/Nbdy/Dhx34/Kyat3/Gm36787/Samd4/Kmo/Gm54336/Tent5c/Gm46829/Zfp36l2/Edc3/Patl1/Gm53191/Dbh/Gm41450/Exosc4/Gm36375/Hsd3b7/Enpp4/Tent5b/Hnrnpa0/Dnd1/Gm32385/Exog/Pde4c/Cyp46a1/Gm40946/Hdc/Cidea/Ythdf2/Nudt7/Moxd1/Gsta3/Hsf1/Hal/Fhit/…	66
GO:0051017	actin filament bundle assembly	22/2054	0.0139372	Tac1/Marcks/Arhgap6/Prkn/Synpo2/Sh3pxd2b/Eps8/Ppp1r9a/Kctd13/Nrp1/Rgcc/Pdxp/Kank3/Prkcq/Add2/Rock2/Gm53330/Fmn2/Gm40363/Fscn3/Rhpn2/Ccn2	22
GO:0043066	negative regulation of apoptotic process	102/2054	0.0139531	Lamtor5/Prlr/Hspa5/Ctnnb1/Ddx3x/Tmbim4/Wnt5a/Bmp4/Ccn1/Slc30a10/Birc5/Cth/Aurka/Kifap3/Arg2/Mecp2/Zc3h12a/Prkn/Nuak2/Hspb6/Map3k7/Wfs1/Ptcra/Pdx1/Nr4a1/Nrp1/Usp47/Ier3/Csnk2a1-ps3/Cdh5/Ep300/Itgb1/Gm20716/Arf4/Timp1/Sirt4/Ar/Igf1/Dapk1/Nos1/Bfar/Cd27/Bag3/Ell3/Flt4/Dstyk/Hspa1b/Pde3a/Ghrh/Ivns1abp/Rhbdd1/Sgk3/Ackr3/Spry2/Marchf7/Nol3/Il7/Bnip3/Prkcq/Fas/Ccl19-ps1/Yme1l1/Mdm4/Meis3/Cd59b/Nog/Tnfrs…	102
GO:0002793	positive regulation of peptide secretion	23/2054	0.0141225	Myh10/Rph3al/Prkn/Exph5/Cd2ap/Pdx1/Ildr1/Ep300/Igf1/Ghrh/Prkcq/Ager/Gip/Unc13b/Pard6a/F2rl1/Frmd4a/Exoc1/Ghrl/P2rx7/Sct/Lif/Myrip	23
GO:0018108	peptidyl-tyrosine phosphorylation	35/2054	0.0141254	Prlr/Fgfr3/Lrp4/Nrp1/Ros1/Dgkq/Clk4/Itgb1/Gm20716/Igf1/Pdgfra/Musk/Dyrk2/Socs5/Suz12/Cadm4/Flt4/Il7/Errfi1/Il22ra2/Tnfrsf18/Wee1/Lep/Fcgr1/Adnp/Cblb/Cd81/Dyrk1a/Nedd9/G630025P09Rik/Hsf1/Lif/Crlf1/Dok7/Cav1	35
GO:0008217	regulation of blood pressure	26/2054	0.0143354	Kcnq1/Klk1/Tac1/Adrb3/Mecp2/Aoc3/Acvrl1/Nav2/Ddah1/Arhgap42/Gucy1a1/P2rx1/Edn2/Kcnk6/Ar/Nos1/Nos3/Ptgs1/Npy/Postn/F2rl1/Lep/Erap1/Sod1/Prcp/Tbxa2r	26
GO:0042692	muscle cell differentiation	40/2054	0.0145822	Ctnnb1/Bmp4/Cth/Popdc2/Fdps/Fgf9/Mecp2/Krt19/Bves/Itga8/Ccl8/Sort1/Tmsb4x/Tmem204/Syna/Cacna1s/Ep300/Tbx2/Itgb1/Tmem119/Wfikkn1/Igf1/Pdgfra/Adamts5/Aplnr/Scgb3a1/Pitx2/Sgcb/Mamstr/Adgrb1/Ntn3/Col14a1/Cacna2d2/Cd81/Xk/Prdm6/Jam2/Frs2/Lox/Bcl9	40
GO:1903829	positive regulation of cellular protein localization	33/2054	0.0145849	Edem1/Wipf1/Mapt/Atp2b4/Kcnb1/Zc3h12a/Lrp4/Prkn/Riok2/Cd2ap/Rangrf/Pcm1/Zdhhc5/Ep300/Itgb1/Slc5a3/Gas8/Musk/Bag3/Mesd/Nptn/Cep290/Glis2/Prkcq/Pard6a/Ogt/Lep/Ctdspl2/Cd81/Rock2/Necab2/Meak7/Lif	33
GO:0007520	myoblast fusion	2054-09-01	0.014601	Ccl8/Syna/Cacna1s/Adamts5/Scgb3a1/Adgrb1/Ntn3/Cd81/Jam2	9
GO:0071357	cellular response to type I interferon	2054-09-01	0.014601	Ifitm2/Wnt5a/Ifit1bl2/Gm53191/Ifitm1/Dcst1/Ythdf2/Usp18/Ifit1bl1	9
GO:0001959	regulation of cytokine-mediated signaling pathway	17/2054	0.0148137	Wnt5a/Prkn/Ccdc3/Slit3/Irgm1/Nol3/Il7/Palm3/Gm53191/Dcst1/F2rl1/Ythdf2/Slit2/Pycard/Usp18/Il1r1/Cav1	17
GO:0008585	female gonad development	17/2054	0.0148137	Hspa5/Bmp4/Slit3/Inhba/Edn2/Retn/Pdgfra/Nos3/Pitx2/Myc/Fzd4/Lep/Sod1/Slit2/Gpr149/Vgf/Taf4	17
GO:0019218	regulation of steroid metabolic process	15/2054	0.0148813	Egr1/Dkk3/Fdps/Abca2/H6pd/Fgf15/Dgkq/Igf1/Gal/Dhcr7/Lpcat3/Lep/Star/Sod1/Snai1	15
GO:0050848	regulation of calcium-mediated signaling	15/2054	0.0148813	Tmbim4/Camta1/Mapt/Atp2b4/Cdh13/Igf1/Dyrk2/Pln/Homer3/3425401B19Rik/Cmklr1/Stimate/Lmcd1/Jph3/Sla2	15
GO:0048878	chemical homeostasis	119/2054	0.0148837	Smpd3/Hk1/Kcnk3/Kcnq1/Ddx3x/Gpr20/Tac1/Wnt5a/Rph3al/Bmp4/Slc30a10/Birc5/Trf/Gpihbp1/Ppp2ca/Atp2b4/Abca2/Kcnb1/Prkn/Gpr55/Wfs1/Grin2d/Steap4/Pdx1/Rangrf/Slc9a3/Serpinf1/Pkn1/Sv2a/Immt/Slc30a1/Adgrf5/Cdh5/Ptger2/Ccr10/P2rx1/Nus1/Gm20716/Edn2/Hmgn3/Nucb2/Igf1/Fabp3/Pdgfra/Nos1/Chd7/1700034H15Rik/C7/Lcat/Slc4a3/Mylip/Pln/Cp/Gpr35/Pygm/Ghrh/Nptn/Slc8a1/Slc9a5/Cmklr1/Abcc2/Aplnr/Ackr3/Nol3/Bnip3/Xcl1/A…	119
GO:0051649	establishment of localization in cell	54/2054	0.014944	Dynlt1c/Ctnnb1/Bmp4/Cenpf/Birc5/Mecp2/Prkn/Grin2d/Steap4/Pdx1/F8a/Spdl1/Cenpa/Mis12/Myo19/Itgb1/P2rx1/Hmgn3/Fam83d/Arfgap2/Chd7/Bicdl1/Fam91a1/Pln/Bloc1s6/Slc8a1/Mreg/Aplnr/Tanc2/Spry2/Nol3/Xcl1/Ccl19-ps1/Wdr11/Zw10/Champ1/Bccip/Slc9b2/Spag5/Pde4c/Zwint/Htr2b/Fmn2/Ghrl/Ikbkg/Adcyap1r1/Jph3/P2rx7/Cep19/Sapcd2/Nde1/Myrip/Jagn1/Cav1	54
GO:0010517	regulation of phospholipase activity	2054-10-01	0.0150152	Ccn1/Fgfr3/Arhgap6/Gpr55/Arf4/Pdgfra/Anxa8/Htr2b/Ppt1/Adcyap1r1	10
GO:0032623	interleukin-2 production	2054-10-01	0.0150152	Malt1/Map3k7/Traf6/Homer3/Il20rb/Xcl1/Prkcq/Sash3/Btnl2/Cd1d1	10
GO:0032663	regulation of interleukin-2 production	2054-10-01	0.0150152	Malt1/Map3k7/Traf6/Homer3/Il20rb/Xcl1/Prkcq/Sash3/Btnl2/Cd1d1	10
GO:0046323	glucose import	2054-10-01	0.0150152	Slc27a1/Slc27a4/Fgf15/Trarg1/Sort1/Igf1/C1qtnf2/Myc/Lep/Ocln	10
GO:0046902	regulation of mitochondrial membrane permeability	2054-10-01	0.0150152	Mtch2/Rhot1/Zfp13/Chchd10/Nol3/Bnip3/Hebp2/Bnip3l-ps/Gm20604/G630025P09Rik	10
GO:0048286	lung alveolus development	2054-10-01	0.0150152	Smpd3/Bmp4/Ltbp3/Edn2/Igf1/Flt4/Errfi1/Stra6/Lif/Creb1	10
GO:0009314	response to radiation	46/2054	0.0150548	Ccnd1/Egr1/Mtch2/Cdc25a/Hspa5/Mecp2/Usp1/Ercc6/Rnf4/Dtl/Usp47/Xrra1/Map3k20/Cop1/Impact/Ep300/Ppp1cb/Itgb1/Timp1/Fancd2/Dcun1d3/Nptn/Rhbdd1/Rad54b/Bace1/Elk1/Tank/Gm53191/Dbh/Thbd/Nog/Ticrr/Per2/Zranb3/Star/Topbp1/Ghrl/Krt14/Usp28/Il1r1/Sct/Hsf1/Creb1/Grk1/Brcc3/Abraxas1	46
GO:0006829	zinc ion transport	2054-07-01	0.0150816	Slc30a10/Slc30a1/Slc30a7/Gm2061/1700034H15Rik/Slc39a3/Slc30a6	7
GO:0043243	positive regulation of protein-containing complex disassembly	2054-07-01	0.0150816	Spast/Pdxp/Irgm1/Bnip3/F2rl1/Nes/Jmjd4	7
GO:0097345	mitochondrial outer membrane permeabilization	2054-07-01	0.0150816	Rhot1/Zfp13/Chchd10/Bnip3/Bnip3l-ps/Gm20604/G630025P09Rik	7
GO:1905332	positive regulation of morphogenesis of an epithelium	2054-07-01	0.0150816	Ctnnb1/Bmp4/Ar/Pdgfra/Lgr4/Nog/Lif	7
GO:0050806	positive regulation of synaptic transmission	22/2054	0.0153075	Tac1/Igsf9b/Mecp2/Grin2d/Rims2/Ppp1r9a/Kctd13/Ror2/Retn/Nos1/Musk/Rims3/Nptn/Kmo/Ager/Gip/Adcy1/Unc13b/Lrrtm1/Cyp46a1/Creb1/Tnr	22
GO:0050727	regulation of inflammatory response	43/2054	0.0153454	Abi3bp/Tac1/Wnt5a/Ptges/Duoxa2/Zc3h12a/Aoc3/Serpinf1/Cdh5/Lta/Igf1/Fancd2/Gpx2/Socs5/Il20rb/Abcc1/Cd200r2/Lbp/Xcl1/Ager/Fut7/Ndufc2/Gm53191/Il22ra2/Wfdc1/Fabp4/Lpcat3/Lep/Fcgr1/Sod1/Cd81/Gpr4/Pycard/Ghrl/Usp18/Snx4/Il1rl1/Siglece/Il1r1/Tyro3/Bcl6/Grn/Nfkbiz	43
GO:0002821	positive regulation of adaptive immune response	18/2054	0.0154328	Malt1/Dennd1b/Map3k7/Traf6/Lta/Socs5/Xcl1/Prkcq/Ccl19-ps1/Fcgr1/Cd81/Atad5/Sash3/Pycard/Il1r1/P2rx7/Cd1d1/Nfkbiz	18
GO:0061136	regulation of proteasomal protein catabolic process	23/2054	0.0154631	Edem1/Aurka/Prkn/Caml/F8a/Dda1/Cop1/Gm9836/Ubqln2/Hspa1a/Socs5/Hspa1b/Marchf7/Rnf217/Rnft1/Mtm1/Ogt/Epm2a/Sh3rf2/Pkd1/Dnaaf4/Fhit/Cav1	23
GO:0048863	stem cell differentiation	27/2054	0.0155243	Ctnnb1/Bmp4/Ltbp3/Batf/Fgf15/Pdx1/Nrp1/Fn1/Gm32342/Tbx2/Snora73b/Fzd1/Pdgfra/Ell3/Sema3g/Aldh1a2/Pitx2/Zfp36l2/Pwp1/Sema3c/Ythdf2/Htr2b/Esrrb/Hhex/Mtf2/Lif/Ascl1	27
GO:0097191	extrinsic apoptotic signaling pathway	27/2054	0.0155243	Ddx3x/Bmp4/Fgfr3/Clca3a1/Sort1/Nrp1/Pdia3/Wwox/Inhba/Ar/Igf1/Dapk1/Cd27/Bag3/Casp8/Sgk3/Nol3/Il7/Fas/Dbh/Gm20604/Pycard/Mllt11/P2rx7/Rnf41/Pf4/Cav1	27
GO:0043281	regulation of cysteine-type endopeptidase activity involved in apoptotic process	26/2054	0.0155788	Lamtor5/Mtch2/Ddx3x/Ccn1/Birc5/Malt1/Ppp2ca/Nr4a1/Gsn/Usp47/Csnk2a1-ps3/Ep300/P2rx1/Igf1/Dapk1/Casp8/Hspa1b/Nol3/Ift57/Fas/F3/Pycard/Wnt9a/Hsf1/Ccn2/Gm12362	26
GO:0010810	regulation of cell-substrate adhesion	25/2054	0.0155912	Poldip2/Abi3bp/Ccn1/Arhgap6/Ccdc80/Smoc2/Dock1/Acvrl1/Spock2/Col16a1/Nrp1/Fn1/C130046K22Rik/Itgb1/Cdh13/Wdpcp/Nid1/Olfm4/Postn/Fzd4/Nedd9/Lgals1/Lims2/Bcl6/Rell2	25
GO:2001234	negative regulation of apoptotic signaling pathway	25/2054	0.0155912	Ctnnb1/Ddx3x/Bmp4/Cth/Prkn/Map3k7/Wfs1/Pdx1/Nrp1/Usp47/Ar/Igf1/Ell3/Ivns1abp/Sgk3/Ackr3/Marchf7/Nol3/Il7/Meis3/Nog/Atad5/Vnn1/Snai1/Pf4	25
GO:0045137	development of primary sexual characteristics	33/2054	0.0156553	Nudt1/Hspa5/Nasp/Wnt5a/Bmp4/Fgf9/Cbx2/Fstl3/Adgrg1/Slit3/Inhba/Edn2/Ar/Retn/Pdgfra/Serpinb6b/Rec8/Nos3/Pitx2/Myc/Fzd4/Lep/Star/Sod1/Scx/Slit2/Gpr149/Wdr19/Adcyap1r1/Vgf/Atn1/Taf4/Arid4a	33
GO:1901989	positive regulation of cell cycle phase transition	14/2054	0.0156851	Ccnd1/Cdc25a/Ddx3x/Birc5/Cul4a/Mecp2/Cyp1a1/Dtl/Rgcc/Lsm10/Fam83d/Rad51b/Atad5/Cdc25c	14
GO:1990868	response to chemokine	14/2054	0.0156851	Zc3h12a/Ccl8/Slit3/Ccl22/Ccl9/Gpr35/Ackr3/Xcl1/Ccl19-ps1/Ccl20/Ccl17/Slit2/Lox/Pf4	14
GO:1990869	cellular response to chemokine	14/2054	0.0156851	Zc3h12a/Ccl8/Slit3/Ccl22/Ccl9/Gpr35/Ackr3/Xcl1/Ccl19-ps1/Ccl20/Ccl17/Slit2/Lox/Pf4	14
GO:0043255	regulation of carbohydrate biosynthetic process	16/2054	0.0158048	Smpd3/Dgkq/Ep300/Ppp1cb/Fam3a/Igf1/Ppp1r3d/Dyrk2/C1qtnf2/Pask/Ogt/Lep/Esrrb/Adcyap1r1/Epm2aip1/Gpt2	16
GO:0006390	mitochondrial transcription	2054-05-01	0.0160169	Tfb1m/Slc25a33/Chchd10/Tefm/Gm15770	5
GO:0045217	cell-cell junction maintenance	2054-05-01	0.0160169	Inava/Cd177/Prtn3/Pard6a/F2rl1	5
GO:0045649	regulation of macrophage differentiation	2054-05-01	0.0160169	Ror2/Casp8/Hsf1/Lif/Pf4	5
GO:0046473	phosphatidic acid metabolic process	2054-05-01	0.0160169	Slc27a1/Dgkb/Pld1/Dgkq/Pnpla3	5
GO:0046716	muscle cell cellular homeostasis	2054-05-01	0.0160169	Gaa/Bag3/Mtm1/Sod1/Lox	5
GO:0071243	cellular response to arsenic-containing substance	2054-05-01	0.0160169	Ddx3x/Zc3h12a/Slc38a2/Myc/Hsf1	5
GO:0072077	renal vesicle morphogenesis	2054-05-01	0.0160169	Ctnnb1/Bmp4/C130046K22Rik/Wnt9b/Lif	5
GO:0043269	regulation of ion transport	74/2054	0.0160483	Ywhah/Kcnj6/Kcnq1/Ctnnb1/Bmp4/Slc30a10/Gnao1/Ptges/Ppp2ca/Kcnb1/Arg2/Dnajc30/Pirt/Wfs1/Rangrf/Saraf/Slc9a3/Kcng1/Rrad/Ros1/Sv2a/Slc30a1/Kcnc3/Cacna1s/Maob/Acsl1/Itgb1/P2rx1/Kcnmb1/Igf1/Fabp3/Dapk1/Lrrc26/Nos1/Shisa8/Chd7/Klhl24/1700034H15Rik/Pln/Homer3/Gpr35/Fxyd1/Slc43a1/Nos3/Slc8a1/Gal/Fxyd7/Chrna3/Abcc2/Aplnr/Kmo/Amigo1/Stimate/Nol3/Xcl1/Abca3/Nkain1/Ager/Scn5a/Per2/Lep/Cacna2d2/Slc31a2/Stc2/C…	74
GO:0032104	regulation of response to extracellular stimulus	2054-06-01	0.016112	Mn1/Nucb2/Npy/Lep/Ghrl/Cartpt	6
GO:0032107	regulation of response to nutrient levels	2054-06-01	0.016112	Mn1/Nucb2/Npy/Lep/Ghrl/Cartpt	6
GO:0043094	cellular metabolic compound salvage	2054-06-01	0.016112	Uck2/Ampd2/Enoph1/Ampd3/Apip/Adk	6
GO:0046885	regulation of hormone biosynthetic process	2054-06-01	0.016112	Egr1/Dkk3/H6pd/Dgkq/Igf1/Stc2	6
GO:1901701	cellular response to oxygen-containing compound	113/2054	0.0163889	Egr1/Slc2a4/Smpd3/Cyfip1/Slc27a1/Mgst1/Kcnq1/Hspa5/Ctnnb1/Htr4/Defa35/Wnt5a/Bmp4/Slc30a10/Gnao1/Birc5/Malt1/Ppp2ca/Atp2b4/Aqp8/Kcnb1/Zc3h12a/Prkn/Dcps/Ly6c2/Slc27a4/Pdx1/Rnf4/Nr4a1/Slc38a2/Trarg1/Mn1/Ercc6l2/Col16a1/Serpinf1/Klf11/Pdia3/Pkn1/Nsg1/Ly6g2/Inhba/Slc25a33/Impact/Traf6/Pdxp/Ptger2/Defa27/Hmgn3/Sod3/Cpt1a/Nucb2/Kcnmb1/Ar/Igf1/Dapk1/Lamtor3/Pdgfra/Nos1/Pik3r3/Nos3/Pde3a/Gpbar1/Abcc1/Aldh…	113
GO:0043502	regulation of muscle adaptation	13/2054	0.0164304	Fdps/Atp2b4/Ep300/Igf1/Gtf2ird2/Nos3/Nol3/Errfi1/Lmcd1/Col14a1/Srl/Adk/Glrx3	13
GO:0051656	establishment of organelle localization	40/2054	0.0165165	Dynlt1c/Ctnnb1/Mapt/Cenpf/Birc5/Spast/Mecp2/Riok2/Rhot1/Pcm1/Cdc42bpa/F8a/Spdl1/Cenpa/Mis12/Myo19/Itgb1/Fam83d/Arfgap2/Bicdl1/Fam91a1/Bloc1s6/Mreg/Tanc2/Spry2/Wdr11/Zw10/Ltv1/Champ1/Bccip/Nefl/Spag5/Fmn2/Hhex/Ikbkg/Snx4/Cep19/Sapcd2/Nde1/Myrip	40
GO:0031668	cellular response to extracellular stimulus	29/2054	0.0165249	Nudt1/Hspa5/Kptn/Kcnb1/Zc3h12a/Prkn/Nuak2/Mios/Slc38a2/Mn1/Bmt2/Pdia3/Fads1/Impact/Pdxp/Wnt9b/Rnf152/Gm20716/Postn/Amigo1/Skp2/Fas/Nuak1/Lep/Adnp/Sod1/Cartpt/P2rx7/Hsf1	29
GO:0009135	purine nucleoside diphosphate metabolic process	17/2054	0.0165556	Pgam1/Hk1/Mtch2/Entpd4/Entpd4b/Adpgk/Ep300/Eno2/Igf1/Aldoc/Dhtkd1/Guk1/Gm53191/Ogt/Myc/Esrrb/P2rx7	17
GO:0009179	purine ribonucleoside diphosphate metabolic process	17/2054	0.0165556	Pgam1/Hk1/Mtch2/Entpd4/Entpd4b/Adpgk/Ep300/Eno2/Igf1/Aldoc/Dhtkd1/Guk1/Gm53191/Ogt/Myc/Esrrb/P2rx7	17
GO:0034394	protein localization to cell surface	2054-08-01	0.0167496	Slc28a2/Ctnnb1/Gpihbp1/Rangrf/Cd177/Mesd/Unc50/Jam3	8
GO:0072132	mesenchyme morphogenesis	2054-08-01	0.0167496	Wnt5a/Acvrl1/Tbx2/Heyl/Nos3/Aplnr/Nog/Snai1	8
GO:1903523	negative regulation of blood circulation	2054-08-01	0.0167496	Tac1/Zc3h12a/Arhgap42/Nos1/Pln/Ager/Lep/Dusp5	8
GO:0010952	positive regulation of peptidase activity	22/2054	0.0167819	Mtch2/Ddx3x/Ccn1/Malt1/Ppp2ca/Gsn/P2rx1/Cldn3/Dapk1/Casp8/Ift57/Aim2/Tank/Ager/Fas/F3/Rock2/Pycard/Hsf1/Grn/Ccn2/Gm12362	22
GO:0071466	cellular response to xenobiotic stimulus	22/2054	0.0167819	Egr1/Cdo1/Cyp2e1/Bmp4/Gsta4/Gstm5/Cyp1a1/Cyp2t4/Serpinf1/Cacna1s/Acsl1/Pon3/Abcc2/Guk1/Errfi1/Star/Cryz/Ugt1a6b/Cyp46a1/Gsta3/Hsf1/Ahr	22
GO:0042102	positive regulation of T cell proliferation	15/2054	0.0168087	Igfbp2/Traf6/Igf1/Xcl1/Prkcq/Ager/Ccl19-ps1/Cd59b/Lep/Cd81/Sash3/Btnl2/Pycard/Adk/Cd1d1	15
GO:0042471	ear morphogenesis	15/2054	0.0168087	Kcnq1/Wnt5a/Fgf9/Sec24b/Itga8/Ror2/Tifab/Wdpcp/Chd7/Fzd6/Cep290/Spry2/Nog/Sod1/Wdr19	15
GO:0061053	somite development	15/2054	0.0168087	Wnt5a/Nrarp/Ror2/Ep300/Plxna2/Rad51b/Nup133/Aldh1a2/Ifitm1/Nog/Rbbp6/Sema3c/Scx/Wdr19/Ppp2r3a	15
GO:0048678	response to axon injury	2054-12-01	0.0170708	Lamb2/Rtn4rl2/Sarm1/Arf4/Gap43/Bnip3/Gip/Nefl/Sod1/Lgals1/Jam3/Tnr	12
GO:0051881	regulation of mitochondrial membrane potential	2054-12-01	0.0170708	Mtch2/Mapt/Prkn/Slc25a33/Bnip3/Hebp2/Ndufc2/Myc/Bnip3l-ps/Sod1/Mllt11/P2rx7	12
GO:0061035	regulation of cartilage development	2054-12-01	0.0170708	Smpd3/Ctnnb1/Wnt5a/Bmp4/Ccn1/Mustn1/Ltbp3/Nog/Lep/Scx/Wnt9a/Ccn2	12
GO:0016482	cytosolic transport	18/2054	0.0171537	Snx2/Stx6/Mecp2/Srsf10/Sort1/Vps54/Rab9/Hook1/Pgm3/Rab5a/Tanc2/Tbc1d23/Eps15/Rilp/Slc30a6/Dop1a/Vps35/Ankrd27	18
GO:0003170	heart valve development	2054-09-01	0.0175451	Bmp4/Ccn1/Slit3/Heyl/Nos3/Aplnr/Pitx2/Scx/Stra6	9
GO:0031641	regulation of myelination	2054-09-01	0.0175451	Cyfip1/Ctnnb1/Egr2/Tenm4/Ncmap/Igf1/Tmem98/Rxrg/Jam2	9
GO:1901016	regulation of potassium ion transmembrane transporter activity	2054-09-01	0.0175451	Kcnq1/Kcng1/Itgb1/Lrrc26/Klhl24/Gal/Amigo1/Ager/Cav1	9
GO:0030003	cellular cation homeostasis	71/2054	0.0177013	Smpd3/Kcnk3/Gpr20/Tac1/Wnt5a/Bmp4/Slc30a10/Trf/Atp2b4/Gpr55/Wfs1/Grin2d/Steap4/Slc9a3/Pkn1/Sv2a/Immt/Slc30a1/Cdh5/Ptger2/Ccr10/P2rx1/Edn2/Nucb2/Pdgfra/Nos1/Chd7/1700034H15Rik/C7/Slc4a3/Pln/Gpr35/Pygm/Ghrh/Nptn/Slc8a1/Slc9a5/Cmklr1/Aplnr/Ackr3/Nol3/Bnip3/Xcl1/Tmem106b/Ccl19-ps1/F2rl1/Slc9a9/Atp7b/Slc31a2/Stc2/Sod1/Maip1/Htr2b/Tbxa2r/Gpr4/Xk/Ghrl/Trpc6/Gpr3/Ppt1/Adcyap1r1/Tmem165/Jph3/Pkd1/P2rx7/Sc…	71
GO:0007568	aging	37/2054	0.0177031	Nudt1/Hmga1b/Ctc1/Slc30a10/Gnao1/Adrb3/Bmal1/Arg2/Cyp1a1/Pdx1/Gsn/Serpinf1/Igfbp2/Cdkn1c/Fads1/Tbx2/Kcnmb1/Timp1/Kynu/Aldoc/Gm33950/Rad54b/Kmo/Ager/Gm53191/Nuak1/Morc3/Ndufs6b/Lep/Sod1/Krt14/Trpc6/Atn1/Bcl6/Creb1/Ccn2/Cav1	37
GO:0006805	xenobiotic metabolic process	16/2054	0.0177226	Cdo1/Cyp2e1/Gsta4/Gstm5/Cyp1a1/Cyp2t4/Acsl1/Pon3/Abcc2/Guk1/Star/Cryz/Ugt1a6b/Cyp46a1/Gsta3/Ahr	16
GO:0021987	cerebral cortex development	16/2054	0.0177226	Dab1/Ctnnb1/Slc38a2/Nrp1/Adgrg1/Csnk2a1-ps3/Npy/Bnip3/Bmerb1/Nefl/Btbd3/Slit2/Fbxo45/Ascl1/Nde1/Gm12362	16
GO:0009880	embryonic pattern specification	2054-10-01	0.0177436	Ctnnb1/Wnt5a/Frat1/Disp1/Nrarp/Nrp1/Tifab/Meis3/Ripply3/Frs2	10
GO:0010332	response to gamma radiation	2054-10-01	0.0177436	Egr1/Hspa5/Ercc6/Rnf4/Map3k20/Fancd2/Dcun1d3/Elk1/Gm53191/Hsf1	10
GO:0006839	mitochondrial transport	27/2054	0.0181874	Mtch2/Mpc1/Slc25a4/Dnajc30/Prkn/Timm9/Rhot1/Timm17b/Slc25a33/Immp1l/Gm13570/Sirt4/Zfp13/Bag3/Chchd10/Dusp18/Nol3/Bnip3/Hebp2/Bnip3l-ps/Maip1/Gm20604/G630025P09Rik/Gm30251/Bud23/Grpel2/Micu3	27
GO:0061572	actin filament bundle organization	22/2054	0.0183657	Tac1/Marcks/Arhgap6/Prkn/Synpo2/Sh3pxd2b/Eps8/Ppp1r9a/Kctd13/Nrp1/Rgcc/Pdxp/Kank3/Prkcq/Add2/Rock2/Gm53330/Fmn2/Gm40363/Fscn3/Rhpn2/Ccn2	22
GO:0051338	regulation of transferase activity	81/2054	0.0184333	Ccnd1/Egr1/Dab1/Prlr/Slc27a1/Ctnnb1/Wnt5a/Bmp4/Ccn1/Mapt/Ccni/Malt1/Ppp2ca/Atp2b4/Fgfr3/Tab1/Avpi1/Prkn/Synpo2/Map3k7/Inava/Dusp9/Ppp1r9a/Rgcc/Ros1/Map3k20/Cdkn1c/Ror2/Hexim2/Traf6/Acsl1/Gm20716/Igf1/Pdgfra/Musk/Socs5/Flt4/Pif1/Pik3r3/Dstyk/Dcun1d3/Chrna3/Spry2/Dcun1d4/Arrdc4/Prkcq/Ager/Errfi1/Ephb4/Ccl19-ps1/Ephb3/Grhl2/Fabp4/Bccip/Fzd4/Lep/Fcgr1/Map3k10/Mmd2/Spred1/Adnp/Epm2a/Cblb/Sod1/Prkag3/C…	81
GO:0002824	positive regulation of adaptive immune response based on somatic recombination of immune receptors built from immunoglobulin superfamily domains	17/2054	0.0184519	Malt1/Dennd1b/Map3k7/Traf6/Lta/Socs5/Xcl1/Prkcq/Ccl19-ps1/Fcgr1/Cd81/Atad5/Sash3/Il1r1/P2rx7/Cd1d1/Nfkbiz	17
GO:0120031	plasma membrane bounded cell projection assembly	58/2054	0.0187482	Parva/Cyfip1/Kcnq1/Sh3bp1/Pld1/Pcm1/Gsn/Ppp1r9a/Nrp1/B9d1/Avil/Bbof1/Cfap410/Abitram/Intu/Cep162/Fam161a/Itgb1/Dync2li1/Cdh13/2700049A03Rik/Arhgap24/Wdpcp/Vstm5/Gas8/Rsph9/Ptpdc1/Rab5a/Cfap157/Cep290/Ift57/Bbip1/Nphp3/Gm6623/Prkcq/Ccl19-ps1/Cdc42ep1/Plk4/Galnt11/F2rl1/Iqcb1/Odf2l/Tctn2/Rilp/Dock11/Slit2/Ift81/Vdac3/Tctn3/Wdr19/P2rx7/Dnaaf4/Dnaaf8/Cep19/Bbs9/Bbs1/Dnai4/Cav1	58
GO:0043535	regulation of blood vessel endothelial cell migration	13/2054	0.01876	Atp2b4/Mecp2/Rhoj/Sh3bp1/Acvrl1/Nrp1/Rgcc/Nus1/Igf1/Nos3/Spred1/Prcp/Tbxa2r	13
GO:0016079	synaptic vesicle exocytosis	15/2054	0.0189217	Rims2/Snapin/Sv2a/Gm31336/P2rx1/Syp/Rims3/Rab5a/Chrna3/Bace1/Adcy1/Unc13b/Cadps/P2rx7/Erc2	15
GO:0016525	negative regulation of angiogenesis	15/2054	0.0189217	Ctnnb1/Atp2b4/Mecp2/Rgcc/Serpinf1/Thbs2/Spry2/Adgrb1/Spred1/Rock2/Tbxa2r/Gpr4/Hhex/Lif/Pf4	15
GO:0031623	receptor internalization	15/2054	0.0189217	Ankrd13b/Ubqln2/Rspo1/Itgb1/Rab5a/Ache/Ackr3/Eps15/Lrrtm1/Cd81/Htr2b/Necab2/Lmbrd1/Pip5k1c/Cav1	15
GO:1901216	positive regulation of neuron death	15/2054	0.0189217	Egr1/Ctnnb1/Tac1/Wnt5a/Mapt/Nqo2/Nos1/Musk/Casp8/Kmo/Bace1/Elk1/Ager/Fas/Ascl1	15
GO:0031116	positive regulation of microtubule polymerization	2054-07-01	0.0189291	Mapt/Mecp2/Slain2/Pde4dip/Hspa1a/Hspa1b/Cav1	7
GO:0035272	exocrine system development	2054-07-01	0.0189291	Igsf3/Lama1/Pdx1/Nrp1/Btbd7/Igf1/Sema3c	7
GO:0050931	pigment cell differentiation	2054-07-01	0.0189291	Lrmda/Hps4/Bloc1s6/Hps6/Mitf/Rab38/Ankrd27	7
GO:0060323	head morphogenesis	2054-07-01	0.0189291	Crispld2/Ep300/Pdgfra/Nog/Ankrd11/Scx/Stra6	7
GO:0071634	regulation of transforming growth factor beta production	2054-07-01	0.0189291	Laptm4b/Cd2ap/Fn1/Xcl1/Lrrc32/Creb1/Lum	7
GO:1902667	regulation of axon guidance	2054-07-01	0.0189291	Wnt5a/Nrp1/Nova2/Sema3g/Sema3c/Slit2/Plxna3	7
GO:0007610	behavior	70/2054	0.0190906	Egr1/Gaa/Dab1/Kcnq1/Tac1/Mapt/Gnao1/Adrb3/Egr2/Mecp2/Prkn/Pirt/Aoc3/Wfs1/Grin2d/Itga8/Nav2/Pcm1/Serpinf1/Ubr3/Nqo2/Ep300/Tifab/Itgb1/Gm20716/Arf4/Cpt1a/Ar/Igf1/Retn/Nos1/Ntan1/Musk/Chd7/Ghrh/Nptn/Gal/Ptgs1/Chrna3/Npy/Bbip1/Bace1/Ager/Rcan2/Gip/Dbh/Adcy1/Nog/Lrrtm1/Fzd4/Amph/Lep/Star/Adnp/Epm2a/Sod1/Htr2b/Hcrtr1/Mmp17/Ghrl/Sez6/Ppt1/Cartpt/Jph3/Stra6/Sct/Dnaaf4/Slc10a4/Creb1/Tnr	70
GO:0006520	cellular amino acid metabolic process	57/2054	0.0193488	Ddc/Mmut/Acadsb/Prodh/Ido1/Enoph1/Cth/Atp2b4/Upb1/Arg2/Mecp2/Fpgs/Agmat/Ddah1/Nags/Aldh5a1/Gm16702/Dglucy/Lars2/Phf2os1/Gm41608/Gm32234/Gm51811/Sirt4/Nos1/Gm29773/Hpdl/Kynu/Gatc/Nos3/Kyat3/Aldh1a1/Gm36787/Kmo/Gm54336/Gm46829/Hibadh/Mthfr/Gm41450/Gm36375/Gm32385/Iars/Shmt1/Gm40946/Hdc/Apip/Vars2/Bckdhb/Farsb/Hal/Plod2/Cbs/Gm9199/Fah/Gpt2/Tarsl2/Gm39251	57
GO:1901654	response to ketone	28/2054	0.0194307	Nasp/Bmp4/Dcps/Rnf4/Serpinf1/Slit3/Csnk2a1-ps3/Car9/Ptger2/Ep300/Ar/Fibin/Abcc2/Elk1/Errfi1/Ccl19-ps1/Adcy1/Ndor1/Myc/Nefl/Star/Abhd2/Rock2/Tbxa2r/Slit2/Hsf1/Gpt2/Cav1	28
GO:0007017	microtubule-based process	93/2054	0.0194761	Poldip2/Pdzd11/Dynlt1c/Ctnnb1/Eml1/Mapt/Gas2l3/Dnal4/Birc5/Aurka/Kifap3/Spast/Mecp2/Slain2/Haus2/Tubb6/Rhot1/Rangrf/Rnf4/Ccdc68/Pcm1/Cdc42bpa/Pex1/Spdl1/Cenpa/Cul7/Stmn2/Cdh5/Stmn4/Haus1/Hook1/Itgb1/Pde4dip/Mzt1/Dync2li1/Dnah17/Kiz/Hspa1a/Gas8/Prc1/Tubgcp2/Bicdl1/Rsph9/Ndel1/Bloc1s6/Cep295/Hspa1b/Crmp1/Cfap157/Cep290/Spry2/Ift57/Ska2/Kif20a/Kif2c/Zw10/Bmerb1/Plk4/Pard6a/Wee1/Bccip/Nefl/Kif3c/Kif4…	93
GO:0050772	positive regulation of axonogenesis	2054-12-01	0.0196307	Cyfip1/Mapt/Nrp1/Fn1/Ep300/Gm20716/Plxna2/Ache/Amigo1/Nefl/Adnp/Plxna3	12
GO:0090068	positive regulation of cell cycle process	27/2054	0.0196479	Ccnd1/Smpd3/Poldip2/Cdc25a/Ddx3x/Wnt5a/Birc5/Cul4a/Spast/Mecp2/Cyp1a1/Dtl/Rgcc/Map3k20/Lsm10/Fam83d/Igf1/Cep295/Rad51b/Gm33950/Meiosin/Plk4/Spag5/Atad5/Rock2/Cdc25c/Ccn2	27
GO:0071417	cellular response to organonitrogen compound	58/2054	0.0196628	Egr1/Slc2a4/Smpd3/Cyfip1/Slc27a1/Kcnq1/Hspa5/Ctnnb1/Htr4/Slc30a10/Gnao1/Ppp2ca/Atp2b4/Aqp8/Mecp2/Prkn/Slc27a4/Nr4a1/Trarg1/Col16a1/Klf11/Pkn1/Nsg1/Slc25a33/Impact/Pdxp/Cacna1s/Nucb2/Igf1/Lamtor3/Pdgfra/Nos1/Pik3r3/Pde3a/Abcc1/Slc8a1/Irs3/Amigo1/Bace1/Prkcq/Ager/Errfi1/Fut7/Echdc3/Ogt/Myc/G6pc/Lep/Star/Sod1/Htr2b/Slit2/Hsf1/Sp1/Creb1/Pnpla3/Gpt2/Cav1	58
GO:0000280	nuclear division	50/2054	0.0196745	Smpd3/Poldip2/Nme6/Wnt5a/Bmp4/Mad1l1/Birc5/Aurka/Zscan21/Spast/Riok2/Spdl1/Rgcc/Cdkn1c/Mis12/Nsl1/Cul7/Pdxp/Syce2/Mzt1/Hspa1a/Igf1/Fancd2/Prc1/Ndel1/Rec8/Hspa1b/Pde3a/Ncapd3/Gm33950/Rad54b/Meiosin/Naa50/Zw10/Smc2/Champ1/Bccip/Kif4/Spag5/Topbp1/Togaram2/Zwint/Fmn2/Cep192/Gpr3/Hsf1/Lif/Nde1/Psmc3ip/Abraxas1	50
GO:0008202	steroid metabolic process	35/2054	0.0197305	Egr1/Ywhah/Cyp2e1/Dkk3/Fdps/Abca2/Mecp2/Hmgcr/H6pd/Insig2/Cyp1a1/Fgf15/Amacr/Dgkq/Gm32342/Fabp6/Rdh1/Igf1/Pdgfra/Lcat/Apoc1/Gal/Lss/Lipa/Dhcr7/Lpcat3/Hsd3b7/G6pc/Lep/Star/Cyp46a1/Sod1/Hsd17b2/Soat2/Snai1	35
GO:0006937	regulation of muscle contraction	20/2054	0.0197528	Kcnq1/Arg2/Zc3h12a/Hspb6/Rangrf/Nr4a1/Arhgap42/Gucy1a1/P2rx1/Edn2/Pln/Slc8a1/Ptgs1/Chrna3/Tnnt3/Sod1/Tbxa2r/Ghrl/Ccn2/Cav1	20
GO:0043010	camera-type eye development	40/2054	0.0198012	Ctnnb1/Bmp4/Lamb2/Atp2b4/Rhoj/Lama1/Cyp1a1/Acvrl1/Six5/Nrp1/Serpinf1/B9d1/Cdkn1c/Lamc3/Inhba/Cacna1s/Tbx2/Snora73b/Wdpcp/Pdgfra/Chd7/Lctl/Aldh1a1/Ache/Aldh1a2/Cep290/Spry2/Ppp1r13l/Tulp3/Pitx2/Angptl7/Grhl2/Fzd4/Spred1/Mitf/Nes/Wdr19/Stra6/Lif/Frs2	40
GO:0097327	response to antineoplastic agent	16/2054	0.0198142	Egr1/Kdm3b/Ctnnb1/Bmp4/Zc3h12a/Rnf4/Serpinf1/Ep300/Fibin/Abcc2/Errfi1/Gm53191/Myc/Nefl/Star/Hsf1	16
GO:0051216	cartilage development	24/2054	0.020062	Mgp/Smpd3/Ctnnb1/Wnt5a/Bmp4/Ccn1/Mustn1/Fgf9/Ltbp3/Ror2/Ep300/Smad9/Timp1/Thbs3/Bmp3/Cytl1/Nog/Lep/Scx/Wnt9a/Pkd1/Snai1/Ccn2/Lum	24
GO:0001938	positive regulation of endothelial cell proliferation	14/2054	0.0201337	Wnt5a/Bmp4/Acvrl1/Nr4a1/Nrarp/Cdh13/Igf1/Flt4/Aplnr/F3/Htr2b/Ghrl/Lrg1/Cav1	14
GO:0042303	molting cycle	14/2054	0.0201337	Ctnnb1/Wnt5a/Bmal1/Lrp4/Inhba/Intu/Apcdd1/Lgr4/Gal/Fzd6/Ppp1r13l/Krt14/Snai1/Ptch2	14
GO:0042633	hair cycle	14/2054	0.0201337	Ctnnb1/Wnt5a/Bmal1/Lrp4/Inhba/Intu/Apcdd1/Lgr4/Gal/Fzd6/Ppp1r13l/Krt14/Snai1/Ptch2	14
GO:0006091	generation of precursor metabolites and energy	54/2054	0.0202488	Pgam1/Gaa/Hk1/Mtch2/Coa6/Dnajc30/Sdha/H6pd/Agl/Adpgk/Adgrf5/Proca1/Slc25a33/Etfbkmt/Ep300/Ppp1cb/Cox7a1/Eno2/Igf1/Ppp1r3d/Gm34303/Dyrk2/C1qtnf2/Aldoc/Dhtkd1/Chchd10/Pygm/Uqcrb/Wdr93/Bnip3/Ndufc2/Pask/Gm53191/Ugp2/COX2/Ndor1/Ogt/Myc/Per2/G6pc/Ndufs6b/Lep/Pcdh12/Epm2a/Esrrb/Cox6a1/Vgf/P2rx7/Ndufv3/Bud23/Epm2aip1/Rpe/Cox8b/Ndufb9	54
GO:0001553	luteinization	2054-04-01	0.0202609	Inhba/Retn/Pdgfra/Fzd4	4
GO:0003184	pulmonary valve morphogenesis	2054-04-01	0.0202609	Bmp4/Heyl/Nos3/Stra6	4
GO:0006152	purine nucleoside catabolic process	2054-04-01	0.0202609	Nudt1/Entpd4/Entpd4b/Enpp4	4
GO:0008216	spermidine metabolic process	2054-04-01	0.0202609	Agmat/Sat2/Srm/Amd2	4
GO:0010566	regulation of ketone biosynthetic process	2054-04-01	0.0202609	Egr1/Dkk3/H6pd/Dgkq	4
GO:0051481	negative regulation of cytosolic calcium ion concentration	2054-04-01	0.0202609	Smpd3/Kcnk3/Nos1/Nol3	4
GO:0060231	mesenchymal to epithelial transition	2054-04-01	0.0202609	Ctnnb1/Bmp4/Wnt9b/Lif	4
GO:0060263	regulation of respiratory burst	2054-04-01	0.0202609	Noxa1/Jchain/Lbp/Grn	4
GO:0070189	kynurenine metabolic process	2054-04-01	0.0202609	Ido1/Kynu/Kyat3/Kmo	4
GO:0071073	positive regulation of phospholipid biosynthetic process	2054-04-01	0.0202609	Adgrf5/Fabp3/Htr2b/Rab38	4
GO:0071871	response to epinephrine	2054-04-01	0.0202609	Kcnq1/Atp2b4/Nos1/Star	4
GO:0071872	cellular response to epinephrine stimulus	2054-04-01	0.0202609	Kcnq1/Atp2b4/Nos1/Star	4
GO:0099558	maintenance of synapse structure	2054-04-01	0.0202609	Gphn/Chchd10/Cadm1/Erc2	4
GO:1901881	positive regulation of protein depolymerization	2054-04-01	0.0202609	Spast/Pdxp/F2rl1/Nes	4
GO:1902548	negative regulation of cellular response to vascular endothelial growth factor stimulus	2054-04-01	0.0202609	Atp2b4/Adgra2/Cadm4/Spry2	4
GO:1902916	positive regulation of protein polyubiquitination	2054-04-01	0.0202609	Ddx3x/Prkn/Marchf7/Skp2	4
GO:1903748	negative regulation of establishment of protein localization to mitochondrion	2054-04-01	0.0202609	Mapt/Sirt4/Bag3/Nol3	4
GO:2000833	positive regulation of steroid hormone secretion	2054-04-01	0.0202609	Tac1/Retn/Gal/Ghrl	4
GO:0035794	positive regulation of mitochondrial membrane permeability	2054-08-01	0.0203732	Rhot1/Zfp13/Chchd10/Bnip3/Hebp2/Bnip3l-ps/Gm20604/G630025P09Rik	8
GO:0036465	synaptic vesicle recycling	2054-08-01	0.0203732	Cyfip1/Bltp1/Dgkq/Syp/Synj2/Rab5a/Amph/Pip5k1c	8
GO:0090311	regulation of protein deacetylation	2054-08-01	0.0203732	Mapt/Ndn/Ep300/Aplnr/Bex4/Spred1/Dyrk1a/Bcl6	8
GO:2000516	positive regulation of CD4-positive, alpha-beta T cell activation	2054-08-01	0.0203732	Malt1/Socs5/Xcl1/Prkcq/Ccl19-ps1/Cd81/Sash3/Nfkbiz	8
GO:0044106	cellular amine metabolic process	17/2054	0.0205108	Ido1/Atp2b4/Gm8234/Mecp2/Prkn/Agmat/Sat2/Maob/Sirt4/Kynu/Abcc2/Kmo/Srm/Dbh/Amd2/Hdc/Moxd1	17
GO:0060759	regulation of response to cytokine stimulus	17/2054	0.0205108	Wnt5a/Prkn/Ccdc3/Slit3/Irgm1/Nol3/Il7/Palm3/Gm53191/Dcst1/F2rl1/Ythdf2/Slit2/Pycard/Usp18/Il1r1/Cav1	17
GO:0031113	regulation of microtubule polymerization	2054-10-01	0.0208203	Mapt/Mecp2/Slain2/Rangrf/Cdh5/Pde4dip/Hspa1a/Hspa1b/Dyrk1a/Cav1	10
GO:0048168	regulation of neuronal synaptic plasticity	2054-10-01	0.0208203	Egr1/Egr2/Shisa8/Syp/Rab5a/Nptn/Unc13b/Star/Vgf/Jph3	10
GO:0070265	necrotic cell death	2054-10-01	0.0208203	Map3k7/Peli1/Casp8/Nol3/Bnip3/Hebp2/Fas/Ndufc2/COX2/Cav1	10
GO:0140029	exocytic process	2054-10-01	0.0208203	Kcnb1/Rims2/Trarg1/Sv2a/P2rx1/Bloc1s6/Unc13b/Cadps/Snx4/Erc2	10
GO:0009190	cyclic nucleotide biosynthetic process	2054-06-01	0.0208408	Adcy6/Gucy1a1/Adcy3/Npr1/Adcy4/Adcy1	6
GO:0010092	specification of animal organ identity	2054-06-01	0.0208408	Ctnnb1/Wnt5a/Bmp4/Foxh1/Ar/Frs2	6
GO:0043537	negative regulation of blood vessel endothelial cell migration	2054-06-01	0.0208408	Atp2b4/Mecp2/Acvrl1/Rgcc/Spred1/Tbxa2r	6
GO:0046471	phosphatidylglycerol metabolic process	2054-06-01	0.0208408	Slc27a1/Mecp2/Abca3/Pla2g15/Pla2g2f/Lclat1	6
GO:0051016	barbed-end actin filament capping	2054-06-01	0.0208408	Eps8/Gsn/Avil/Capza2/Capza1/Add2	6
GO:0051193	regulation of cofactor metabolic process	2054-06-01	0.0208408	Hp/Duoxa2/Clybl/Noxa1/Zfp13/COX2	6
GO:0055094	response to lipoprotein particle	2054-06-01	0.0208408	Smpd3/Itgb1/Cdh13/Socs5/Mylip/Cd81	6
GO:0071459	protein localization to chromosome, centromeric region	2054-06-01	0.0208408	Spdl1/Cenpa/Mis12/Gm33950/Zw10/Champ1	6
GO:0032456	endocytic recycling	2054-09-01	0.0208987	Stx6/Bltp1/Dennd1b/Bves/Epg5/Eps15/Snx4/Ankrd27/Micall2	9
GO:0051058	negative regulation of small GTPase mediated signal transduction	2054-09-01	0.0208987	Sh3bp1/Cd2ap/Kctd13/Arhgap42/Itgb1/Arhgap24/Spry2/Slit2/Bcl6	9
GO:0042180	cellular ketone metabolic process	28/2054	0.0209309	Egr1/Tysnd1/Cyp4f40/Ido1/Dkk3/Coq6/Atp2b4/Hpgd/H6pd/Pdss2/Fgf15/Lonp2/Dgkq/Etfbkmt/Nqo2/Cpt1a/Nucb2/Sirt4/Fabp3/C1qtnf2/Kynu/Kyat3/Kmo/Gip/Gm53191/Star/Cyp46a1/Cav1	28
GO:0051648	vesicle localization	18/2054	0.0210382	Ctnnb1/Mecp2/F8a/Myo19/Arfgap2/Syndig1/Bicdl1/Fam91a1/Bloc1s6/Mreg/Tanc2/Wdr11/Syn1/Vps33b/Ikbkg/Cep19/Nde1/Myrip	18
GO:0042472	inner ear morphogenesis	13/2054	0.0213295	Kcnq1/Wnt5a/Fgf9/Sec24b/Itga8/Ror2/Tifab/Wdpcp/Chd7/Fzd6/Cep290/Spry2/Sod1	13
GO:0048704	embryonic skeletal system morphogenesis	13/2054	0.0213295	Ctnnb1/Bmp4/Wnt9b/Pdgfra/Hoxb2/Tulp3/Grhl2/Nog/Slc39a3/Mthfd1l/Wnt9a/Wdr19/Hoxc9	13
GO:0062197	cellular response to chemical stress	37/2054	0.02136	Smpd3/Mgst1/Ctnnb1/Ddx3x/Bmp4/Mapt/Bmal1/Zc3h12a/Prkn/Melk/Ercc6l2/Brf2/Gsr/Impact/Ncoa7/Sod3/Fzd1/Dapk1/Pdgfra/Fancd2/Nos3/Nol3/Bnip3/Errfi1/Fas/Gm53191/Myc/Lrrc8d/Lrrc8c/Adprs/Sod1/Vnn1/Trpc6/Meak7/Hsf1/Cav1/Gm12362	37
GO:0016053	organic acid biosynthetic process	39/2054	0.0215648	Elovl6/Smpd3/Acot7/Cdo1/Mecr/Hacd2/Enoph1/Degs1/Ptges/Cth/Atp2b4/Upb1/Fpgs/Cyp1a1/Fgf15/Lta4h/Nags/Amacr/Fads1/Hacd1/Acsm5/Edn2/Pla2g5/Kynu/Aldh1a1/Ptgs1/Aldh1a2/Kmo/Gip/Per2/Prkab2/Mthfd1l/Star/Abhd2/Gamt/Shmt1/Apip/Plod2/Cbs	39
GO:0072594	establishment of protein localization to organelle	45/2054	0.0216375	Edem1/Hk1/Mtch2/Hspa5/Pom121/Bmp4/Mapt/Ppp2ca/Fgf9/Bmal1/Zc3h12a/Timm9/Ssr3/Sort1/Lonp2/Pex1/Gm17029/Timm17b/Srp54c/Ipo7/Immp1l/Ep300/Tram1/Gm32340/Sirt4/Tmco6/Bag3/Zfyve16/Dusp18/Get1/Nup133/Nol3/Prkcq/Eps15/Kpna4/Lep/Bnip3l-ps/Epm2a/Maip1/Gm20604/Gm30251/Ipo4/Pip5k1c/Vps13c/Grpel2	45
GO:0030100	regulation of endocytosis	24/2054	0.0217718	Snph/Wnt5a/Abca2/Cd2ap/Ankrd13b/Dgkq/Ubqln2/Rspo1/Cd177/Itgb1/Cdh13/Rufy1/Rab5a/Lbp/Ager/Ccl19-ps1/Lrrtm1/F2rl1/Fcgr1/Necab2/Siglece/Ppt1/Pip5k1c/Cav1	24
GO:0001759	organ induction	2054-05-01	0.0218079	Ctnnb1/Wnt5a/Bmp4/Ar/Frs2	5
GO:0044539	long-chain fatty acid import into cell	2054-05-01	0.0218079	Slc27a1/Slc27a4/Acsl1/Fabp3/Abcc1	5
GO:0045056	transcytosis	2054-05-01	0.0218079	Gpihbp1/Rab5a/Ager/Cd300lg/Mal2	5
GO:0046838	phosphorylated carbohydrate dephosphorylation	2054-05-01	0.0218079	Impa1/Impa2/Synj2/G6pc/Epm2a	5
GO:0060037	pharyngeal system development	2054-05-01	0.0218079	Bmp4/Adgrf5/Plxna2/Nog/Ripply3	5
GO:0060099	regulation of phagocytosis, engulfment	2054-05-01	0.0218079	Lbp/Ager/F2rl1/Fcgr1/Siglece	5
GO:0072087	renal vesicle development	2054-05-01	0.0218079	Ctnnb1/Bmp4/C130046K22Rik/Wnt9b/Lif	5
GO:0140354	lipid import into cell	2054-05-01	0.0218079	Slc27a1/Slc27a4/Acsl1/Fabp3/Abcc1	5
GO:1905153	regulation of membrane invagination	2054-05-01	0.0218079	Lbp/Ager/F2rl1/Fcgr1/Siglece	5
GO:2000810	regulation of bicellular tight junction assembly	2054-05-01	0.0218079	Cldn3/Gpbar1/Prkch/Rock2/Snai1	5
GO:0006939	smooth muscle contraction	16/2054	0.0220886	Smpd3/Atp2b4/Arhgap42/Gucy1a1/Tbx2/Tifab/P2rx1/Edn2/Ptgs1/Chrna3/Sod1/Htr2b/Rock2/Tbxa2r/Ghrl/Cav1	16
GO:0046939	nucleotide phosphorylation	16/2054	0.0220886	Pgam1/Hk1/Mtch2/Adpgk/Ep300/Eno2/Igf1/Aldoc/Dhtkd1/Guk1/Gm53191/Ogt/Myc/Esrrb/Dck/P2rx7	16
GO:0030182	neuron differentiation	129/2054	0.0220949	Ywhah/Cyfip1/Gdpd5/Dab1/Fbxo31/Dynlt1c/Kcnq1/Snph/Hspa5/Ctnnb1/Abi3bp/Wnt5a/Bmp4/Lamb2/Mapt/Gnao1/Tbc1d24/Aurka/Egr2/Spast/Herc1/Tenm4/Mecp2/Lrp4/Prkn/Lama1/Sec24b/Rims2/Raph1/Ercc6/Ndn/Ppp1r9a/Nrp1/Serpinf1/Avil/Cdkn1c/Ror2/Sdc2/Slit3/Fn1/Cul7/Inhba/Impact/Rtn4rl2/Wnt9b/Cpne9/Ep300/Stmn4/Abitram/Llph-ps2/Itgb1/Gm20716/Arf4/Gap43/Fzd1/Ss18l1/Igsf9/Samd14/Nefh/Wdpcp/Nova2/Notch3/Bicdl1/Atoh8/Lgr4/…	129
GO:0051047	positive regulation of secretion	42/2054	0.0223105	Smpd3/Kcnq1/Tac1/Myh10/Rph3al/Ptges/Kcnb1/Prkn/Exph5/Cd2ap/Pdx1/Rgcc/Ildr1/Cd177/Rab9/Ep300/Edn2/Nucb2/Igf1/Retn/Ghrh/Rab5a/Rhbdd1/Gal/Kmo/Prkcq/Ager/Gip/Unc13b/Pard6a/F2rl1/Lep/Frmd4a/Exoc1/Cadps/Ghrl/Snx4/P2rx7/Sct/Lif/Creb1/Myrip	42
GO:0035456	response to interferon-beta	2054-12-01	0.0224658	Ifitm2/Shfl/Gbp3/Ifi211/Igtp/Irgm1/Aim2/Gm53191/Ifitm1/Iigp1c/Ifi47/Mndal	12
GO:1901992	positive regulation of mitotic cell cycle phase transition	2054-12-01	0.0224658	Ccnd1/Cdc25a/Ddx3x/Birc5/Cul4a/Mecp2/Cyp1a1/Dtl/Rgcc/Lsm10/Rad51b/Cdc25c	12
GO:0051403	stress-activated MAPK cascade	28/2054	0.0225206	Wnt5a/Zc3h12a/Prkn/Map3k7/Inava/Fgf15/Ercc6/Map3k20/Ror2/Phlpp1/Nbr1/Traf6/Unc5cl/Cd27/Flt4/Ager/Fas/Ccl19-ps1/F2rl1/Fzd4/Lep/Map3k10/Sh3rf2/Pycard/Traf3/Ccn2/Traf4/Rell2	28
GO:0006749	glutathione metabolic process	14/2054	0.0226856	Mgst1/Gstm2/Cth/Gsta4/Ggt6/Gstt3/Gstm5/Gstp1/Gstm7/Gsr/Sod1/Gdap1l1/Gsta3/Nat8	14
GO:0009185	ribonucleoside diphosphate metabolic process	17/2054	0.0227407	Pgam1/Hk1/Mtch2/Entpd4/Entpd4b/Adpgk/Ep300/Eno2/Igf1/Aldoc/Dhtkd1/Guk1/Gm53191/Ogt/Myc/Esrrb/P2rx7	17
GO:0003253	cardiac neural crest cell migration involved in outflow tract morphogenesis	2054-03-01	0.022844	Bmp4/Pitx2/Sema3c	3
GO:0009437	carnitine metabolic process	2054-03-01	0.022844	Cpt2/Cpt1a/Tmlhe	3
GO:0010825	positive regulation of centrosome duplication	2054-03-01	0.022844	Cep295/Plk4/Rock2	3
GO:0021559	trigeminal nerve development	2054-03-01	0.022844	Nrp1/Tifab/Plxna3	3
GO:0031946	regulation of glucocorticoid biosynthetic process	2054-03-01	0.022844	Dkk3/H6pd/Dgkq	3
GO:0032106	positive regulation of response to extracellular stimulus	2054-03-01	0.022844	Mn1/Npy/Ghrl	3
GO:0032109	positive regulation of response to nutrient levels	2054-03-01	0.022844	Mn1/Npy/Ghrl	3
GO:0034139	regulation of toll-like receptor 3 signaling pathway	2054-03-01	0.022844	Peli1/F2rl1/Cav1	3
GO:0035701	hematopoietic stem cell migration	2054-03-01	0.022844	Mtch2/Jam3/Jam2	3
GO:0050861	positive regulation of B cell receptor signaling pathway	2054-03-01	0.022844	Cmtm3/Cd81/Prkch	3
GO:0061156	pulmonary artery morphogenesis	2054-03-01	0.022844	Bmp4/Sec24b/Stra6	3
GO:0072102	glomerulus morphogenesis	2054-03-01	0.022844	Bmp4/Pdgfra/Notch3	3
GO:0086023	adenylate cyclase-activating adrenergic receptor signaling pathway involved in heart process	2054-03-01	0.022844	Atp2b4/Nos1/Pln	3
GO:0090043	regulation of tubulin deacetylation	2054-03-01	0.022844	Mapt/Ep300/Bex4	3
GO:1900454	positive regulation of long-term synaptic depression	2054-03-01	0.022844	Mapt/Kcnb1/Ppp1r9a	3
GO:1901628	positive regulation of postsynaptic membrane organization	2054-03-01	0.022844	Lrp4/Musk/Mesd	3
GO:1902287	semaphorin-plexin signaling pathway involved in axon guidance	2054-03-01	0.022844	Nrp1/Plxna2/Plxna3	3
GO:1903895	negative regulation of IRE1-mediated unfolded protein response	2054-03-01	0.022844	Hspa5/Bfar/Dnajb9	3
GO:2000064	regulation of cortisol biosynthetic process	2054-03-01	0.022844	Dkk3/H6pd/Dgkq	3
GO:2000553	positive regulation of T-helper 2 cell cytokine production	2054-03-01	0.022844	Dennd1b/Xcl1/Cd81	3
GO:2000851	positive regulation of glucocorticoid secretion	2054-03-01	0.022844	Tac1/Gal/Ghrl	3
GO:0051056	regulation of small GTPase mediated signal transduction	27/2054	0.0228446	Gpr20/Gpr55/Sh3bp1/Cd2ap/Gm38514/Cdc42bpa/Kctd13/Nrp1/Adgrg1/Arhgap42/Itgb1/Arhgap24/Igf1/Gm15337/Cadm4/Gpr35/Sipa1l1/Spry2/Shoc2/Ogt/F2rl1/Mmd2/Gpr4/Slit2/Adcyap1r1/Bcl6/Rabl3	27
GO:1903039	positive regulation of leukocyte cell-cell adhesion	27/2054	0.0228446	Malt1/Igfbp2/Traf6/Igf1/Cd27/Socs5/Il7/Xcl1/Prkcq/Ager/Fut7/Ephb4/Ccl19-ps1/Cd59b/Icos/Lep/Cd81/Lgals1/Vnn1/Sash3/Btnl2/Pycard/Adk/Bcl6/Cd1d1/Nfkbiz/Cav1	27
GO:0045787	positive regulation of cell cycle	34/2054	0.0229451	Ccnd1/Smpd3/Gdpd5/Poldip2/Cdc25a/Ddx3x/Wnt5a/Birc5/Cul4a/Spast/Mecp2/Smoc2/Cyp1a1/Dtl/Ccpg1/Rgcc/Map3k20/Lsm10/Fam83d/Igf1/Cep295/Rad51b/Gm33950/Meiosin/Plk4/Myc/Spag5/Atad5/Rock2/Pkd1/Hsf1/Ascl1/Cdc25c/Ccn2	34
GO:0030029	actin filament-based process	80/2054	0.0231359	Parva/Cyfip1/Kcnq1/Tmod3/Wipf1/Kptn/Arhgef17/Abi3bp/Tac1/Myh10/Gas2l3/Marcks/Arhgap6/Prkn/Rhoj/Synpo2/Sh3bp1/Cd2ap/Nuak2/Krt19/Actr3/Sh3pxd2b/Rangrf/Eps8/Gsn/Cdc42bpa/Ppp1r9a/Tmsb4x/Kctd13/Washc3/Nrp1/Rgcc/Avil/C130046K22Rik/Pdxp/Myo19/Ep300/Abitram/Itgb1/Flna/Snora73b/Kank3/Samd14/Cldn3/Pdgfra/Nos1/Gm15337/Pln/Sipa1l1/Capza2/Prkcq/Msrb2/Epb41l1/Cfl2/Adgrb1/Ablim3/Capza1/Plekhh2/F2rl1/Lurap1/Add2…	80
GO:0000041	transition metal ion transport	18/2054	0.0232166	Slc30a10/Trf/Steap4/Slc30a1/Slc30a7/Gm2061/Nos1/1700034H15Rik/Mmgt2/Cp/Abcc2/Slc39a3/Slc30a6/Atp7b/Slc31a2/Trpc6/Tmem165/Scara5	18
GO:1903322	positive regulation of protein modification by small protein conjugation or removal	18/2054	0.0232166	Hspa5/Ddx3x/Uba2/Zc3h12a/Prkn/Inava/Wfs1/Peli1/Dcun1d3/Marchf7/Skp2/Dcun1d4/Arrdc4/Tank/Amer1/Cblb/Septin4/Cav1	18
GO:0003338	metanephros morphogenesis	2054-07-01	0.0234141	Ctnnb1/Bmp4/C130046K22Rik/Wnt9b/Lgr4/Pkd1/Lif	7
GO:0032743	positive regulation of interleukin-2 production	2054-07-01	0.0234141	Malt1/Map3k7/Traf6/Prkcq/Sash3/Btnl2/Cd1d1	7
GO:0040019	positive regulation of embryonic development	2054-07-01	0.0234141	Hspa5/Ctnnb1/Tenm4/Rbm19/Ar/Igf1/Scx	7
GO:0045109	intermediate filament organization	2054-07-01	0.0234141	Eppk1/Nefm/Tchh/Klhl24/Mtm1/Nefl/Krt14	7
GO:0061462	protein localization to lysosome	2054-07-01	0.0234141	Kptn/Sort1/Zfyve16/Cd81/Rock2/Meak7/Lmbrd1	7
GO:0120178	steroid hormone biosynthetic process	2054-07-01	0.0234141	Egr1/Dkk3/H6pd/Dgkq/Dhcr7/Star/Hsd17b2	7
GO:1902110	positive regulation of mitochondrial membrane permeability involved in apoptotic process	2054-07-01	0.0234141	Rhot1/Zfp13/Chchd10/Bnip3/Bnip3l-ps/Gm20604/G630025P09Rik	7
GO:0043949	regulation of cAMP-mediated signaling	2054-11-01	0.0234776	Atp2b4/Mrap/Nucb2/Nos1/Pde3a/Ghrh/Aplnr/Gip/Gpr3/Adcyap1r1/Sct	11
GO:0060537	muscle tissue development	42/2054	0.0235936	Egr1/Ctnnb1/Wnt5a/Bmp4/Cenpf/Popdc2/Fdps/Fgf9/Egr2/Bmal1/Tenm4/Bves/Itga8/Nr4a1/Cacna1s/Ep300/Tbx2/Itgb1/Foxh1/Igf1/Pdgfra/Chd7/Heyl/Pln/Casp8/Aldh1a2/Ppp1r13l/Pitx2/Gm6623/Sgcb/Mtm1/Nog/Col14a1/Sema3c/Scx/Xk/Stra6/Frs2/Creb1/Lox/Cav1/Bcl9	42
GO:0001649	osteoblast differentiation	22/2054	0.0238241	Ctnnb1/Bmp4/Ccn1/Fgf9/Map3k7/Sh3pxd2b/Wwox/Nbr1/Fzd1/Tmem119/Igf1/Lgr4/Zhx3/Ache/Bmp3/Lrp3/Ifitm1/Nog/Chrd/Gpnmb/Snai1/Lox	22
GO:0007179	transforming growth factor beta receptor signaling pathway	22/2054	0.0238241	Hspa5/Tab1/Hpgd/Ltbp3/Map3k7/Acvrl1/Itga8/Cdh5/Ep300/Smad9/Foxh1/Wfikkn1/Spry2/Spred1/Lrrc32/Dand5/Cidea/Zfp451/Lrg1/Creb1/Lox/Cav1	22
GO:0060021	roof of mouth development	13/2054	0.0241526	Wnt5a/Inhba/Wnt9b/Intu/Tbx2/Fzd1/Wfikkn1/Wdpcp/Pdgfra/Chd7/Ephb3/Lrrc32/Snai1	13
GO:0021885	forebrain cell migration	2054-10-01	0.0242677	Dab1/Ctnnb1/Nrp1/Adgrg1/Bmerb1/Slit2/Tyro3/Fbxo45/Tnr/Gm12362	10
GO:0045806	negative regulation of endocytosis	2054-08-01	0.0245198	Snph/Abca2/Ankrd13b/Ubqln2/Lrrtm1/Necab2/Siglece/Cav1	8
GO:0046622	positive regulation of organ growth	2054-08-01	0.0245198	Fdps/Fgf9/Ep300/Tbx2/Igf1/Il7/Cacna2d2/Sash3	8
GO:0051181	cofactor transport	2054-08-01	0.0245198	Slc27a1/Mgst1/Cd320/Abcc1/Slc25a26/Slc23a1/Amn/P2rx7	8
GO:0090175	regulation of establishment of planar polarity	2054-08-01	0.0245198	Wnt5a/Sec24b/Ror2/Wnt9b/Fzd1/Fzd6/Nphp3/Sapcd2	8
GO:0042445	hormone metabolic process	27/2054	0.0245879	Egr1/Ywhah/Dkk3/Duoxa2/Mecp2/H6pd/Cyp1a1/Slc27a4/Dgkq/Cpq/Gm32342/Igf1/Pdgfra/Pon3/Aldh1a1/Ache/Gal/Aldh1a2/Pcsk1/Dhcr7/Slco4a1/Rdh14/Lep/Star/Stc2/Cyp46a1/Hsd17b2	27
GO:0002042	cell migration involved in sprouting angiogenesis	2054-09-01	0.0246896	Rhoj/Nr4a1/Nrp1/Itgb1/Pik3r3/Ephb4/Spred1/Tbxa2r/Slit2	9
GO:0046164	alcohol catabolic process	2054-09-01	0.0246896	Sord/Impa1/Srd5a3/Impa2/Synj2/Hsd3b7/Cyp46a1/Gk5/Gm7394	9
GO:0048010	vascular endothelial growth factor receptor signaling pathway	2054-09-01	0.0246896	Flt1/Bmp4/Fgf9/Nrp1/Tmem204/Cadm4/Flt4/Fzd4/Hhex	9
GO:0050678	regulation of epithelial cell proliferation	38/2054	0.0249136	Fmc1/Cdc25a/Ctnnb1/Wnt5a/Bmp4/Birc5/Fgf9/Acvrl1/Reg3a/Eppk1/Nr4a1/Nrarp/Rgcc/Serpinf1/Intu/Cdh13/Ar/Igf1/Atoh8/Suz12/Flt4/Gpbar1/Aplnr/Aldh1a2/Ift57/Ager/Errfi1/Wfdc1/F3/Nog/Lep/Htr2b/Lims2/Ghrl/Lrg1/Frs2/Grn/Cav1	38
GO:0015893	drug transport	26/2054	0.0249418	Slc28a2/Smpd3/Slc27a1/Slc25a4/Arg2/Prkn/Stra6l/Slc13a2/Cd320/Inhba/Itgb1/Slc7a10/Retn/Slc19a2/Gal/Chrna3/Abcc2/Slc25a26/Abca3/Per2/Fzd4/Epm2a/Ghrl/Amn/Slc13a2os/Car4	26
GO:0007178	transmembrane receptor protein serine/threonine kinase signaling pathway	40/2054	0.024971	Egr1/Smpd3/Hspa5/Wnt5a/Bmp4/Ccn1/Fgf9/Tab1/Rgmb/Hpgd/Ltbp3/Map3k7/Acvrl1/Itga8/Fstl3/Ror2/Inhba/Cdh5/Ep300/Smad9/Foxh1/Fzd1/Wfikkn1/Atoh8/Spry2/Bmp3/Chrdl1/Nog/Spred1/Chrd/Ctdspl2/Lrrc32/Dand5/Cidea/Zfp451/Scx/Lrg1/Creb1/Lox/Cav1	40
GO:0001818	negative regulation of cytokine production	30/2054	0.0250158	Laptm4b/Arg2/Zc3h12a/Cd2ap/Rnf128/Rgcc/Fn1/Serpinb1a/Igf1/Lgr4/Socs5/Suz12/Homer3/Il20rb/Nptn/Cmklr1/Lbp/Xcl1/Ager/Errfi1/F2rl1/Lrrc32/Cidea/Pycard/Ghrl/Il1rl1/Trim30a/Bcl6/Gpnmb/Hsf1	30
GO:0021537	telencephalon development	30/2054	0.0250158	Dab1/Ctnnb1/Wnt5a/Bmp4/Atp2b4/Eif2b3/Slc38a2/Nrp1/Adgrg1/Csnk2a1-ps3/Inhba/Rtn4rl2/Chd7/Slc8a1/Npy/Bnip3/Ephb3/Bmerb1/Nefl/Btbd3/Numbl/Slit2/Fbxo45/Sct/Plxna3/Ascl1/Nde1/Lhx5/Tnr/Gm12362	30
GO:0016567	protein ubiquitination	75/2054	0.0253105	Rnf213/Leo1/Fbxo31/Hspa5/Ctnnb1/Ddx3x/Dtx4/Mkrn2/Cul4a/Cul2/Tulp4/Prkn/Inava/Caml/Wfs1/Rnf4/Dtl/Dtx3/Dda1/Kctd13/Cul7/Ubr3/Anapc16/Traf6/Peli1/Rnf152/Shprh/Fbxo32/Btbd1/Bfar/Klhl24/Klhl3/Klhl8/Socs5/Mylip/Suz12/Rnf103/Dcun1d3/Med30/Ivns1abp/Rnf138/Spry2/Marchf7/Rnf13/Skp2/Dcun1d4/Arrdc4/Peli3/Rnf217/Adgrb1/Rnft1/Hace1/Amer1/Ogt/Per2/Klhl7/Ube3c/Epm2a/Trim17/Cblb/Sh3rf2/Septin4/Traf3/Gm16124/Trim3…	75
GO:0045778	positive regulation of ossification	2054-12-01	0.0255918	Ctnnb1/Tac1/Wnt5a/Bmp4/Ccn1/Tmem119/Igf1/Zhx3/Slc8a1/Lrp3/Ifitm1/P2rx7	12
GO:0007051	spindle organization	23/2054	0.0257453	Poldip2/Eml1/Aurka/Spast/Mecp2/Haus2/Rnf4/Haus1/Pde4dip/Mzt1/Kiz/Hspa1a/Prc1/Hspa1b/Bccip/Kif4/Cep72/Spag5/Togaram2/Cep192/Haus4/Pkd1/Abraxas1	23
GO:0016579	protein deubiquitination	19/2054	0.0258212	Otud7a/Zc3h12a/Usp1/Usp47/Usp15/Usp22/Uchl1/Usp43/Tank/Usp9x/Usp30/Usp17la/Gm12444/Usp18/Usp28/Brcc3/Usp46/Abraxas1/Usp39	19
GO:0008016	regulation of heart contraction	20/2054	0.0259502	Gaa/Kcnq1/Tac1/Gnao1/Popdc2/Atp2b4/Zc3h12a/Bves/Rangrf/Tbx2/Edn2/Nos1/Slc4a3/Pln/Nos3/Slc8a1/Cacna2d2/Glrx3/Ccn2/Cav1	20
GO:0046488	phosphatidylinositol metabolic process	21/2054	0.0259695	Inpp5j/Slc27a1/Pgap3/Pigg/Pyurf/Impa1/Mtmr7/Pigv/Pgap2/Pigl/Impa2/Socs5/Pik3r3/Synj2/Fig4/Mtm1/Mtmr6/Htr2b/Pip5k1c/Pigb/Lclat1	21
GO:0046651	lymphocyte proliferation	36/2054	0.0262801	Ctnnb1/Tac1/Bmp4/Malt1/Arg2/Zbtb32/Cd320/Igfbp2/Traf6/Peli1/Igf1/Cd27/Il20rb/Gal/Marchf7/Il7/Xcl1/Prkcq/Ager/Ccl19-ps1/Cd59b/Gm13278/Lep/Lrrc32/Cblb/Cd81/Atad5/Sash3/Btnl2/Pycard/Pla2g2f/Adk/P2rx7/Bcl6/Cd1d1/Gpnmb	36
GO:0003094	glomerular filtration	2054-06-01	0.0264266	Xpnpep3/Adgrf5/Jchain/Mcam/F2rl1/Rhpn2	6
GO:0009074	aromatic amino acid family catabolic process	2054-06-01	0.0264266	Ido1/Kynu/Kmo/Hdc/Hal/Fah	6
GO:0010667	negative regulation of cardiac muscle cell apoptotic process	2054-06-01	0.0264266	Hspb6/Sirt4/Ghrh/Nol3/Acot1/Hsf1	6
GO:0016339	calcium-dependent cell-cell adhesion via plasma membrane cell adhesion molecules	2054-06-01	0.0264266	Kifap3/Arvcf/Cdh5/Cdh13/Pcdh12/Pcdh18	6
GO:0051589	negative regulation of neurotransmitter transport	2054-06-01	0.0264266	Prkn/Ppp1r9a/Slc30a1/Maob/Nos1/1700034H15Rik	6
GO:0061311	cell surface receptor signaling pathway involved in heart development	2054-06-01	0.0264266	Ctnnb1/Wnt5a/Bmp4/Nog/Galnt11/Snai1	6
GO:0097205	renal filtration	2054-06-01	0.0264266	Xpnpep3/Adgrf5/Jchain/Mcam/F2rl1/Rhpn2	6
GO:2000181	negative regulation of blood vessel morphogenesis	15/2054	0.0264787	Ctnnb1/Atp2b4/Mecp2/Rgcc/Serpinf1/Thbs2/Spry2/Adgrb1/Spred1/Rock2/Tbxa2r/Gpr4/Hhex/Lif/Pf4	15
GO:0045185	maintenance of protein location	2054-11-01	0.0269416	Hk1/Hspa5/Ywhab/Gsn/Tmsb4x/Chchd10/Morc3/Dand5/Pkd1/Vps13c/Cav1	11
GO:0051225	spindle assembly	16/2054	0.0272227	Poldip2/Aurka/Haus2/Rnf4/Haus1/Mzt1/Hspa1a/Prc1/Hspa1b/Bccip/Kif4/Spag5/Togaram2/Cep192/Haus4/Abraxas1	16
GO:1902905	positive regulation of supramolecular fiber organization	25/2054	0.0272416	Cyfip1/Tac1/Mapt/Spast/Mecp2/Slain2/Synpo2/Actr3/Sh3pxd2b/Gsn/Nrp1/Rgcc/C130046K22Rik/Pdxp/Ep300/Pde4dip/Hspa1a/Hspa1b/Prkcq/F2rl1/Rock2/Fmn2/Pycard/Ccn2/Cav1	25
GO:2001243	negative regulation of intrinsic apoptotic signaling pathway	13/2054	0.0272425	Ddx3x/Prkn/Wfs1/Pdx1/Usp47/Ell3/Ivns1abp/Ackr3/Marchf7/Nol3/Atad5/Vnn1/Snai1	13
GO:0016197	endosomal transport	24/2054	0.0275851	Snx18/Snx2/Stx6/Bltp1/Vta1/Laptm4b/Dennd1b/Bves/Trarg1/Sort1/Vps54/Rab9/Tamalin/Zfyve16/Anxa8/Tbc1d23/Epg5/Eps15/Rilp/Srl/Snx4/Vps35/Ankrd27/Micall2	24
GO:0019722	calcium-mediated signaling	24/2054	0.0275851	Tmbim4/Camta1/Mapt/Atp2b4/Ppp1r9a/Ccr10/Edn2/Samd14/Cdh13/Igf1/Dyrk2/Pln/Homer3/3425401B19Rik/Slc8a1/Cmklr1/Ackr3/Stimate/Rcan2/Lmcd1/Ccl20/Htr2b/Jph3/Sla2	24
GO:0051261	protein depolymerization	17/2054	0.0277455	Tmod3/Spast/Sh3bp1/Eps8/Gsn/Avil/Pdxp/Stmn4/Capza2/Cfl2/Bmerb1/Capza1/Plekhh2/F2rl1/Add2/Nes/Gas2l2	17
GO:0014706	striated muscle tissue development	40/2054	0.0279269	Egr1/Ctnnb1/Wnt5a/Bmp4/Cenpf/Popdc2/Fdps/Fgf9/Egr2/Bmal1/Tenm4/Bves/Nr4a1/Cacna1s/Ep300/Tbx2/Itgb1/Foxh1/Igf1/Pdgfra/Chd7/Heyl/Pln/Casp8/Aldh1a2/Ppp1r13l/Pitx2/Gm6623/Sgcb/Mtm1/Nog/Col14a1/Sema3c/Scx/Xk/Frs2/Creb1/Lox/Cav1/Bcl9	40
GO:0072006	nephron development	18/2054	0.0280824	Egr1/Ctnnb1/Bmp4/Lamb2/Nup160/C130046K22Rik/Wnt9b/Pdgfra/Notch3/Lgr4/Heyl/Nid1/Nup133/Nog/Gpr4/Pkd1/Lif/Wnt6	18
GO:1905039	carboxylic acid transmembrane transport	18/2054	0.0280824	Slc27a1/Mpc1/Stra6l/Slc38a2/Slc13a2/Acsl1/Itgb1/Gm13570/Slc1a4/Slc43a1/Abcc1/Myc/Per2/Lrrc8d/Lrrc8c/Epm2a/Slc23a1/Slc13a2os	18
GO:0032720	negative regulation of tumor necrosis factor production	2054-10-01	0.0281074	Arg2/Zc3h12a/Igf1/Lbp/Errfi1/Cidea/Ghrl/Trim30a/Gpnmb/Hsf1	10
GO:0050714	positive regulation of protein secretion	19/2054	0.0282633	Myh10/Rph3al/Prkn/Exph5/Cd2ap/Pdx1/Ep300/Igf1/Prkcq/Ager/Gip/Unc13b/Pard6a/F2rl1/Frmd4a/Exoc1/Ghrl/P2rx7/Myrip	19
GO:0030036	actin cytoskeleton organization	74/2054	0.0282715	Parva/Cyfip1/Tmod3/Wipf1/Kptn/Arhgef17/Abi3bp/Tac1/Myh10/Gas2l3/Marcks/Arhgap6/Prkn/Rhoj/Synpo2/Sh3bp1/Cd2ap/Nuak2/Krt19/Actr3/Sh3pxd2b/Eps8/Gsn/Cdc42bpa/Ppp1r9a/Tmsb4x/Kctd13/Washc3/Nrp1/Rgcc/Avil/C130046K22Rik/Pdxp/Myo19/Ep300/Abitram/Itgb1/Flna/Snora73b/Kank3/Samd14/Cldn3/Pdgfra/Gm15337/Sipa1l1/Capza2/Prkcq/Msrb2/Epb41l1/Cfl2/Adgrb1/Ablim3/Capza1/Plekhh2/F2rl1/Lurap1/Add2/Nedd9/Rock2/Gm53330/F…	74
GO:0071214	cellular response to abiotic stimulus	33/2054	0.0283883	Egr1/Mtch2/Cdc25a/Hspa5/Ddx3x/Map3k1/Rnf4/Slc38a2/Usp47/Map3k20/Impact/Ep300/Timp1/Nos1/Bag3/Casp8/Nos3/Rhbdd1/Pkd1l3/Bnip3/Elk1/Tank/Errfi1/Gm53191/Myc/Lrrc8d/Lrrc8c/Scx/Usp28/Hsf1/Ascl1/Grk1/Cav1	33
GO:0104004	cellular response to environmental stimulus	33/2054	0.0283883	Egr1/Mtch2/Cdc25a/Hspa5/Ddx3x/Map3k1/Rnf4/Slc38a2/Usp47/Map3k20/Impact/Ep300/Timp1/Nos1/Bag3/Casp8/Nos3/Rhbdd1/Pkd1l3/Bnip3/Elk1/Tank/Errfi1/Gm53191/Myc/Lrrc8d/Lrrc8c/Scx/Usp28/Hsf1/Ascl1/Grk1/Cav1	33
GO:0006096	glycolytic process	14/2054	0.0285031	Pgam1/Hk1/Mtch2/Adpgk/Ep300/Eno2/Igf1/Aldoc/Dhtkd1/Gm53191/Ogt/Myc/Esrrb/P2rx7	14
GO:0048729	tissue morphogenesis	63/2054	0.0285073	Mgp/Ctnnb1/Wnt5a/Bmp4/Ccn1/Sh3bp1/Lama1/Fkbpl/Map3k7/Sec24b/Acvrl1/Pdx1/Nrarp/Nrp1/Ror2/Car9/Inhba/C130046K22Rik/Traf6/Wnt9b/Intu/Tbx2/Itgb1/Snora73b/Foxh1/Fzd1/Btbd7/Arhgap24/Ar/Igf1/Pdgfra/Hoxb2/Chd7/Lgr4/Heyl/Casp8/Nos3/Aldh1a1/Fzd6/Aplnr/Aldh1a2/Cep290/Spry2/Ift57/Tulp3/Nphp3/Pitx2/Mthfr/Grhl2/Nog/Mthfd1l/Chrd/Sema3c/Scx/Slit2/Hhex/Pkd1/Lif/Sapcd2/Notch4/Frs2/Snai1/Wnt6	63
GO:1900271	regulation of long-term synaptic potentiation	2054-07-01	0.0285795	Ppp1r9a/Nos1/Nptn/Ager/Adcy1/Cyp46a1/Creb1	7
GO:0003272	endocardial cushion formation	2054-05-01	0.0288034	Tbx2/Heyl/Aplnr/Nog/Snai1	5
GO:0006656	phosphatidylcholine biosynthetic process	2054-05-01	0.0288034	Slc27a1/Fabp3/Lcat/Lpcat3/Rab38	5
GO:0048843	negative regulation of axon extension involved in axon guidance	2054-05-01	0.0288034	Wnt5a/Nrp1/Sema3g/Sema3c/Plxna3	5
GO:0050650	chondroitin sulfate proteoglycan biosynthetic process	2054-05-01	0.0288034	Igf1/Cytl1/Pxylp1/Csgalnact2/B3galt6	5
GO:0051156	glucose 6-phosphate metabolic process	2054-05-01	0.0288034	Pgam1/H6pd/G6pc/G6pc3/Rpe	5
GO:0055069	zinc ion homeostasis	2054-05-01	0.0288034	Slc30a10/Prkn/Slc30a1/1700034H15Rik/Atp7b	5
GO:1903204	negative regulation of oxidative stress-induced neuron death	2054-05-01	0.0288034	Ctnnb1/Prkn/Ncoa7/Fzd1/Meak7	5
GO:0032446	protein modification by small protein conjugation	80/2054	0.0289379	Egr1/Rnf213/Leo1/Fbxo31/Hspa5/Ctnnb1/Ddx3x/Dtx4/Uba2/Mkrn2/Cul4a/Cul2/Egr2/Tulp4/Prkn/Inava/Caml/Wfs1/Rnf4/Dtl/Dtx3/Dda1/Kctd13/Cul7/Ubr3/Anapc16/Traf6/Peli1/Rnf152/Gm32340/Shprh/Fbxo32/Btbd1/Bfar/Klhl24/Klhl3/Klhl8/Socs5/Mylip/Suz12/Rnf103/Dcun1d3/Med30/Ivns1abp/Rnf138/Spry2/Marchf7/Rnf13/Skp2/Dcun1d4/Arrdc4/Peli3/Rnf217/Adgrb1/Rnft1/Hace1/Amer1/Ogt/Per2/Klhl7/Ube3c/Epm2a/Trim17/Cblb/Sh3rf2/Zfp4…	80
GO:0030850	prostate gland development	2054-09-01	0.0289437	Prlr/Ctnnb1/Wnt5a/Bmp4/Serpinf1/Ar/Igf1/Nog/Frs2	9
GO:0043388	positive regulation of DNA binding	2054-09-01	0.0289437	Ctnnb1/Prkn/Pdx1/Wapl/Traf6/Ep300/Igf1/Pitx2/Myc	9
GO:0048483	autonomic nervous system development	2054-09-01	0.0289437	Ctnnb1/Egr2/Nav2/Nrp1/Fn1/Snora73b/Hoxb2/Plxna3/Ascl1	9
GO:0000097	sulfur amino acid biosynthetic process	2054-04-01	0.0290083	Enoph1/Cth/Apip/Cbs	4
GO:0002091	negative regulation of receptor internalization	2054-04-01	0.0290083	Ankrd13b/Ubqln2/Lrrtm1/Necab2	4
GO:0003215	cardiac right ventricle morphogenesis	2054-04-01	0.0290083	Foxh1/Chd7/Ppp1r13l/Sema3c	4
GO:0007096	regulation of exit from mitosis	2054-04-01	0.0290083	Birc5/Rgcc/Cdkn1c/Zw10	4
GO:0007614	short-term memory	2054-04-01	0.0290083	Serpinf1/Gm20716/Rcan2/Adnp	4
GO:0021535	cell migration in hindbrain	2054-04-01	0.0290083	Dab1/Itgb1/Plxna2/Gm12362	4
GO:0031643	positive regulation of myelination	2054-04-01	0.0290083	Egr2/Tenm4/Ncmap/Igf1	4
GO:0035933	glucocorticoid secretion	2054-04-01	0.0290083	Kcnq1/Tac1/Gal/Ghrl	4
GO:0060353	regulation of cell adhesion molecule production	2054-04-01	0.0290083	Fut7/Colec12/Notch4/Cav1	4
GO:0060445	branching involved in salivary gland morphogenesis	2054-04-01	0.0290083	Lama1/Nrp1/Btbd7/Sema3c	4
GO:0061469	regulation of type B pancreatic cell proliferation	2054-04-01	0.0290083	Fmc1/Birc5/Nr4a1/Errfi1	4
GO:0072672	neutrophil extravasation	2054-04-01	0.0290083	Cd177/Prtn3/Fut7/Il1r1	4
GO:0090030	regulation of steroid hormone biosynthetic process	2054-04-01	0.0290083	Dkk3/H6pd/Dgkq/Igf1	4
GO:0110156	methylguanosine-cap decapping	2054-04-01	0.0290083	Dcps/Dcp2/Edc3/Patl1	4
GO:0070098	chemokine-mediated signaling pathway	2054-12-01	0.0290237	Ccl8/Slit3/Ccl22/Ccl9/Gpr35/Ackr3/Xcl1/Ccl19-ps1/Ccl20/Ccl17/Slit2/Pf4	12
GO:0010658	striated muscle cell apoptotic process	2054-08-01	0.0292221	Hspb6/Sirt4/Bag3/Ghrh/Nol3/Bnip3/Acot1/Hsf1	8
GO:0038084	vascular endothelial growth factor signaling pathway	2054-08-01	0.0292221	Smoc2/Adgra2/Nrp1/Nus1/Pdgfra/Cadm4/Flt4/Spry2	8
GO:0090199	regulation of release of cytochrome c from mitochondria	2054-08-01	0.0292221	Prkn/Igf1/Nol3/Bnip3/Fas/Gm20604/Pycard/Mllt11	8
GO:0008406	gonad development	31/2054	0.029813	Nudt1/Hspa5/Nasp/Wnt5a/Bmp4/Fgf9/Fstl3/Adgrg1/Slit3/Inhba/Edn2/Ar/Retn/Pdgfra/Serpinb6b/Rec8/Nos3/Pitx2/Myc/Fzd4/Lep/Star/Sod1/Scx/Slit2/Gpr149/Wdr19/Vgf/Atn1/Taf4/Arid4a	31
GO:0097193	intrinsic apoptotic signaling pathway	31/2054	0.029813	Mtch2/Ddx3x/Dnajc10/Mapt/Prkn/Wfs1/Pdx1/Melk/Ercc6/Usp47/Wwox/Ep300/Dyrk2/Ell3/Ivns1abp/Ackr3/Marchf7/Nol3/Bnip3/Sod1/Atad5/Gm20604/Septin4/Vnn1/Pycard/Mllt11/Usp28/Snai1/Fhit/Cav1/Gm12362	31
GO:0043280	positive regulation of cysteine-type endopeptidase activity involved in apoptotic process	16/2054	0.0301002	Mtch2/Ddx3x/Ccn1/Malt1/Ppp2ca/Gsn/P2rx1/Dapk1/Casp8/Ift57/Fas/F3/Pycard/Hsf1/Ccn2/Gm12362	16
GO:0050680	negative regulation of epithelial cell proliferation	16/2054	0.0301002	Wnt5a/Bmp4/Acvrl1/Eppk1/Rgcc/Serpinf1/Intu/Ar/Atoh8/Suz12/Ift57/Ager/Wfdc1/Lims2/Ghrl/Cav1	16
GO:0071347	cellular response to interleukin-1	16/2054	0.0301002	Egr1/Zc3h12a/Ccl8/Ccl22/Traf6/Ccl9/Abcc2/Kmo/Xcl1/Tank/Ccl19-ps1/Myc/Ccl20/Ccl17/Pycard/Il1r1	16
GO:0060047	heart contraction	23/2054	0.0301383	Gaa/Kcnq1/Tac1/Gnao1/Popdc2/Atp2b4/Zc3h12a/Bves/Rangrf/Gsn/Tbx2/Edn2/Nos1/Slc4a3/Pln/Nos3/Slc8a1/Ppp1r13l/Cacna2d2/Sod1/Glrx3/Ccn2/Cav1	23
GO:0043523	regulation of neuron apoptotic process	27/2054	0.0304398	Egr1/Ctnnb1/Slc30a10/Birc5/Kcnb1/Mecp2/Prkn/Wfs1/Nrp1/Nqo2/Gm20716/Nos1/Musk/Bace1/Ager/Fas/Nefl/Star/Adnp/Sod1/Nes/Ppt1/Tyro3/Sct/Ascl1/Grn/Crlf1	27
GO:0048634	regulation of muscle organ development	17/2054	0.0305364	Ctnnb1/Bmp4/Cenpf/Fdps/Fgf9/Bmal1/Ep300/Tbx2/Tifab/Igf1/Gm6623/Mtm1/Nog/Col14a1/Frs2/Creb1/Lox	17
GO:0090090	negative regulation of canonical Wnt signaling pathway	17/2054	0.0305364	Egr1/Wnt5a/Dkk3/Lrp4/Prkn/Invs/Ror2/Fzd1/Fzd6/Nphp3/Amer1/Tle2/Nog/Fzd4/Tpbgl/Ppp2r3a/Cav1	17
GO:0034762	regulation of transmembrane transport	57/2054	0.0306218	Ywhah/Kcnj6/Kcnq1/Bmp4/Ppp2ca/Kcnb1/Dnajc30/Pirt/Aoc3/Fgf15/Rangrf/Kcng1/Rrad/Slc30a1/Kcnc3/Cacna1s/Acsl1/Itgb1/P2rx1/Kcnmb1/Igf1/Dapk1/Lrrc26/Nos1/Shisa8/Chd7/Klhl24/1700034H15Rik/C1qtnf2/Pln/Gpr35/Slc43a1/Cttnbp2nl/Slc8a1/Gal/Aplnr/Amigo1/Stimate/Nol3/Xcl1/Ager/Gip/Scn5a/Myc/Per2/Lep/Cacna2d2/Slc31a2/Cacna1b/Trpc6/Jph3/P2rx7/Kcna3/Bud23/Ocln/Cacnb1/Cav1	57
GO:0046328	regulation of JNK cascade	21/2054	0.0306877	Wnt5a/Prkn/Map3k7/Fgf15/Map3k20/Ror2/Phlpp1/Traf6/Unc5cl/Cd27/Flt4/Ager/Ccl19-ps1/F2rl1/Fzd4/Map3k10/Sh3rf2/Pycard/Traf3/Ccn2/Traf4	21
GO:0009132	nucleoside diphosphate metabolic process	18/2054	0.0307841	Pgam1/Hk1/Mtch2/Entpd4/Entpd4b/Adpgk/Ep300/Eno2/Igf1/Aldoc/Dhtkd1/Guk1/Gm53191/Ogt/Myc/Esrrb/Nudt7/P2rx7	18
GO:1903825	organic acid transmembrane transport	18/2054	0.0307841	Slc27a1/Mpc1/Stra6l/Slc38a2/Slc13a2/Acsl1/Itgb1/Gm13570/Slc1a4/Slc43a1/Abcc1/Myc/Per2/Lrrc8d/Lrrc8c/Epm2a/Slc23a1/Slc13a2os	18
GO:0030705	cytoskeleton-dependent intracellular transport	20/2054	0.0308355	Mapt/Spast/Mecp2/Rhot1/Pcm1/F8a/Myo19/Hook1/Dync2li1/Bicdl1/Bloc1s6/Tanc2/Ift57/Nefl/Sod1/Ift81/Wdr19/Nde1/Myrip/Mgarp	20
GO:0032535	regulation of cellular component size	42/2054	0.0309085	Cyfip1/Tmod3/Wnt5a/Mapt/Sh3bp1/Actr3/Eps8/Gsn/Ppp1r9a/Tmsb4x/Nrp1/Avil/Fn1/C130046K22Rik/Pdxp/Ep300/Abitram/Gm20716/Kank3/Sema3g/Rab5a/Capza2/Capza1/Plekhh2/Ogt/F2rl1/Nefl/Rilp/Adnp/Add2/Sema3c/Xk/Fmn2/Slit2/Pycard/P2rx7/Sct/Pex11b/Plxna3/Naa80/Creb1/Tnr	42
GO:0098771	inorganic ion homeostasis	78/2054	0.0309409	Smpd3/Kcnk3/Kcnq1/Gpr20/Tac1/Wnt5a/Bmp4/Slc30a10/Trf/Atp2b4/Prkn/Gpr55/Wfs1/Grin2d/Steap4/Slc9a3/Pkn1/Sv2a/Immt/Slc30a1/Cdh5/Ptger2/Ccr10/P2rx1/Edn2/Nucb2/Pdgfra/Nos1/Chd7/1700034H15Rik/C7/Slc4a3/Pln/Cp/Gpr35/Pygm/Ghrh/Nptn/Slc8a1/Slc9a5/Cmklr1/Abcc2/Aplnr/Ackr3/Nol3/Bnip3/Xcl1/Tmem106b/Ager/Ccl19-ps1/F2rl1/Slc9a9/Fam20a/Atp7b/Slc31a2/Stc2/Sod1/Maip1/Htr2b/Tbxa2r/Gpr4/Xk/Ghrl/Trpc6/Gpr3/Ppt1/Adcy…	78
GO:0046394	carboxylic acid biosynthetic process	38/2054	0.0312972	Elovl6/Smpd3/Acot7/Mecr/Hacd2/Enoph1/Degs1/Ptges/Cth/Atp2b4/Upb1/Fpgs/Cyp1a1/Fgf15/Lta4h/Nags/Amacr/Fads1/Hacd1/Acsm5/Edn2/Pla2g5/Kynu/Aldh1a1/Ptgs1/Aldh1a2/Kmo/Gip/Per2/Prkab2/Mthfd1l/Star/Abhd2/Gamt/Shmt1/Apip/Plod2/Cbs	38
GO:0032269	negative regulation of cellular protein metabolic process	90/2054	0.0315585	Lamtor5/Dynlt1c/Ctnnb1/Ddx3x/Dnajc10/Bmp4/Mgat5/Mapt/Laptm4b/Birc5/Ppp2ca/Shfl/Zc3h12a/Prkn/Malsu1/Caml/Ywhab/Dusp9/Nr4a1/F8a/Serpinf1/Usp47/Dgkq/Cdkn1c/Plat/Hexim2/Csnk2a1-ps3/Phlpp1/Impact/Caprin1/Ncoa7/Crtap/Ep300/Serpina3g/Timp1/Wfikkn1/Sirt4/Serpinb1a/Igf1/Dapk1/Nos1/Socs5/Serpinb6b/Tmem98/Suz12/Cadm4/Anxa8/Dcun1d3/Hspa1b/Ivns1abp/Samd4/Spry2/Marchf7/Nol3/Caprin2/Ager/Errfi1/Zfp36l2/Patl1/Ad…	90
GO:0006757	ATP generation from ADP	14/2054	0.0317912	Pgam1/Hk1/Mtch2/Adpgk/Ep300/Eno2/Igf1/Aldoc/Dhtkd1/Gm53191/Ogt/Myc/Esrrb/P2rx7	14
GO:0021510	spinal cord development	14/2054	0.0317912	Gdpd5/Dab1/Intu/Vstm5/Bag3/Suz12/Scyl3/Tulp3/Nog/Nefl/Chrd/Pkd1/Ascl1/Lhx5	14
GO:0051258	protein polymerization	35/2054	0.0322289	Cyfip1/Tmod3/Mapt/Mecp2/Slain2/Prkn/Actr3/Rangrf/Eps8/Gsn/Ppp1r9a/Tmsb4x/Washc3/Avil/C130046K22Rik/Cdh5/Abitram/Pde4dip/Kank3/Mzt1/Hspa1a/Tubgcp2/Hspa1b/Capza2/Msrb2/Capza1/Nefl/Add2/Dyrk1a/Fmn2/Slit2/Pycard/Cep192/Nde1/Cav1	35
GO:0006875	cellular metal ion homeostasis	63/2054	0.0322778	Smpd3/Kcnk3/Gpr20/Tac1/Wnt5a/Bmp4/Slc30a10/Trf/Atp2b4/Gpr55/Wfs1/Grin2d/Steap4/Pkn1/Sv2a/Immt/Slc30a1/Cdh5/Ptger2/Ccr10/P2rx1/Edn2/Nucb2/Pdgfra/Nos1/Chd7/1700034H15Rik/C7/Pln/Gpr35/Pygm/Ghrh/Nptn/Slc8a1/Cmklr1/Aplnr/Ackr3/Nol3/Bnip3/Xcl1/Ccl19-ps1/F2rl1/Atp7b/Slc31a2/Stc2/Sod1/Maip1/Htr2b/Tbxa2r/Gpr4/Xk/Ghrl/Trpc6/Gpr3/Adcyap1r1/Tmem165/Jph3/Pkd1/P2rx7/Scara5/Glrx3/Micu3/Cav1	63
GO:0032870	cellular response to hormone stimulus	58/2054	0.0322976	Slc2a4/Ywhah/Cyfip1/Slc27a1/Bmp4/Slc30a10/Ppp2ca/Atp2b4/Bmal1/Ly6c2/Slc27a4/Rnf4/Nr4a1/Trarg1/Serpinf1/Igfbp2/Slit3/Ly6g2/Inhba/Slc25a33/Ptger2/Ep300/Acsl1/Foxh1/Gm32340/Nucb2/Ar/Igf1/Heyl/Pik3r3/Ache/Chrna3/Abcc2/Irs3/Skp2/Elk1/Prkcq/Errfi1/Fut7/Zfp36l2/Echdc3/Ogt/Myc/G6pc/Lep/Star/Abhd2/Prcp/Rock2/Slit2/Dnaaf4/Hsf1/Sp1/Creb1/Pnpla3/Gpt2/Ly6h/Cav1	58
GO:0006109	regulation of carbohydrate metabolic process	23/2054	0.0325367	Smpd3/Pgam1/Mtch2/Prkn/Dgkq/Ep300/Ppp1cb/Fam3a/Igf1/Ppp1r3d/Dyrk2/C1qtnf2/Pask/Gm53191/Ogt/Myc/Lep/Esrrb/Pfkfb1/Adcyap1r1/P2rx7/Epm2aip1/Gpt2	23
GO:0008154	actin polymerization or depolymerization	27/2054	0.0326094	Cyfip1/Tmod3/Wipf1/Sh3bp1/Actr3/Eps8/Gsn/Ppp1r9a/Tmsb4x/Washc3/Avil/C130046K22Rik/Pdxp/Abitram/Kank3/Capza2/Msrb2/Cfl2/Capza1/Plekhh2/F2rl1/Add2/Fmn2/Slit2/Pycard/Ghrl/Naa80	27
GO:2000116	regulation of cysteine-type endopeptidase activity	27/2054	0.0326094	Lamtor5/Mtch2/Ddx3x/Ccn1/Birc5/Malt1/Ppp2ca/Nr4a1/Gsn/Usp47/Csnk2a1-ps3/Ep300/P2rx1/Igf1/Dapk1/Casp8/Hspa1b/Nol3/Ift57/Aim2/Fas/F3/Pycard/Wnt9a/Hsf1/Ccn2/Gm12362	27
GO:0007041	lysosomal transport	2054-12-01	0.0327761	Prkn/Snapin/Sort1/Vps54/Hook1/Hspa1a/Zfyve16/Tmem106b/Epg5/Mtm1/Rilp/Grn	12
GO:0032370	positive regulation of lipid transport	2054-12-01	0.0327761	Tac1/Ptges/Acsl1/Nucb2/Fabp3/Retn/Gal/Abca3/Lpcat3/Ghrl/P2rx7/Cav1	12
GO:0043266	regulation of potassium ion transport	2054-12-01	0.0327761	Kcnq1/Kcng1/Itgb1/Kcnmb1/Lrrc26/Nos1/Klhl24/Nos3/Gal/Amigo1/Ager/Cav1	12
GO:0001709	cell fate determination	2054-06-01	0.0329214	Ctnnb1/Bmp4/Tbx2/Ebf2/Ascl1/Ptch2	6
GO:0008089	anterograde axonal transport	2054-06-01	0.0329214	Spast/Mecp2/Bloc1s6/Nefl/Sod1/Mgarp	6
GO:0016180	snRNA processing	2054-06-01	0.0329214	Ints9/Tut1/Toe1/Ints12/Exosc4/Usb1	6
GO:0016226	iron-sulfur cluster assembly	2054-06-01	0.0329214	Nubp2/Nfs1/Nubpl/Ndor1/Isca2/Glrx3	6
GO:0030947	regulation of vascular endothelial growth factor receptor signaling pathway	2054-06-01	0.0329214	Bmp4/Fgf9/Tmem204/Cadm4/Fzd4/Hhex	6
GO:0031163	metallo-sulfur cluster assembly	2054-06-01	0.0329214	Nubp2/Nfs1/Nubpl/Ndor1/Isca2/Glrx3	6
GO:0046174	polyol catabolic process	2054-06-01	0.0329214	Sord/Impa1/Impa2/Synj2/Gk5/Gm7394	6
GO:0060740	prostate gland epithelium morphogenesis	2054-06-01	0.0329214	Wnt5a/Bmp4/Ar/Igf1/Nog/Frs2	6
GO:0061437	renal system vasculature development	2054-06-01	0.0329214	Egr1/Bmp4/Nrp1/Pdgfra/Notch3/Gpr4	6
GO:0061440	kidney vasculature development	2054-06-01	0.0329214	Egr1/Bmp4/Nrp1/Pdgfra/Notch3/Gpr4	6
GO:1901797	negative regulation of signal transduction by p53 class mediator	2054-06-01	0.0329214	Prkn/Ell3/Marchf7/Atad5/Dyrk1a/Snai1	6
GO:0007254	JNK cascade	22/2054	0.0329416	Wnt5a/Prkn/Map3k7/Fgf15/Ercc6/Map3k20/Ror2/Phlpp1/Traf6/Unc5cl/Cd27/Flt4/Ager/Ccl19-ps1/F2rl1/Fzd4/Map3k10/Sh3rf2/Pycard/Traf3/Ccn2/Traf4	22
GO:0046883	regulation of hormone secretion	34/2054	0.0331402	Kcnq1/Tac1/Rph3al/Birc5/Bmal1/Kcnb1/Prkn/Pdx1/Ildr1/Inhba/Edn2/Hmgn3/Cpt1a/Nucb2/Sirt4/Retn/Nos1/Chd7/Ghrh/Gal/Gip/Pask/Ica1/Per2/Slc9b2/Lep/Pde4c/Ghrl/Snx4/Sct/Lif/Creb1/Myrip/Jagn1	34
GO:0032943	mononuclear cell proliferation	36/2054	0.0331747	Ctnnb1/Tac1/Bmp4/Malt1/Arg2/Zbtb32/Cd320/Igfbp2/Traf6/Peli1/Igf1/Cd27/Il20rb/Gal/Marchf7/Il7/Xcl1/Prkcq/Ager/Ccl19-ps1/Cd59b/Gm13278/Lep/Lrrc32/Cblb/Cd81/Atad5/Sash3/Btnl2/Pycard/Pla2g2f/Adk/P2rx7/Bcl6/Cd1d1/Gpnmb	36
GO:0030282	bone mineralization	16/2054	0.0331961	Mgp/Smpd3/Bmp4/Ccn1/Ltbp3/Ror2/Nbr1/Tmem119/Igf1/Lgr4/Slc8a1/Lep/Ifitm5/P2rx7/Gpnmb/Lox	16
GO:0007015	actin filament organization	49/2054	0.0332813	Cyfip1/Tmod3/Wipf1/Kptn/Tac1/Marcks/Arhgap6/Prkn/Synpo2/Sh3bp1/Cd2ap/Actr3/Sh3pxd2b/Eps8/Gsn/Ppp1r9a/Tmsb4x/Kctd13/Washc3/Nrp1/Rgcc/Avil/C130046K22Rik/Pdxp/Myo19/Abitram/Kank3/Samd14/Capza2/Prkcq/Msrb2/Cfl2/Capza1/Plekhh2/F2rl1/Add2/Nedd9/Rock2/Gm53330/Fmn2/Slit2/Pycard/Ghrl/Gm40363/Fscn3/Gas2l2/Rhpn2/Naa80/Ccn2	49
GO:0035265	organ growth	20/2054	0.0335219	Smpd3/Prlr/Fdps/Fgf9/Tenm4/Dusp9/Ep300/Tbx2/Ar/Igf1/Pdgfra/Thbs3/Wwc2/Spry2/Il7/Nog/Lep/Col14a1/Cacna2d2/Sash3	20
GO:0006816	calcium ion transport	41/2054	0.0335929	Ctnnb1/Bmp4/Gnao1/Ppp2ca/Atp2b4/Wfs1/Grin2d/Saraf/Rrad/Slc30a1/Cacna1s/P2rx1/Igf1/Nos1/Chd7/1700034H15Rik/Pln/Homer3/Gpr35/Nos3/Slc8a1/Aplnr/Stimate/Nol3/Xcl1/Ccl19-ps1/Epm2a/Cacna2d2/Stc2/Maip1/Htr2b/Trpc6/Srl/Adcyap1r1/Tmem165/Jph3/Pkd1/P2rx7/Micu3/Ccn2/Cav1	41
GO:0045860	positive regulation of protein kinase activity	41/2054	0.0335929	Ccnd1/Egr1/Dab1/Prlr/Slc27a1/Wnt5a/Bmp4/Ccn1/Malt1/Ppp2ca/Atp2b4/Tab1/Avpi1/Map3k7/Inava/Ppp1r9a/Rgcc/Map3k20/Ror2/Traf6/Acsl1/Gm20716/Igf1/Chrna3/Ager/Ccl19-ps1/Fzd4/Lep/Fcgr1/Map3k10/Mmd2/Adnp/Cd81/Nedd9/Htr2b/Ghrl/Cartpt/Pkd1/P2rx7/Dok7/Traf4	41
GO:0043624	cellular protein complex disassembly	19/2054	0.0336625	Tmod3/Shfl/Spast/Sh3bp1/Eps8/Gsn/Avil/Pdxp/Stmn4/Capza2/Cfl2/Bmerb1/Capza1/Plekhh2/F2rl1/Add2/Nes/Gas2l2/Jmjd4	19
GO:0007098	centrosome cycle	18/2054	0.0336743	Ctnnb1/Aurka/Haus2/Pcm1/Haus1/Ndel1/Cep295/Plk4/Pard6a/Cep72/Gm5808/Rock2/Cep192/Cep152/Cntln/Cetn2/Nde1/Pard6g	18
GO:0010712	regulation of collagen metabolic process	2054-09-01	0.0336852	Bmp4/Rgcc/Ep300/Itgb1/Retn/Ager/Errfi1/Scx/Ccn2	9
GO:0010823	negative regulation of mitochondrion organization	2054-09-01	0.0336852	Mapt/Prkn/Sirt4/Igf1/Bag3/Nol3/Bnip3/Usp30/Rnf41	9
GO:0001701	in utero embryonic development	50/2054	0.0337433	Cpt2/Ctnnb1/Ccn1/Cul4a/Tab1/Cmtm3/Acvrl1/Krt19/B9d1/Cdkn1c/Slc30a1/Ubr3/Syna/Traf6/Wnt9b/C6/Itgb1/Uspl1/Ar/Igf1/Pdgfra/Chd7/1700034H15Rik/Nos3/Gjb5/Rad51b/Tanc2/Hba-a1/Pitx2/Tent5c/Plk4/Grhl2/Nog/Myc/Ankrd11/Nsrp1/Slc39a3/Pcdh12/Rbbp6/Esrrb/Asf1b/Ifitm5/Hhex/Hsd17b2/Tm4sf1/Wdr19/Pkd1/Hsf1/Lif/Snai1	50
GO:0055114	oxidation-reduction process	54/2054	0.0338424	Cpt2/Pgam1/Gaa/Mtch2/Echdc1/Tysnd1/Coa6/Hadhb/Sdha/H6pd/Alkbh2/Agl/Lonp2/Phyh/Ehhadh/Adgrf5/Proca1/Etfbkmt/Ppp1cb/Cox7a1/Cpt1a/Nucb2/Sirt4/Igf1/Fabp3/Ppp1r3d/Dyrk2/C1qtnf2/Dhtkd1/Pygm/Uqcrb/Wdr93/Decr1/Bnip3/Ndufc2/Pask/Gm53191/Ugp2/COX2/Ndor1/Per2/G6pc/Ndufs6b/Lep/Pcdh12/Epm2a/Esrrb/Abcd2/Ndufv3/Epm2aip1/Rpe/Cox8b/Lox/Ndufb9	54
GO:0006399	tRNA metabolic process	25/2054	0.0339108	Pstk/Ddx1/Mto1/Trmt9b/Trp53rka/Tyw1/Lcmt2/Lars2/Kti12/Thumpd3/Trub1/Gatc/Pus1/Qtrt1/Dtwd1/Mtfmt/Tsen2/Thumpd1/Adat3/Trmt5/Iars/Vars2/Bcdin3d/Farsb/Tarsl2	25
GO:0046700	heterocycle catabolic process	59/2054	0.0339959	Nudt1/Acot7/Prodh/Ido1/Entpd4/Upb1/Zc3h12a/Dcps/Dcp2/Cyp1a1/Itpa/Gtpbp1/Entpd4b/Gm16702/Zc3h14/Pdxp/Phf2os1/Exosc8/Gm41608/Gm32234/Gm51811/Hspa1a/Gm29773/Kynu/Pon3/Nbdy/Dhx34/Gm36787/Samd4/Kmo/Gm54336/Tent5c/Gm46829/Zfp36l2/Edc3/Patl1/Gm53191/Gm41450/Exosc4/Gm36375/Enpp4/Tent5b/Hnrnpa0/Dnd1/Gm32385/Exog/Pde4c/Gm40946/Hdc/Cidea/Ythdf2/Nudt7/Gsta3/Hsf1/Hal/Fhit/Parn/Lsm3/Gm39251	59
GO:0006605	protein targeting	33/2054	0.0340663	Edem1/Tomm20/Hspa5/Kcnb1/Timm9/Ywhab/Gphn/Ssr3/Sort1/Lonp2/Pex1/Gm17029/Timm17b/Srp54c/Gm16261/Immp1l/Tram1/4921515E04Rik/Hps4/Sirt4/Gm46350/Bag3/Zfyve16/Dusp18/Get1/Nol3/Ogt/Bnip3l-ps/Maip1/Gm30251/Zdhhc22/Vps13c/Grpel2	33
GO:0072163	mesonephric epithelium development	13/2054	0.0342732	Ctnnb1/Bmp4/Arg2/C130046K22Rik/Wnt9b/Smad9/Lgr4/Nog/Slit2/Pkd1/Gsta3/Wnt6/Crlf1	13
GO:0072164	mesonephric tubule development	13/2054	0.0342732	Ctnnb1/Bmp4/Arg2/C130046K22Rik/Wnt9b/Smad9/Lgr4/Nog/Slit2/Pkd1/Gsta3/Wnt6/Crlf1	13
GO:0003179	heart valve morphogenesis	2054-07-01	0.034463	Bmp4/Ccn1/Slit3/Heyl/Nos3/Scx/Stra6	7
GO:0008631	intrinsic apoptotic signaling pathway in response to oxidative stress	2054-07-01	0.034463	Mapt/Prkn/Melk/Nol3/Sod1/Vnn1/Gm12362	7
GO:0031294	lymphocyte costimulation	2054-07-01	0.034463	Cd320/Ephb4/Ccl19-ps1/Icos/Cd81/Lgals1/Cav1	7
GO:0042771	intrinsic apoptotic signaling pathway in response to DNA damage by p53 class mediator	2054-07-01	0.034463	Ep300/Dyrk2/Ell3/Marchf7/Atad5/Pycard/Usp28	7
GO:0043950	positive regulation of cAMP-mediated signaling	2054-07-01	0.034463	Mrap/Nos1/Ghrh/Gip/Gpr3/Adcyap1r1/Sct	7
GO:0050919	negative chemotaxis	2054-07-01	0.034463	Wnt5a/Slit3/Lgr4/Sema3g/Sema3c/Slit2/Plxna3	7
GO:0120163	negative regulation of cold-induced thermogenesis	2054-07-01	0.034463	Bmal1/Nova2/Lgr4/Aldh1a1/Adamts5/Lama4/Cidea	7
GO:1902686	mitochondrial outer membrane permeabilization involved in programmed cell death	2054-07-01	0.034463	Rhot1/Zfp13/Chchd10/Bnip3/Bnip3l-ps/Gm20604/G630025P09Rik	7
GO:1903427	negative regulation of reactive oxygen species biosynthetic process	2054-07-01	0.034463	Slc30a10/Atp2b4/Zc3h12a/Prkn/Ndufc2/Rock2/Cav1	7
GO:0014014	negative regulation of gliogenesis	2054-08-01	0.0345096	Dab1/Ctnnb1/Bmp4/Mecp2/Tmem98/Fas/Bmerb1/Nog	8
GO:0032507	maintenance of protein location in cell	2054-08-01	0.0345096	Hk1/Hspa5/Gsn/Tmsb4x/Chchd10/Morc3/Vps13c/Cav1	8
GO:0035567	non-canonical Wnt signaling pathway	2054-08-01	0.0345096	Rnf213/Wnt5a/Ror2/Wnt9b/Fzd1/Fzd6/Nphp3/Fzd4	8
GO:0003015	heart process	24/2054	0.0345148	Gaa/Kcnq1/Tac1/Gnao1/Popdc2/Atp2b4/Zc3h12a/Bves/Rangrf/Gsn/Tbx2/Edn2/Nos1/Slc4a3/Pln/Nos3/Slc8a1/Ppp1r13l/Gm53191/Cacna2d2/Sod1/Glrx3/Ccn2/Cav1	24
GO:0031669	cellular response to nutrient levels	24/2054	0.0345148	Hspa5/Kptn/Kcnb1/Zc3h12a/Prkn/Nuak2/Mios/Slc38a2/Mn1/Bmt2/Pdia3/Fads1/Impact/Pdxp/Wnt9b/Rnf152/Postn/Amigo1/Fas/Nuak1/Lep/Sod1/Cartpt/Hsf1	24
GO:0022409	positive regulation of cell-cell adhesion	30/2054	0.0346829	Wnt5a/Kifap3/Malt1/Igfbp2/Fstl3/Traf6/Igf1/Cd27/Socs5/Il7/Xcl1/Prkcq/Ager/Fut7/Ephb4/Ccl19-ps1/Cd59b/Icos/Lep/Cd81/Lgals1/Vnn1/Sash3/Btnl2/Pycard/Adk/Bcl6/Cd1d1/Nfkbiz/Cav1	30
GO:0032970	regulation of actin filament-based process	43/2054	0.0349434	Cyfip1/Tmod3/Abi3bp/Tac1/Arhgap6/Prkn/Synpo2/Sh3bp1/Cd2ap/Actr3/Sh3pxd2b/Rangrf/Eps8/Gsn/Ppp1r9a/Tmsb4x/Nrp1/Rgcc/Avil/C130046K22Rik/Pdxp/Ep300/Abitram/Kank3/Nos1/Pln/Capza2/Prkcq/Capza1/Plekhh2/F2rl1/Add2/Rock2/Gm53330/Fmn2/Slit2/Pycard/Jam3/Gm40363/Rhpn2/Naa80/Ccn2/Cav1	43
GO:0110110	positive regulation of animal organ morphogenesis	2054-11-01	0.0349467	Ctnnb1/Wnt5a/Bmp4/Ar/Pdgfra/Lgr4/Nog/Sema3c/Lif/Frs2/Wnt6	11
GO:1905897	regulation of response to endoplasmic reticulum stress	2054-11-01	0.0349467	Edem1/Hspa5/Prkn/Wfs1/Pdx1/Ubqln2/Bfar/Rnft1/Lpcat3/Dnajb9/Cav1	11
GO:0032006	regulation of TOR signaling	14/2054	0.0353463	Kptn/Bmal1/Rheb/Mios/Ros1/Bmt2/Dgkq/Rnf152/Fam83d/Lamtor3/Mtm1/Lep/Epm2a/Tnfaip8l1	14
GO:1905954	positive regulation of lipid localization	14/2054	0.0353463	Tac1/Ptges/Zc3h12a/Acsl1/Nucb2/Fabp3/Retn/Gal/Abca3/Lpcat3/Cidea/Ghrl/P2rx7/Cav1	14
GO:0031647	regulation of protein stability	29/2054	0.0355573	Gpihbp1/Aurka/Prkn/Caml/Wfs1/Rnf128/Gsn/Usp47/Crtap/Ep300/Hps4/Igf1/Bag3/Mylip/Get1/Marchf7/Lss/Gm53191/Ddost/Morc3/Aptx/Kdm8/Cd81/Pycard/Usp28/Mcm8/Rabl3/Creb1/Grn	29
GO:0045664	regulation of neuron differentiation	67/2054	0.0357834	Ywhah/Cyfip1/Gdpd5/Dab1/Fbxo31/Dynlt1c/Hspa5/Abi3bp/Wnt5a/Bmp4/Mapt/Mecp2/Lrp4/Prkn/Rims2/Ppp1r9a/Nrp1/Serpinf1/Avil/Ror2/Sdc2/Fn1/Cul7/Impact/Rtn4rl2/Cpne9/Ep300/Llph-ps2/Itgb1/Gm20716/Fzd1/Ss18l1/Nova2/Notch3/Plxna2/Heyl/Mylip/Sema3g/Crmp1/Nptn/Ache/Sipa1l1/Chrna3/Tanc2/Amigo1/Caprin2/Tmem106b/Ephb3/Fzd4/Nefl/Mmd2/Adnp/Numbl/Sema3c/Lgals1/Xk/Slit2/Parp6/Trpc6/Sez6/Bcl6/Plxna3/Lif/Ascl1/Ankrd27/…	67
GO:0032526	response to retinoic acid	15/2054	0.0360736	Ptges/Ovca2/Scamp3/Serpinf1/Igfbp2/Slc10a3/Suz12/Aldh1a2/Meiosin/Rxrg/Myc/Lep/Hsd17b2/Ascl1/Creb1	15
GO:0032963	collagen metabolic process	15/2054	0.0360736	Smpd3/Bmp4/Rgcc/Ep300/Itgb1/Retn/Adamts2/P3h3/Ager/Errfi1/Scx/Mmp17/Vps33b/P2rx7/Ccn2	15
GO:0035282	segmentation	15/2054	0.0360736	Wnt5a/Bmp4/Egr2/Nrarp/Nrp1/Ror2/Ep300/Tifab/Plxna2/Aldh1a2/Ifitm1/Sema3c/Mtf2/Frs2/Ppp2r3a	15
GO:1904062	regulation of cation transmembrane transport	35/2054	0.0361449	Ywhah/Kcnq1/Bmp4/Ppp2ca/Dnajc30/Pirt/Rangrf/Kcng1/Rrad/Slc30a1/Itgb1/P2rx1/Kcnmb1/Dapk1/Lrrc26/Nos1/Shisa8/Chd7/Klhl24/1700034H15Rik/Pln/Gpr35/Slc43a1/Slc8a1/Gal/Aplnr/Amigo1/Stimate/Nol3/Xcl1/Ager/Slc31a2/Jph3/Bud23/Cav1	35
GO:0002790	peptide secretion	45/2054	0.0361618	Smpd3/Kcnq1/Myh10/Rph3al/Birc5/Bmal1/Kcnb1/Prkn/Exph5/Cd2ap/Rims2/Pdx1/Ildr1/Ep300/Hmgn3/Cpt1a/Nucb2/Sirt4/Igf1/Nos1/Chd7/Bloc1s6/Ghrh/Prkcq/Ager/Gip/Pask/Ildr2/Ica1/Unc13b/Pard6a/Per2/F2rl1/Slc9b2/Lep/Frmd4a/Pde4c/Exoc1/Ghrl/Vgf/P2rx7/Sct/Lif/Myrip/Jagn1	45
GO:0001698	gastrin-induced gastric acid secretion	2054-02-01	0.0361949	Kcnq1/Sct	2
GO:0001834	trophectodermal cell proliferation	2054-02-01	0.0361949	Igf1/Esrrb	2
GO:0001905	activation of membrane attack complex	2054-02-01	0.0361949	C6/Cd59b	2
GO:0001969	regulation of activation of membrane attack complex	2054-02-01	0.0361949	C6/Cd59b	2
GO:0003350	pulmonary myocardium development	2054-02-01	0.0361949	Pitx2/Sema3c	2
GO:0006021	inositol biosynthetic process	2054-02-01	0.0361949	Impa1/Impa2	2
GO:0006062	sorbitol catabolic process	2054-02-01	0.0361949	Sord/Gm7394	2
GO:0006256	UDP catabolic process	2054-02-01	0.0361949	Entpd4/Entpd4b	2
GO:0006589	octopamine biosynthetic process	2054-02-01	0.0361949	Dbh/Moxd1	2
GO:0006701	progesterone biosynthetic process	2054-02-01	0.0361949	Egr1/Dgkq	2
GO:0007161	calcium-independent cell-matrix adhesion	2054-02-01	0.0361949	Fn1/Itgb1	2
GO:0009140	pyrimidine nucleoside diphosphate catabolic process	2054-02-01	0.0361949	Entpd4/Entpd4b	2
GO:0009193	pyrimidine ribonucleoside diphosphate metabolic process	2054-02-01	0.0361949	Entpd4/Entpd4b	2
GO:0009195	pyrimidine ribonucleoside diphosphate catabolic process	2054-02-01	0.0361949	Entpd4/Entpd4b	2
GO:0010616	negative regulation of cardiac muscle adaptation	2054-02-01	0.0361949	Atp2b4/Errfi1	2
GO:0015722	canalicular bile acid transport	2054-02-01	0.0361949	Aqp8/Abcc2	2
GO:0018894	dibenzo-p-dioxin metabolic process	2054-02-01	0.0361949	Cyp1a1/Star	2
GO:0019284	L-methionine salvage from S-adenosylmethionine	2054-02-01	0.0361949	Enoph1/Apip	2
GO:0019344	cysteine biosynthetic process	2054-02-01	0.0361949	Cth/Cbs	2
GO:0019407	hexitol catabolic process	2054-02-01	0.0361949	Sord/Gm7394	2
GO:0019519	pentitol metabolic process	2054-02-01	0.0361949	Sord/Gm7394	2
GO:0019527	pentitol catabolic process	2054-02-01	0.0361949	Sord/Gm7394	2
GO:0021569	rhombomere 3 development	2054-02-01	0.0361949	Egr2/Hoxb2	2
GO:0021942	radial glia guided migration of Purkinje cell	2054-02-01	0.0361949	Dab1/Gm12362	2
GO:0022027	interkinetic nuclear migration	2054-02-01	0.0361949	Pcm1/Hhex	2
GO:0031590	wybutosine metabolic process	2054-02-01	0.0361949	Tyw1/Lcmt2	2
GO:0031591	wybutosine biosynthetic process	2054-02-01	0.0361949	Tyw1/Lcmt2	2
GO:0032185	septin cytoskeleton organization	2054-02-01	0.0361949	Lrch3/Wdpcp	2
GO:0033211	adiponectin-activated signaling pathway	2054-02-01	0.0361949	Slc27a1/Acsl1	2
GO:0033693	neurofilament bundle assembly	2054-02-01	0.0361949	Nefm/Nefl	2
GO:0035790	platelet-derived growth factor receptor-alpha signaling pathway	2054-02-01	0.0361949	Pdgfra/Cblb	2
GO:0035795	negative regulation of mitochondrial membrane permeability	2054-02-01	0.0361949	Nol3/Bnip3	2
GO:0036335	intestinal stem cell homeostasis	2054-02-01	0.0361949	Lgr4/Lpcat3	2
GO:0036520	astrocyte-dopaminergic neuron signaling	2054-02-01	0.0361949	Ctnnb1/Fzd1	2
GO:0042640	anagen	2054-02-01	0.0361949	Ctnnb1/Wnt5a	2
GO:0043420	anthranilate metabolic process	2054-02-01	0.0361949	Kynu/Kmo	2
GO:0044571	[2Fe-2S] cluster assembly	2054-02-01	0.0361949	Nfs1/Glrx3	2
GO:0046048	UDP metabolic process	2054-02-01	0.0361949	Entpd4/Entpd4b	2
GO:0046333	octopamine metabolic process	2054-02-01	0.0361949	Dbh/Moxd1	2
GO:0046370	fructose biosynthetic process	2054-02-01	0.0361949	Sord/Gm7394	2
GO:0046712	GDP catabolic process	2054-02-01	0.0361949	Entpd4/Entpd4b	2
GO:0051160	L-xylitol catabolic process	2054-02-01	0.0361949	Sord/Gm7394	2
GO:0051164	L-xylitol metabolic process	2054-02-01	0.0361949	Sord/Gm7394	2
GO:0051884	regulation of timing of anagen	2054-02-01	0.0361949	Ctnnb1/Wnt5a	2
GO:0060279	positive regulation of ovulation	2054-02-01	0.0361949	Plat/Inhba	2
GO:0060431	primary lung bud formation	2054-02-01	0.0361949	Ctnnb1/Hhex	2
GO:0060686	negative regulation of prostatic bud formation	2054-02-01	0.0361949	Wnt5a/Bmp4	2
GO:0060708	spongiotrophoblast differentiation	2054-02-01	0.0361949	Gjb5/Lif	2
GO:0060769	positive regulation of epithelial cell proliferation involved in prostate gland development	2054-02-01	0.0361949	Ctnnb1/Ar	2
GO:0060931	sinoatrial node cell development	2054-02-01	0.0361949	Popdc2/Bves	2
GO:0061734	parkin-mediated stimulation of mitophagy in response to mitochondrial depolarization	2054-02-01	0.0361949	Prkn/Vps13c	2
GO:0070370	cellular heat acclimation	2054-02-01	0.0361949	Rbbp7/Hsbp1l1	2
GO:0071072	negative regulation of phospholipid biosynthetic process	2054-02-01	0.0361949	Slc27a1/Abca2	2
GO:0071503	response to heparin	2054-02-01	0.0361949	Egr1/Slit2	2
GO:0071504	cellular response to heparin	2054-02-01	0.0361949	Egr1/Slit2	2
GO:0071585	detoxification of cadmium ion	2054-02-01	0.0361949	Slc30a1/1700034H15Rik	2
GO:0071716	leukotriene transport	2054-02-01	0.0361949	Abcc1/Abcc2	2
GO:0072179	nephric duct formation	2054-02-01	0.0361949	Bmp4/Wnt9b	2
GO:0072216	positive regulation of metanephros development	2054-02-01	0.0361949	Egr1/Lif	2
GO:0090258	negative regulation of mitochondrial fission	2054-02-01	0.0361949	Mapt/Prkn	2
GO:0097053	L-kynurenine catabolic process	2054-02-01	0.0361949	Kynu/Kyat3	2
GO:0097212	lysosomal membrane organization	2054-02-01	0.0361949	Laptm4b/Atp10b	2
GO:0097475	motor neuron migration	2054-02-01	0.0361949	Dab1/Nrp1	2
GO:0110032	positive regulation of G2/MI transition of meiotic cell cycle	2054-02-01	0.0361949	Cdc25a/Cdc25c	2
GO:0140192	regulation of adenylate cyclase-activating adrenergic receptor signaling pathway involved in heart process	2054-02-01	0.0361949	Atp2b4/Nos1	2
GO:1901166	neural crest cell migration involved in autonomic nervous system development	2054-02-01	0.0361949	Nrp1/Fn1	2
GO:1901873	regulation of post-translational protein modification	2054-02-01	0.0361949	Abca2/Crtap	2
GO:1901979	regulation of inward rectifier potassium channel activity	2054-02-01	0.0361949	Itgb1/Cav1	2
GO:1902109	negative regulation of mitochondrial membrane permeability involved in apoptotic process	2054-02-01	0.0361949	Nol3/Bnip3	2
GO:1903069	regulation of ER-associated ubiquitin-dependent protein catabolic process	2054-02-01	0.0361949	Ubqln2/Cav1	2
GO:1903071	positive regulation of ER-associated ubiquitin-dependent protein catabolic process	2054-02-01	0.0361949	Ubqln2/Cav1	2
GO:1903243	negative regulation of cardiac muscle hypertrophy in response to stress	2054-02-01	0.0361949	Atp2b4/Errfi1	2
GO:1903412	response to bile acid	2054-02-01	0.0361949	Kcnmb1/Gpbar1	2
GO:1903413	cellular response to bile acid	2054-02-01	0.0361949	Kcnmb1/Gpbar1	2
GO:1903840	response to arsenite(3-)	2054-02-01	0.0361949	Slc38a2/Myc	2
GO:1903841	cellular response to arsenite(3-)	2054-02-01	0.0361949	Slc38a2/Myc	2
GO:1903842	response to arsenite ion	2054-02-01	0.0361949	Slc38a2/Myc	2
GO:1903843	cellular response to arsenite ion	2054-02-01	0.0361949	Slc38a2/Myc	2
GO:1903847	regulation of aorta morphogenesis	2054-02-01	0.0361949	Ephb4/Notch4	2
GO:1903849	positive regulation of aorta morphogenesis	2054-02-01	0.0361949	Ephb4/Notch4	2
GO:1904020	regulation of G protein-coupled receptor internalization	2054-02-01	0.0361949	Ubqln2/Necab2	2
GO:1904056	positive regulation of cholangiocyte proliferation	2054-02-01	0.0361949	Cdc25a/Gpbar1	2
GO:1904529	regulation of actin filament binding	2054-02-01	0.0361949	Poldip2/Crmp1	2
GO:1904616	regulation of actin binding	2054-02-01	0.0361949	Poldip2/Crmp1	2
GO:1905706	regulation of mitochondrial ATP synthesis coupled proton transport	2054-02-01	0.0361949	Dnajc30/Bud23	2
GO:1990170	stress response to cadmium ion	2054-02-01	0.0361949	Slc30a1/1700034H15Rik	2
GO:2000436	positive regulation of protein neddylation	2054-02-01	0.0361949	Dcun1d3/Dcun1d4	2
GO:2000675	negative regulation of type B pancreatic cell apoptotic process	2054-02-01	0.0361949	Wfs1/Pdx1	2
GO:2000739	regulation of mesenchymal stem cell differentiation	2054-02-01	0.0361949	Ltbp3/Pdgfra	2
GO:0009749	response to glucose	25/2054	0.0363865	Egr1/Col6a2/Birc5/Ppp2ca/Kcnb1/Prkn/Pdx1/Eif2b3/Serpinf1/Ep300/Hmgn3/Igf1/Slc8a1/Ager/Gip/Ildr2/Unc13b/Ogt/Slc9b2/Star/Pde4c/Lgals1/Ghrl/Ccn2/Jagn1	25
GO:0019751	polyol metabolic process	16/2054	0.0365188	Pcbd2/Sord/Ppip5k1/Abca2/Mecp2/Impa1/Ippk/Pdxp/Slc5a3/Impa2/Synj2/Lep/Gk5/Adcyap1r1/Pcbd1/Gm7394	16
GO:0032434	regulation of proteasomal ubiquitin-dependent protein catabolic process	16/2054	0.0365188	Aurka/Prkn/Caml/Dda1/Cop1/Gm9836/Ubqln2/Hspa1a/Socs5/Hspa1b/Rnf217/Mtm1/Ogt/Sh3rf2/Fhit/Cav1	16
GO:0001554	luteolysis	2054-03-01	0.0366193	Hspa5/Slit3/Slit2	3
GO:0002883	regulation of hypersensitivity	2054-03-01	0.0366193	Il20rb/Fut7/Fcgr1	3
GO:0006335	DNA replication-dependent nucleosome assembly	2054-03-01	0.0366193	Nasp/Asf1b/Ipo4	3
GO:0010728	regulation of hydrogen peroxide biosynthetic process	2054-03-01	0.0366193	Duoxa2/Zfp13/COX2	3
GO:0010804	negative regulation of tumor necrosis factor-mediated signaling pathway	2054-03-01	0.0366193	Ccdc3/Nol3/F2rl1	3
GO:0019405	alditol catabolic process	2054-03-01	0.0366193	Sord/Gk5/Gm7394	3
GO:0021800	cerebral cortex tangential migration	2054-03-01	0.0366193	Nrp1/Slit2/Fbxo45	3
GO:0021932	hindbrain radial glia guided cell migration	2054-03-01	0.0366193	Dab1/Itgb1/Gm12362	3
GO:0031290	retinal ganglion cell axon guidance	2054-03-01	0.0366193	Nrp1/Ephb3/Slit2	3
GO:0032261	purine nucleotide salvage	2054-03-01	0.0366193	Ampd2/Ampd3/Adk	3
GO:0033483	gas homeostasis	2054-03-01	0.0366193	Gm20716/Adnp/Cav1	3
GO:0034651	cortisol biosynthetic process	2054-03-01	0.0366193	Dkk3/H6pd/Dgkq	3
GO:0034723	DNA replication-dependent nucleosome organization	2054-03-01	0.0366193	Nasp/Asf1b/Ipo4	3
GO:0035646	endosome to melanosome transport	2054-03-01	0.0366193	Bloc1s6/Rab38/Ankrd27	3
GO:0042904	9-cis-retinoic acid biosynthetic process	2054-03-01	0.0366193	Cyp1a1/Aldh1a1/Aldh1a2	3
GO:0042905	9-cis-retinoic acid metabolic process	2054-03-01	0.0366193	Cyp1a1/Aldh1a1/Aldh1a2	3
GO:0043485	endosome to pigment granule transport	2054-03-01	0.0366193	Bloc1s6/Rab38/Ankrd27	3
GO:0048312	intracellular distribution of mitochondria	2054-03-01	0.0366193	Mapt/Synj2/Ogt	3
GO:0048757	pigment granule maturation	2054-03-01	0.0366193	Bloc1s6/Rab38/Ankrd27	3
GO:0060272	embryonic skeletal joint morphogenesis	2054-03-01	0.0366193	Ctnnb1/Bmp4/Nog	3
GO:0060430	lung saccule development	2054-03-01	0.0366193	Ltbp3/Stra6/Creb1	3
GO:0060736	prostate gland growth	2054-03-01	0.0366193	Prlr/Ar/Igf1	3
GO:0061309	cardiac neural crest cell development involved in outflow tract morphogenesis	2054-03-01	0.0366193	Bmp4/Pitx2/Sema3c	3
GO:0061626	pharyngeal arch artery morphogenesis	2054-03-01	0.0366193	Bmp4/Adgrf5/Nog	3
GO:0061687	detoxification of inorganic compound	2054-03-01	0.0366193	Slc30a1/1700034H15Rik/Abcc2	3
GO:0071340	skeletal muscle acetylcholine-gated channel clustering	2054-03-01	0.0366193	Lrp4/Musk/Mesd	3
GO:0072531	pyrimidine-containing compound transmembrane transport	2054-03-01	0.0366193	Slc28a2/Slc25a33/Slc19a2	3
GO:0090042	tubulin deacetylation	2054-03-01	0.0366193	Mapt/Ep300/Bex4	3
GO:1900038	negative regulation of cellular response to hypoxia	2054-03-01	0.0366193	Ddah1/Nol3/Ogt	3
GO:1902285	semaphorin-plexin signaling pathway involved in neuron projection guidance	2054-03-01	0.0366193	Nrp1/Plxna2/Plxna3	3
GO:1902645	tertiary alcohol biosynthetic process	2054-03-01	0.0366193	Dkk3/H6pd/Dgkq	3
GO:1905245	regulation of aspartic-type peptidase activity	2054-03-01	0.0366193	Ager/Rock2/Grn	3
GO:2000696	regulation of epithelial cell differentiation involved in kidney development	2054-03-01	0.0366193	Ctnnb1/Wnt9b/Lif	3
GO:0046683	response to organophosphorus	17/2054	0.0367334	Kcnq1/Hspa5/Aqp8/Dgkq/Pdxp/P2rx1/Pla2g5/Pygm/Pde3a/Slc8a1/P2rx6/Thbd/Star/Sod1/Pfkfb1/Vgf/P2rx7	17
GO:1903364	positive regulation of cellular protein catabolic process	17/2054	0.0367334	Edem1/Aurka/Abca2/Prkn/Dda1/Cop1/Gm9836/Ubqln2/Hspa1a/Socs5/Hspa1b/Rnf217/Rnft1/Amer1/Cd81/Sh3rf2/Cav1	17
GO:0010771	negative regulation of cell morphogenesis involved in differentiation	2054-12-01	0.0368625	Ywhah/Dab1/Wnt5a/Lrp4/Nrp1/Sema3g/Postn/Sema3c/Slit2/Trpc6/Plxna3/Tnr	12
GO:0032436	positive regulation of proteasomal ubiquitin-dependent protein catabolic process	2054-12-01	0.0368625	Aurka/Prkn/Dda1/Cop1/Gm9836/Ubqln2/Hspa1a/Socs5/Hspa1b/Rnf217/Sh3rf2/Cav1	12
GO:0003002	regionalization	38/2054	0.0368634	Ctnnb1/Wnt5a/Bmp4/Aurka/Egr2/Lrp4/Scmh1/Acvrl1/Disp1/Nrarp/Nrp1/Ror2/Adgrg1/Gm32342/Ep300/Intu/Tifab/Foxh1/Ar/Hoxb2/Plxna2/Heyl/Aldh1a2/Ift57/Tulp3/Pitx2/Ifitm1/Nog/Chrd/Sema3c/Hhex/Wdr19/Mtf2/Ascl1/Frs2/Snai1/Ppp2r3a/Hoxc9	38
GO:0070661	leukocyte proliferation	38/2054	0.0368634	Ctnnb1/Tac1/Bmp4/Malt1/Arg2/Zbtb32/Cd320/Igfbp2/Traf6/Peli1/Igf1/Cd27/Il20rb/Gal/Marchf7/Il7/Xcl1/Prkcq/Ager/Ccl19-ps1/Cd59b/F2rl1/Gm13278/Lep/Lrrc32/Cblb/Cd81/Atad5/Sash3/Btnl2/Pycard/Hhex/Pla2g2f/Adk/P2rx7/Bcl6/Cd1d1/Gpnmb	38
GO:0035924	cellular response to vascular endothelial growth factor stimulus	2054-10-01	0.0370436	Atp2b4/Smoc2/Adgra2/Nr4a1/Nrp1/Nus1/Pdgfra/Cadm4/Flt4/Spry2	10
GO:0042632	cholesterol homeostasis	2054-10-01	0.0370436	Gpihbp1/Abca2/Nus1/Fabp3/Lcat/Mylip/Fabp4/G6pc/Soat2/Cav1	10
GO:0050805	negative regulation of synaptic transmission	2054-10-01	0.0370436	Mapt/Kcnb1/Prkn/Ppp1r9a/Slc30a1/Gm20716/1700034H15Rik/Ager/Adnp/Tnr	10
GO:0090307	mitotic spindle assembly	2054-10-01	0.0370436	Poldip2/Mzt1/Hspa1a/Prc1/Hspa1b/Bccip/Kif4/Togaram2/Cep192/Abraxas1	10
GO:0006474	N-terminal protein amino acid acetylation	2054-05-01	0.0370664	Naa25/Ep300/Naa50/Naa20/Naa80	5
GO:0006488	dolichol-linked oligosaccharide biosynthetic process	2054-05-01	0.0370664	Srd5a3/Alg14/Nus1/Alg12/Gm36317	5
GO:0007413	axonal fasciculation	2054-05-01	0.0370664	Wnt5a/Ndn/Nrp1/Amigo1/Ephb3	5
GO:0009109	coenzyme catabolic process	2054-05-01	0.0370664	Acot7/Cyp4f40/Pdxp/Nqo2/Nudt7	5
GO:0009127	purine nucleoside monophosphate biosynthetic process	2054-05-01	0.0370664	Ampd2/Ampd3/Adss/Paics/Adk	5
GO:0009168	purine ribonucleoside monophosphate biosynthetic process	2054-05-01	0.0370664	Ampd2/Ampd3/Adss/Paics/Adk	5
GO:0010447	response to acidic pH	2054-05-01	0.0370664	Serpinf1/Impact/Pkd1l3/Gip/Gpr4	5
GO:0010458	exit from mitosis	2054-05-01	0.0370664	Birc5/Spast/Rgcc/Cdkn1c/Zw10	5
GO:0010464	regulation of mesenchymal cell proliferation	2054-05-01	0.0370664	Ctnnb1/Wnt5a/Bmp4/Fgf9/Chrd	5
GO:0032878	regulation of establishment or maintenance of cell polarity	2054-05-01	0.0370664	Gsn/Cdh5/Wdpcp/Igf1/Rnf41	5
GO:0033137	negative regulation of peptidyl-serine phosphorylation	2054-05-01	0.0370664	Nos1/Ogt/Pwp1/Epm2a/Cav1	5
GO:0034472	snRNA 3'-end processing	2054-05-01	0.0370664	Tut1/Toe1/Ints12/Exosc4/Usb1	5
GO:0043687	post-translational protein modification	2054-05-01	0.0370664	Abca2/Lcmt2/Crtap/Rhbdd1/Esco1	5
GO:0045837	negative regulation of membrane potential	2054-05-01	0.0370664	Mtch2/Mapt/Bnip3/Hebp2/Bnip3l-ps	5
GO:0046339	diacylglycerol metabolic process	2054-05-01	0.0370664	Dgkb/Avil/Dgkq/Pnpla2/Pla2g15	5
GO:0051382	kinetochore assembly	2054-05-01	0.0370664	Rnf4/Cenpa/Mis12/Cenpn/Gm19898	5
GO:0060479	lung cell differentiation	2054-05-01	0.0370664	Ctnnb1/Igf1/Grhl2/Ascl1/Creb1	5
GO:0060973	cell migration involved in heart development	2054-05-01	0.0370664	Bmp4/Bves/Nrp1/Pitx2/Sema3c	5
GO:0106030	neuron projection fasciculation	2054-05-01	0.0370664	Wnt5a/Ndn/Nrp1/Amigo1/Ephb3	5
GO:0051402	neuron apoptotic process	29/2054	0.0378838	Egr1/Hspa5/Ctnnb1/Slc30a10/Birc5/Kcnb1/Mecp2/Prkn/Wfs1/Nrp1/Nqo2/Gm20716/Nos1/Musk/Bace1/Ager/Fas/Nefl/Star/Adnp/Sod1/Nes/Ppt1/Tyro3/Atn1/Sct/Ascl1/Grn/Crlf1	29
GO:0055080	cation homeostasis	76/2054	0.0382053	Smpd3/Kcnk3/Gpr20/Tac1/Wnt5a/Bmp4/Slc30a10/Trf/Atp2b4/Prkn/Gpr55/Wfs1/Grin2d/Steap4/Slc9a3/Pkn1/Sv2a/Immt/Slc30a1/Cdh5/Ptger2/Ccr10/P2rx1/Edn2/Nucb2/Pdgfra/Nos1/Chd7/1700034H15Rik/C7/Slc4a3/Pln/Cp/Gpr35/Pygm/Ghrh/Nptn/Slc8a1/Slc9a5/Cmklr1/Aplnr/Ackr3/Nol3/Bnip3/Xcl1/Tmem106b/Ager/Ccl19-ps1/F2rl1/Slc9a9/Fam20a/Atp7b/Slc31a2/Stc2/Sod1/Maip1/Htr2b/Tbxa2r/Gpr4/Xk/Ghrl/Trpc6/Gpr3/Ppt1/Adcyap1r1/Tmem16…	76
GO:0090087	regulation of peptide transport	58/2054	0.038218	Edem1/Kcnq1/Wipf1/Myh10/Rph3al/Bmp4/Birc5/Ppp2ca/Bmal1/Kcnb1/Zc3h12a/Prkn/Exph5/Riok2/Cd2ap/Pdx1/Pcm1/Ildr1/Ep300/Hmgn3/Gm32340/Cpt1a/Nucb2/Sirt4/Igf1/Nos1/Chd7/Bag3/Tamalin/Ghrh/Cep290/Nol3/Prkcq/Ager/Gip/Pask/Ica1/Unc13b/Pard6a/Ogt/Per2/F2rl1/Slc9b2/Lep/Bnip3l-ps/Epm2a/Frmd4a/Ctdspl2/Pde4c/Cd81/Exoc1/Ghrl/P2rx7/Sct/Lif/Pip5k1c/Myrip/Jagn1	58
GO:0046034	ATP metabolic process	35/2054	0.0382338	Pgam1/Hk1/Mtch2/Coa6/Dnajc30/Prkn/Ldhd/Adpgk/Proca1/Slc25a33/Ep300/Cox7a1/Eno2/Igf1/Gm34303/Aldoc/Dhtkd1/Chchd10/Uqcrb/Guk1/Gm14472/Ndufc2/Gm53191/COX2/Ogt/Myc/Ndufs6b/Esrrb/Cox6a1/P2rx7/Dmac2l/Ndufv3/Bud23/Cox8b/Ndufb9	35
GO:2000027	regulation of animal organ morphogenesis	22/2054	0.0383781	Ctnnb1/Wnt5a/Bmp4/Sec24b/Ror2/Wnt9b/Tbx2/Apcdd1/Fzd1/Btbd7/Ar/Pdgfra/Lgr4/Fzd6/Nphp3/Nog/Sema3c/Lims2/Lif/Sapcd2/Frs2/Wnt6	22
GO:0052547	regulation of peptidase activity	40/2054	0.038451	Lamtor5/Mtch2/Ddx3x/Ccn1/Birc5/Malt1/Ppp2ca/Nr4a1/Gsn/Serpinf1/Usp47/Csnk2a1-ps3/Ep300/Serpina3g/P2rx1/Timp1/Cldn3/Serpinb1a/Igf1/Dapk1/Serpinb6b/Anxa8/Casp8/Hspa1b/Nol3/Ift57/Aim2/Tank/Ager/Fas/F3/Rock2/Pycard/Wnt9a/Simc1/Hsf1/Grn/Ccn2/Cav1/Gm12362	40
GO:0006820	anion transport	68/2054	0.0387772	Slc27a1/Mgst1/Kcnq1/Mpc1/Slc25a4/Ptges/Slc2a2/Aqp8/Arg2/Sfxn2/Slc35a2/Slc27a4/Stra6l/Fgf15/Clca3a1/Tmem30a/Slc38a2/Clca4a/Slc13a2/Ros1/Atp10b/Sv2a/Proca1/Acsl1/Xkr6/Gabra3/Slc10a5/Itgb1/Slc7a10/Slc10a3/Gm13570/Pla2g5/Fabp3/Slc1a4/Slc16a11/Slc4a3/Lrrc8b/Slc43a1/Atp8b2/Abcc1/Abcc2/Kmo/Abca3/Slc36a4/Slc16a6/Fabp4/Myc/Slco4a1/Per2/Lrrc8d/G6pc/Lep/Lrrc8c/G6pc3/Epm2a/Stc2/Slc23a1/Clcn2/Sfxn5/Xk/Pla2g2f…	68
GO:1903320	regulation of protein modification by small protein conjugation or removal	28/2054	0.038854	Egr1/Hspa5/Ctnnb1/Ddx3x/Uba2/Zc3h12a/Prkn/Inava/Caml/Wfs1/Peli1/Dcun1d3/Ivns1abp/Spry2/Marchf7/Skp2/Dcun1d4/Arrdc4/Tank/Adgrb1/Amer1/Ogt/Per2/Epm2a/Cblb/Sh3rf2/Septin4/Cav1	28
GO:0001755	neural crest cell migration	2054-09-01	0.0389362	Bmp4/Fgf15/Nrp1/Fn1/Snora73b/Sema3g/Pitx2/Sema3c/Htr2b	9
GO:0031670	cellular response to nutrient	2054-09-01	0.0389362	Prkn/Mn1/Pdia3/Pdxp/Postn/Amigo1/Lep/Sod1/Hsf1	9
GO:0072698	protein localization to microtubule cytoskeleton	2054-09-01	0.0389362	Aurka/Pcm1/Fam83d/Champ1/Pard6a/Cep72/Spag5/Cep192/Gas2l2	9
GO:0002706	regulation of lymphocyte mediated immunity	20/2054	0.0394104	Malt1/Dennd1b/Map3k7/Traf6/Lta/Il20rb/Xcl1/Ager/Fut7/Susd4/Lep/Fcgr1/Cadm1/Cd81/Atad5/Sash3/Il1r1/P2rx7/Bcl6/Cd1d1	20
GO:1903725	regulation of phospholipid metabolic process	2054-11-01	0.0395195	Slc27a1/Fgfr3/Abca2/Adgrf5/Fabp3/Pdgfra/Pik3r3/Ccl19-ps1/Cd81/Htr2b/Rab38	11
GO:0006828	manganese ion transport	2054-04-01	0.039663	Slc30a10/Mmgt2/Trpc6/Tmem165	4
GO:0007250	activation of NF-kappaB-inducing kinase activity	2054-04-01	0.039663	Malt1/Map3k7/Traf6/Traf4	4
GO:0030322	stabilization of membrane potential	2054-04-01	0.039663	Kcnk3/Kcnk6/Chchd10/Kcnk10	4
GO:0035020	regulation of Rac protein signal transduction	2054-04-01	0.039663	Sh3bp1/Arhgap24/Cadm4/Ogt	4
GO:0043173	nucleotide salvage	2054-04-01	0.039663	Uck2/Ampd2/Ampd3/Adk	4
GO:0045048	protein insertion into ER membrane	2054-04-01	0.039663	Emc1/Caml/Get1/Emc9	4
GO:0046827	positive regulation of protein export from nucleus	2054-04-01	0.039663	Wipf1/Riok2/Bag3/Ctdspl2	4
GO:0048311	mitochondrion distribution	2054-04-01	0.039663	Mapt/Synj2/Mtm1/Ogt	4
GO:0051797	regulation of hair follicle development	2054-04-01	0.039663	Ctnnb1/Wnt5a/Inhba/Gal	4
GO:0060100	positive regulation of phagocytosis, engulfment	2054-04-01	0.039663	Lbp/Ager/F2rl1/Fcgr1	4
GO:0060281	regulation of oocyte development	2054-04-01	0.039663	Aurka/Igf1/Pde3a/Ythdf2	4
GO:0060965	negative regulation of gene silencing by miRNA	2054-04-01	0.039663	Mecp2/Zc3h12a/Dnd1/Bcdin3d	4
GO:0071280	cellular response to copper ion	2054-04-01	0.039663	Cyp1a1/Bace1/Atp7b/Hsf1	4
GO:0071696	ectodermal placode development	2054-04-01	0.039663	Ctnnb1/Nrp1/Tbx2/Frs2	4
GO:1900102	negative regulation of endoplasmic reticulum unfolded protein response	2054-04-01	0.039663	Hspa5/Wfs1/Bfar/Dnajb9	4
GO:1902074	response to salt	2054-04-01	0.039663	Hspa5/Zc3h12a/Nefl/Hsf1	4
GO:1905155	positive regulation of membrane invagination	2054-04-01	0.039663	Lbp/Ager/F2rl1/Fcgr1	4
GO:1905879	regulation of oogenesis	2054-04-01	0.039663	Aurka/Igf1/Pde3a/Ythdf2	4
GO:2000232	regulation of rRNA processing	2054-04-01	0.039663	Riok2/Shq1/Ythdf2/Utp15	4
GO:0034220	ion transmembrane transport	90/2054	0.0396885	Ywhah/Kcnj6/Kcnk3/Slc27a1/Kcnq1/Mpc1/Bmp4/Slc25a4/Slc30a10/Ppp2ca/Atp2b4/Kcnb1/Dnajc30/Pirt/Grin2d/Slc35a2/Steap4/Stra6l/Rangrf/Slc38a2/Slc9a3/Slc13a2/Otop3/Kcng1/Rrad/Ccdc51/Slc30a1/Kcnc3/Cacna1s/Acsl1/Gabra3/Itgb1/P2rx1/Kcnmb1/Kcnk6/Gm13570/Dapk1/Lrrc26/Slc1a4/Nos1/Shisa8/Chd7/Klhl24/1700034H15Rik/Pln/Lrrc8b/Gpr35/Slc43a1/Abcc1/Slc8a1/Gal/Slc9a5/Chrna3/Aplnr/Amigo1/Stimate/Gm14472/Nol3/Xcl1/Age…	90
GO:0035710	CD4-positive, alpha-beta T cell activation	15/2054	0.039769	Malt1/Arg2/Zc3h12a/Batf/Socs5/Tmem98/Xcl1/Prkcq/Ager/Fut7/Ccl19-ps1/Cd81/Sash3/Bcl6/Nfkbiz	15
GO:0010565	regulation of cellular ketone metabolic process	19/2054	0.0397893	Egr1/Tysnd1/Dkk3/Atp2b4/Hpgd/H6pd/Fgf15/Lonp2/Dgkq/Etfbkmt/Cpt1a/Nucb2/Sirt4/Fabp3/C1qtnf2/Gip/Gm53191/Star/Cav1	19
GO:0072175	epithelial tube formation	19/2054	0.0397893	Ctnnb1/Wnt5a/Bmp4/Map3k7/Sec24b/Traf6/Wnt9b/Snora73b/Fzd1/Casp8/Fzd6/Cep290/Ift57/Tulp3/Mthfr/Grhl2/Nog/Mthfd1l/Wnt6	19
GO:1905475	regulation of protein localization to membrane	19/2054	0.0397893	Atp2b4/Kcnb1/Lrp4/Prkn/Mrap/Rangrf/Gsn/Csnk2a1-ps3/Zdhhc5/Itgb1/Slc5a3/Ar/Musk/Mesd/Tamalin/Ogt/Epm2a/Cd81/Necab2	19
GO:0050801	ion homeostasis	82/2054	0.0397918	Smpd3/Kcnk3/Kcnq1/Gpr20/Tac1/Wnt5a/Bmp4/Slc30a10/Trf/Atp2b4/Prkn/Gpr55/Wfs1/Grin2d/Steap4/Rangrf/Slc9a3/Pkn1/Sv2a/Immt/Slc30a1/Cdh5/Ptger2/Ccr10/P2rx1/Edn2/Nucb2/Fabp3/Pdgfra/Nos1/Chd7/1700034H15Rik/C7/Slc4a3/Pln/Cp/Gpr35/Pygm/Ghrh/Nptn/Slc8a1/Slc9a5/Cmklr1/Abcc2/Aplnr/Ackr3/Nol3/Bnip3/Xcl1/Abca3/Tmem106b/Ager/Ccl19-ps1/F2rl1/Slc9a9/Fam20a/Atp7b/Slc31a2/Stc2/Sod1/Maip1/Htr2b/Tbxa2r/Gpr4/Xk/Mllt11…	82
GO:1903050	regulation of proteolysis involved in cellular protein catabolic process	24/2054	0.0398107	Edem1/Aurka/Prkn/Caml/F8a/Dda1/Cop1/Gm9836/Csnk2a1-ps3/Ubqln2/Hspa1a/Socs5/Hspa1b/Marchf7/Rnf217/Rnft1/Mtm1/Ogt/Epm2a/Sh3rf2/Pkd1/Dnaaf4/Fhit/Cav1	24
GO:0008033	tRNA processing	18/2054	0.0400468	Ddx1/Mto1/Trmt9b/Trp53rka/Tyw1/Lcmt2/Kti12/Thumpd3/Trub1/Pus1/Qtrt1/Dtwd1/Mtfmt/Tsen2/Thumpd1/Adat3/Trmt5/Bcdin3d	18
GO:0046467	membrane lipid biosynthetic process	18/2054	0.0400468	Elovl6/Smpd3/Hacd2/Pgap3/Ccn1/Degs1/Pigg/Abca2/Pyurf/Pigv/Pgap2/Pigl/P2rx1/6330418K02Rik/P2rx7/Pigb/Gal3st4/Cers6	18
GO:0016202	regulation of striated muscle tissue development	16/2054	0.0400761	Ctnnb1/Bmp4/Cenpf/Fdps/Fgf9/Bmal1/Ep300/Tbx2/Igf1/Gm6623/Mtm1/Nog/Col14a1/Frs2/Creb1/Lox	16
GO:1901861	regulation of muscle tissue development	16/2054	0.0400761	Ctnnb1/Bmp4/Cenpf/Fdps/Fgf9/Bmal1/Ep300/Tbx2/Igf1/Gm6623/Mtm1/Nog/Col14a1/Frs2/Creb1/Lox	16
GO:0016485	protein processing	29/2054	0.0403229	Klk1/Tysnd1/Hp/Xpnpep3/Pisd-ps1/Gsn/Spcs2-ps/Myrfl/Lonp2/Plat/Hgfac/Immp1l/Sirt4/Tmem98/Adamts2/Casp8/Rhbdd1/Fkrp/Pcsk1/Nol3/C1rb/Bace1/Yme1l1/F3/Lpcat3/Ogt/Pycard/P2rx7/Notch4	29
GO:0021799	cerebral cortex radially oriented cell migration	2054-06-01	0.0403673	Dab1/Ctnnb1/Adgrg1/Bmerb1/Fbxo45/Gm12362	6
GO:0045686	negative regulation of glial cell differentiation	2054-06-01	0.0403673	Dab1/Ctnnb1/Bmp4/Mecp2/Tmem98/Nog	6
GO:0048566	embryonic digestive tract development	2054-06-01	0.0403673	Fgf9/Pdgfra/Aldh1a2/Pitx2/Stra6/Sct	6
GO:0051383	kinetochore organization	2054-06-01	0.0403673	Rnf4/Cenpa/Mis12/Cenpn/Gm19898/Smc2	6
GO:0060512	prostate gland morphogenesis	2054-06-01	0.0403673	Wnt5a/Bmp4/Ar/Igf1/Nog/Frs2	6
GO:0071402	cellular response to lipoprotein particle stimulus	2054-06-01	0.0403673	Smpd3/Itgb1/Cdh13/Socs5/Mylip/Cd81	6
GO:1903146	regulation of autophagy of mitochondrion	2054-06-01	0.0403673	Prkn/Bnip3/Usp30/Bnip3l-ps/Rnf41/Vps13c	6
GO:0007032	endosome organization	2054-08-01	0.0404085	Stx6/Laptm4b/Prkn/Hook1/Anxa8/Rab5a/Rilp/Vps33b	8
GO:0010518	positive regulation of phospholipase activity	2054-08-01	0.0404085	Ccn1/Fgfr3/Arhgap6/Gpr55/Arf4/Pdgfra/Htr2b/Adcyap1r1	8
GO:0021795	cerebral cortex cell migration	2054-08-01	0.0404085	Dab1/Ctnnb1/Nrp1/Adgrg1/Bmerb1/Slit2/Fbxo45/Gm12362	8
GO:0140056	organelle localization by membrane tethering	2054-08-01	0.0404085	Stx6/Kcnb1/Rims2/Bves/Bloc1s6/Cep290/Unc13b/Myl1	8
GO:0042063	gliogenesis	33/2054	0.0405722	Dab1/Ctnnb1/Bmp4/Lamb2/Egr2/Tenm4/Mecp2/Eif2b3/Gsn/Ndn/Ror2/Adgrg1/Ncmap/Lamc3/Apcdd1/Lta/Igf1/Tmem98/Suz12/Hdac11/Bnip3/Ager/Fas/Bmerb1/Nog/Myc/Nfix/Epm2a/Sod1/Prkch/Lif/Ascl1/Creb1	33
GO:0050708	regulation of protein secretion	33/2054	0.0405722	Kcnq1/Myh10/Rph3al/Birc5/Bmal1/Kcnb1/Prkn/Exph5/Cd2ap/Pdx1/Ep300/Hmgn3/Cpt1a/Sirt4/Igf1/Nos1/Prkcq/Ager/Gip/Ica1/Unc13b/Pard6a/Per2/F2rl1/Slc9b2/Lep/Frmd4a/Pde4c/Exoc1/Ghrl/P2rx7/Myrip/Jagn1	33
GO:0009451	RNA modification	23/2054	0.0405934	Cmtr1/Nop2/Mrm2/Zcchc4/Mto1/Trmt9b/Tyw1/Lcmt2/Tfb1m/Apobec2/Kti12/Thumpd3/Trub1/Wtap/Pus1/Qtrt1/Dtwd1/Mtfmt/Thumpd1/Trmt5/Bcdin3d/Zc3h13/Bud23	23
GO:0034284	response to monosaccharide	26/2054	0.0407872	Egr1/Col6a2/Birc5/Ppp2ca/Kcnb1/Prkn/Pdx1/Eif2b3/Serpinf1/Ep300/Hmgn3/Igf1/Slc8a1/Ager/Gip/Ildr2/Unc13b/Ogt/Slc9b2/Lep/Star/Pde4c/Lgals1/Ghrl/Ccn2/Jagn1	26
GO:0021983	pituitary gland development	2054-07-01	0.0410968	Wnt5a/Bmp4/Ghrh/Aldh1a2/Pitx2/Nog/Creb1	7
GO:0042181	ketone biosynthetic process	2054-07-01	0.0410968	Egr1/Dkk3/Coq6/H6pd/Pdss2/Dgkq/Star	7
GO:0045773	positive regulation of axon extension	2054-07-01	0.0410968	Cyfip1/Mapt/Nrp1/Fn1/Ep300/Gm20716/Adnp	7
GO:1903580	positive regulation of ATP metabolic process	2054-07-01	0.0410968	Prkn/Igf1/Ndufc2/COX2/Myc/Esrrb/P2rx7	7
GO:0051301	cell division	64/2054	0.0411702	Poldip2/Fgf1/Dynlt1c/Cdc25a/Myh10/Snx18/Birc5/Aurka/Fgf9/Spast/Haus2/Cdca2/Cd2ap/Wapl/Spdl1/Cenpa/Mis12/Cul7/Anapc16/Pdxp/Wnt9b/Myo19/Haus1/Intu/Syce2/Ppp1cb/Fam83d/Rbl1/Prc1/Chmp1b/Ncapd3/Gm33950/Lrrcc1/Spc25/Lmln/Gm19898/Zfp36l2/Ska2/Kif20a/Zw10/Plk4/Smc2/Pard6a/Wee1/Kif4/Spag5/Zwint/Numbl/Ythdf2/Ercc6l/Nedd9/Htr2b/Esrrb/Septin4/Fmn2/Cetn2/Sapcd2/Nde1/Cdc25c/Ttc28/Cks1brt/Brcc3/Pard6g/Susd2	64
GO:0014031	mesenchymal cell development	2054-12-01	0.0412957	Bmp4/Fgf15/Nrp1/Fn1/Gm32342/Snora73b/Heyl/Sema3g/Aldh1a2/Pitx2/Sema3c/Htr2b	12
GO:0009887	animal organ morphogenesis	98/2054	0.0417021	Parva/Smpd3/Gaa/Kcnq1/Ctnnb1/Wnt5a/Bmp4/Lamb2/Ccn1/Gnao1/Fgf9/Tab1/Lrp4/Ltbp3/Lama1/Sec24b/Acvrl1/Sh3pxd2b/Itga8/Fgf15/Nrp1/Wwox/Ror2/Slit3/Lamc3/Inhba/C130046K22Rik/Traf6/Wnt9b/Ep300/Intu/Tbx2/Tifab/Apcdd1/Snora73b/Foxh1/Fzd1/Btbd7/Mfap2/Tmem119/Wdpcp/Ar/Igf1/Pdgfra/Thbs3/Fancd2/Hoxb2/Chd7/Lgr4/Heyl/Lctl/Nos3/Aldh1a1/Adamts5/Sp5/Fzd6/Aplnr/Aldh1a2/Cep290/Spry2/Ppp1r13l/Ift57/Tulp3/Nphp3/Pitx2/Er…	98
GO:0097305	response to alcohol	30/2054	0.0417084	Car3/Ctnnb1/Cyp2e1/Ppp2ca/Abca2/Hpgd/Fgf15/Gsn/Slit3/Inhba/Ptger2/Setd7/Cpt1a/Kcnmb1/Cldn3/Igf1/Cd27/Casp8/Aldh1a1/Ccl19-ps1/Dbh/Adcy1/Myc/Nefl/Lep/Star/Sod1/Tbxa2r/Slit2/Adcyap1r1	30
GO:0002697	regulation of immune effector process	45/2054	0.0417306	Hk1/Wnt5a/Malt1/Zc3h12a/Dennd1b/Map3k7/Inava/Ercc6/Ifit1bl2/Cd177/Traf6/C6/Zcchc3/Lta/Cd27/Socs5/Il20rb/Aim2/Lbp/Xcl1/Ager/Fut7/Susd4/Ccl19-ps1/Gm53191/Cd59b/F2rl1/Lep/Fcgr1/Cadm1/Cd81/Atad5/Sash3/Pycard/Traf3/Snx4/Il1r1/Dnajb9/P2rx7/Bcl6/Cd1d1/Tril/Grn/Nfkbiz/Ifit1bl1	45
GO:0032956	regulation of actin cytoskeleton organization	39/2054	0.0417888	Cyfip1/Tmod3/Abi3bp/Tac1/Arhgap6/Prkn/Synpo2/Sh3bp1/Cd2ap/Actr3/Sh3pxd2b/Eps8/Gsn/Ppp1r9a/Tmsb4x/Nrp1/Rgcc/Avil/C130046K22Rik/Pdxp/Ep300/Abitram/Kank3/Capza2/Prkcq/Capza1/Plekhh2/F2rl1/Add2/Rock2/Gm53330/Fmn2/Slit2/Pycard/Jam3/Gm40363/Rhpn2/Naa80/Ccn2	39
GO:0021675	nerve development	2054-10-01	0.0421761	Ctnnb1/Egr2/Nav2/Nrp1/Tifab/Hoxb2/Chd7/Unc13b/Fbxo45/Plxna3	10
GO:0035458	cellular response to interferon-beta	2054-10-01	0.0421761	Ifitm2/Gbp3/Ifi211/Igtp/Irgm1/Aim2/Gm53191/Iigp1c/Ifi47/Mndal	10
GO:0045844	positive regulation of striated muscle tissue development	2054-10-01	0.0421761	Ctnnb1/Bmp4/Fdps/Fgf9/Bmal1/Ep300/Tbx2/Igf1/Mtm1/Creb1	10
GO:0048636	positive regulation of muscle organ development	2054-10-01	0.0421761	Ctnnb1/Bmp4/Fdps/Fgf9/Bmal1/Ep300/Tbx2/Igf1/Mtm1/Creb1	10
GO:0055092	sterol homeostasis	2054-10-01	0.0421761	Gpihbp1/Abca2/Nus1/Fabp3/Lcat/Mylip/Fabp4/G6pc/Soat2/Cav1	10
GO:1901379	regulation of potassium ion transmembrane transport	2054-10-01	0.0421761	Kcnq1/Kcng1/Itgb1/Kcnmb1/Lrrc26/Klhl24/Gal/Amigo1/Ager/Cav1	10
GO:1901863	positive regulation of muscle tissue development	2054-10-01	0.0421761	Ctnnb1/Bmp4/Fdps/Fgf9/Bmal1/Ep300/Tbx2/Igf1/Mtm1/Creb1	10
GO:1903556	negative regulation of tumor necrosis factor superfamily cytokine production	2054-10-01	0.0421761	Arg2/Zc3h12a/Igf1/Lbp/Errfi1/Cidea/Ghrl/Trim30a/Gpnmb/Hsf1	10
GO:0001823	mesonephros development	13/2054	0.0425173	Ctnnb1/Bmp4/Arg2/C130046K22Rik/Wnt9b/Smad9/Lgr4/Nog/Slit2/Pkd1/Gsta3/Wnt6/Crlf1	13
GO:0016241	regulation of macroautophagy	13/2054	0.0425173	Poldip2/Prkn/Map3k7/Ubqln2/Bag3/Irgm1/Bnip3/Mtm1/Usp30/Bnip3l-ps/Epm2a/Rnf41/Vps13c	13
GO:0050673	epithelial cell proliferation	43/2054	0.0425338	Fmc1/Cdc25a/Ctnnb1/Wnt5a/Bmp4/Birc5/Fgf9/Acvrl1/Reg3a/Eppk1/Nr4a1/Nrarp/Rgcc/Serpinf1/Tcf19/Thap1/Intu/Cdh13/Serpinb1a/Ar/Igf1/Atoh8/Lgr4/Suz12/Flt4/Gpbar1/Aplnr/Aldh1a2/Ift57/Ager/Errfi1/Wfdc1/F3/Nog/Lep/Htr2b/Lims2/Ghrl/Adk/Lrg1/Frs2/Grn/Cav1	43
GO:0009914	hormone transport	40/2054	0.0425583	Smpd3/Kcnq1/Tac1/Rph3al/Birc5/Bmal1/Kcnb1/Prkn/Rims2/Pdx1/Ildr1/Inhba/Edn2/Hmgn3/Cpt1a/Nucb2/Sirt4/Retn/Nos1/Chd7/Ghrh/Gal/Abcc2/Gip/Pask/Ildr2/Ica1/Per2/Fzd4/Slc9b2/Lep/Pde4c/Ghrl/Snx4/Vgf/Sct/Lif/Creb1/Myrip/Jagn1	40
GO:0051480	regulation of cytosolic calcium ion concentration	40/2054	0.0425583	Smpd3/Kcnk3/Gpr20/Tac1/Wnt5a/Bmp4/Atp2b4/Gpr55/Grin2d/Pkn1/Ptger2/Ccr10/P2rx1/Edn2/Pdgfra/Nos1/Chd7/Pln/Gpr35/Ghrh/Nptn/Slc8a1/Cmklr1/Aplnr/Ackr3/Nol3/Xcl1/Ccl19-ps1/F2rl1/Htr2b/Tbxa2r/Gpr4/Ghrl/Trpc6/Gpr3/Adcyap1r1/Jph3/Pkd1/P2rx7/Cav1	40
GO:0035148	tube formation	20/2054	0.0426232	Ctnnb1/Wnt5a/Bmp4/Map3k7/Sec24b/Traf6/Wnt9b/Snora73b/Fzd1/Atoh8/Casp8/Fzd6/Cep290/Ift57/Tulp3/Mthfr/Grhl2/Nog/Mthfd1l/Wnt6	20
GO:0006913	nucleocytoplasmic transport	33/2054	0.0429358	Wipf1/Pom121/Bmp4/Frat1/Malt1/Ppp2ca/Fgf9/Egr2/Bmal1/Zc3h12a/Rab18/Riok2/Rangrf/Thoc2l/Ipo7/Nup160/Ep300/Sarnp/Gm32340/Tmco6/Bag3/Nup133/Prkcq/Ltv1/Nupl2/Rita1/Kpna4/Lep/Epm2a/Ctdspl2/Hhex/Pkd1/Ipo4	33
GO:0051169	nuclear transport	33/2054	0.0429358	Wipf1/Pom121/Bmp4/Frat1/Malt1/Ppp2ca/Fgf9/Egr2/Bmal1/Zc3h12a/Rab18/Riok2/Rangrf/Thoc2l/Ipo7/Nup160/Ep300/Sarnp/Gm32340/Tmco6/Bag3/Nup133/Prkcq/Ltv1/Nupl2/Rita1/Kpna4/Lep/Epm2a/Ctdspl2/Hhex/Pkd1/Ipo4	33
GO:0019318	hexose metabolic process	31/2054	0.043014	Hk1/Kcnq1/Sord/Prkn/H6pd/Galk2/Pdx1/Dgkq/Adpgk/Ep300/Ppp1cb/Fam3a/Cpt1a/Igf1/Ppp1r3d/Dyrk2/C1qtnf2/Pask/Gdpgp1/Pfkfb3/Ogt/Myc/Per2/G6pc/Lep/G6pc3/Esrrb/Pfkfb1/Gm7394/Epm2aip1/Gpt2	31
GO:0045931	positive regulation of mitotic cell cycle	19/2054	0.0431404	Ccnd1/Smpd3/Poldip2/Cdc25a/Ddx3x/Birc5/Cul4a/Mecp2/Smoc2/Cyp1a1/Dtl/Rgcc/Map3k20/Lsm10/Igf1/Rad51b/Gm33950/Hsf1/Cdc25c	19
GO:1901800	positive regulation of proteasomal protein catabolic process	14/2054	0.043298	Edem1/Aurka/Prkn/Dda1/Cop1/Gm9836/Ubqln2/Hspa1a/Socs5/Hspa1b/Rnf217/Rnft1/Sh3rf2/Cav1	14
GO:0006119	oxidative phosphorylation	18/2054	0.0435419	Mtch2/Coa6/Dnajc30/Proca1/Slc25a33/Cox7a1/Gm34303/Chchd10/Uqcrb/Ndufc2/COX2/Myc/Ndufs6b/Cox6a1/Ndufv3/Bud23/Cox8b/Ndufb9	18
GO:0030534	adult behavior	18/2054	0.0435419	Dab1/Mapt/Mecp2/Prkn/Grin2d/Nos1/Ntan1/Chd7/Chrna3/Npy/Gip/Dbh/Lep/Ghrl/Sez6/Ppt1/Cartpt/Slc10a4	18
GO:0007411	axon guidance	23/2054	0.0435804	Cyfip1/Wnt5a/Lamb2/Egr2/Lama1/Nrp1/Slit3/Gap43/Nova2/Notch3/Lgr4/Plxna2/Sema4f/Sema3g/Crmp1/Nptn/Ephb4/Ephb3/Nog/Ntn3/Sema3c/Slit2/Plxna3	23
GO:0031099	regeneration	23/2054	0.0435804	Lamb2/Aurka/Mustn1/Eppk1/Pdx1/Gsn/Cpq/Csnk2a1-ps3/Rtn4rl2/Gap43/Cpt1a/Igf1/Postn/Gm6623/Fas/Myc/Nefl/Cd81/Jam3/Pfkfb1/Lif/Tnr/Bcl9	23
GO:0014902	myotube differentiation	15/2054	0.0437273	Ccl8/Sort1/Syna/Cacna1s/Tmem119/Igf1/Adamts5/Scgb3a1/Mamstr/Adgrb1/Ntn3/Cd81/Xk/Jam2/Bcl9	15
GO:0016125	sterol metabolic process	17/2054	0.043799	Fdps/Hmgcr/Insig2/Dgkq/Gm32342/Lcat/Apoc1/Lss/Lipa/Dhcr7/Lpcat3/Hsd3b7/Lep/Star/Cyp46a1/Sod1/Soat2	17
GO:0006090	pyruvate metabolic process	16/2054	0.0438756	Pgam1/Hk1/Mtch2/Pdhx/Mpc1/Adpgk/Ep300/Eno2/Igf1/Aldoc/Dhtkd1/Gm53191/Ogt/Myc/Esrrb/P2rx7	16
GO:0046879	hormone secretion	39/2054	0.0439665	Smpd3/Kcnq1/Tac1/Rph3al/Birc5/Bmal1/Kcnb1/Prkn/Rims2/Pdx1/Ildr1/Inhba/Edn2/Hmgn3/Cpt1a/Nucb2/Sirt4/Retn/Nos1/Chd7/Ghrh/Gal/Gip/Pask/Ildr2/Ica1/Per2/Fzd4/Slc9b2/Lep/Pde4c/Ghrl/Snx4/Vgf/Sct/Lif/Creb1/Myrip/Jagn1	39
GO:0048545	response to steroid hormone	34/2054	0.0440245	Ywhah/Bmp4/Ppp2ca/Abca2/Bmal1/Agl/Pdx1/Serpinf1/Igfbp2/Slit3/Ptger2/Ep300/Foxh1/Gm32340/Ar/Igf1/Fibin/Lcat/Heyl/Abcc2/Skp2/Abca3/Errfi1/Zfp36l2/Fas/Nefl/Star/Abhd2/Slit2/Pfkfb1/Dnaaf4/Ccn2/Lox/Cav1	34
GO:0001819	positive regulation of cytokine production	50/2054	0.0441784	Egr1/Hk1/Ddx3x/Wnt5a/Malt1/Dennd1b/Map3k7/Inava/Batf/Ifi211/Rgcc/Traf6/Peli1/Zcchc3/Lta/Pou2af1/Cd27/Flt4/Il20rb/Casp8/Postn/Il7/Aim2/Lbp/Xcl1/Prkcq/Ager/Ccl19-ps1/Ceacam20/F3/Ccl20/F2rl1/Lep/Lurap1/Sod1/Cadm1/Cd81/Htr2b/Sash3/Btnl2/Pycard/Il1rl1/Il1r1/P2rx7/Cd1d1/Creb1/Mndal/Lum/Pf4/Gm48893	50
GO:0009410	response to xenobiotic stimulus	32/2054	0.0442436	Egr1/Cdo1/Hspa5/Cyp2e1/Tac1/Bmp4/Gnao1/Gsta4/Mecp2/Gstm5/Cyp1a1/Nr4a1/Cyp2t4/Serpinf1/Cacna1s/Ep300/Acsl1/Fibin/Nos1/Pon3/Abcc2/Guk1/Errfi1/Dbh/Star/Cryz/Ugt1a6b/Cyp46a1/Sod1/Gsta3/Hsf1/Ahr	32
GO:0034599	cellular response to oxidative stress	30/2054	0.044271	Smpd3/Mgst1/Ctnnb1/Bmp4/Mapt/Bmal1/Zc3h12a/Prkn/Melk/Ercc6l2/Brf2/Gsr/Impact/Ncoa7/Sod3/Fzd1/Dapk1/Pdgfra/Fancd2/Nos3/Nol3/Bnip3/Gm53191/Adprs/Sod1/Vnn1/Trpc6/Meak7/Hsf1/Gm12362	30
GO:0006473	protein acetylation	22/2054	0.0444496	Ddx3x/Bmal1/Mecp2/Naa25/Map3k7/Ep300/Fam161a/Nos1/Tada1/Cep295/Gm33950/Naa50/Taf9/Ogt/Naa20/Zfp451/Terf2ip/Lif/Naa80/Nat8/Actl6b/Esco1	22
GO:0006635	fatty acid beta-oxidation	2054-11-01	0.0444917	Cpt2/Echdc1/Tysnd1/Hadhb/Lonp2/Ehhadh/Etfbkmt/Cpt1a/Decr1/Lep/Abcd2	11
GO:0003018	vascular process in circulatory system	25/2054	0.0446243	Smpd3/Adrb3/Ddah1/Arhgap42/Cdh5/Gucy1a1/P2rx1/Edn2/Sod3/Kcnmb1/Nos1/Nos3/Pde3a/Ptgs1/Dbh/Per2/F2rl1/Lep/Sod1/Htr2b/Tbxa2r/Gpr4/Slit2/Dusp5/Cav1	25
GO:0000768	syncytium formation by plasma membrane fusion	2054-09-01	0.044716	Ccl8/Syna/Cacna1s/Adamts5/Scgb3a1/Adgrb1/Ntn3/Cd81/Jam2	9
GO:0046579	positive regulation of Ras protein signal transduction	2054-09-01	0.044716	Gpr20/Gpr55/Adgrg1/Igf1/Gpr35/Shoc2/F2rl1/Mmd2/Gpr4	9
GO:0051926	negative regulation of calcium ion transport	2054-09-01	0.044716	Gnao1/Ppp2ca/Rrad/Slc30a1/Nos1/1700034H15Rik/Pln/Gpr35/Nos3	9
GO:0140253	cell-cell fusion	2054-09-01	0.044716	Ccl8/Syna/Cacna1s/Adamts5/Scgb3a1/Adgrb1/Ntn3/Cd81/Jam2	9
GO:0090276	regulation of peptide hormone secretion	27/2054	0.0452528	Kcnq1/Rph3al/Birc5/Bmal1/Kcnb1/Prkn/Pdx1/Ildr1/Hmgn3/Cpt1a/Nucb2/Sirt4/Nos1/Chd7/Ghrh/Gip/Pask/Ica1/Per2/Slc9b2/Lep/Pde4c/Ghrl/Sct/Lif/Myrip/Jagn1	27
GO:0034330	cell junction organization	33/2054	0.0454008	Poldip2/Ctnnb1/Gnpat/Arvcf/Arhgap6/Sh3bp1/Inava/Acvrl1/Col16a1/Nrp1/Fn1/Cd177/C130046K22Rik/Cdh5/Svep1/Itgb1/Cldn3/Wdpcp/Gpbar1/Prtn3/Aplnr/Grhl2/Pard6a/F2rl1/Prkch/Numbl/Rock2/Lims2/Jam3/Cldn23/Ocln/Snai1/Cav1	33
GO:0060271	cilium assembly	38/2054	0.0454208	Parva/Kcnq1/Pcm1/Gsn/B9d1/Avil/Bbof1/Cfap410/Intu/Cep162/Fam161a/Dync2li1/2700049A03Rik/Wdpcp/Gas8/Rsph9/Ptpdc1/Cfap157/Cep290/Ift57/Bbip1/Nphp3/Plk4/Galnt11/Iqcb1/Odf2l/Tctn2/Rilp/Ift81/Vdac3/Tctn3/Wdr19/Dnaaf4/Dnaaf8/Cep19/Bbs9/Bbs1/Dnai4	38
GO:0006813	potassium ion transport	24/2054	0.0456847	Kcnk3/Kcnq1/Kcnb1/Slc9a3/Kcng1/Ccdc51/Kcnc3/Atp1b2/Itgb1/Kcnmb1/Kcnk6/Lrrc26/Nos1/Klhl24/Nos3/Gal/Slc9a5/Amigo1/Ager/Kcnk10/Kcnmb3/Slc9a9/Kcnn3/Cav1	24
GO:0032272	negative regulation of protein polymerization	2054-12-01	0.0460876	Tmod3/Eps8/Gsn/Tmsb4x/Avil/Cdh5/Kank3/Capza2/Capza1/Add2/Dyrk1a/Slit2	12
GO:0007265	Ras protein signal transduction	34/2054	0.046489	Cyfip1/Gpr20/Rit1/Rhoj/Gpr55/Sh3bp1/Rab33b/Rangrf/Gm38514/Kctd13/Nrp1/Adgrg1/Rab9/Arhgap42/Itgb1/Arhgap32/Snora73b/Ctnnal1/Cdh13/Arhgap24/Igf1/Cadm4/Gpr35/Rasgrp3/Spry2/Shoc2/Ogt/F2rl1/Mmd2/Rock2/Gpr4/Usp28/Bcl6/Rabl3	34
GO:0000303	response to superoxide	2054-05-01	0.0466385	Ercc6/Sod3/Nos3/Adprs/Sod1	5
GO:0000305	response to oxygen radical	2054-05-01	0.0466385	Ercc6/Sod3/Nos3/Adprs/Sod1	5
GO:0009301	snRNA transcription	2054-05-01	0.0466385	Ell2/Uspl1/Ell3/Snapc4/Zfp143	5
GO:0016114	terpenoid biosynthetic process	2054-05-01	0.0466385	Fdps/Cyp1a1/Aldh1a1/Aldh1a2/Lss	5
GO:0019400	alditol metabolic process	2054-05-01	0.0466385	Sord/Pdxp/Lep/Gk5/Gm7394	5
GO:0030318	melanocyte differentiation	2054-05-01	0.0466385	Lrmda/Hps4/Bloc1s6/Hps6/Mitf	5
GO:0045603	positive regulation of endothelial cell differentiation	2054-05-01	0.0466385	Ctnnb1/Bmp4/Acvrl1/Cdh5/Atoh8	5
GO:0046058	cAMP metabolic process	2054-05-01	0.0466385	Adcy6/Adcy3/Adcy4/Adcy1/Pde4c	5
GO:0051654	establishment of mitochondrion localization	2054-05-01	0.0466385	Mapt/Spast/Rhot1/Myo19/Nefl	5
GO:0060456	positive regulation of digestive system process	2054-05-01	0.0466385	Kcnq1/Tac1/Lpcat3/Ghrl/Sct	5
GO:1902547	regulation of cellular response to vascular endothelial growth factor stimulus	2054-05-01	0.0466385	Atp2b4/Smoc2/Adgra2/Cadm4/Spry2	5
GO:0006694	steroid biosynthetic process	19/2054	0.0466905	Egr1/Dkk3/Fdps/Hmgcr/H6pd/Cyp1a1/Fgf15/Amacr/Dgkq/Igf1/Lss/Dhcr7/Lpcat3/Hsd3b7/Lep/Star/Sod1/Hsd17b2/Snai1	19
GO:0021915	neural tube development	23/2054	0.0467247	Wnt5a/Bmp4/Map3k7/Sec24b/Traf6/Intu/Snora73b/Fzd1/Plxna2/Casp8/Nup133/Fzd6/Aldh1a2/Ift57/Tulp3/Mthfr/Grhl2/Nog/Inka1/Mthfd1l/Sema3c/Wdr19/Pkd1	23
GO:0050679	positive regulation of epithelial cell proliferation	23/2054	0.0467247	Cdc25a/Ctnnb1/Wnt5a/Bmp4/Fgf9/Acvrl1/Reg3a/Eppk1/Nr4a1/Nrarp/Cdh13/Ar/Igf1/Flt4/Gpbar1/Aplnr/F3/Nog/Htr2b/Ghrl/Lrg1/Grn/Cav1	23
GO:0071356	cellular response to tumor necrosis factor	23/2054	0.0467247	Smpd3/Zc3h12a/Prkn/Ccl8/Ccdc3/Ccl22/Traf6/Ccl9/Postn/Abcc2/Nol3/Aim2/Xcl1/Tank/Zfp36l2/Ccl19-ps1/Fabp4/Ccl20/F2rl1/Ccl17/Pycard/Traf3/Ocln	23
GO:0097485	neuron projection guidance	23/2054	0.0467247	Cyfip1/Wnt5a/Lamb2/Egr2/Lama1/Nrp1/Slit3/Gap43/Nova2/Notch3/Lgr4/Plxna2/Sema4f/Sema3g/Crmp1/Nptn/Ephb4/Ephb3/Nog/Ntn3/Sema3c/Slit2/Plxna3	23
GO:0051259	protein complex oligomerization	28/2054	0.046848	Rnf213/Mapt/Cth/Upb1/Spast/Kcnb1/Zc3h12a/Steap4/Atl3/Kcng1/Kctd13/Clybl/Krt10/Kcnc3/Vstm5/Aldh1a2/Nol3/Abca3/Yme1l1/Lrrc8d/Lrrc8c/Cryz/Apip/Pycard/Pkd1/Kcna3/Kctd1/Scara5	28
GO:0009948	anterior/posterior axis specification	2054-08-01	0.0469409	Ctnnb1/Wnt5a/Bmp4/Aurka/Nrarp/Tifab/Hhex/Frs2	8
GO:0021545	cranial nerve development	2054-08-01	0.0469409	Ctnnb1/Egr2/Nav2/Nrp1/Tifab/Hoxb2/Chd7/Plxna3	8
GO:0030835	negative regulation of actin filament depolymerization	2054-08-01	0.0469409	Tmod3/Eps8/Gsn/Avil/Capza2/Capza1/Plekhh2/Add2	8
GO:0099518	vesicle cytoskeletal trafficking	2054-08-01	0.0469409	Mecp2/F8a/Myo19/Bicdl1/Bloc1s6/Tanc2/Nde1/Myrip	8
GO:1902930	regulation of alcohol biosynthetic process	2054-08-01	0.0469409	Dkk3/Fdps/H6pd/Dgkq/Dhcr7/Lpcat3/Sod1/Adcyap1r1	8
GO:2000736	regulation of stem cell differentiation	2054-08-01	0.0469409	Bmp4/Ltbp3/Pdgfra/Zfp36l2/Pwp1/Sema3c/Ythdf2/Esrrb	8
GO:0008630	intrinsic apoptotic signaling pathway in response to DNA damage	13/2054	0.047121	Mtch2/Ercc6/Usp47/Ep300/Dyrk2/Ell3/Ackr3/Marchf7/Atad5/Gm20604/Pycard/Usp28/Snai1	13
GO:0008284	positive regulation of cell population proliferation	103/2054	0.0476261	Egr1/Smpd3/Prlr/Cdc25a/Nop2/Ctnnb1/Ctc1/Tac1/Wnt5a/Bmp4/Ccn1/Cul4a/Mustn1/Fgf9/Fgfr3/Mecp2/Hpgd/Ltbp3/Acvrl1/Reg3a/Eppk1/Fgf15/Pdx1/Wapl/Nr4a1/Nrarp/Cd320/Ccpg1/Cd248/Igfbp2/Adgrg1/Fn1/Csnk2a1-ps3/Slc25a33/Fgfr1/Traf6/Fam98b/Nqo2/Peli1/Tbx2/Itgb1/Edn2/Timp1/Cdh13/Tmem119/Lta/Ar/Igf1/Retn/Pdgfra/Prc1/Notch3/Ell3/Suz12/Flt4/Gpbar1/Ghrh/Rab5a/Rad51b/Aplnr/Aldh1a2/Marchf7/Il7/Skp2/Xcl1/Prkcq/Ager/Ccl…	103
GO:0042552	myelination	17/2054	0.0476743	Cyfip1/Ctnnb1/Degs1/Gnpat/Egr2/Tenm4/Ncmap/Pllp/Igf1/Tmem98/Amigo1/Rxrg/Sod1/Xk/Jam3/Jam2/Mal2	17
GO:0006940	regulation of smooth muscle contraction	2054-10-01	0.0477726	Arhgap42/Gucy1a1/P2rx1/Edn2/Ptgs1/Chrna3/Sod1/Tbxa2r/Ghrl/Cav1	10
GO:0021954	central nervous system neuron development	2054-10-01	0.0477726	Wnt5a/Nrp1/Nova2/Npy/Ephb3/Lep/Slit2/Fbxo45/Plxna3/Ascl1	10
GO:0030837	negative regulation of actin filament polymerization	2054-10-01	0.0477726	Tmod3/Eps8/Gsn/Tmsb4x/Avil/Kank3/Capza2/Capza1/Add2/Slit2	10
GO:0046173	polyol biosynthetic process	2054-10-01	0.0477726	Pcbd2/Ppip5k1/Abca2/Impa1/Ippk/Pdxp/Impa2/Lep/Adcyap1r1/Pcbd1	10
GO:0051057	positive regulation of small GTPase mediated signal transduction	2054-10-01	0.0477726	Gpr20/Gpr55/Adgrg1/Igf1/Gpr35/Shoc2/F2rl1/Mmd2/Gpr4/Adcyap1r1	10
GO:2000300	regulation of synaptic vesicle exocytosis	2054-10-01	0.0477726	Rims2/Snapin/P2rx1/Syp/Rims3/Rab5a/Chrna3/Bace1/Adcy1/Unc13b	10
GO:0032231	regulation of actin filament bundle assembly	15/2054	0.0479564	Tac1/Arhgap6/Prkn/Synpo2/Sh3pxd2b/Ppp1r9a/Nrp1/Rgcc/Kank3/Prkcq/Rock2/Gm53330/Gm40363/Rhpn2/Ccn2	15
GO:1902105	regulation of leukocyte differentiation	33/2054	0.0479692	Ctnnb1/Bmp4/Cul4a/Malt1/Zc3h12a/Gpr55/Nrarp/Fstl3/Ror2/Traf6/Zfp608/Fancd2/Cd27/Socs5/Casp8/Il7/Ager/Zfp36l2/Fas/Ccl19-ps1/Slc9b2/Mitf/Vnn1/Sash3/Hmgb3/Bcl6/Cd1d1/Rnf41/Hsf1/Lif/Creb1/Nfkbiz/Pf4	33
GO:0007157	heterophilic cell-cell adhesion via plasma membrane cell adhesion molecules	2054-07-01	0.0485068	Tenm4/Scarf2/Amigo1/Mcam/Cadm1/Lgals1/Cd164	7
GO:0021587	cerebellum morphogenesis	2054-07-01	0.0485068	Dab1/Hspa5/Gnpat/Herc1/Trnp1/Nfix/Lhx5	7
GO:0032007	negative regulation of TOR signaling	2054-07-01	0.0485068	Kptn/Bmal1/Bmt2/Rnf152/Mtm1/Epm2a/Tnfaip8l1	7
GO:0048066	developmental pigmentation	2054-07-01	0.0485068	Lrmda/Hps4/Bloc1s6/Hps6/Mitf/Rab38/Ankrd27	7
GO:0051180	vitamin transport	2054-07-01	0.0485068	Slc27a1/Slc2a2/Stra6l/Cd320/Slc19a2/Slc23a1/Amn	7
GO:0002861	regulation of inflammatory response to antigenic stimulus	2054-06-01	0.0487959	Lta/Gpx2/Il20rb/Fut7/Fcgr1/Cd81	6
GO:0016601	Rac protein signal transduction	2054-06-01	0.0487959	Cyfip1/Sh3bp1/Cdh13/Arhgap24/Cadm4/Ogt	6
GO:0051150	regulation of smooth muscle cell differentiation	2054-06-01	0.0487959	Bmp4/Cth/Fgf9/Mecp2/Tmsb4x/Prdm6	6
GO:0046777	protein autophosphorylation	24/2054	0.0488477	Ddx3x/Ppp2ca/Fgfr3/Riok2/Melk/Igf1r/Ros1/Csnk2a1-ps3/Impact/Clk4/Tssk4/Dapk1/Pdgfra/Musk/Flt4/Errfi1/Pask/Ephb4/Ephb3/Dyrk1a/Tyro3/Gpnmb/Grk1/Cav1	24
GO:0051248	negative regulation of protein metabolic process	93/2054	0.0490236	Lamtor5/Dynlt1c/Ctnnb1/Ddx3x/Gm13612/Dnajc10/Bmp4/Mgat5/Mapt/Laptm4b/Birc5/Ppp2ca/Shfl/Zc3h12a/Prkn/Malsu1/Caml/Ywhab/Dusp9/Nr4a1/F8a/Serpinf1/Usp47/Dgkq/Cdkn1c/Plat/Hexim2/Csnk2a1-ps3/Phlpp1/Impact/Caprin1/Ncoa7/Crtap/Ep300/Serpina3g/Timp1/Wfikkn1/Sirt4/Serpinb1a/Igf1/Dapk1/Nos1/Socs5/Serpinb6b/Tmem98/Suz12/Cadm4/Anxa8/Dcun1d3/Hspa1b/Ivns1abp/Samd4/Spry2/Marchf7/Nol3/Caprin2/Ager/Errfi1/Zfp36l2/…	93
GO:0030307	positive regulation of cell growth	20/2054	0.0496114	Cyfip1/Ddx3x/Mapt/Fdps/Mecp2/Prkn/Rims2/Nrp1/Usp47/Fn1/Csnk2a1-ps3/Slc25a33/Cpne9/Ep300/Gm20716/Igf1/Flt4/Exosc4/Adnp/Cd81	20
GO:0009895	negative regulation of catabolic process	30/2054	0.0497431	Poldip2/Mtch2/Fmc1/Hp/Laptm4b/Atp2b4/Herc1/Caml/F8a/Csnk2a1-ps3/Etfbkmt/Timp1/Dhx34/Apoc1/Marchf7/Tent5c/Adgrb1/Mtm1/Ogt/Tent5b/Usp30/Lep/Hnrnpa0/Dnd1/Rilp/Cidea/Htr2b/Fmn2/Rnf41/Fhit	30
GO:0045682	regulation of epidermis development	2054-11-01	0.0498758	Ctnnb1/Wnt5a/Bmp4/Reg3a/Inhba/Gal/Errfi1/Grhl2/Prkch/Rock2/Ptch2	11
GO:0099565	chemical synaptic transmission, postsynaptic	2054-11-01	0.0498758	Igsf9b/Mecp2/Prkn/Rims2/Ppp1r9a/Begain/Chrna3/Unc13b/Insyn2a/Ghrl/Sez6	11
GO:0061351	neural precursor cell proliferation	19/2054	0.0504449	Ctnnb1/Eml1/Wnt5a/Melk/Pcm1/Adgrg1/Igf1/Ell3/Fzd6/Trnp1/Nog/Nes/Numbl/Lims2/Hhex/Ascl1/Nde1/Frs2/Lhx5	19
GO:0071900	regulation of protein serine/threonine kinase activity	39/2054	0.0510111	Ccnd1/Slc27a1/Wnt5a/Bmp4/Ccni/Ppp2ca/Atp2b4/Tab1/Avpi1/Synpo2/Map3k7/Inava/Dusp9/Rgcc/Map3k20/Cdkn1c/Ror2/Hexim2/Traf6/Acsl1/Igf1/Spry2/Ager/Ccl19-ps1/Bccip/Fzd4/Map3k10/Spred1/Prkag3/Cd81/Htr2b/Pycard/Ghrl/Hhex/Cartpt/Pkd1/P2rx7/Dusp5/Cav1	39
GO:0001736	establishment of planar polarity	2054-09-01	0.0510413	Wnt5a/Sec24b/Ror2/Wnt9b/Intu/Fzd1/Fzd6/Nphp3/Sapcd2	9
GO:0006949	syncytium formation	2054-09-01	0.0510413	Ccl8/Syna/Cacna1s/Adamts5/Scgb3a1/Adgrb1/Ntn3/Cd81/Jam2	9
GO:0014911	positive regulation of smooth muscle cell migration	2054-09-01	0.0510413	Egr1/Fgf9/Tmsb4x/Igf1/Retn/Rab5a/Postn/Ager/Myc	9
GO:0022029	telencephalon cell migration	2054-09-01	0.0510413	Dab1/Ctnnb1/Nrp1/Adgrg1/Bmerb1/Slit2/Fbxo45/Tnr/Gm12362	9
GO:0030199	collagen fibril organization	2054-09-01	0.0510413	Dpt/Pxdn/Crtap/Adamts2/Col14a1/Scx/Vps33b/Lox/Lum	9
GO:0050771	negative regulation of axonogenesis	2054-09-01	0.0510413	Dab1/Wnt5a/Lrp4/Nrp1/Sema3g/Sema3c/Slit2/Plxna3/Tnr	9
GO:0060986	endocrine hormone secretion	2054-09-01	0.0510413	Kcnq1/Tac1/Inhba/Retn/Gal/Fzd4/Lep/Ghrl/Lif	9
GO:0001838	embryonic epithelial tube formation	18/2054	0.0511794	Ctnnb1/Wnt5a/Bmp4/Map3k7/Sec24b/Traf6/Wnt9b/Snora73b/Fzd1/Casp8/Fzd6/Ift57/Tulp3/Mthfr/Grhl2/Nog/Mthfd1l/Wnt6	18
GO:0046887	positive regulation of hormone secretion	18/2054	0.0511794	Tac1/Rph3al/Prkn/Pdx1/Ildr1/Edn2/Nucb2/Retn/Ghrh/Gal/Gip/Lep/Ghrl/Snx4/Sct/Lif/Creb1/Myrip	18
GO:0071248	cellular response to metal ion	22/2054	0.0511909	Smpd3/Hspa5/Wnt5a/Slc30a10/Gsta4/Ppp2ca/Mecp2/Cyp1a1/Gsn/Serpinf1/Fstl3/Cpne9/Bnip3/Bace1/Fas/Adcy1/Fabp4/Star/Atp7b/Sod1/Hsf1/Creb1	22
GO:0046620	regulation of organ growth	2054-12-01	0.0512488	Fdps/Fgf9/Dusp9/Ep300/Tbx2/Igf1/Wwc2/Il7/Nog/Col14a1/Cacna2d2/Sash3	12
GO:0031331	positive regulation of cellular catabolic process	40/2054	0.0517527	Edem1/Aurka/Abca2/Zc3h12a/Prkn/Map3k7/Gtpbp1/Dda1/Cop1/Gm9836/Ubqln2/Rnf152/Cpt1a/Hspa1a/Igf1/Dapk1/Socs5/Bag3/Hspa1b/Irgm1/Bnip3/Ager/Zfp36l2/Pnpla2/Rnf217/Rnft1/Amer1/Myc/Bnip3l-ps/Dnd1/Epm2a/Cd81/Sh3rf2/Ythdf2/Esrrb/Trim30a/P2rx7/Hsf1/Vps13c/Cav1	40
GO:0009141	nucleoside triphosphate metabolic process	17/2054	0.0517862	Uck2/Nme6/Entpd4/Dnajc30/Prkn/Itpa/Gtpbp1/Ldhd/Entpd4b/Guk1/Gm14472/Ndufc2/COX2/Myc/Adk/Dmac2l/Bud23	17
GO:0031347	regulation of defense response	71/2054	0.051972	Ddx3x/Abi3bp/Tac1/Wnt5a/Ptges/Arg2/Duoxa2/Zc3h12a/Inava/Aoc3/Ercc6/Ifi211/Serpinf1/Ifit1bl2/Cdh5/Sarm1/Peli1/Zcchc3/Lta/Serpinb1a/Igf1/Fancd2/Lgr4/Gpx2/Socs5/Il20rb/Casp8/Abcc1/Cd200r2/Irgm1/Aim2/Lbp/Xcl1/Ager/Fut7/Susd4/Ndufc2/Epg5/Gm53191/Il22ra2/Wfdc1/Dcst1/Unc13b/Fabp4/Lpcat3/F2rl1/Lep/Fcgr1/Sod1/Cadm1/Cd81/Ythdf2/Colec12/Gpr4/Pycard/Traf3/Ghrl/Usp18/Snx4/Il1rl1/Siglece/Trim30a/Il1r1/Tyro3/Bc…	71
GO:0010595	positive regulation of endothelial cell migration	13/2054	0.0520586	Wnt5a/Bmp4/Zc3h12a/Smoc2/Rhoj/Adgra2/Nrp1/Nus1/Igf1/Atoh8/Flt4/Nos3/Rock2	13
GO:0001764	neuron migration	16/2054	0.0522294	Dab1/Fbxo31/Ctnnb1/Mapt/Pcm1/Ndn/Nrp1/Adgrg1/Pitx2/Septin4/Il1r1/Fbxo45/Dnaaf4/Ascl1/Nde1/Lrp12	16
GO:0032368	regulation of lipid transport	16/2054	0.0522294	Tac1/Ptges/Abca2/Acsl1/Nus1/Nucb2/Fabp3/Retn/Apoc1/Gal/Abca3/Lpcat3/Lep/Ghrl/P2rx7/Cav1	16
GO:0000012	single strand break repair	2054-04-01	0.0522476	Ercc6/Tdp1/Smc2/Aptx	4
GO:0002053	positive regulation of mesenchymal cell proliferation	2054-04-01	0.0522476	Ctnnb1/Wnt5a/Fgf9/Chrd	4
GO:0002115	store-operated calcium entry	2054-04-01	0.0522476	Saraf/Homer3/Stc2/Srl	4
GO:0007350	blastoderm segmentation	2054-04-01	0.0522476	Wnt5a/Nrp1/Tifab/Frs2	4
GO:0034138	toll-like receptor 3 signaling pathway	2054-04-01	0.0522476	Peli1/F2rl1/Colec12/Cav1	4
GO:0035461	vitamin transmembrane transport	2054-04-01	0.0522476	Slc27a1/Stra6l/Slc19a2/Slc23a1	4
GO:0042182	ketone catabolic process	2054-04-01	0.0522476	Cyp4f40/Nqo2/Kynu/Kyat3	4
GO:0045821	positive regulation of glycolytic process	2054-04-01	0.0522476	Igf1/Myc/Esrrb/P2rx7	4
GO:0045906	negative regulation of vasoconstriction	2054-04-01	0.0522476	Arhgap42/Nos1/Lep/Dusp5	4
GO:0060384	innervation	2054-04-01	0.0522476	Nrp1/Chd7/Unc13b/Fbxo45	4
GO:0060546	negative regulation of necroptotic process	2054-04-01	0.0522476	Map3k7/Peli1/Casp8/Cav1	4
GO:0070243	regulation of thymocyte apoptotic process	2054-04-01	0.0522476	Wnt5a/Bmp4/Ptcra/Casp8	4
GO:0071577	zinc ion transmembrane transport	2054-04-01	0.0522476	Slc30a10/Slc30a1/1700034H15Rik/Slc39a3	4
GO:0072079	nephron tubule formation	2054-04-01	0.0522476	Ctnnb1/Wnt9b/Nog/Wnt6	4
GO:0090036	regulation of protein kinase C signaling	2054-04-01	0.0522476	Wnt5a/Phlpp1/Flt4/Sez6	4
GO:0090169	regulation of spindle assembly	2054-04-01	0.0522476	Rnf4/Hspa1a/Hspa1b/Spag5	4
GO:0097284	hepatocyte apoptotic process	2054-04-01	0.0522476	Mtch2/Gsn/Casp8/Fas	4
GO:0097428	protein maturation by iron-sulfur cluster transfer	2054-04-01	0.0522476	Yae1d1/Isca2/Cisd3/Glrx3	4
GO:0110154	RNA decapping	2054-04-01	0.0522476	Dcps/Dcp2/Edc3/Patl1	4
GO:1901524	regulation of mitophagy	2054-04-01	0.0522476	Prkn/Usp30/Rnf41/Vps13c	4
GO:2000738	positive regulation of stem cell differentiation	2054-04-01	0.0522476	Bmp4/Ltbp3/Pwp1/Sema3c	4
GO:0050905	neuromuscular process	14/2054	0.0524315	Gaa/Kcnq1/Camta1/Herc1/Mecp2/Prkn/Grin2d/Tifab/Get1/Bace1/Nefl/Jph3/Stra6/Tnr	14
GO:0001676	long-chain fatty acid metabolic process	15/2054	0.0524637	Elovl6/Cpt2/Acot7/Slc27a1/Cyp2e1/Cyp4f40/Slc27a4/Cyp2t4/Fads1/Acsl1/Cpt1a/Ptgs1/Acot1/Pla2g2f/Pnpla3	15
GO:0007052	mitotic spindle organization	15/2054	0.0524637	Poldip2/Eml1/Aurka/Spast/Mecp2/Mzt1/Hspa1a/Prc1/Hspa1b/Bccip/Kif4/Togaram2/Cep192/Pkd1/Abraxas1	15
GO:0009199	ribonucleoside triphosphate metabolic process	15/2054	0.0524637	Uck2/Nme6/Entpd4/Dnajc30/Prkn/Itpa/Gtpbp1/Ldhd/Entpd4b/Gm14472/Ndufc2/COX2/Myc/Dmac2l/Bud23	15
GO:0006006	glucose metabolic process	26/2054	0.0526713	Kcnq1/Prkn/H6pd/Pdx1/Dgkq/Adpgk/Ep300/Ppp1cb/Fam3a/Cpt1a/Igf1/Ppp1r3d/Dyrk2/C1qtnf2/Pask/Gdpgp1/Ogt/Myc/Per2/G6pc/Lep/G6pc3/Esrrb/Pfkfb1/Epm2aip1/Gpt2	26
GO:0071902	positive regulation of protein serine/threonine kinase activity	26/2054	0.0526713	Ccnd1/Slc27a1/Wnt5a/Bmp4/Ppp2ca/Atp2b4/Tab1/Avpi1/Map3k7/Inava/Rgcc/Map3k20/Ror2/Traf6/Acsl1/Igf1/Ager/Ccl19-ps1/Fzd4/Map3k10/Cd81/Htr2b/Ghrl/Cartpt/Pkd1/P2rx7	26
GO:0071805	potassium ion transmembrane transport	20/2054	0.0533961	Kcnk3/Kcnq1/Kcnb1/Slc9a3/Kcng1/Ccdc51/Kcnc3/Itgb1/Kcnmb1/Kcnk6/Lrrc26/Klhl24/Gal/Slc9a5/Amigo1/Ager/Kcnk10/Slc9a9/Kcnn3/Cav1	20
GO:0044843	cell cycle G1/S phase transition	23/2054	0.053501	Ccnd1/Fbxo31/Cdc25a/Ddx3x/Phf8/Cul4a/Atp2b4/Cyp1a1/Mn1/Rgcc/Klf11/Tcf19/Inhba/Lsm10/Itgb1/Fam83d/Dcun1d3/Skp2/Gm53191/Esrrb/Pkd1/Gpnmb/Susd2	23
GO:0002517	T cell tolerance induction	2054-03-01	0.0537028	Phlpp1/Icos/Cblb	3
GO:0002524	hypersensitivity	2054-03-01	0.0537028	Il20rb/Fut7/Fcgr1	3
GO:0002863	positive regulation of inflammatory response to antigenic stimulus	2054-03-01	0.0537028	Lta/Fcgr1/Cd81	3
GO:0003139	secondary heart field specification	2054-03-01	0.0537028	Wnt5a/Bmp4/Foxh1	3
GO:0006651	diacylglycerol biosynthetic process	2054-03-01	0.0537028	Avil/Pnpla2/Pla2g15	3
GO:0008215	spermine metabolic process	2054-03-01	0.0537028	Gm8234/Sat2/Amd2	3
GO:0010918	positive regulation of mitochondrial membrane potential	2054-03-01	0.0537028	Prkn/Ndufc2/Myc	3
GO:0014889	muscle atrophy	2054-03-01	0.0537028	Gsn/Ep300/Nol3	3
GO:0019336	phenol-containing compound catabolic process	2054-03-01	0.0537028	Dbh/Moxd1/Fah	3
GO:0021819	layer formation in cerebral cortex	2054-03-01	0.0537028	Ctnnb1/Adgrg1/Bmerb1	3
GO:0031053	primary miRNA processing	2054-03-01	0.0537028	Mecp2/Mrpl44/Dgcr8	3
GO:0032099	negative regulation of appetite	2054-03-01	0.0537028	Nucb2/Lep/Cartpt	3
GO:0032329	serine transport	2054-03-01	0.0537028	Slc38a2/Slc7a10/Slc1a4	3
GO:0032908	regulation of transforming growth factor beta1 production	2054-03-01	0.0537028	Laptm4b/Cd2ap/Lum	3
GO:0034145	positive regulation of toll-like receptor 4 signaling pathway	2054-03-01	0.0537028	Peli1/Lbp/F2rl1	3
GO:0034454	microtubule anchoring at centrosome	2054-03-01	0.0537028	Ccdc68/Pcm1/Cep19	3
GO:0035865	cellular response to potassium ion	2054-03-01	0.0537028	Mecp2/Sod1/Hsf1	3
GO:0043101	purine-containing compound salvage	2054-03-01	0.0537028	Ampd2/Ampd3/Adk	3
GO:0043471	regulation of cellular carbohydrate catabolic process	2054-03-01	0.0537028	Pgam1/Ppp1cb/Ppp1r3d	3
GO:0043476	pigment accumulation	2054-03-01	0.0537028	Bloc1s6/Rab38/Ankrd27	3
GO:0043482	cellular pigment accumulation	2054-03-01	0.0537028	Bloc1s6/Rab38/Ankrd27	3
GO:0043587	tongue morphogenesis	2054-03-01	0.0537028	Ctnnb1/Intu/Wdpcp	3
GO:0046835	carbohydrate phosphorylation	2054-03-01	0.0537028	Ippk/Epm2a/Pfkfb1	3
GO:0048845	venous blood vessel morphogenesis	2054-03-01	0.0537028	Pitx2/Ephb4/Notch4	3
GO:0060979	vasculogenesis involved in coronary vascular morphogenesis	2054-03-01	0.0537028	Fgf9/Nrp1/Spred1	3
GO:0071635	negative regulation of transforming growth factor beta production	2054-03-01	0.0537028	Laptm4b/Cd2ap/Fn1	3
GO:0072173	metanephric tubule morphogenesis	2054-03-01	0.0537028	Wnt9b/Lgr4/Pkd1	3
GO:0090037	positive regulation of protein kinase C signaling	2054-03-01	0.0537028	Wnt5a/Phlpp1/Flt4	3
GO:0097029	mature conventional dendritic cell differentiation	2054-03-01	0.0537028	Prtn3/Ccl19-ps1/F2rl1	3
GO:0097049	motor neuron apoptotic process	2054-03-01	0.0537028	Kcnb1/Fas/Crlf1	3
GO:0097091	synaptic vesicle clustering	2054-03-01	0.0537028	Ctnnb1/Syndig1/Syn1	3
GO:1900747	negative regulation of vascular endothelial growth factor signaling pathway	2054-03-01	0.0537028	Adgra2/Cadm4/Spry2	3
GO:1902165	regulation of intrinsic apoptotic signaling pathway in response to DNA damage by p53 class mediator	2054-03-01	0.0537028	Ell3/Marchf7/Atad5	3
GO:1902166	negative regulation of intrinsic apoptotic signaling pathway in response to DNA damage by p53 class mediator	2054-03-01	0.0537028	Ell3/Marchf7/Atad5	3
GO:1903215	negative regulation of protein targeting to mitochondrion	2054-03-01	0.0537028	Sirt4/Bag3/Nol3	3
GO:1904396	regulation of neuromuscular junction development	2054-03-01	0.0537028	Lrp4/Musk/Mesd	3
GO:2000561	regulation of CD4-positive, alpha-beta T cell proliferation	2054-03-01	0.0537028	Arg2/Xcl1/Cd81	3
GO:2000848	positive regulation of corticosteroid hormone secretion	2054-03-01	0.0537028	Tac1/Gal/Ghrl	3
GO:0006661	phosphatidylinositol biosynthetic process	2054-10-01	0.0538463	Slc27a1/Pgap3/Pigg/Pyurf/Pigv/Pgap2/Pigl/Htr2b/Pip5k1c/Pigb	10
GO:0038034	signal transduction in absence of ligand	2054-10-01	0.0538463	Clca3a1/Wwox/Inhba/Igf1/Bag3/Sgk3/Il7/Fas/Gm20604/Pf4	10
GO:0045123	cellular extravasation	2054-10-01	0.0538463	Cd177/Itgb1/Prtn3/Ager/Fut7/Lep/Add2/Jam3/Il1r1/Jam2	10
GO:0097192	extrinsic apoptotic signaling pathway in absence of ligand	2054-10-01	0.0538463	Clca3a1/Wwox/Inhba/Igf1/Bag3/Sgk3/Il7/Fas/Gm20604/Pf4	10
GO:0030166	proteoglycan biosynthetic process	2054-08-01	0.0541249	Ctnnb1/Mustn1/Igf1/Cytl1/Pxylp1/Csgalnact2/Glce/B3galt6	8
GO:0030857	negative regulation of epithelial cell differentiation	2054-08-01	0.0541249	Ctnnb1/Acvrl1/Reg3a/Spry2/Grhl2/Spred1/Notch4/Cav1	8
GO:0046847	filopodium assembly	2054-08-01	0.0541249	Sh3bp1/Ppp1r9a/Nrp1/Abitram/Vstm5/Rab5a/Prkcq/Dock11	8
GO:0051955	regulation of amino acid transport	2054-08-01	0.0541249	Arg2/Sv2a/Itgb1/Slc43a1/Kmo/Per2/Lep/P2rx7	8
GO:1903727	positive regulation of phospholipid metabolic process	2054-08-01	0.0541249	Fgfr3/Adgrf5/Fabp3/Pdgfra/Ccl19-ps1/Cd81/Htr2b/Rab38	8
GO:0009746	response to hexose	25/2054	0.0541517	Egr1/Col6a2/Birc5/Ppp2ca/Kcnb1/Prkn/Pdx1/Eif2b3/Serpinf1/Ep300/Hmgn3/Igf1/Slc8a1/Ager/Gip/Ildr2/Unc13b/Ogt/Slc9b2/Star/Pde4c/Lgals1/Ghrl/Ccn2/Jagn1	25
GO:0010950	positive regulation of endopeptidase activity	19/2054	0.0544085	Mtch2/Ddx3x/Ccn1/Malt1/Ppp2ca/Gsn/P2rx1/Dapk1/Casp8/Ift57/Aim2/Ager/Fas/F3/Rock2/Pycard/Hsf1/Ccn2/Gm12362	19
GO:0032869	cellular response to insulin stimulus	22/2054	0.0548227	Slc2a4/Cyfip1/Slc27a1/Ppp2ca/Slc27a4/Trarg1/Slc25a33/Nucb2/Pik3r3/Irs3/Prkcq/Errfi1/Fut7/Echdc3/Ogt/Myc/G6pc/Lep/Star/Sp1/Pnpla3/Gpt2	22
GO:0060491	regulation of cell projection assembly	22/2054	0.0548227	Cyfip1/Pld1/Ppp1r9a/Nrp1/Avil/Abitram/Dync2li1/Arhgap24/Wdpcp/Rab5a/Gm6623/Prkcq/Ccl19-ps1/Fam110c/Cdc42ep1/F2rl1/Odf2l/Dock11/Slit2/Vdac3/P2rx7/Cav1	22
GO:0045859	regulation of protein kinase activity	60/2054	0.0549049	Ccnd1/Egr1/Dab1/Prlr/Slc27a1/Wnt5a/Bmp4/Ccn1/Ccni/Malt1/Ppp2ca/Atp2b4/Tab1/Avpi1/Synpo2/Map3k7/Inava/Dusp9/Ppp1r9a/Rgcc/Map3k20/Cdkn1c/Ror2/Hexim2/Traf6/Acsl1/Gm20716/Igf1/Socs5/Chrna3/Spry2/Ager/Errfi1/Ccl19-ps1/Fabp4/Bccip/Fzd4/Lep/Fcgr1/Map3k10/Mmd2/Spred1/Adnp/Epm2a/Cblb/Sod1/Prkag3/Cd81/Nedd9/Htr2b/Pycard/Ghrl/Hhex/Cartpt/Pkd1/P2rx7/Dusp5/Dok7/Traf4/Cav1	60
GO:0017038	protein import	24/2054	0.0556434	Pom121/Bmp4/Gpihbp1/Ppp2ca/Fgf9/Bmal1/Zc3h12a/Lonp2/Pex1/Gm17029/Timm17b/Ipo7/Ep300/Gm32340/Tmco6/Bag3/Nup133/Prkcq/Kpna4/Lep/Epm2a/Gm30251/Ipo4/Grpel2	24
GO:0070507	regulation of microtubule cytoskeleton organization	24/2054	0.0556434	Ctnnb1/Mapt/Spast/Mecp2/Slain2/Rangrf/Rnf4/Stmn2/Cdh5/Stmn4/Pde4dip/Hspa1a/Cep295/Hspa1b/Ska2/Bmerb1/Plk4/Spag5/Dyrk1a/Rock2/Cep192/Pkd1/Gas2l2/Cav1	24
GO:0050730	regulation of peptidyl-tyrosine phosphorylation	28/2054	0.0559866	Fgfr3/Lrp4/Nrp1/Dgkq/Itgb1/Gm20716/Igf1/Pdgfra/Musk/Socs5/Suz12/Cadm4/Il7/Errfi1/Il22ra2/Tnfrsf18/Lep/Fcgr1/Adnp/Cblb/Cd81/Nedd9/G630025P09Rik/Hsf1/Lif/Crlf1/Dok7/Cav1	28
GO:0051924	regulation of calcium ion transport	28/2054	0.0559866	Ctnnb1/Bmp4/Gnao1/Ppp2ca/Wfs1/Saraf/Rrad/Slc30a1/P2rx1/Igf1/Nos1/Chd7/1700034H15Rik/Pln/Homer3/Gpr35/Nos3/Slc8a1/Aplnr/Stimate/Nol3/Xcl1/Stc2/Trpc6/Adcyap1r1/Jph3/P2rx7/Cav1	28
GO:0021543	pallium development	21/2054	0.0561204	Dab1/Ctnnb1/Atp2b4/Eif2b3/Slc38a2/Nrp1/Adgrg1/Csnk2a1-ps3/Npy/Bnip3/Bmerb1/Nefl/Btbd3/Slit2/Fbxo45/Sct/Plxna3/Ascl1/Nde1/Lhx5/Gm12362	21
GO:0007272	ensheathment of neurons	17/2054	0.0561403	Cyfip1/Ctnnb1/Degs1/Gnpat/Egr2/Tenm4/Ncmap/Pllp/Igf1/Tmem98/Amigo1/Rxrg/Sod1/Xk/Jam3/Jam2/Mal2	17
GO:0008366	axon ensheathment	17/2054	0.0561403	Cyfip1/Ctnnb1/Degs1/Gnpat/Egr2/Tenm4/Ncmap/Pllp/Igf1/Tmem98/Amigo1/Rxrg/Sod1/Xk/Jam3/Jam2/Mal2	17
GO:2001056	positive regulation of cysteine-type endopeptidase activity	17/2054	0.0561403	Mtch2/Ddx3x/Ccn1/Malt1/Ppp2ca/Gsn/P2rx1/Dapk1/Casp8/Ift57/Aim2/Fas/F3/Pycard/Hsf1/Ccn2/Gm12362	17
GO:0015980	energy derivation by oxidation of organic compounds	33/2054	0.0563166	Gaa/Mtch2/Coa6/Sdha/Agl/Adgrf5/Proca1/Ppp1cb/Cox7a1/Igf1/Ppp1r3d/Dyrk2/C1qtnf2/Dhtkd1/Pygm/Uqcrb/Bnip3/Ndufc2/Pask/Gm53191/Ugp2/COX2/Per2/G6pc/Ndufs6b/Lep/Pcdh12/Epm2a/Esrrb/Ndufv3/Epm2aip1/Cox8b/Ndufb9	33
GO:0010659	cardiac muscle cell apoptotic process	2054-07-01	0.0567125	Hspb6/Sirt4/Ghrh/Nol3/Bnip3/Acot1/Hsf1	7
GO:0010662	regulation of striated muscle cell apoptotic process	2054-07-01	0.0567125	Hspb6/Sirt4/Bag3/Ghrh/Nol3/Acot1/Hsf1	7
GO:0051693	actin filament capping	2054-07-01	0.0567125	Tmod3/Eps8/Gsn/Avil/Capza2/Capza1/Add2	7
GO:0031016	pancreas development	2054-12-01	0.0567887	Ctnnb1/Wnt5a/Bmp4/Bmal1/Wfs1/Pdx1/Igf1/Aldh1a2/Nphp3/Gip/Ildr2/Hhex	12
GO:0060078	regulation of postsynaptic membrane potential	2054-12-01	0.0567887	Igsf9b/Mecp2/Prkn/Rims2/Ppp1r9a/Gabra3/Begain/Chrna3/Unc13b/Insyn2a/Ghrl/Sez6	12
GO:1905477	positive regulation of protein localization to membrane	2054-12-01	0.0567887	Atp2b4/Kcnb1/Lrp4/Prkn/Rangrf/Zdhhc5/Itgb1/Slc5a3/Musk/Mesd/Cd81/Necab2	12
GO:0031398	positive regulation of protein ubiquitination	15/2054	0.0572559	Hspa5/Ddx3x/Prkn/Inava/Wfs1/Peli1/Dcun1d3/Marchf7/Skp2/Dcun1d4/Arrdc4/Amer1/Cblb/Septin4/Cav1	15
GO:0031929	TOR signaling	15/2054	0.0572559	Kptn/Bmal1/Rheb/Mios/Ros1/Bmt2/Dgkq/Rnf152/Fam83d/Lamtor3/Mtm1/Lep/Epm2a/Tnfaip8l1/Meak7	15
GO:0031644	regulation of nervous system process	20/2054	0.0573804	Tac1/Igsf9b/Egr2/Tenm4/Prkn/Grin2d/Rims2/Ncmap/Dlgap2/Igf1/Begain/Nos1/Tmem98/Homer3/Gpr35/Nos3/Unc13b/Ghrl/Jam2/Tnr	20
GO:1905952	regulation of lipid localization	20/2054	0.0573804	Tac1/Ptges/Abca2/Zc3h12a/Acsl1/Nus1/Cpt1a/Nucb2/Fabp3/Retn/Apoc1/Gal/Abca3/Pnpla2/Lpcat3/Lep/Cidea/Ghrl/P2rx7/Cav1	20
GO:0046634	regulation of alpha-beta T cell activation	14/2054	0.0574614	Malt1/Arg2/Zc3h12a/Socs5/Xcl1/Prkcq/Ager/Ccl19-ps1/Cblb/Cd81/Sash3/Bcl6/Cd1d1/Nfkbiz	14
GO:0003171	atrioventricular valve development	2054-05-01	0.0575408	Ccn1/Slit3/Heyl/Aplnr/Pitx2	5
GO:0006490	oligosaccharide-lipid intermediate biosynthetic process	2054-05-01	0.0575408	Srd5a3/Alg14/Nus1/Alg12/Gm36317	5
GO:0006658	phosphatidylserine metabolic process	2054-05-01	0.0575408	Slc27a1/Serinc1/Lpcat3/Pla2g15/Pla2g2f	5
GO:0006862	nucleotide transport	2054-05-01	0.0575408	Slc25a4/Slc25a33/Epg5/Lrrc8c/P2rx7	5
GO:0007263	nitric oxide mediated signal transduction	2054-05-01	0.0575408	Atp2b4/Pdx1/Gucy1a1/Nos1/Nos3	5
GO:0009164	nucleoside catabolic process	2054-05-01	0.0575408	Nudt1/Entpd4/Upb1/Entpd4b/Enpp4	5
GO:0014821	phasic smooth muscle contraction	2054-05-01	0.0575408	Tbx2/Tifab/Edn2/Htr2b/Ghrl	5
GO:0021602	cranial nerve morphogenesis	2054-05-01	0.0575408	Egr2/Nrp1/Tifab/Hoxb2/Plxna3	5
GO:0032928	regulation of superoxide anion generation	2054-05-01	0.0575408	Mapt/Cd177/Pon3/F2rl1/Sod1	5
GO:0042634	regulation of hair cycle	2054-05-01	0.0575408	Ctnnb1/Wnt5a/Bmal1/Inhba/Gal	5
GO:0045943	positive regulation of transcription by RNA polymerase I	2054-05-01	0.0575408	Phf8/Ippk/Rasl11a/Pwp1/Utp15	5
GO:0048261	negative regulation of receptor-mediated endocytosis	2054-05-01	0.0575408	Abca2/Ankrd13b/Ubqln2/Lrrtm1/Necab2	5
GO:0048841	regulation of axon extension involved in axon guidance	2054-05-01	0.0575408	Wnt5a/Nrp1/Sema3g/Sema3c/Plxna3	5
GO:0071985	multivesicular body sorting pathway	2054-05-01	0.0575408	Vta1/Laptm4b/Exph5/Sort1/Rilp	5
GO:1904707	positive regulation of vascular smooth muscle cell proliferation	2054-05-01	0.0575408	Fgf9/Hpgd/Nqo2/Igf1/Frs2	5
GO:0000281	mitotic cytokinesis	2054-09-01	0.0579259	Poldip2/Myh10/Snx18/Birc5/Spast/Cenpa/Cul7/Kif20a/Kif4	9
GO:0007164	establishment of tissue polarity	2054-09-01	0.0579259	Wnt5a/Sec24b/Ror2/Wnt9b/Intu/Fzd1/Fzd6/Nphp3/Sapcd2	9
GO:0032387	negative regulation of intracellular transport	2054-09-01	0.0579259	Mapt/Ppp2ca/Abca2/Gm32340/Sirt4/Bag3/Pln/Nol3/Ogt	9
GO:0046470	phosphatidylcholine metabolic process	2054-09-01	0.0579259	Slc27a1/Mecp2/Fabp3/Lcat/Abca3/Lpcat3/Pla2g15/Pla2g2f/Rab38	9
GO:0046686	response to cadmium ion	2054-09-01	0.0579259	Nudt1/Sord/Gsn/Slc30a1/1700034H15Rik/Star/Sod1/Gm7394/Hsf1	9
GO:0060193	positive regulation of lipase activity	2054-09-01	0.0579259	Ccn1/Gpihbp1/Fgfr3/Arhgap6/Gpr55/Arf4/Pdgfra/Htr2b/Adcyap1r1	9
GO:0065002	intracellular protein transmembrane transport	2054-09-01	0.0579259	Hspa5/Lonp2/Pex1/Gm17029/Timm17b/Srp54c/Tram1/Gm30251/Grpel2	9
GO:0071806	protein transmembrane transport	2054-09-01	0.0579259	Hspa5/Lonp2/Pex1/Gm17029/Timm17b/Srp54c/Tram1/Gm30251/Grpel2	9
GO:0035690	cellular response to drug	42/2054	0.0581495	Egr1/Smpd3/Kcnq1/Hspa5/Ctnnb1/Htr4/Bmp4/Gnao1/Ppp2ca/Atp2b4/Zc3h12a/Prkn/Dcps/Ly6c2/Rnf4/Serpinf1/Pkn1/Nsg1/Ly6g2/Impact/Pdxp/Cacna1s/Kcnmb1/Ache/Chrna3/Abcc2/Amigo1/Nol3/Aim2/Bnip3/Errfi1/Gm53191/Adcy1/Ndor1/Myc/Star/Sod1/Htr2b/Slit2/Trpc6/Hsf1/Ly6h	42
GO:0001569	branching involved in blood vessel morphogenesis	2054-06-01	0.0582275	Ctnnb1/Fkbpl/Nrarp/Nrp1/Pitx2/Notch4	6
GO:0010828	positive regulation of glucose transmembrane transport	2054-06-01	0.0582275	Aoc3/Fgf15/Igf1/C1qtnf2/Gip/Ocln	6
GO:0031146	SCF-dependent proteasomal ubiquitin-dependent protein catabolic process	2054-06-01	0.0582275	Fbxo31/Cul4a/Skp2/Fbxo38/Cul1/Fbxo33	6
GO:0031295	T cell costimulation	2054-06-01	0.0582275	Ephb4/Ccl19-ps1/Icos/Cd81/Lgals1/Cav1	6
GO:0042149	cellular response to glucose starvation	2054-06-01	0.0582275	Hspa5/Kptn/Zc3h12a/Nuak2/Impact/Nuak1	6
GO:0048488	synaptic vesicle endocytosis	2054-06-01	0.0582275	Bltp1/Dgkq/Syp/Synj2/Amph/Pip5k1c	6
GO:0050654	chondroitin sulfate proteoglycan metabolic process	2054-06-01	0.0582275	Spock2/Igf1/Cytl1/Pxylp1/Csgalnact2/B3galt6	6
GO:0050999	regulation of nitric-oxide synthase activity	2054-06-01	0.0582275	Atp2b4/Arg2/Nus1/Lep/Htr2b/Cav1	6
GO:0060251	regulation of glial cell proliferation	2054-06-01	0.0582275	Lta/Igf1/Fas/Myc/Prkch/Creb1	6
GO:0060706	cell differentiation involved in embryonic placenta development	2054-06-01	0.0582275	Krt19/Gjb5/Plk4/Grhl2/Lif/Snai1	6
GO:0110111	negative regulation of animal organ morphogenesis	2054-06-01	0.0582275	Ctnnb1/Wnt5a/Bmp4/Tbx2/Nog/Lims2	6
GO:0140238	presynaptic endocytosis	2054-06-01	0.0582275	Bltp1/Dgkq/Syp/Synj2/Amph/Pip5k1c	6
GO:1905209	positive regulation of cardiocyte differentiation	2054-06-01	0.0582275	Abi3bp/Bmp4/Fdps/Ep300/Igf1/Sema3c	6
GO:2000826	regulation of heart morphogenesis	2054-06-01	0.0582275	Ctnnb1/Wnt5a/Bmp4/Tbx2/Nog/Sema3c	6
GO:0005996	monosaccharide metabolic process	35/2054	0.0583608	Hk1/Kcnq1/Sord/Prkn/H6pd/Galk2/Pdx1/Dhdh/Dgkq/Adpgk/Ep300/Ppp1cb/Fam3a/Cpt1a/Igf1/Ppp1r3d/Dyrk2/C1qtnf2/Rbks/Pask/Gdpgp1/Pfkfb3/Ogt/Myc/Per2/G6pc/Lep/G6pc3/Ugt1a6b/Esrrb/Pfkfb1/Gm7394/Epm2aip1/Rpe/Gpt2	35
GO:0043112	receptor metabolic process	19/2054	0.0585859	Abca2/Caml/Bves/Ankrd13b/Ubqln2/Rspo1/Itgb1/Mylip/Rab5a/Ache/Ackr3/Eps15/Lrrtm1/Cd81/Htr2b/Necab2/Lmbrd1/Pip5k1c/Cav1	19
GO:0051250	negative regulation of lymphocyte activation	19/2054	0.0585859	Bmp4/Arg2/Zc3h12a/Nrarp/Zfp608/Peli1/Socs5/Il20rb/Gal/Marchf7/Xcl1/Fas/Lrrc32/Cblb/Pla2g2f/Hmgb3/Tyro3/Bcl6/Gpnmb	19
GO:0006898	receptor-mediated endocytosis	24/2054	0.0592825	Hip1/Abca2/Cd2ap/Slc9a3/Ankrd13b/Ubqln2/Rspo1/Itgb1/Rab5a/Ache/Ackr3/Ccl19-ps1/Eps15/Lrrtm1/Slc9b2/Fcgr1/Cd81/Htr2b/Necab2/Amn/Ppt1/Lmbrd1/Pip5k1c/Cav1	24
GO:0048738	cardiac muscle tissue development	24/2054	0.0592825	Wnt5a/Bmp4/Popdc2/Fdps/Fgf9/Tenm4/Bves/Ep300/Tbx2/Itgb1/Foxh1/Igf1/Pdgfra/Chd7/Pln/Casp8/Aldh1a2/Ppp1r13l/Pitx2/Sgcb/Nog/Col14a1/Frs2/Creb1	24
GO:0035150	regulation of tube size	21/2054	0.0601138	Smpd3/Adrb3/Arhgap42/Wnt9b/Gucy1a1/P2rx1/Edn2/Sod3/Kcnmb1/Nos1/Nos3/Ptgs1/Dbh/Per2/F2rl1/Lep/Sod1/Htr2b/Tbxa2r/Dusp5/Cav1	21
GO:0042278	purine nucleoside metabolic process	2054-10-01	0.0604085	Nudt1/Nme6/Macrod1/Entpd4/Gtpbp1/Entpd4b/Guk1/Enpp4/Amd2/Adk	10
GO:0072332	intrinsic apoptotic signaling pathway by p53 class mediator	2054-10-01	0.0604085	Prkn/Wwox/Ep300/Dyrk2/Ell3/Marchf7/Atad5/Pycard/Usp28/Fhit	10
GO:0030855	epithelial cell differentiation	62/2054	0.0614379	Prlr/Kcnq1/Ctnnb1/Wnt5a/Bmp4/Lamb2/Bmal1/Exph5/Col15a1/Sh3bp1/Lama1/Sec24b/Cyp1a1/Acvrl1/Reg3a/Yipf6/Eppk1/Pdx1/Ros1/B9d1/Cdkn1c/Krt10/Cul7/Cdh5/Wnt9b/Intu/Fzd1/Cpt1a/Cldn3/Wdpcp/Ar/Igf1/Atoh8/Aldoc/Adamtsl4/Ptgs1/Spry2/Errfi1/Plk4/Upk1a/Grhl2/Fn3k/Gm33250/F2rl1/Bccip/Spred1/Sod1/Prkch/Rock2/Gpr4/Scx/Cep152/Hhex/Krt14/Lif/Ascl1/Notch4/Frs2/Creb1/Arid4a/Ptch2/Cav1	62
GO:0005975	carbohydrate metabolic process	71/2054	0.0614532	Smpd3/Edem1/Pgam1/Gaa/Hk1/Mtch2/Kcnq1/Sord/Ppip5k1/Sis/Mecp2/Prkn/Uevld/H6pd/Galk2/Impa1/Agl/Man1a/Pdx1/Glb1l2/B4galt4/Dhdh/Dgkq/Adpgk/Gk/Ippk/Gnpda2/Pdxp/Ep300/Ppp1cb/Eno2/Slc5a3/Fam3a/Cpt1a/Pgm3/Igf1/B3galnt1/Ppp1r3d/Impa2/Dyrk2/C1qtnf2/Aldoc/Rbks/Dhtkd1/Pygm/Lctl/Synj2/Pask/Gm53191/Gdpgp1/Pfkfb3/Ugp2/Ogt/Myc/Chst4/Per2/G6pc/Lep/G6pc3/Pcdh12/Epm2a/Ugt1a6b/Gk5/Esrrb/Pfkfb1/Adcyap1r1/Gm7394/P2rx7…	71
GO:0002526	acute inflammatory response	16/2054	0.0616309	Orm1/Tac1/Hp/Ptges/Aoc3/Reg3a/Fn1/Il20rb/Orm3/Lbp/Fut7/F3/Fcgr1/Prcp/Saa3/Vnn1	16
GO:0006639	acylglycerol metabolic process	16/2054	0.0616309	Slc27a1/Cyp2e1/Dgkb/Avil/Dgkq/Thrsp/Acsl1/Cpt1a/Apoc1/Pnpla2/G6pc/Abhd2/Gk5/Pla2g15/Pnpla3/Cav1	16
GO:0007034	vacuolar transport	16/2054	0.0616309	Vta1/Prkn/Snapin/Sort1/Vps54/Hook1/Hspa1a/Chmp1b/Zfyve16/Tmem106b/Chmp2b/Epg5/Mtm1/Rilp/Vps13c/Grn	16
GO:0014013	regulation of gliogenesis	16/2054	0.0616309	Dab1/Ctnnb1/Bmp4/Egr2/Tenm4/Mecp2/Lta/Igf1/Tmem98/Fas/Bmerb1/Nog/Myc/Prkch/Lif/Creb1	16
GO:0019395	fatty acid oxidation	16/2054	0.0616309	Cpt2/Echdc1/Tysnd1/Hadhb/Lonp2/Phyh/Ehhadh/Etfbkmt/Cpt1a/Nucb2/Sirt4/Fabp3/C1qtnf2/Decr1/Lep/Abcd2	16
GO:0010657	muscle cell apoptotic process	2054-11-01	0.0619223	Zc3h12a/Hspb6/Sirt4/Igf1/Bag3/Ghrh/Nol3/Bnip3/Acot1/Hsf1/Cav1	11
GO:0014032	neural crest cell development	2054-11-01	0.0619223	Bmp4/Fgf15/Nrp1/Fn1/Gm32342/Snora73b/Sema3g/Aldh1a2/Pitx2/Sema3c/Htr2b	11
GO:0044060	regulation of endocrine process	2054-08-01	0.0619743	Tac1/Inhba/Retn/Gal/F2rl1/Lep/Ghrl/Lif	8
GO:0045669	positive regulation of osteoblast differentiation	2054-08-01	0.0619743	Ctnnb1/Bmp4/Ccn1/Tmem119/Igf1/Zhx3/Lrp3/Ifitm1	8
GO:0051650	establishment of vesicle localization	15/2054	0.062339	Ctnnb1/Mecp2/F8a/Myo19/Arfgap2/Bicdl1/Fam91a1/Bloc1s6/Mreg/Tanc2/Wdr11/Ikbkg/Cep19/Nde1/Myrip	15
GO:0001666	response to hypoxia	33/2054	0.0624364	Egr1/Kcnk3/Mecp2/Cyp1a1/Acvrl1/Wtip/Ddah1/Rgcc/Plat/Car9/Ep300/Sod3/Kcnmb1/Lta/Cldn3/Sirt4/Pygm/Slc8a1/Postn/Nol3/Bnip3/Ager/Mthfr/Ogt/Lep/Bnip3l-ps/Stc2/Fmn2/Trpc6/Hsf1/Plod2/Creb1/Cav1	33
GO:0002695	negative regulation of leukocyte activation	22/2054	0.0626267	Bmp4/Arg2/Zc3h12a/Nrarp/Adgrf5/Zfp608/Peli1/Socs5/Il20rb/Gal/Marchf7/Xcl1/Fas/Lrrc32/Cblb/Pla2g2f/Hmgb3/Tyro3/Bcl6/Gpnmb/Cd200/Grn	22
GO:0007219	Notch signaling pathway	22/2054	0.0626267	Gdpd5/Hp/Dtx4/Krt19/Nrarp/Dtx3/Tbx2/Notch3/Heyl/Pln/Postn/Rcan2/Rita1/Galnt11/Jag1/Cfd/Ythdf2/Hhex/Bcl6/Ascl1/Notch4/Snai1	22
GO:0001510	RNA methylation	2054-12-01	0.0627155	Cmtr1/Nop2/Mrm2/Zcchc4/Lcmt2/Tfb1m/Thumpd3/Wtap/Trmt5/Bcdin3d/Zc3h13/Bud23	12
GO:0001657	ureteric bud development	2054-12-01	0.0627155	Ctnnb1/Bmp4/Arg2/C130046K22Rik/Wnt9b/Smad9/Lgr4/Nog/Slit2/Gsta3/Wnt6/Crlf1	12
GO:0009953	dorsal/ventral pattern formation	2054-12-01	0.0627155	Ctnnb1/Bmp4/Lrp4/Acvrl1/Disp1/Intu/Hoxb2/Tulp3/Nog/Chrd/Wdr19/Ascl1	12
GO:0014897	striated muscle hypertrophy	2054-12-01	0.0627155	Fdps/Atp2b4/Ep300/Ar/Igf1/Errfi1/Lmcd1/Lep/Col14a1/Htr2b/Adk/Glrx3	12
GO:0032890	regulation of organic acid transport	2054-12-01	0.0627155	Ptges/Arg2/Sv2a/Acsl1/Itgb1/Fabp3/Slc43a1/Abcc2/Kmo/Per2/Lep/P2rx7	12
GO:0002699	positive regulation of immune effector process	28/2054	0.0627499	Hk1/Wnt5a/Malt1/Dennd1b/Map3k7/Inava/Cd177/Traf6/C6/Zcchc3/Lta/Cd27/Socs5/Lbp/Xcl1/Ccl19-ps1/F2rl1/Fcgr1/Cadm1/Cd81/Atad5/Sash3/Snx4/Il1r1/Dnajb9/P2rx7/Cd1d1/Nfkbiz	28
GO:0002456	T cell mediated immunity	14/2054	0.0628091	Malt1/Dennd1b/Map3k7/Traf6/Il20rb/Xcl1/Ager/Fut7/Gm53191/Cd81/Sash3/Il1r1/P2rx7/Cd1d1	14
GO:0002708	positive regulation of lymphocyte mediated immunity	14/2054	0.0628091	Malt1/Dennd1b/Map3k7/Traf6/Lta/Xcl1/Fcgr1/Cadm1/Cd81/Atad5/Sash3/Il1r1/P2rx7/Cd1d1	14
GO:0006165	nucleoside diphosphate phosphorylation	14/2054	0.0628091	Pgam1/Hk1/Mtch2/Adpgk/Ep300/Eno2/Igf1/Aldoc/Dhtkd1/Gm53191/Ogt/Myc/Esrrb/P2rx7	14
GO:1901655	cellular response to ketone	14/2054	0.0628091	Bmp4/Dcps/Rnf4/Serpinf1/Ptger2/Ar/Abcc2/Elk1/Errfi1/Adcy1/Ndor1/Myc/Star/Rock2	14
GO:0007498	mesoderm development	13/2054	0.0629673	Wnt5a/Bmp4/Ppp2ca/Inhba/Itgb1/Foxh1/Mesd/Nup133/Nog/Chrd/Dand5/Scx/Snai1	13
GO:0015908	fatty acid transport	13/2054	0.0629673	Slc27a1/Ptges/Slc27a4/Proca1/Acsl1/Pla2g5/Fabp3/Abcc1/Abcc2/Fabp4/Lep/Pla2g2f/P2rx7	13
GO:0062013	positive regulation of small molecule metabolic process	19/2054	0.0629811	Fdps/Prkn/Clybl/Cpt1a/Nucb2/Igf1/Nos1/Dyrk2/C1qtnf2/Nos3/Ndufc2/COX2/Myc/Star/Esrrb/Adcyap1r1/P2rx7/Epm2aip1/Gpt2	19
GO:0071322	cellular response to carbohydrate stimulus	19/2054	0.0629811	Birc5/Ppp2ca/Kcnb1/Prkn/Pdx1/Serpinf1/Hmgn3/Igf1/Ager/Unc13b/Ogt/Myc/Slc9b2/Lep/Star/Pde4c/Lgals1/Ghrl/Jagn1	19
GO:0044242	cellular lipid catabolic process	26/2054	0.0630917	Cpt2/Smpd3/Echdc1/Tysnd1/Cyp4f40/Hadhb/Hpgd/Srd5a3/Slc27a4/Lonp2/Amacr/Phyh/Ehhadh/Etfbkmt/Gm32342/Cpt1a/Napepld/Decr1/Pnpla2/Lep/Abhd2/Abcd2/Pla2g15/Nudt7/Pla2g4b/Pnpla3	26
GO:0030072	peptide hormone secretion	31/2054	0.0634093	Smpd3/Kcnq1/Rph3al/Birc5/Bmal1/Kcnb1/Prkn/Rims2/Pdx1/Ildr1/Hmgn3/Cpt1a/Nucb2/Sirt4/Nos1/Chd7/Ghrh/Gip/Pask/Ildr2/Ica1/Per2/Slc9b2/Lep/Pde4c/Ghrl/Vgf/Sct/Lif/Myrip/Jagn1	31
GO:0014074	response to purine-containing compound	18/2054	0.064332	Kcnq1/Hspa5/Aqp8/Dgkq/Pdxp/Cacna1s/P2rx1/Pla2g5/Pygm/Pde3a/Slc8a1/P2rx6/Thbd/Star/Sod1/Pfkfb1/Vgf/P2rx7	18
GO:0031023	microtubule organizing center organization	18/2054	0.064332	Ctnnb1/Aurka/Haus2/Pcm1/Haus1/Ndel1/Cep295/Plk4/Pard6a/Cep72/Gm5808/Rock2/Cep192/Cep152/Cntln/Cetn2/Nde1/Pard6g	18
GO:2001242	regulation of intrinsic apoptotic signaling pathway	18/2054	0.064332	Mtch2/Ddx3x/Prkn/Wfs1/Pdx1/Usp47/Ell3/Ivns1abp/Ackr3/Marchf7/Nol3/Sod1/Atad5/Septin4/Vnn1/Pycard/Snai1/Cav1	18
GO:0044092	negative regulation of molecular function	88/2054	0.0647878	Lamtor5/Gchfr/Kcnq1/Ddx3x/Bmp4/Mgat5/Hp/Mapt/Birc5/Aurka/Ppp2ca/Atp2b4/Abca2/Gmip/Arg2/Mecp2/Zc3h12a/Prkn/Aoc3/Wfs1/Slc27a4/Wapl/Dusp9/Nr4a1/Sort1/Ndn/Rrad/Serpinf1/Usp47/Cdkn1c/Hexim2/Csnk2a1-ps3/Rab9/Etfbkmt/Ep300/Peli1/Serpina3g/Gm20716/Foxh1/Timp1/Wfikkn1/Serpinb1a/Igf1/Nos1/Socs5/Heyl/Serpinb6b/Pln/Gpr35/Pif1/Apoc1/Anxa8/Cttnbp2nl/Nos3/Hspa1b/Crmp1/Fzd6/Cmklr1/Spry2/Nol3/Il7/Aim2/Zfp90/Glis2…	88
GO:0051783	regulation of nuclear division	23/2054	0.0649361	Smpd3/Nme6/Wnt5a/Bmp4/Mad1l1/Birc5/Riok2/Spdl1/Rgcc/Cdkn1c/Cul7/Pdxp/Hspa1a/Igf1/Hspa1b/Pde3a/Gm33950/Meiosin/Zw10/Zwint/Cep192/Gpr3/Lif	23
GO:0070201	regulation of establishment of protein localization	55/2054	0.0652797	Edem1/Kcnq1/Wipf1/Myh10/Rph3al/Bmp4/Mapt/Birc5/Ppp2ca/Bmal1/Kcnb1/Zc3h12a/Prkn/Exph5/Riok2/Cd2ap/Pdx1/Pcm1/Ep300/Hmgn3/Gm32340/Cpt1a/2700049A03Rik/Sirt4/Igf1/Nos1/Bag3/Tamalin/Cep295/Cep290/Nol3/Prkcq/Ager/Gip/Ica1/Unc13b/Pard6a/Ogt/Per2/F2rl1/Slc9b2/Lep/Bnip3l-ps/Epm2a/Frmd4a/Ctdspl2/Pde4c/Cd81/Exoc1/Cep192/Ghrl/P2rx7/Pip5k1c/Myrip/Jagn1	55
GO:0002066	columnar/cuboidal epithelial cell development	2054-09-01	0.0653806	Kcnq1/Wnt5a/Bmp4/Bmal1/Sec24b/Yipf6/Ros1/Wdpcp/Sod1	9
GO:0031646	positive regulation of nervous system process	2054-09-01	0.0653806	Tac1/Igsf9b/Egr2/Tenm4/Rims2/Ncmap/Igf1/Unc13b/Tnr	9
GO:0033143	regulation of intracellular steroid hormone receptor signaling pathway	2054-09-01	0.0653806	Bmal1/Ep300/Foxh1/Gm32340/Ar/Igf1/Heyl/Skp2/Dnaaf4	9
GO:0044380	protein localization to cytoskeleton	2054-09-01	0.0653806	Aurka/Pcm1/Fam83d/Champ1/Pard6a/Cep72/Spag5/Cep192/Gas2l2	9
GO:0006486	protein glycosylation	30/2054	0.0655578	Galnt1/Mgat5/Srd5a3/Pomt2/Pomt1/St3gal5/B4galt4/Tmtc1/St3gal2/Alg14/Alg1/Nus1/B3galnt1/Gcnt7/Large2/Fkrp/St6galnac3/Fut7/Ddost/Tusc3/Alg12/Ogt/Galnt11/Gm36317/Galnt18/Galnt15/Dpy19l1/Poglut2/Tmem165/B3galt6	30
GO:0043413	macromolecule glycosylation	30/2054	0.0655578	Galnt1/Mgat5/Srd5a3/Pomt2/Pomt1/St3gal5/B4galt4/Tmtc1/St3gal2/Alg14/Alg1/Nus1/B3galnt1/Gcnt7/Large2/Fkrp/St6galnac3/Fut7/Ddost/Tusc3/Alg12/Ogt/Galnt11/Gm36317/Galnt18/Galnt15/Dpy19l1/Poglut2/Tmem165/B3galt6	30
GO:0007266	Rho protein signal transduction	17/2054	0.0655953	Gpr20/Rhoj/Gpr55/Kctd13/Nrp1/Adgrg1/Arhgap42/Itgb1/Arhgap32/Snora73b/Ctnnal1/Cdh13/Gpr35/F2rl1/Rock2/Gpr4/Bcl6	17
GO:0061041	regulation of wound healing	17/2054	0.0655953	Abi3bp/Smoc2/Reg3a/Eppk1/Itgb1/Cldn3/Pdgfra/Cadm4/Prkcq/Thbd/Wfdc1/F2rl1/Enpp4/Tbxa2r/Vps33b/Tspan8/Cav1	17
GO:0006506	GPI anchor biosynthetic process	2054-07-01	0.0657265	Pgap3/Pigg/Pyurf/Pigv/Pgap2/Pigl/Pigb	7
GO:0010799	regulation of peptidyl-threonine phosphorylation	2054-07-01	0.0657265	Wnt5a/Dgkq/Cadm4/Spry2/Ogt/Spred1/Trpc6	7
GO:0031050	dsRNA processing	2054-07-01	0.0657265	Bmp4/Mecp2/Zc3h12a/Mrpl44/Dgcr8/Prkra/Bcdin3d	7
GO:0046460	neutral lipid biosynthetic process	2054-07-01	0.0657265	Slc27a1/Avil/Thrsp/Acsl1/Pnpla2/Pla2g15/Pnpla3	7
GO:0046463	acylglycerol biosynthetic process	2054-07-01	0.0657265	Slc27a1/Avil/Thrsp/Acsl1/Pnpla2/Pla2g15/Pnpla3	7
GO:0055025	positive regulation of cardiac muscle tissue development	2054-07-01	0.0657265	Bmp4/Fdps/Fgf9/Ep300/Tbx2/Igf1/Creb1	7
GO:0070918	production of small RNA involved in gene silencing by RNA	2054-07-01	0.0657265	Bmp4/Mecp2/Zc3h12a/Mrpl44/Dgcr8/Prkra/Bcdin3d	7
GO:0072348	sulfur compound transport	2054-07-01	0.0657265	Slc27a1/Mgst1/Slc19a2/Abcc1/Slc25a26/Lrrc8d/Lrrc8c	7
GO:0042330	taxis	61/2054	0.0658661	Parva/Cyfip1/Wnt5a/Bmp4/Lamb2/Ccn1/Egr2/Smoc2/Adgra2/Mtus1/Cmtm3/Lama1/Ccl8/Nr4a1/Nrp1/Slit3/Ccl22/Ep300/Ccl9/Ccr10/Edn2/Gap43/Cdh13/Nova2/Pdgfra/Notch3/Lgr4/Plxna2/Sema4f/Gpr35/Gm5527/Sema3g/Abcc1/Crmp1/Nptn/Cmklr1/Ackr3/Lbp/Xcl1/Gm6623/Prkcq/Ager/Ephb4/Ccl19-ps1/Ephb3/Nog/Hsd3b7/Ccl20/Ntn3/F2rl1/Sema3c/Ccl17/G630025P09Rik/Slit2/Jam3/Plxna3/Pip5k1c/Cmtm5/Creb1/Lox/Pf4	61
GO:0018193	peptidyl-amino acid modification	108/2054	0.0662778	Egr1/Galnt1/Prlr/Ctnnb1/Wnt5a/Mgat5/Uba2/Cth/Aurka/Atp2b4/Egr2/Fgfr3/Mecp2/Lrp4/Naa25/Ggcx/Map3k7/Tpst1/Ercc6/Spock2/Cdc42bpa/Nrp1/Ros1/Dgkq/Smyd2/Csnk2a1-ps3/Etfbkmt/Clk4/Ncoa7/Crtap/Ep300/Ttll7/Tssk4/Itgb1/Gm20716/Setd7/Uspl1/Sirt4/Igf1/Pdgfra/Nos1/Tada1/Musk/Dyrk2/Mettl21a/Socs5/Suz12/Cadm4/Pkn3/Flt4/Gm33950/Ndufab1/Mast1/Sgk3/Spry2/Caprin2/Il7/Prkcq/Errfi1/Naa50/Il22ra2/Taf9/Ddost/Morc3/Tusc3…	108
GO:0001837	epithelial to mesenchymal transition	16/2054	0.0667381	Ctnnb1/Wnt5a/Bmp4/Ppp2ca/Rgcc/Cul7/Fam83d/Heyl/Ell3/Spry2/Ager/Nog/Spred1/Zfp750/Notch4/Snai1	16
GO:0006638	neutral lipid metabolic process	16/2054	0.0667381	Slc27a1/Cyp2e1/Dgkb/Avil/Dgkq/Thrsp/Acsl1/Cpt1a/Apoc1/Pnpla2/G6pc/Abhd2/Gk5/Pla2g15/Pnpla3/Cav1	16
GO:0001958	endochondral ossification	2054-04-01	0.0667399	Smpd3/Bmp4/Tmem119/Scx	4
GO:0003177	pulmonary valve development	2054-04-01	0.0667399	Bmp4/Heyl/Nos3/Stra6	4
GO:0010880	regulation of release of sequestered calcium ion into cytosol by sarcoplasmic reticulum	2054-04-01	0.0667399	Chd7/Pln/Slc8a1/Nol3	4
GO:0033962	cytoplasmic mRNA processing body assembly	2054-04-01	0.0667399	Nbdy/Edc3/Patl1/Lsm3	4
GO:0035024	negative regulation of Rho protein signal transduction	2054-04-01	0.0667399	Kctd13/Arhgap42/Itgb1/Bcl6	4
GO:0035743	CD4-positive, alpha-beta T cell cytokine production	2054-04-01	0.0667399	Dennd1b/Xcl1/Cd81/Il1r1	4
GO:0035751	regulation of lysosomal lumen pH	2054-04-01	0.0667399	Tmem106b/Ppt1/Tmem165/Grn	4
GO:0036075	replacement ossification	2054-04-01	0.0667399	Smpd3/Bmp4/Tmem119/Scx	4
GO:0042135	neurotransmitter catabolic process	2054-04-01	0.0667399	Aldh5a1/Maob/Ache/Gm9199	4
GO:0060149	negative regulation of posttranscriptional gene silencing	2054-04-01	0.0667399	Mecp2/Zc3h12a/Dnd1/Bcdin3d	4
GO:0060252	positive regulation of glial cell proliferation	2054-04-01	0.0667399	Lta/Igf1/Myc/Prkch	4
GO:0060352	cell adhesion molecule production	2054-04-01	0.0667399	Fut7/Colec12/Notch4/Cav1	4
GO:0060707	trophoblast giant cell differentiation	2054-04-01	0.0667399	Gjb5/Plk4/Lif/Snai1	4
GO:0060967	negative regulation of gene silencing by RNA	2054-04-01	0.0667399	Mecp2/Zc3h12a/Dnd1/Bcdin3d	4
GO:0062099	negative regulation of programmed necrotic cell death	2054-04-01	0.0667399	Map3k7/Peli1/Casp8/Cav1	4
GO:1901569	fatty acid derivative catabolic process	2054-04-01	0.0667399	Acot7/Cyp4f40/Hpgd/Nudt7	4
GO:2000114	regulation of establishment of cell polarity	2054-04-01	0.0667399	Gsn/Cdh5/Wdpcp/Rnf41	4
GO:0002249	lymphocyte anergy	2054-02-01	0.0669349	Phlpp1/Cblb	2
GO:0002667	regulation of T cell anergy	2054-02-01	0.0669349	Phlpp1/Cblb	2
GO:0002870	T cell anergy	2054-02-01	0.0669349	Phlpp1/Cblb	2
GO:0002911	regulation of lymphocyte anergy	2054-02-01	0.0669349	Phlpp1/Cblb	2
GO:0003163	sinoatrial node development	2054-02-01	0.0669349	Popdc2/Bves	2
GO:0005981	regulation of glycogen catabolic process	2054-02-01	0.0669349	Ppp1cb/Ppp1r3d	2
GO:0006059	hexitol metabolic process	2054-02-01	0.0669349	Sord/Gm7394	2
GO:0006060	sorbitol metabolic process	2054-02-01	0.0669349	Sord/Gm7394	2
GO:0006114	glycerol biosynthetic process	2054-02-01	0.0669349	Pdxp/Lep	2
GO:0006703	estrogen biosynthetic process	2054-02-01	0.0669349	Star/Hsd17b2	2
GO:0007171	activation of transmembrane receptor protein tyrosine kinase activity	2054-02-01	0.0669349	Prlr/Chrna3	2
GO:0008592	regulation of Toll signaling pathway	2054-02-01	0.0669349	Peli1/Peli3	2
GO:0014735	regulation of muscle atrophy	2054-02-01	0.0669349	Ep300/Nol3	2
GO:0014859	negative regulation of skeletal muscle cell proliferation	2054-02-01	0.0669349	Six5/Gm6623	2
GO:0015677	copper ion import	2054-02-01	0.0669349	Steap4/Atp7b	2
GO:0015691	cadmium ion transport	2054-02-01	0.0669349	Slc30a1/1700034H15Rik	2
GO:0015712	hexose phosphate transport	2054-02-01	0.0669349	G6pc/G6pc3	2

## Sheet: GO-CC
Table S6. Enriched GO-CC terms in LAPST vs CPG group
ID	Description	GeneRatio	BgRatio	pvalue	p.adjust	geneID	Count
GO:0005783	endoplasmic reticulum	161/2249	922/20331	1.87963e-09	1.93601e-06	Elovl6/Mgp/Edem1/Agpat4/Gdpd5/Slc27a1/Mgst1/Kcnq1/Hspa5/Hacd2/Clcc1/Cyp2e1/Dnajc10/Wnt5a/Ces1e/Hp/Ldah/Pigg/Msrb3/Kifap3/Lypla1/Fgfr3/Hadhb/Spast/Kcnb1/Duoxa2/Zc3h12a/Prkn/Rab18/Lynx1/Tmed3/H6pd/Emc1/Srd5a3/Agl/Sec24b/Mrap/Aoc3/Caml/Wfs1/Slc35a2/Yipf6/Pomt1/Itga8/Slc27a4/Rangrf/Rnf128/Atl3/Cd320/Txndc16/Pdia3/Ccdc3/Plin1/Tmtc1/Adpgk/Atp10b/Cpq/Sv2a/Hs1bp3/Hgfac/Cped1/Slc30a1/Pxdn/Alg14/Crtap/Cacn…	161
GO:0031012	extracellular matrix	79/2249	374/20331	9.89988e-09	5.09844e-06	Col6a2/Mgp/Dpt/Crispld2/Abi3bp/Wnt5a/Lamb2/Ccn1/Fgf9/Ccdc80/Itih5/Lamb1/Tnc/Smoc2/Ltbp3/Col15a1/Lama1/Olfml2b/Nav2/Spock2/Col16a1/Serpinf1/Lamc3/Fn1/Pxdn/Rtn4rl2/Col4a1/Try4/Vwa5a/Svep1/Podnl1/Itgb1/Col5a3/Sod3/Timp1/Mfap2/Serpinb1a/Thbs2/Igf1/Thbs3/Plxna2/Nid1/Adamtsl4/Adamts2/Fbn2/Adamts1/Ache/Adamts5/Postn/Lama4/Angptl7/F3/Lrrtm1/Ntn3/Kazald1/Gm15418/Col14a1/Lrrc32/Elfn2/Colec12/Col6a4/Lgals1/…	79
GO:0062023	collagen-containing extracellular matrix	61/2249	270/20331	3.75106e-08	1.28787e-05	Col6a2/Mgp/Dpt/Abi3bp/Lamb2/Ccn1/Fgf9/Ccdc80/Itih5/Lamb1/Tnc/Smoc2/Ltbp3/Col15a1/Lama1/Nav2/Spock2/Col16a1/Serpinf1/Lamc3/Fn1/Pxdn/Col4a1/Try4/Vwa5a/Podnl1/Itgb1/Col5a3/Sod3/Timp1/Serpinb1a/Thbs2/Igf1/Thbs3/Plxna2/Nid1/Adamtsl4/Adamts2/Fbn2/Ache/Adamts5/Postn/Lama4/Angptl7/F3/Ntn3/Kazald1/Gm15418/Col14a1/Colec12/Col6a4/Lgals1/Gm10069/Angptl6/Tnr/Lox/Lum/Pf4/Vwf/Gpc3/Rell2	61
GO:0031967	organelle envelope	159/2249	981/20331	3.75554e-07	8.25032e-05	Cpt2/Rtn4ip1/Nudt1/Agpat4/Tomm20/Miga2/Mtch2/Mtfp1/Gchfr/Mgst1/Snph/Mpc1/Pom121/Timm8b/Clcc1/Cyp2e1/Nipsnap1/Phf8/Coa6/Degs1/Slc25a4/Sord/Ndufaf3/Nat8l/Armc1/Cenpf/Ptges/Gnpat/Coq6/Lypla1/Ccdc90b/Hadhb/Spast/Dnajc30/Prkn/Sfxn2/Sdha/Fpgs/Pisd-ps1/Cmtm3/Timm9/Cyp1a1/Rhot1/Letmd1/Dtl/Nr4a1/Mix23/Pcm1/Sort1/Ldhd/Dhrs13/Nrp1/Smim20/Ccdc51/Pdia3/Timm17b/Immt/Phlpp1/Ipo7/Nbr1/Nup160/Slc30a1/Slc25a33/Cdh…	159
GO:0031975	envelope	159/2249	982/20331	4.00501e-07	8.25032e-05	Cpt2/Rtn4ip1/Nudt1/Agpat4/Tomm20/Miga2/Mtch2/Mtfp1/Gchfr/Mgst1/Snph/Mpc1/Pom121/Timm8b/Clcc1/Cyp2e1/Nipsnap1/Phf8/Coa6/Degs1/Slc25a4/Sord/Ndufaf3/Nat8l/Armc1/Cenpf/Ptges/Gnpat/Coq6/Lypla1/Ccdc90b/Hadhb/Spast/Dnajc30/Prkn/Sfxn2/Sdha/Fpgs/Pisd-ps1/Cmtm3/Timm9/Cyp1a1/Rhot1/Letmd1/Dtl/Nr4a1/Mix23/Pcm1/Sort1/Ldhd/Dhrs13/Nrp1/Smim20/Ccdc51/Pdia3/Timm17b/Immt/Phlpp1/Ipo7/Nbr1/Nup160/Slc30a1/Slc25a33/Cdh…	159
GO:0045202	synapse	144/2249	918/20331	8.22363e-06	0.00141172	Cyfip1/Dab1/Snph/Ctnnb1/Htr4/Kptn/Abi3bp/Nipsnap1/Tac1/Wnt5a/Lamb2/Stx6/Mapt/Bltp1/Igsf9b/Mff/Gm34076/Tbc1d24/Ppp2ca/Atp2b4/Kcnb1/Mecp2/Lrp4/Prkn/Rab18/Lynx1/Phaf1/Dgkb/Map3k7/Wfs1/Grin2d/Rims2/Pld1/Gphn/Ly6c2/Itga8/Nr4a1/Snapin/Dgcr8/Ppp1r9a/Vamp2/Nrp1/Dgkq/Zmynd19/Sdc2/Plat/Sv2a/Ly6g2/Slc30a1/Gm31336/Kcnc3/Cacna1s/Cap2/Gucy1a1/Gabra3/Itgb1/Arhgap32/P2rx1/Arf4/Gap43/Igsf9/Samd14/Cdh13/Hnrnpa3/Dl…	144
GO:0036477	somatodendritic compartment	110/2249	667/20331	1.10392e-05	0.00146284	Cyfip1/Gdpd5/Dab1/Gchfr/Fbxo31/Dynlt1c/Kcnq1/Snph/Htr4/Abi3bp/Tac1/Mgat5/Mapt/Igsf9b/Gnao1/Aurka/Kcnb1/Lrp4/Prkn/Lynx1/Phaf1/Cd2ap/Wfs1/Acvrl1/Gphn/Itga8/Slc38a2/Sort1/Ppp1r9a/Nrp1/Serpinf1/Ror2/Sdc2/Sv2a/Zc3h14/Zdhhc5/Rtn4rl2/Kcnc3/Cacna1s/Abitram/Itgb1/Arhgap32/Slc7a10/Gm20716/Arf4/Igsf9/Nucb2/Samd14/Dlgap2/Vstm5/Ar/Igf1/Begain/Slc1a4/Nos1/Syndig1/Klhl24/Homer3/Ghrh/Rab5a/Crmp1/Nptn/Slc8a1/Ache…	110
GO:0005789	endoplasmic reticulum membrane	126/2249	787/20331	1.13618e-05	0.00146284	Elovl6/Atg2b/Edem1/Agpat4/Gdpd5/Mgst1/Hspa5/Hacd2/Pom121/Cyp2e1/Degs1/Vma21/Pigg/Emc4/Spast/Duoxa2/Zc3h12a/Prkn/Hmgcr/Dolk/Ldaf1/Tmed3/Pyurf/Ggcx/Emc1/Srd5a3/Insig2/Mrap/Caml/Wfs1/Slc37a3/Pomt2/Cyp1a1/Pomt1/Slc27a4/Ssr3/Saraf/Igtp/Sort1/Spcs2-ps/Myrfl/Rdh16f2/Pdia3/Pigv/Atp10b/Fads1/Tmed7/Cybc1/Hacd1/Gm16261/Rab9/C130046K22Rik/Uchl1/Alg14/Pigl/Alg1/Acsl1/Rnf145/4921515E04Rik/Fam8a1/Arhgap32/Nus1/…	126
GO:0043005	neuron projection	151/2249	988/20331	2.03424e-05	0.00220037	Cyfip1/Gdpd5/Dab1/Gchfr/Dynlt1c/Kcnq1/Snph/Htr4/Abi3bp/Tac1/Prph/Mapt/Igsf9b/Gnao1/Aurka/Kifap3/Ppp2ca/Atp2b4/Spast/Kcnb1/Tenm4/Lrp4/Prkn/Lynx1/Phaf1/Cd2ap/Wfs1/Rims2/Acvrl1/Gphn/Itga8/Slc38a2/Sort1/Nefm/Ppp1r9a/Nrp1/Serpinf1/Avil/Fstl3/Ror2/Sv2a/Ncmap/Zc3h14/Zdhhc5/Rtn4rl2/Cfap410/Kcnc3/Cacna1s/Sarm1/Stmn4/Abitram/Gabra3/Fam161a/Itgb1/Arhgap32/P2rx1/Slc7a10/Gm20716/Arf4/Fzd1/Igsf9/Samd14/Cdh13/H…	151
GO:0042175	nuclear outer membrane-endoplasmic reticulum membrane network	127/2249	805/20331	2.13628e-05	0.00220037	Elovl6/Atg2b/Edem1/Agpat4/Gdpd5/Mgst1/Hspa5/Hacd2/Pom121/Cyp2e1/Degs1/Vma21/Pigg/Emc4/Spast/Duoxa2/Zc3h12a/Prkn/Hmgcr/Dolk/Ldaf1/Tmed3/Pyurf/Ggcx/Emc1/Srd5a3/Insig2/Mrap/Caml/Wfs1/Slc37a3/Pomt2/Cyp1a1/Pomt1/Slc27a4/Ssr3/Saraf/Igtp/Sort1/Spcs2-ps/Myrfl/Rdh16f2/Pdia3/Pigv/Atp10b/Fads1/Tmed7/Cybc1/Hacd1/Gm16261/Rab9/C130046K22Rik/Uchl1/Alg14/Pigl/Alg1/Acsl1/Rnf145/4921515E04Rik/Fam8a1/Arhgap32/Nus1/…	127
GO:0030133	transport vesicle	48/2249	239/20331	2.99469e-05	0.00260462	Kcnq1/Crispld2/Rph3al/Stx6/Vma21/Mff/Gm34076/Fgfr3/Prkn/Phaf1/Sec24b/Wfs1/Sspn/Tmem30a/Snapin/Sort1/Tgoln1/Vamp2/Sv2a/Cops5/Igf1/Pam/Syndig1/Syp/Bloc1s6/Rab5a/Pcsk1/Bace1/Dbh/Syt2/Unc13b/Amph/Slc9b2/Rab3il1/Plekhf2/Cadm1/Septin4/Syn1/Galnt15/Vps33b/Ppt1/Vgf/Slc10a4/Mal2/Ankrd27/Myrip/Ptprn/Car4	48
GO:0031594	neuromuscular junction	17/2249	53/20331	3.38538e-05	0.00260462	Lamb2/Lrp4/Ppp1r9a/Sv2a/Kcnc3/Itgb1/Musk/Syp/Ache/Postn/Lama4/Prkcq/Unc13b/Nefl/P2rx7/Kcnn3/Dok7	17
GO:0005815	microtubule organizing center	95/2249	573/20331	3.50037e-05	0.00260462	Leo1/Ckap2l/Dysf/Fbxo31/Mtus2/Ctnnb1/Ddx3x/Cenpf/Birc5/Marcks/Aurka/Kifap3/Spast/Mecp2/Slain2/Haus2/Cd2ap/Wapl/Dtl/Ccdc68/Pcm1/Ercc6l2/Ndn/Spdl1/Rgcc/B9d1/Bbof1/Cul7/Cfap410/Haus1/Intu/Hook1/Cep162/Fam161a/Pde4dip/Mzt1/Dync2li1/2700049A03Rik/Kiz/Hspa1a/Ccdc77/Slc1a4/Gas8/Tubgcp2/Bicdl1/Cep295/Hspa1b/Prkar2a/Crmp1/Lrrcc1/Cfap157/Cep290/Caprin2/Ift57/Prkcq/Dbh/Fam110c/Wdr11/Tsen2/Plk4/Rita1/Pard6a/…	95
GO:0005813	centrosome	73/2249	414/20331	3.72497e-05	0.00260462	Leo1/Ckap2l/Dysf/Fbxo31/Mtus2/Ctnnb1/Ddx3x/Cenpf/Marcks/Aurka/Kifap3/Spast/Mecp2/Slain2/Haus2/Cd2ap/Wapl/Dtl/Pcm1/Ndn/Rgcc/B9d1/Cul7/Haus1/Hook1/Cep162/Fam161a/Pde4dip/Mzt1/Dync2li1/2700049A03Rik/Kiz/Hspa1a/Ccdc77/Slc1a4/Bicdl1/Cep295/Hspa1b/Prkar2a/Crmp1/Lrrcc1/Cep290/Caprin2/Ift57/Prkcq/Dbh/Tsen2/Plk4/Rita1/Pard6a/Iqcb1/Dctn4/Bccip/Odf2l/Cep72/Gm5808/Spag5/Rbbp6/Ythdf2/Cep68/Rock2/Cep192/Cep152…	73
GO:0005740	mitochondrial envelope	108/2249	671/20331	3.79314e-05	0.00260462	Cpt2/Rtn4ip1/Agpat4/Tomm20/Miga2/Mtch2/Mtfp1/Mgst1/Snph/Mpc1/Timm8b/Cyp2e1/Nipsnap1/Coa6/Degs1/Slc25a4/Sord/Ndufaf3/Nat8l/Armc1/Gnpat/Coq6/Ccdc90b/Hadhb/Dnajc30/Prkn/Sfxn2/Sdha/Fpgs/Pisd-ps1/Timm9/Cyp1a1/Rhot1/Letmd1/Mix23/Ldhd/Dhrs13/Nrp1/Smim20/Ccdc51/Pdia3/Timm17b/Immt/Nbr1/Slc25a33/Myo19/Immp1l/Maob/Acsl1/Cox7a1/Gm8283/Cpt1a/Slc25a43/Gm13570/Sirt4/Gm46350/Gm34303/Nos1/Pln/Chchd10/Dusp18/Uqcrb…	108
GO:0042383	sarcolemma	27/2249	109/20331	4.17994e-05	0.00269084	Col6a2/Dysf/Kcnq1/Popdc2/Atp2b4/Kcnb1/Krt19/Bves/Slc38a2/Synm/Slc30a1/Cacna1s/Itgb1/Nos1/1700034H15Rik/Nos3/Slc8a1/Fkrp/Prkcq/Vcl/Sgcb/Fas/Stac2/Gm7756/Cd59b/Cacnb1/Car4	27
GO:0098984	neuron to neuron synapse	50/2249	259/20331	6.06817e-05	0.0036766	Dab1/Ctnnb1/Abi3bp/Mapt/Igsf9b/Ppp2ca/Lrp4/Prkn/Map3k7/Grin2d/Gphn/Itga8/Dgcr8/Ppp1r9a/Slc30a1/Cap2/Arhgap32/Gap43/Samd14/Hnrnpa3/Dlgap2/Lrfn4/Lrrc4b/Nos1/Syndig1/Shisa8/1700034H15Rik/Syp/Tamalin/Homer3/Nptn/Sipa1l1/Chrna3/P2rx6/Tanc2/Bnip3/Bace1/Adcy1/Adgrb1/Unc13b/Insyn2a/Add2/Cadm1/Syn1/Il1r1/Erc2/Fbxo45/Pip5k1c/Mal2/Tnr	50
GO:0016604	nuclear body	88/2249	533/20331	7.80111e-05	0.00446397	Cwc22/Mapt/Rfxap/Tab1/Bmal1/Prkn/Mocs2/Dennd1b/Dock1/Frg1/Raph1/Pdx1/Mrpl44/Ercc6/Rnf4/Ifi211/Srsf10/Dgcr8/Cbx2/F8a/Kctd13/Xrra1/Klf11/Dgkq/Nsl1/Hexim2/Cop1/Gm9836/Srp54c/Tut1/Thap1/Zc3h14/Nbr1/Rbm4/Lsm10/Surf2/Abitram/Toe1/Sarnp/Ss18l1/Uspl1/Rbm19/Ccndbp1/Hspa1a/Ar/Fancd2/Atoh8/Ell3/Suz12/Wtap/Rufy1/Rnf32/Gm33950/Adamts4/Glis2/Mrpl36/Fas/Patl1/Yme1l1/Hace1/Amer1/Morc3/Champ1/Tle2/Plekhh2/Nsrp1/U…	88
GO:0031966	mitochondrial membrane	97/2249	605/20331	0.000107225	0.00581274	Cpt2/Rtn4ip1/Agpat4/Tomm20/Miga2/Mtch2/Mtfp1/Mgst1/Snph/Mpc1/Timm8b/Cyp2e1/Nipsnap1/Degs1/Slc25a4/Sord/Ndufaf3/Nat8l/Armc1/Gnpat/Coq6/Ccdc90b/Hadhb/Dnajc30/Prkn/Sfxn2/Sdha/Fpgs/Pisd-ps1/Timm9/Cyp1a1/Rhot1/Letmd1/Ldhd/Dhrs13/Nrp1/Smim20/Ccdc51/Timm17b/Immt/Slc25a33/Myo19/Immp1l/Maob/Acsl1/Cox7a1/Cpt1a/Slc25a43/Gm13570/Sirt4/Gm46350/Gm34303/Nos1/Pln/Chchd10/Dusp18/Uqcrb/Synj2/Wdr93/Ndufa1/Rhbdd1/Nd…	97
GO:0005614	interstitial matrix	2249-08-01	16/20331	0.000125544	0.00616568	Abi3bp/Ccdc80/Smoc2/Nav2/Igf1/Adamtsl4/Kazald1/Col14a1	8
GO:0014069	postsynaptic density	46/2249	239/20331	0.00012606	0.00616568	Dab1/Ctnnb1/Abi3bp/Mapt/Igsf9b/Ppp2ca/Lrp4/Prkn/Map3k7/Grin2d/Gphn/Itga8/Dgcr8/Ppp1r9a/Slc30a1/Cap2/Arhgap32/Gap43/Samd14/Hnrnpa3/Dlgap2/Lrfn4/Lrrc4b/Nos1/Syndig1/Shisa8/1700034H15Rik/Syp/Tamalin/Homer3/Nptn/Sipa1l1/Chrna3/P2rx6/Tanc2/Bnip3/Adcy1/Adgrb1/Insyn2a/Add2/Cadm1/Syn1/Il1r1/Erc2/Fbxo45/Pip5k1c	46
GO:0099503	secretory vesicle	72/2249	423/20331	0.000131694	0.00616568	Nudt1/Dynlt1c/Kcnq1/Klk1/Rph3al/Stx6/Mff/Gm34076/Prkn/Phaf1/Wfs1/Pomt1/Snapin/Vamp2/Pdia3/Fstl3/Pla1a/Plat/Sv2a/Ebag9/Penk/Cd177/Psma5/Tssk4/Itgb1/Hps4/Cops5/Thbs2/Igf1/Prss57/Nos1/Syndig1/Syp/Rab5a/Olfm4/Gal/Npy/Prtn3/Pcsk1/Bace1/Abca3/Fas/Gip/Dbh/Syt2/Ica1/Unc13b/Ogt/Amph/Slc9b2/Rab3il1/Abhd2/Sod1/Cadm1/Tbxa2r/Septin4/Syn1/Cadps/Vps33b/Moxd1/Ppt1/Vgf/Angptl6/Slc10a4/Mal2/Vps13c/Myrip/Pf4/Vwf/Pt…	72
GO:0032279	asymmetric synapse	46/2249	244/20331	0.000207473	0.00921935	Dab1/Ctnnb1/Abi3bp/Mapt/Igsf9b/Ppp2ca/Lrp4/Prkn/Map3k7/Grin2d/Gphn/Itga8/Dgcr8/Ppp1r9a/Slc30a1/Cap2/Arhgap32/Gap43/Samd14/Hnrnpa3/Dlgap2/Lrfn4/Lrrc4b/Nos1/Syndig1/Shisa8/1700034H15Rik/Syp/Tamalin/Homer3/Nptn/Sipa1l1/Chrna3/P2rx6/Tanc2/Bnip3/Adcy1/Adgrb1/Insyn2a/Add2/Cadm1/Syn1/Il1r1/Erc2/Fbxo45/Pip5k1c	46
GO:0000776	kinetochore	25/2249	107/20331	0.00021482	0.00921935	Cenpf/Birc5/Spdl1/Cenpa/Mis12/Nsl1/Nup160/Cenpo/Anapc16/Ss18l1/Cenpn/Rec8/Ncapd3/Nup133/Spc25/Gm19898/Ska2/Zw10/Champ1/Dctn4/Spag5/Zwint/Ercc6l/Hsf1/Nde1	25
GO:0099572	postsynaptic specialization	48/2249	260/20331	0.000255018	0.0105067	Dab1/Ctnnb1/Abi3bp/Mapt/Igsf9b/Ppp2ca/Lrp4/Prkn/Map3k7/Grin2d/Gphn/Itga8/Dgcr8/Ppp1r9a/Slc30a1/Cap2/Gabra3/Arhgap32/Gap43/Samd14/Hnrnpa3/Dlgap2/Lrfn4/Lrrc4b/Nos1/Syndig1/Shisa8/1700034H15Rik/Syp/Tamalin/Homer3/Nptn/Sipa1l1/Chrna3/P2rx6/Tanc2/Bnip3/Adcy1/Adgrb1/Lrrtm1/Insyn2a/Add2/Cadm1/Syn1/Il1r1/Erc2/Fbxo45/Pip5k1c	48
GO:0005768	endosome	91/2249	578/20331	0.000325141	0.0120923	Lamtor5/Dysf/Kcnq1/Ifitm2/Htr4/Vps8/Slc30a10/2610528J11Rik/Snx2/Stx6/Snx3/Laptm4b/Slc2a2/Abca2/Spast/Uevld/Exph5/Scamp3/Aoc3/Pld1/Steap4/Rnf128/Sort1/Tgoln1/Ankrd13b/Rps6kc1/F8a/Washc3/Nrp1/Dgkq/Clvs1/Atp10b/Gm11816/Nbr1/Rab9/Itgb1/Arhgap32/Serpinb1a/Lamtor3/Syndig1/Chmp1b/Mmgt2/Bloc1s6/Zfyve16/Rufy1/Rnf32/Anxa8/Rab5a/Irgm1/Sgk3/Ackr3/Rnf13/Bace1/Arrdc4/Abca3/Tmem106b/Relch/Ifitm1/Rnft1/Mtm1/Eps1…	91
GO:0031965	nuclear membrane	39/2249	201/20331	0.000334266	0.0120923	Nudt1/Gchfr/Pom121/Clcc1/Phf8/Lypla1/Spast/Cmtm3/Dtl/Nr4a1/Pcm1/Sort1/Phlpp1/Slc30a1/Cdh5/Alg14/Mrgprf/P2rx1/Tmem43/Tmpo/Nucb2/Noc4l/Tex2/Nos1/1700034H15Rik/Wtap/Nup133/P2rx6/Rnf13/Gm6623/Dhcr7/Kpna4/Phf11b/Spag4/Unc50/Dpy19l1/P2rx7/Tent4a/Tmx4	39
GO:0034774	secretory granule lumen	2249-07-01	14/20331	0.000340275	0.0120923	Penk/Psma5/Prss57/Prtn3/Pcsk1/Gip/Dbh	7
GO:0030425	dendrite	76/2249	466/20331	0.000340463	0.0120923	Cyfip1/Gchfr/Htr4/Abi3bp/Mapt/Igsf9b/Gnao1/Kcnb1/Lrp4/Lynx1/Phaf1/Cd2ap/Wfs1/Acvrl1/Gphn/Slc38a2/Sort1/Ppp1r9a/Ror2/Sv2a/Zc3h14/Zdhhc5/Rtn4rl2/Cacna1s/Abitram/Itgb1/Arhgap32/Slc7a10/Gm20716/Arf4/Igsf9/Samd14/Dlgap2/Vstm5/Ar/Begain/Slc1a4/Nos1/Syndig1/Homer3/Rab5a/Crmp1/Nptn/Slc8a1/Ache/Sipa1l1/Chrna3/P2rx6/Mast1/Samd4/Tanc2/Amigo1/Magee1/Ift57/Bnip3/Bace1/Elk1/Fas/Ephb3/Dbh/Adgrb1/Fzd4/Adnp/Epm2a…	76
GO:0097447	dendritic tree	76/2249	467/20331	0.000363566	0.0124824	Cyfip1/Gchfr/Htr4/Abi3bp/Mapt/Igsf9b/Gnao1/Kcnb1/Lrp4/Lynx1/Phaf1/Cd2ap/Wfs1/Acvrl1/Gphn/Slc38a2/Sort1/Ppp1r9a/Ror2/Sv2a/Zc3h14/Zdhhc5/Rtn4rl2/Cacna1s/Abitram/Itgb1/Arhgap32/Slc7a10/Gm20716/Arf4/Igsf9/Samd14/Dlgap2/Vstm5/Ar/Begain/Slc1a4/Nos1/Syndig1/Homer3/Rab5a/Crmp1/Nptn/Slc8a1/Ache/Sipa1l1/Chrna3/P2rx6/Mast1/Samd4/Tanc2/Amigo1/Magee1/Ift57/Bnip3/Bace1/Elk1/Fas/Ephb3/Dbh/Adgrb1/Fzd4/Adnp/Epm2a…	76
GO:0012506	vesicle membrane	60/2249	350/20331	0.000379517	0.0126098	Slc28a2/Dysf/Kcnq1/Copb2/Epn2/Rph3al/Snx18/Stx6/Vma21/Tbc1d24/Prkn/Tmed3/Phaf1/Sec24b/Wfs1/Tmem30a/Tmem198b/Trarg1/Sort1/Vamp2/Dgkq/Pla1a/Sv2a/Cd177/Rab9/Pam/Nos1/Syndig1/Syp/Nos3/Rab5a/Irgm1/Fzd6/Bace1/Abca3/Dbh/Syt2/Ica1/Eps15/Unc13b/Amph/Slc9b2/Rilp/Necap1/Syn1/Fmn2/Cadps/Moxd1/Vgf/Gpnmb/Slc10a4/Scara5/Mal2/Rab38/Ankrd27/Vps13c/Myrip/Ptprn/Car4/Cav1	60
GO:0048471	perinuclear region of cytoplasm	79/2249	491/20331	0.000402537	0.0129567	Slc2a4/Cyfip1/Galnt1/Gdpd5/Dab1/Ctnnb1/Eml1/Stx6/Ptges/Aurka/Malt1/Mtmr14/Spast/Prkn/Cd2ap/Ywhab/Gbp3/Rangrf/Rnf128/Gsn/Trarg1/Sort1/Ankrd13b/Serpinf1/Prkra/Ros1/Cul7/Inhba/Vps54/Traf6/Mex3d/Itgb1/Slc5a3/Cdh13/Pla2g5/Hspa1a/Thbs3/Nos1/Akip1/Syp/Pln/Tamalin/Pkn3/Dcun1d3/Synj2/Rab5a/Ache/Olfm4/Npy/Rasgrp3/Ackr3/Aldh1a2/Magee1/Fas/Epg5/Adgrb1/Cdkn3/Ndor1/Mtmr6/Per2/0610009B22Rik/Mmd2/Klhl7/Atp7b/Pde…	79
GO:0005769	early endosome	42/2249	224/20331	0.000430017	0.0134217	Dysf/Kcnq1/Vps8/Slc30a10/2610528J11Rik/Snx2/Stx6/Snx3/Laptm4b/Aoc3/Steap4/Sort1/Ankrd13b/Rps6kc1/F8a/Washc3/Nrp1/Clvs1/Gm11816/Serpinb1a/Syndig1/Mmgt2/Zfyve16/Rufy1/Rab5a/Sgk3/Ackr3/Bace1/Ifitm1/Rnft1/Eps15/Hps6/F2rl1/Plekhf2/Vps33b/Snx13/Snx4/Tmem165/Cd1d1/Gpnmb/Rab38/Ankrd27	42
GO:0019866	organelle inner membrane	75/2249	464/20331	0.000485513	0.0147082	Cpt2/Mtch2/Mtfp1/Mgst1/Mpc1/Timm8b/Cyp2e1/Nipsnap1/Slc25a4/Ndufaf3/Coq6/Hadhb/Dnajc30/Sdha/Fpgs/Pisd-ps1/Timm9/Cyp1a1/Letmd1/Ldhd/Dhrs13/Smim20/Ccdc51/Timm17b/Immt/Slc25a33/Immp1l/Maob/Cox7a1/P2rx1/Cpt1a/Tmem43/Tmpo/Slc25a43/Gm13570/Sirt4/Gm34303/Chchd10/Dusp18/Uqcrb/Wdr93/Ndufa1/Ndufab1/P2rx6/Kmo/Rnf13/Gm14472/Slc25a26/Ndufc2/Slc25a13/Yme1l1/COX2/Eral1/Ndufs6b/Gm36492/Slc9b2/Spag4/Star/Exog/Maip…	75
GO:0098794	postsynapse	76/2249	482/20331	0.000927904	0.0265643	Cyfip1/Dab1/Ctnnb1/Kptn/Abi3bp/Wnt5a/Mapt/Igsf9b/Ppp2ca/Kcnb1/Mecp2/Lrp4/Prkn/Dgkb/Map3k7/Grin2d/Gphn/Itga8/Dgcr8/Ppp1r9a/Nrp1/Dgkq/Plat/Slc30a1/Kcnc3/Cacna1s/Cap2/Gabra3/Itgb1/Arhgap32/P2rx1/Arf4/Gap43/Samd14/Hnrnpa3/Dlgap2/Lrfn4/Lrrc4b/Begain/Nos1/Syndig1/Shisa8/Musk/1700034H15Rik/Syp/Aldoc/Tamalin/Homer3/Rims3/Rab5a/Nptn/Slc8a1/Ache/Sipa1l1/Chrna3/P2rx6/Tanc2/Magee1/Bnip3/Adcy1/Adgrb1/Eps15/Lr…	76
GO:0060205	cytoplasmic vesicle lumen	2249-07-01	16/20331	0.000928461	0.0265643	Penk/Psma5/Prss57/Prtn3/Pcsk1/Gip/Dbh	7
GO:0043025	neuronal cell body	71/2249	446/20331	0.0010333	0.0284017	Cyfip1/Gdpd5/Dab1/Fbxo31/Dynlt1c/Kcnq1/Snph/Tac1/Mgat5/Mapt/Igsf9b/Aurka/Kcnb1/Lrp4/Prkn/Acvrl1/Gphn/Itga8/Slc38a2/Sort1/Ppp1r9a/Nrp1/Serpinf1/Ror2/Sdc2/Sv2a/Rtn4rl2/Kcnc3/Slc7a10/Gm20716/Nucb2/Igf1/Begain/Slc1a4/Klhl24/Ghrh/Rab5a/Crmp1/Slc8a1/Ache/Sipa1l1/Gal/Chrna3/Npy/P2rx6/Mast1/Amigo1/Bace1/Elk1/Ager/Fas/Gip/Dbh/Tmprss5/Pard6a/Ogt/Star/Adnp/Epm2a/Hdc/Sod1/Htr2b/Septin4/Pycard/Sez6/Ppt1/Vgf/P…	71
GO:0098978	glutamatergic synapse	45/2249	255/20331	0.00104783	0.0284017	Wnt5a/Atp2b4/Mecp2/Dgkb/Grin2d/Rims2/Ppp1r9a/Nrp1/Dgkq/Plat/Sv2a/Kcnc3/Gucy1a1/Itgb1/P2rx1/Arf4/Dlgap2/Lrfn4/Lrrc4b/Begain/Nos1/Tamalin/Homer3/Rims3/Nptn/Sipa1l1/P2rx6/Tanc2/Adcy1/Adgrb1/Eps15/Unc13b/Lrrtm1/Fzd4/Amph/Add2/Cadm1/Arhgap22/Cadps/Ghrl/Erc2/Fbxo45/Pip5k1c/Mal2/Tnr	45
GO:0098685	Schaffer collateral - CA1 synapse	15/2249	58/20331	0.00126849	0.0309558	Ctnnb1/Dgkb/Plat/Slc30a1/Itgb1/1700034H15Rik/Syp/Tamalin/Nptn/Adcy1/Nefl/Cadm1/Syn1/Ghrl/Tnr	15
GO:0005604	basement membrane	20/2249	88/20331	0.00127368	0.0309558	Lamb2/Fgf9/Ccdc80/Lamb1/Smoc2/Col15a1/Lama1/Serpinf1/Lamc3/Fn1/Col4a1/Itgb1/Timp1/Thbs2/Nid1/Ache/Lama4/Ntn3/Gm15418/Rell2	20
GO:0005765	lysosomal membrane	31/2249	160/20331	0.0013239	0.0309558	Gaa/Ifitm2/Entpd4/Laptm4b/Mios/Tmem9/Sort1/Entpd4b/Atp10b/Rnf152/Hps4/Irgm1/Rnf13/Abca3/Borcs7/Tmem106b/Ifitm1/Hps6/Rilp/Ostm1/Vps33a/Vps33b/Gpr137b-ps/Meak7/Tmem165/Cd1d1/Lmbrd1/Ocln/Grn/Cd164/Borcs6	31
GO:0098852	lytic vacuole membrane	31/2249	160/20331	0.0013239	0.0309558	Gaa/Ifitm2/Entpd4/Laptm4b/Mios/Tmem9/Sort1/Entpd4b/Atp10b/Rnf152/Hps4/Irgm1/Rnf13/Abca3/Borcs7/Tmem106b/Ifitm1/Hps6/Rilp/Ostm1/Vps33a/Vps33b/Gpr137b-ps/Meak7/Tmem165/Cd1d1/Lmbrd1/Ocln/Grn/Cd164/Borcs6	31
GO:0008385	IkappaB kinase complex	2249-03-01	3/20331	0.001352	0.0309558	Map3k7/Pycard/Ikbkg	3
GO:0042585	germinal vesicle	2249-03-01	3/20331	0.001352	0.0309558	Marcks/Aurka/Ncapd3	3
GO:0005770	late endosome	32/2249	167/20331	0.00135244	0.0309558	Lamtor5/Dysf/Kcnq1/Ifitm2/Laptm4b/Uevld/Rnf128/Ankrd13b/Atp10b/Nbr1/Rab9/Lamtor3/Chmp1b/Anxa8/Irgm1/Rnf13/Bace1/Abca3/Tmem106b/Mtm1/Cd300lg/Rilp/Slc9a9/Atp7b/Slc31a2/Vps33a/Vps33b/Tmem165/Cd1d1/Ankrd27/Grn/Sla2	32
GO:0031300	intrinsic component of organelle membrane	47/2249	273/20331	0.00140458	0.0310206	Elovl6/Edem1/Hspa5/Mpc1/Hacd2/Cyp2e1/Stx6/Entpd4/Pigg/Dolk/Emc1/Pisd-ps1/Caml/Tpst1/Wfs1/Slc37a3/Rhot1/Slc35a2/Saraf/Rdh16f2/Ccdc51/Entpd4b/Pdia3/Atp10b/Sv2a/Timm17b/Immt/Rnf152/P2rx1/Cpt1a/Rdh1/Tmem43/Syp/Mmgt2/Chchd10/Dusp18/Rab5a/Emc9/Rhbdd1/P2rx6/Bnip3/Dhcr7/Unc50/P2rx7/Pex11b/Slc10a4/Mal2	47
GO:0098831	presynaptic active zone cytoplasmic component	2249-05-01	9/20331	0.0014155	0.0310206	Ctnnb1/Rims2/Rims3/Unc13b/Erc2	5
GO:0098793	presynapse	57/2249	348/20331	0.0015922	0.034166	Cyfip1/Snph/Ctnnb1/Stx6/Bltp1/Mff/Gm34076/Tbc1d24/Ppp2ca/Atp2b4/Prkn/Phaf1/Wfs1/Rims2/Nr4a1/Snapin/Vamp2/Dgkq/Sv2a/Gm31336/Kcnc3/P2rx1/Cops5/Lrrc4b/Begain/Nos1/Syndig1/Syp/Rims3/Synj2/Ghrh/Rab5a/Nptn/Ache/Npy/Bace1/Elk1/Dbh/Syt2/Unc13b/Amph/Slc9b2/Nefl/Ppfia4/Cyp46a1/Cadm1/Septin4/Syn1/Cadps/Vps33b/Ppt1/P2rx7/Erc2/Fbxo45/Slc10a4/Pip5k1c/Mal2	57
GO:0030659	cytoplasmic vesicle membrane	55/2249	334/20331	0.00168331	0.0353838	Dysf/Kcnq1/Copb2/Epn2/Rph3al/Snx18/Stx6/Vma21/Tbc1d24/Prkn/Tmed3/Phaf1/Sec24b/Wfs1/Tmem30a/Trarg1/Sort1/Vamp2/Pla1a/Sv2a/Cd177/Rab9/Pam/Syndig1/Syp/Rab5a/Irgm1/Fzd6/Bace1/Abca3/Dbh/Syt2/Ica1/Eps15/Unc13b/Amph/Slc9b2/Rilp/Necap1/Syn1/Fmn2/Cadps/Moxd1/Vgf/Gpnmb/Slc10a4/Scara5/Mal2/Rab38/Ankrd27/Vps13c/Myrip/Ptprn/Car4/Cav1	55
GO:0005635	nuclear envelope	54/2249	327/20331	0.00172946	0.0356269	Nudt1/Gchfr/Pom121/Clcc1/Phf8/Cenpf/Ptges/Lypla1/Spast/Cmtm3/Dtl/Nr4a1/Pcm1/Sort1/Phlpp1/Ipo7/Nup160/Slc30a1/Cdh5/Alg14/Mrgprf/P2rx1/Tmem43/Tmpo/Nucb2/Noc4l/Tex2/Napepld/Nos1/1700034H15Rik/Wtap/Tamalin/Ache/Nup133/Ptgs1/P2rx6/Rnf13/Bnip3/Gm6623/Dhcr7/Mtmr6/Nupl2/Kpna4/Bnip3l-ps/Phf11b/Spag4/Unc50/Dpy19l1/Tyro3/P2rx7/Cetn2/Tent4a/Fancl/Tmx4	54
GO:0016528	sarcoplasm	14/2249	54/20331	0.00177409	0.0358298	H6pd/Agl/Pomt1/Gsn/Cacna1s/Fabp3/Nos1/Pln/Pygm/Nol3/Casq2/Srl/Jph3/Car4	14
GO:0005938	cell cortex	35/2249	191/20331	0.00186162	0.0368744	Fgf1/Ctnnb1/Myh10/Marcks/Cd2ap/Rims2/Krt19/Melk/Gsn/Ppp1r9a/Traf6/Kcnc3/Arhgap32/Frmpd1/Zhx3/Rims3/Stimate/Fam110c/Unc13b/Plekhh2/Pard6a/Dctn4/Cd302/Exoc1/Nedd9/Septin4/Fmn2/LOC102636360/Erc2/Sapcd2/Glrx3/Myrip/Ccn2/Pard6g/Cav1	35
GO:0008021	synaptic vesicle	25/2249	124/20331	0.00210873	0.0393768	Stx6/Mff/Gm34076/Prkn/Phaf1/Wfs1/Snapin/Vamp2/Sv2a/Cops5/Syndig1/Syp/Rab5a/Bace1/Syt2/Unc13b/Amph/Slc9b2/Cadm1/Septin4/Syn1/Vps33b/Ppt1/Slc10a4/Mal2	25
GO:0031983	vesicle lumen	2249-07-01	18/20331	0.00211594	0.0393768	Penk/Psma5/Prss57/Prtn3/Pcsk1/Gip/Dbh	7
GO:0045121	membrane raft	45/2249	264/20331	0.00214088	0.0393768	Lamtor5/Hk1/Slc27a1/Kcnq1/Ctnnb1/Cavin2/Mapt/Sis/Ppp2ca/Podxl/Rgmb/Lrp4/Prkn/Bves/Rangrf/Adgrg1/Cd177/Rtn4rl2/Pllp/Itgb1/P2rx1/Cdh13/Hspa1a/Lamtor3/Nos1/Casp8/Nos3/Prkar2a/Tgfbr2/Synj2/Rab5a/Chrna3/Prtn3/Bace1/Fas/Adcy1/Fcgr1/Spred1/Add2/Cblb/Ppt1/Adcyap1r1/Mal2/Tnr/Cav1	45
GO:0098857	membrane microdomain	45/2249	264/20331	0.00214088	0.0393768	Lamtor5/Hk1/Slc27a1/Kcnq1/Ctnnb1/Cavin2/Mapt/Sis/Ppp2ca/Podxl/Rgmb/Lrp4/Prkn/Bves/Rangrf/Adgrg1/Cd177/Rtn4rl2/Pllp/Itgb1/P2rx1/Cdh13/Hspa1a/Lamtor3/Nos1/Casp8/Nos3/Prkar2a/Tgfbr2/Synj2/Rab5a/Chrna3/Prtn3/Bace1/Fas/Adcy1/Fcgr1/Spred1/Add2/Cblb/Ppt1/Adcyap1r1/Mal2/Tnr/Cav1	45
GO:0015630	microtubule cytoskeleton	136/2249	973/20331	0.00228166	0.0412299	Leo1/Poldip2/Pdzd11/Ckap2l/Dysf/Fbxo31/Dynlt1c/Snph/Mtus2/Ctnnb1/Ddx3x/Eml1/Mapt/Cenpf/Dnal4/Birc5/Marcks/Aurka/Kifap3/Ppp2ca/Spast/Mecp2/Slain2/Haus2/Tubb6/Mtus1/Cd2ap/Wapl/Rnf4/Dtl/Ccdc68/Pcm1/Ercc6l2/Ndn/Spdl1/Rgcc/B9d1/Ror2/Bbof1/Cul7/Cfap410/Sncg/Haus1/Intu/Hook1/Cep162/Fam161a/Pde4dip/Fam83d/Mzt1/Dync2li1/2700049A03Rik/Kiz/Hspa1a/Ccdc77/Slc1a4/Gas8/Prc1/Tubgcp2/Bicdl1/Cep295/Hspa1b/Prkar2a/…	136
GO:0044297	cell body	75/2249	491/20331	0.00238362	0.0423298	Cyfip1/Gdpd5/Dab1/Fbxo31/Dynlt1c/Kcnq1/Snph/Tac1/Mgat5/Mapt/Igsf9b/Gnao1/Aurka/Kcnb1/Lrp4/Prkn/Acvrl1/Gphn/Itga8/Slc38a2/Sort1/Ppp1r9a/Nrp1/Serpinf1/Ror2/Sdc2/Sv2a/Rtn4rl2/Kcnc3/Slc7a10/Gm20716/Nucb2/Igf1/Begain/Slc1a4/Syndig1/Klhl24/Casp8/Hspa1b/Ghrh/Rab5a/Crmp1/Slc8a1/Ache/Sipa1l1/Gal/Chrna3/Npy/P2rx6/Mast1/Amigo1/Bace1/Elk1/Ager/Fas/Gip/Dbh/Tmprss5/Pard6a/Ogt/Star/Adnp/Epm2a/Hdc/Sod1/Htr2b/Sep…	75
GO:0030424	axon	72/2249	469/20331	0.00252741	0.0428382	Cyfip1/Gdpd5/Dynlt1c/Tac1/Prph/Mapt/Aurka/Ppp2ca/Spast/Kcnb1/Prkn/Cd2ap/Slc38a2/Nefm/Ppp1r9a/Nrp1/Serpinf1/Avil/Ncmap/Zc3h14/Rtn4rl2/Kcnc3/Sarm1/Stmn4/Abitram/Gm20716/Igsf9/Vstm5/Ar/Lrrc4b/Pdgfra/Nos1/Klhl24/Syp/Aldoc/Bloc1s6/Synj2/Ghrh/Rab5a/Crmp1/Nptn/Aldh1a1/Slc8a1/Ache/Npy/Mast1/Tanc2/Amigo1/Bace1/Elk1/Ager/Dbh/Unc13b/Pard6a/Nog/Lrrtm1/Amph/Nefl/Adnp/Sod1/Cadm1/Dyrk1a/Septin4/Necab2/Syn1/Ghrl…	72
GO:0031301	integral component of organelle membrane	44/2249	259/20331	0.00254169	0.0428382	Elovl6/Edem1/Hspa5/Mpc1/Hacd2/Stx6/Entpd4/Pigg/Dolk/Emc1/Pisd-ps1/Caml/Tpst1/Wfs1/Slc37a3/Rhot1/Slc35a2/Saraf/Rdh16f2/Ccdc51/Entpd4b/Pdia3/Atp10b/Sv2a/Timm17b/Immt/Rnf152/P2rx1/Cpt1a/Rdh1/Tmem43/Syp/Mmgt2/Chchd10/Emc9/Rhbdd1/P2rx6/Bnip3/Dhcr7/Unc50/P2rx7/Pex11b/Slc10a4/Mal2	44
GO:0030672	synaptic vesicle membrane	16/2249	68/20331	0.00257861	0.0428382	Stx6/Prkn/Phaf1/Wfs1/Vamp2/Sv2a/Syndig1/Syp/Rab5a/Syt2/Unc13b/Amph/Slc9b2/Syn1/Slc10a4/Mal2	16
GO:0099501	exocytic vesicle membrane	16/2249	68/20331	0.00257861	0.0428382	Stx6/Prkn/Phaf1/Wfs1/Vamp2/Sv2a/Syndig1/Syp/Rab5a/Syt2/Unc13b/Amph/Slc9b2/Syn1/Slc10a4/Mal2	16
GO:0005788	endoplasmic reticulum lumen	19/2249	87/20331	0.00270739	0.0442637	Hspa5/Dnajc10/Wnt5a/Ces1e/H6pd/Txndc16/Pdia3/Tmem43/Minpp1/Ache/Pcsk1/Cercam/Alg12/Casq2/Erap1/Gm36317/Srl/Dnajb9/Wnt6	19
GO:0070382	exocytic vesicle	27/2249	140/20331	0.00279736	0.0450201	Stx6/Mff/Gm34076/Prkn/Phaf1/Wfs1/Snapin/Vamp2/Sv2a/Cops5/Igf1/Syndig1/Syp/Rab5a/Bace1/Syt2/Unc13b/Amph/Slc9b2/Rab3il1/Cadm1/Septin4/Syn1/Vps33b/Ppt1/Slc10a4/Mal2	27
GO:0031252	cell leading edge	47/2249	283/20331	0.0029484	0.0463746	Parva/Cyfip1/Dynlt1c/Ctnnb1/Wipf1/Kptn/Ddx3x/Abi3bp/Snx2/Mapt/Podxl/Mtmr14/Kcnb1/Duoxa2/Sh3bp1/Cd2ap/Raph1/Itga8/Tln2/Gsn/Cdc42bpa/Ppp1r9a/Layn/Avil/Stmn2/Pdxp/Kcnc3/Abitram/Gabra3/Itgb1/Arf4/Snora73b/Shisa8/Cadm4/Arhgap31/Cttnbp2nl/Synj2/Rab5a/Scyl3/Spry2/Mtm1/Mtmr6/Plekhh2/Amph/Atn1/Fscn3/Pip5k1c	47
GO:0048786	presynaptic active zone	13/2249	51/20331	0.00300381	0.0463746	Ctnnb1/Atp2b4/Rims2/Sv2a/Gm31336/P2rx1/Syp/Rims3/Nptn/Unc13b/Ppfia4/Syn1/Erc2	13
GO:0010008	endosome membrane	43/2249	254/20331	0.0030166	0.0463746	Lamtor5/Ifitm2/Snx2/Laptm4b/Uevld/Scamp3/Steap4/Sort1/Clvs1/Atp10b/Gm11816/Arhgap32/Lamtor3/Syndig1/Chmp1b/Mmgt2/Zfyve16/Rufy1/Anxa8/Rab5a/Irgm1/Rnf13/Abca3/Tmem106b/Rnft1/Eps15/Hps6/Cd300lg/Slc9b2/Rilp/Slc9a9/L3hypdh/Plekhf2/Vps33a/Vps33b/Snx13/Snx4/Amn/Tmem165/Cd1d1/Gpnmb/Pip5k1c/Cd164	43
GO:0005743	mitochondrial inner membrane	65/2249	420/20331	0.00327617	0.0496243	Cpt2/Mtch2/Mtfp1/Mgst1/Mpc1/Timm8b/Cyp2e1/Nipsnap1/Slc25a4/Ndufaf3/Coq6/Hadhb/Dnajc30/Sdha/Fpgs/Pisd-ps1/Timm9/Cyp1a1/Letmd1/Ldhd/Dhrs13/Smim20/Ccdc51/Timm17b/Immt/Slc25a33/Immp1l/Maob/Cox7a1/Cpt1a/Slc25a43/Gm13570/Sirt4/Gm34303/Chchd10/Dusp18/Uqcrb/Wdr93/Ndufa1/Ndufab1/Kmo/Gm14472/Slc25a26/Ndufc2/Slc25a13/Yme1l1/COX2/Eral1/Ndufs6b/Gm36492/Slc9b2/Star/Exog/Maip1/Cox6a1/Gm30251/Bckdhb/Dmac2l/Ndufv…	65
GO:0030658	transport vesicle membrane	24/2249	122/20331	0.00357289	0.0533345	Rph3al/Stx6/Vma21/Prkn/Phaf1/Sec24b/Wfs1/Tmem30a/Vamp2/Sv2a/Pam/Syndig1/Syp/Rab5a/Dbh/Syt2/Unc13b/Amph/Slc9b2/Syn1/Slc10a4/Mal2/Ptprn/Car4	24
GO:0000779	condensed chromosome, centromeric region	2249-10-01	35/20331	0.00365611	0.053797	Cenpf/Spdl1/Cenpa/Mis12/Nsl1/Ss18l1/Rec8/Ncapd3/Nup133/Ska2	10
GO:0000323	lytic vacuole	56/2249	354/20331	0.00378217	0.054106	Lamtor5/Gaa/Kcnq1/Ifitm2/Snx2/Entpd4/Laptm4b/Ctsl/Abca2/Mios/Tmem9/Sort1/Rps6kc1/Entpd4b/Atp10b/Cpq/Nbr1/Rab9/Rnf152/Hps4/Ctrb1/Serpinb1a/Prss57/Nos1/Irgm1/Prtn3/Ctsf/Rnf13/Bace1/Abca3/Borcs7/Tmem106b/Lipa/Epg5/Ifitm1/Hps6/Rilp/Ostm1/Sod1/Prcp/Vps33a/Vps33b/Pla2g15/Gpr137b-ps/Meak7/Ppt1/Tmem165/Cd1d1/Lmbrd1/Rab38/Ocln/Ankrd27/Grn/Cd164/Borcs6/Trim29	56
GO:0005764	lysosome	56/2249	354/20331	0.00378217	0.054106	Lamtor5/Gaa/Kcnq1/Ifitm2/Snx2/Entpd4/Laptm4b/Ctsl/Abca2/Mios/Tmem9/Sort1/Rps6kc1/Entpd4b/Atp10b/Cpq/Nbr1/Rab9/Rnf152/Hps4/Ctrb1/Serpinb1a/Prss57/Nos1/Irgm1/Prtn3/Ctsf/Rnf13/Bace1/Abca3/Borcs7/Tmem106b/Lipa/Epg5/Ifitm1/Hps6/Rilp/Ostm1/Sod1/Prcp/Vps33a/Vps33b/Pla2g15/Gpr137b-ps/Meak7/Ppt1/Tmem165/Cd1d1/Lmbrd1/Rab38/Ocln/Ankrd27/Grn/Cd164/Borcs6/Trim29	56
GO:0005811	lipid droplet	17/2249	77/20331	0.00392468	0.0552014	Atg2b/Adig/Ces1e/Ldah/Spast/Rab18/Ldaf1/Plin1/Traf6/Lss/Lmln/Pnpla2/Zw10/Hsd3b7/Cidea/Pnpla3/Cav1	17
GO:0099569	presynaptic cytoskeleton	2249-04-01	7/20331	0.00396593	0.0552014	Rims2/Rims3/Nefl/Erc2	4
GO:0030054	cell junction	85/2249	580/20331	0.00415411	0.0558063	Parva/Poldip2/Ctnnb1/Slc2a2/Arvcf/Synpo2/Sh3bp1/Cd2ap/Lama1/Dcp2/Wtip/Bves/Sh3pxd2b/Mios/Eppk1/Rangrf/Tln2/Synm/Cdc42bpa/Nrp1/Klf11/Avil/Ildr1/Tmem204/Sv2a/Cdh5/Pdxp/Ppp1cb/Itgb1/Nfia/Arhgap24/Cldn3/Gjb2/Gjc2/Pdgfra/Tada1/Klhl24/Ell3/Cadm4/Arhgap31/Dstyk/Gjb5/Slc8a1/Dtna/Gm33950/P2rx6/Abcc2/Samd4/Ppp1r13l/Lmln/Ager/Vcl/Adgrb1/Grhl2/Tle2/Pard6a/Gm33250/Dctn4/Fzd4/Pcdh12/Frmd4a/Atp7b/Cadm1/Prkch/Gm…	85
GO:0099080	supramolecular complex	132/2249	957/20331	0.0041938	0.0558063	Parva/Pdzd11/Dynlt1c/Snph/Mtus2/Ctnnb1/Wipf1/Kptn/Ddx3x/Eml1/Larp4/Myh10/Prph/Mapt/Cenpf/Dnal4/Birc5/Aurka/Kifap3/Atp2b4/Bmal1/Shfl/Spast/Zc3h12a/Synpo2/Iffo2/Haus2/Tubb6/Cd2ap/Dcps/Dcp2/Wtip/Krt19/Eppk1/Rnf4/Mex3a/Psma4/Synm/Nefm/Col16a1/Spdl1/Nrp1/Avil/Cenpa/Ror2/Mis12/Nsl1/Eif2s1/Krt10/Nbr1/Nup160/Cenpo/Khnyn/C130046K22Rik/Anapc16/Cacna1s/Haus1/Hook1/Sarnp/Cep162/Fam161a/Krt78/Pde4dip/Col5a3/S…	132
GO:0000777	condensed chromosome kinetochore	2249-07-01	20/20331	0.00422611	0.0558063	Cenpf/Spdl1/Cenpa/Mis12/Nsl1/Nup133/Ska2	7
GO:0016327	apicolateral plasma membrane	2249-07-01	20/20331	0.00422611	0.0558063	Ctnnb1/Krt19/Eppk1/Cldn3/Fzd6/Thbd/Ocln	7
GO:0000922	spindle pole	26/2249	138/20331	0.00458486	0.0594734	Ckap2l/Cenpf/Aurka/Ppp2ca/Spdl1/Haus1/Fam161a/Fam83d/Prc1/Tubgcp2/Fam110c/Zw10/Plk4/Bex4/Dctn4/Bccip/Gm5808/Spag5/Topbp1/Nedd9/Ikbkg/Hsf1/Cep19/Nde1/Ttc28/Brcc3	26
GO:0005777	peroxisome	22/2249	111/20331	0.00467703	0.0594734	Mgst1/Tysnd1/Gnpat/Fdps/Hmgcr/Pxmp2/Lonp2/Pex1/Amacr/Scp2/Phyh/Ehhadh/Gm17029/Nbr1/Acsl1/Depp1/Sod1/Abcd2/Nudt7/Pex11b/Gm54202/Cav1	22
GO:0042579	microbody	22/2249	111/20331	0.00467703	0.0594734	Mgst1/Tysnd1/Gnpat/Fdps/Hmgcr/Pxmp2/Lonp2/Pex1/Amacr/Scp2/Phyh/Ehhadh/Gm17029/Nbr1/Acsl1/Depp1/Sod1/Abcd2/Nudt7/Pex11b/Gm54202/Cav1	22
GO:0016607	nuclear speck	44/2249	268/20331	0.004858	0.060562	Cwc22/Mapt/Rfxap/Tab1/Prkn/Mocs2/Dennd1b/Dock1/Pdx1/Ifi211/Srsf10/Cbx2/Dgkq/Nsl1/Hexim2/Cop1/Srp54c/Tut1/Zc3h14/Rbm4/Surf2/Abitram/Toe1/Sarnp/Rbm19/Hspa1a/Ar/Atoh8/Ell3/Wtap/Rufy1/Gm33950/Adamts4/Glis2/Patl1/Nsrp1/Bnip3l-ps/S100pbp/Rbbp6/Dyrk1a/Tbxa2r/Zc3h13/Cdc25c/Nfkbiz	44
GO:0031901	early endosome membrane	18/2249	85/20331	0.00488024	0.060562	Snx2/Steap4/Clvs1/Gm11816/Syndig1/Mmgt2/Zfyve16/Rufy1/Rab5a/Rnft1/Eps15/Hps6/Plekhf2/Vps33b/Snx13/Snx4/Tmem165/Gpnmb	18
GO:0031902	late endosome membrane	18/2249	86/20331	0.00554854	0.0680357	Lamtor5/Ifitm2/Laptm4b/Uevld/Atp10b/Lamtor3/Chmp1b/Anxa8/Irgm1/Rnf13/Abca3/Tmem106b/Cd300lg/Rilp/Slc9a9/Vps33a/Vps33b/Tmem165	18
GO:0030141	secretory granule	49/2249	308/20331	0.00576708	0.0691281	Nudt1/Kcnq1/Klk1/Rph3al/Wfs1/Pomt1/Pdia3/Fstl3/Pla1a/Plat/Ebag9/Penk/Cd177/Psma5/Tssk4/Itgb1/Hps4/Thbs2/Igf1/Prss57/Nos1/Rab5a/Olfm4/Gal/Npy/Prtn3/Pcsk1/Abca3/Fas/Gip/Dbh/Syt2/Ica1/Ogt/Abhd2/Sod1/Tbxa2r/Cadps/Vps33b/Moxd1/Vgf/Angptl6/Vps13c/Myrip/Pf4/Vwf/Ptprn/Car4/Cav1	49
GO:0098589	membrane region	45/2249	278/20331	0.00577186	0.0691281	Lamtor5/Hk1/Slc27a1/Kcnq1/Ctnnb1/Cavin2/Mapt/Sis/Ppp2ca/Podxl/Rgmb/Lrp4/Prkn/Bves/Rangrf/Adgrg1/Cd177/Rtn4rl2/Pllp/Itgb1/P2rx1/Cdh13/Hspa1a/Lamtor3/Nos1/Casp8/Nos3/Prkar2a/Tgfbr2/Synj2/Rab5a/Chrna3/Prtn3/Bace1/Fas/Adcy1/Fcgr1/Spred1/Add2/Cblb/Ppt1/Adcyap1r1/Mal2/Tnr/Cav1	45
[truncated: 944 more rows]

## Sheet: GO-MF
Table S6. Enriched GO-MF terms in LAPST vs CPG group
ID	Description	GeneRatio	BgRatio	pvalue	p.adjust	geneID	Count
[truncated: 638 more rows]
