# Supplementary material for: Novel Synergistic Probiotic Intervention: Transcriptomic and Metabolomic Analysis Reveals Ameliorative Effects on Immunity, Gut Barrier, and Metabolism of Mice during Salmonella typhimurium Infection
Source: Genes (Basel). 2024 Mar 29;15(4):435. doi: 10.3390/genes15040435 (PMC11050207; doi:10.3390/genes15040435)
Supplement: Supplementary file 1 [file genes-15-00435-s001.zip › Supplementary Table 7.xlsx]

## Sheet: Sheet1
Table S7. Enriched KEGG pathways in LAPST vs CPG group
ID	Description	GeneRatio	pvalue	geneID	Count
ko04711	Circadian rhythm - fly	4/1012	0.000905799	Bmal1/Clock/Gm35591/Per2	4
ko01524	Platinum drug resistance	18/1012	0.00215654	Mgst1/Gstm2/Gm12992/Birc5/Gsta4/Gstm5/Gstp1/Xpa/Gstm7/Zfp608/Pik3r3/Casp8/Abcc2/Fas/Top2b/Atp7b/Gsta3/Mlh1	18
ko04512	ECM-receptor interaction	18/1012	0.00252925	Lamb2/Lama5/Tnc/Lama1/Itga8/Cd44/Lamc3/Fn1/Col4a1/Thbs4/Thbs3/Lama4/Itga10/Gm15418/Col6a4/Tnr/Npnt/Vwf	18
ko04510	Focal adhesion	33/1012	0.00264524	Parva/Flt1/Gm12992/Lamb2/Lama5/Tnc/Lama1/Dock1/Itga8/Igf1r/Tln2/Lamc3/Fn1/Col4a1/Ppp1cb/Thbs4/Flna/Igf1/Pdgfra/Thbs3/Flt4/Pik3r3/Lama4/Elk1/Vcl/Efs/Itga10/Gm15418/Rock2/Col6a4/Pip5k1c/Tnr/Vwf	33
ko00562	Inositol phosphate metabolism	16/1012	0.00451936	Inpp5j/Gm12992/Mtmr14/Plch2/Impa1/Mtmr7/Ippk/Impa2/Minpp1/Aldh6a1/Synj2/Fig4/Mtm1/Mtmr6/Plch1/Pip5k1c	16
ko00983	Drug metabolism - other enzymes	19/1012	0.00522878	Mgst1/Gstm2/Nme6/Cyp2e1/Ces1e/Gsta4/Upb1/Gstm5/Itpa/Gstp1/Ugt2b34/Gstm7/Ces2g/Ces2c/Zfp512b/Ugt1a6b/Zfp512/Gsta3/Ugt2b35	19
ko00627	Aminobenzoate degradation	3/1012	0.00613965	Ehhadh/Acyp1/Acyp2	3
ko04931	Insulin resistance	19/1012	0.00979356	Slc2a4/Slc27a1/Gm12992/Slc2a2/Slc27a4/Ppp1cb/Cpt1a/Ppp1r3d/Tbc1d4/Pygm/Pik3r3/Nos3/Creb3l2/Prkcq/G6pc/G6pc3/Prkag3/Fam217b/Creb1	19
ko00480	Glutathione metabolism	13/1012	0.0109027	Mgst1/Gstm2/Gsta4/Ggt6/Gm8234/Gstm5/Gstp1/Gstm7/Gsr/Gpx2/Srm/Gsta3/Nat8	13
ko04710	Circadian rhythm	8/1012	0.0109621	Fbxl3/Bmal1/Clock/Gm35591/Per2/Prkag3/Cul1/Creb1	8
ko04973	Carbohydrate digestion and absorption	9/1012	0.0126458	Hk1/Gm12992/Sis/Slc2a2/Atp1b2/Pik3r3/G6pc/G6pc3/Slc5a1	9
ko05222	Small cell lung cancer	16/1012	0.0138576	Gm12992/Lamb2/Lama5/Lama1/Lamc3/Fn1/Traf6/Col4a1/Pik3r3/Rxrg/Lama4/Skp2/Gm15418/Traf3/Ikbkg/Fhit	16
ko02024	Quorum sensing	4/1012	0.0153856	Srp54c/Acsl1/Acsl4/Gad2	4
ko04068	FoxO signaling pathway	19/1012	0.0210121	Slc2a4/Gm12992/Igf1r/Ep300/Setd7/Igf1/Fbxo32/Homer3/Tgfb2/Pik3r3/Sgk3/Irs3/Skp2/Plk4/G6pc/G6pc3/Prkag3/Bcl6/S1pr4	19
ko04915	Estrogen signaling pathway	21/1012	0.0246515	Kcnj6/Gm12992/Gnao1/Paqr4/Krt19/Fkbp5/Gm6290/Krt10/Ebag9/Hspa1a/Adcy3/Ncoa2/Pik3r3/Nos3/Hspa1b/Creb3l2/Adcy1/Tmem161b/Krt14/Sp1/Creb1	21
ko04360	Axon guidance	25/1012	0.0261925	Wnt5a/Gm12992/Nrp1/Slit3/L1cam/Bmp7/Enah/Plxna2/Sema4f/Sema3g/Pik3r3/Crmp1/Ephb4/Ptch1/Ephb3/Cfl2/Ablim3/Ntn3/Epha6/Sema3c/Rock2/Slit2/Trpc6/Plxna3/Pard6g	25
ko04979	Cholesterol metabolism	10/1012	0.0267834	Sort1/Lcat/Mylip/Apoc1/Soat1/Lipa/Lipg/Insyn2a/Star/Soat2	10
ko00062	Fatty acid elongation	7/1012	0.0285784	Acot7/Mecr/Hacd2/Hadhb/Hacd1/Acot1/Ppt1	7
ko05418	Fluid shear stress and atherosclerosis	22/1012	0.0298696	Mgst1/Gstm2/Gm12992/Ctsl/Gsta4/Map3k7/Gstm5/Gstp1/Sdc2/Plat/Gm6290/Gstm7/Cdh5/Sumo2/Pik3r3/Nos3/Thbd/Mef2a/Ikbkg/Il1r1/Gsta3/Trpv4	22
ko05200	Pathways in cancer	68/1012	0.0300082	Mgst1/Gstm2/Wnt5a/Gm12992/Lamb2/Tcf7l1/Birc5/Gsta4/Frat1/Fgf9/Fgfr3/Lama5/Paqr4/Lama1/Mecom/Gstm5/Pld1/Igf1r/Gstp1/Gm6290/Gm32856/Lamc3/Fn1/Gstm7/Fgfr1/Traf6/Col4a1/Ptger2/Ep300/Il3ra/Rassf5/Ar/Igf1/Dapk1/Ret/Pdgfra/Heyl/Adcy3/Tgfb2/Flt4/Pik3r3/Casp8/Fzd6/Rasgrp3/Rxrg/Lama4/Skp2/Elk1/Fas/Ptch1/Adcy1/Fzd4/Gm15418/Mitf/Rasgrp1/Rock2/Traf3/Ikbkg/Gm34005/Wnt9a/Cul1/Gsta3/Sp1/Notch4/Wnt6/Fh1/Mlh1/Ptch2	68
ko05207	Chemical carcinogenesis - receptor activation	30/1012	0.0303607	Cdc25a/Mgst1/Gstm2/Gm12992/Birc5/Gsta4/Adrb3/Fgf9/Gstm5/Cyp1a1/Gstp1/Ugt2b34/Gm6290/Gstm7/Cacna1s/Ar/Adcy3/Pik3r3/Chrna3/Creb3l2/Rxrg/Adcy1/Ugt1a6b/Cyp2b10/Cacna1b/Bcl6/Gsta3/Ugt2b35/Creb1/Ahr	30
ko00260	Glycine, serine and threonine metabolism	9/1012	0.0311364	Pgam1/Cth/Glyctk/Aoc3/Sardh/Maob/Shmt1/Gnmt/Cbs	9
ko00330	Arginine and proline metabolism	11/1012	0.0349157	Prodh/Gm8234/Arg2/Agmat/Sat2/Maob/Nos1/Nos3/Srm/L3hypdh/Amd2	11
ko04010	MAPK signaling pathway	40/1012	0.0361501	Flt1/Mapt/Fgf9/Fgfr3/Tab1/Map3k1/Cacna1h/Mecom/Map3k7/Dusp9/Nr4a1/Igf1r/Map3k20/Map4k3/Stmn2/Fgfr1/Traf6/Cacna1s/Flna/Hspa1a/Igf1/Lamtor3/Pdgfra/Dusp3/Tgfb2/Flt4/Nradd/Hspa1b/Rasgrp3/Elk1/Fas/Tmem161b/Cacna2d2/Rasgrp1/Cacna1b/Ikbkg/Il1r1/Dusp5/Pla2g4b/Cacnb1	40
ko04151	PI3K-Akt signaling pathway	47/1012	0.0368685	Ywhah/Prlr/Flt1/Gm12992/Lamb2/Fgf9/Igha/Fgfr3/Lama5/Tnc/Lama1/Ywhab/Itga8/Nr4a1/Igf1r/Gm6290/Lamc3/Fn1/Phlpp1/Fgfr1/Col4a1/Il3ra/Thbs4/Ppp2cb/Igf1/Pdgfra/Thbs3/Pkn3/Flt4/Pik3r3/Nradd/Nos3/Creb3l2/Sgk3/Lama4/Eif4e3/G6pc/Itga10/Gm15418/G6pc3/Ppp2r5e/Col6a4/Ikbkg/Creb1/Tnr/Ppp2r3a/Vwf	47
ko00500	Starch and sucrose metabolism	6/1012	0.039192	Gaa/Hk1/Sis/Pygm/G6pc/G6pc3	6
ko04213	Longevity regulating pathway - multiple species	11/1012	0.0397026	Gm12992/Igf1r/Hspa1a/Igf1/Adcy3/Pik3r3/Hspa1b/Irs3/Adcy1/Tmem161b/Prkag3	11
ko04714	Thermogenesis	34/1012	0.0398946	Cpt2/Kdm3b/Coa6/Adrb3/Cox18/Plin1/Fgfr1/Acsl1/Cpt1a/Gm34303/Adcy3/Sirt6/Uqcrb/Npr1/Ndufab1/Creb3l2/Gm54042/Ndufc2/Pnpla2/Adcy1/COX2/Dpf3/Ndufs6b/Gm36492/Prkag3/Cox6a1/Acsl4/Cox8a/Ndufv3/Frs2/Creb1/Cox8b/Actl6b/Ndufb9	34
ko04923	Regulation of lipolysis in adipocytes	10/1012	0.0411266	Gm12992/Adrb3/Plin1/Adcy3/Pik3r3/Npr1/Ptgs1/Irs3/Pnpla2/Adcy1	10
ko00380	Tryptophan metabolism	9/1012	0.0421411	Ido1/Cyp1a1/Ehhadh/Maob/Kynu/Dhtkd1/Kyat3/Kmo/Inmt	9
ko04152	AMPK signaling pathway	19/1012	0.0437296	Slc2a4/Gm12992/Hmgcr/Map3k7/Igf1r/Cpt1a/Ppp2cb/Igf1/Pik3r3/Creb3l2/Irs3/G6pc/Lep/G6pc3/Ppp2r5e/Prkag3/Pfkfb1/Creb1/Ppp2r3a	19
ko05215	Prostate cancer	15/1012	0.0441786	Gm12992/Tcf7l1/Igf1r/Plat/Gm6290/Fgfr1/Ep300/Ar/Igf1/Pdgfra/Pik3r3/Creb3l2/Lrp11/Ikbkg/Creb1	15
ko04916	Melanogenesis	13/1012	0.0452325	Wnt5a/Tcf7l1/Gnao1/Ep300/Adcy3/Fzd6/Creb3l2/Adcy1/Fzd4/Mitf/Wnt9a/Creb1/Wnt6	13
ko04911	Insulin secretion	14/1012	0.0471557	Slc2a2/Rims2/Pdx1/Vamp2/Cacna1s/Atp1b2/Kcnmb1/Adcy3/Creb3l2/Gip/Adcy1/Kcnmb3/Adcyap1r1/Creb1	14
ko05146	Amoebiasis	20/1012	0.0477627	Gm12992/Lamb2/Igha/Lama5/Arg2/Lama1/Lamc3/Fn1/Col4a1/Serpinb1a/Serpinb6b/Tgfb2/Pik3r3/Itgam/Lama4/Vcl/Adcy1/Gm15418/Il1r1/Cd1d1	20
ko04024	cAMP signaling pathway	29/1012	0.0483059	Htr4/Gm12992/Atp2b4/Grin2d/Pld1/Ptger2/Cacna1s/Ep300/Atp1b2/Ppp1cb/Edn2/Pln/Adcy3/Fxyd1/Pik3r3/Pde3a/Npr1/Creb3l2/Gip/Ptch1/Adcy1/Prrg3/Vipr2/Pde4c/Tiam1/Rock2/Ghrl/Adcyap1r1/Creb1	29
ko05415	Diabetic cardiomyopathy	28/1012	0.0489268	Cpt2/Slc2a4/Mpc1/Gm12992/Paqr4/Gsr/Ppp1cb/Gm34303/Tbc1d4/Pln/Tgfb2/Pik3r3/Uqcrb/Nos3/Ndufab1/Gm54042/Ager/Ndufc2/COX2/Ndufs6b/Gm36492/Cox6a1/Cox8a/Ndufv3/Sp1/Cox8b/Ndufb9/Mcpt4	28
ko04974	Protein digestion and absorption	16/1012	0.0543882	Kcnq1/Col18a1/Col15a1/Slc38a2/Slc9a3/Cpa1/Col4a1/Try4/Atp1b2/Col5a3/Slc8a1/Slc36a4/Gm15418/Col14a1/Prcp/Col6a4	16
ko05165	Human papillomavirus infection	45/1012	0.0564226	Wnt5a/Gm12992/Lamb2/Tcf7l1/Oasl2/Lama5/Tnc/Lama1/Itga8/Lamc3/Fn1/Col4a1/Maml1/Ep300/Thbs4/H2-Q5/Ppp2cb/Rbl1/Thbs3/H2-T10/Heyl/Pik3r3/Casp8/Fzd6/Creb3l2/Lama4/Gm53625/Fas/Fzd4/Itga10/Gm15418/Ppp2r5e/Col6a4/Traf3/Ikbkg/Wnt9a/Notch4/Creb1/Gm53999/Tnr/Ppp2r3a/Wnt6/Tbk1/Vwf/Pard6g	45
ko00100	Steroid biosynthesis	6/1012	0.0576391	Lss/Soat1/Lipa/Dhcr7/Soat2/Tm7sf2	6
ko01523	Antifolate resistance	6/1012	0.0576391	Fpgs/Abcc3/Abcc1/Abcc2/Shmt1/Ikbkg	6
ko04212	Longevity regulating pathway - worm	16/1012	0.0593069	Mgst1/Gstm2/Hspa9/Gm12992/Gsta4/Gstm5/Ywhab/Ppp4r3a/Gstp1/Washc3/Gstm7/Mt2/Gsta3/Hsf1/Ulk2/Hcfc2	16
ko04670	Leukocyte transendothelial migration	16/1012	0.0593069	Gm12992/Arvcf/Cdh5/Rassf5/Cldn3/Ctnnd1/Pik3r3/Itgam/Vcl/Efs/Rock2/Itgal/Jam3/Cldn23/Jam2/Ocln	16
ko04920	Adipocytokine signaling pathway	12/1012	0.0594408	Slc2a4/Acsl1/Cpt1a/Irs3/Rxrg/Prkcq/G6pc/Lep/G6pc3/Prkag3/Ikbkg/Acsl4	12
ko00521	Streptomycin biosynthesis	3/1012	0.0595601	Hk1/Impa1/Impa2	3
