# Supplementary material for: Novel Synergistic Probiotic Intervention: Transcriptomic and Metabolomic Analysis Reveals Ameliorative Effects on Immunity, Gut Barrier, and Metabolism of Mice during Salmonella typhimurium Infection
Source: Genes (Basel). 2024 Mar 29;15(4):435. doi: 10.3390/genes15040435 (PMC11050207; doi:10.3390/genes15040435)
Supplement: Supplementary file 1 [file genes-15-00435-s001.zip › Supplementary Table 8.xlsx]

## Sheet: Up
Table S7. Significantly Up-regulated Differentially Expressed Metabloites in LAPST vs CPG
id	Name	Mean.LAPST	Mean.CPG	VIP	P.value	FDR	Fold.Change	Log2.Fold.Change
11	L-Valine	2.34571757563565	0.68928783127435	1.5729470143536	0.0109395212639541	0.34545937733843	3.4031031293544	1.76685087212388
14	D-Phenylalanine	4.84006745649315	1.22594197600628	1.57364423149414	0.0144127092211094	0.355297287583699	3.94803959014482	1.98113645692177
29	L-Leucine	4.27450547540386	1.05793245545517	1.59429025905436	0.00706216658291871	0.309688368092803	4.04043325579303	2.01451000150936
46	L-Alanine	1.02623974752859	0.438151781875602	1.3757332450563	0.00901675193194956	0.321150091536731	2.34220146985493	1.22786517791401
47	Taurine	1.35574220202052	0.16506379635598	1.5304563347727	0.0150091060085505	0.355297287583699	8.21344372267252	3.03798724026582
48	Cholic acid	2.40741067623176	0.220858188433723	1.58077925103455	0.0257592129022612	0.355680296052924	10.9002554684732	3.44629004262171
53	N-Acetyl-L-leucine	0.15934009513081	0.0358530100098143	1.45264339855102	0.0490714977886643	0.372469143534189	4.44425991254827	2.15194319196991
58	2-Hydroxybutyric acid	0.460957928063004	0.103570229427873	1.42850629192157	0.0334280929319028	0.356759649810842	4.45067980064694	2.15402571138654
71	Malonic acid	0.0753983071895634	0.0549182508209148	1.41414820027396	0.0252495476573033	0.355680296052924	1.37291894884695	0.457246457569444
81	phenethanolamine	0.507974898420263	0.133735995667013	1.56085750789987	0.017864277755476	0.355680296052924	3.79834087215428	1.92536938218551
121	2-Methoxy-4-vinylphenol	3.37378154395877	1.29364132613415	1.19400850822851	0.0475573737419376	0.370098046535701	2.60797291784176	1.38292888816629
130	4-Guanidinobutyric acid	0.142070673556369	0.0452414366491681	1.47767566811853	0.0443971733537303	0.368240768546898	3.14027767637173	1.65089213383425
150	L-Targinine	0.0218847827690585	0.00650389609986869	1.50231901130291	0.00976667783199608	0.334741551906383	3.36487275211858	1.75055194811684
160	Chrysin dimethylether	0.027777092459799	0.00242925411678271	1.57907038981129	0.0155427884820648	0.355680296052924	11.4344120147409	3.5153102756586
163	Amifampridine	0.0795719876215317	0.0131914874481601	1.38749861447813	0.00468573625667606	0.299361138736293	6.03207090437935	2.59265338696123
179	Methylsuccinic acid	0.0413422806684238	0.0172432893920661	1.47341604803255	0.0372150003797133	0.356759649810842	2.39758666275392	1.26158296359196
183	Guanosine	0.0399957288879946	0.0178957433838706	1.41328225417487	0.0461572584327445	0.368681101731547	2.23492972770511	1.16022946984923
193	Crotonoside	0.0258868224769476	0.00571612940329781	1.38329980895614	0.0367342959919346	0.356759649810842	4.52873275787156	2.17910740795308
201	Stachyose	0.011770957015489	0.00190321840924287	1.53743903897098	0.0246905263349272	0.355680296052924	6.18476416491347	2.62871858394916
221	1-beta-D-Arabinofuranosyluracil	0.0191595194844118	0.0100708992245275	1.42913051992693	0.0287995845303806	0.355680296052924	1.9024636288435	0.927868872657237
224	3'-O-Methylguanosine	0.0673966610579491	0.0370130254349595	1.40201343762941	0.0333983152702308	0.356759649810842	1.82089035592026	0.864644053708236
228	D-Glucuronic acid	0.123754650922219	0.0386791707017661	1.48743274370777	0.0463750550780368	0.368868591960121	3.19951665655975	1.67785397703368
251	Xanthine	0.0236800997367238	0.00518752375200909	1.23070695476226	0.0429995031873912	0.366037073367282	4.56481760253196	2.19055721526321
272	5-Thymidylic acid	0.00120348355514094	0.000542754534799799	1.35989425251213	0.0152213336601058	0.355680296052924	2.21736250547379	1.14884464846274
279	Hydroxymethyl indol-3-yl ketone	0.0198787747389842	0.00274257858989398	1.52761522837977	0.0420412502489623	0.366037073367282	7.24820605405245	2.85762396930994
289	PC(22:5(7Z,10Z,13Z,16Z,19Z)/18:3(6Z,9Z,12Z))	0.000720249541241329	1.45372681120067e-05	1.6219667837513	0.00532786488991135	0.299361138736293	49.5450407663912	5.63066875230323
297	Ornithine	0.1630180791388	0.0417631791047182	1.49137998027174	0.0370557054626214	0.356759649810842	3.90339247713981	1.96472852973972
302	2-Phenylacetamide	0.0396418138962207	0.0112167267387876	1.50854326463924	0.0249770193528295	0.355680296052924	3.53416953264437	1.82137124703127
309	Glyoxylic acid	0.0161407224679485	0.0138621398945668	1.39413273356913	0.0341524197308382	0.356759649810842	1.16437451870434	0.219555172827237
328	Racemethionine	1.11922445892081	0.332034264450666	1.53407849073757	0.0203475129835604	0.355680296052924	3.37081012037269	1.75309536178902
338	Glycyl-Histidine	0.0451496565763641	0.0118772209878363	1.50113641323341	0.0286005794139863	0.355680296052924	3.80136537179889	1.9265176978516
348	Heneicosanoic acid	0.0105227345892534	0.0074730182596284	1.40239837168975	0.0257516629181418	0.355680296052924	1.40809699958858	0.493746720342573
365	Histidinyl-Threonine	0.0405688997313357	0.00927831526085554	1.48259017889593	0.0266191206377188	0.355680296052924	4.37244247374225	2.12843940338244
366	L-Methionine	0.387893006694442	0.0949946157973398	1.5008153745076	0.0365475100220111	0.356759649810842	4.08331570624979	2.02974111550158
381	Pyrraline	0.0125598394772415	0.00695099594633999	1.53320358511784	0.00960546738571089	0.331778035646987	1.80691221433596	0.853526417094262
384	3-Hydroxy-4-aminopyridine	0.486225669443391	0.238887784932352	1.41848341666338	0.026272609830982	0.355680296052924	2.03537267332895	1.02529297372433
392	Pyruvic Acid	0.122955394448246	0.0841175973401796	1.43559184374937	0.0363212789596744	0.356759649810842	1.46170835040619	0.54765548406983
395	Maltotetraose	0.013216144165865	0.00316665817542822	1.5341182113913	0.016836718211227	0.355680296052924	4.17353040136004	2.06126828000361
414	Beta-Alanine	1.38762331371467	0.552105395047632	1.45737804950228	0.0205761786930416	0.355680296052924	2.51333047306113	1.32960038092814
418	Histidinyl-Lysine	0.0187363006003155	0.00573672517454481	1.38890039527243	0.0320683619758516	0.355680296052924	3.26602722463556	1.70753681682827
423	Histidinyl-Phenylalanine	0.0267497543687379	0.00306286310345217	1.54089998150908	0.0262006349983409	0.355680296052924	8.73357818003294	3.12657285258936
448	2-(Methylthio)propane	0.0288448022020972	0.0128936406555855	1.29540176293638	0.0469601294365989	0.370098046535701	2.23713402386483	1.16165168901804
453	11b-Hydroxyandrost-4-ene-3,17-dione	0.0323135493735157	0.00604757541992756	1.45357832112167	0.0318856086142291	0.355680296052924	5.34322387564416	2.41771046588147
454	Imidazol-1-yl-acetic acid	0.017949321363939	0.00611582184162534	1.48943448321746	0.00756282452711551	0.309688368092803	2.93489931995285	1.5533110133537
458	Lysyl-Glycine	0.0876333983988797	0.00993510383010329	1.5316816886823	0.0388101160839339	0.362782383669278	8.8205820389467	3.14087385725636
471	PC(18:1(11Z)/18:1(11Z))	1.98828324147685	0.999428893675956	1.39473398973827	0.0261103332552701	0.355680296052924	1.98941941148392	0.992347458716332
473	2-Aminobenzoic acid	0.00783991077308743	0.00331269841118512	1.21774387493107	0.0316971468585033	0.355680296052924	2.36662376104521	1.24283036884473
475	2-Acetylthiazole	0.0469093269494402	0.00671700809271423	1.44849166226448	0.0175506835390573	0.355680296052924	6.98366390243322	2.80398412913337
504	Threoninyl-Threonine	0.0129770380096127	0.00308399704522783	1.52813715285956	0.012290729205972	0.355297287583699	4.20786330833012	2.0730878397069
508	Merodesmosine	0.00552308519691307	0.000469061017097823	1.35383687384516	0.00653888587275904	0.305855298726449	11.7747691570822	3.55762687114179
516	Arginyl-Phenylalanine	0.0367582390380712	0.0139924112352893	1.40817764422116	0.010296486983152	0.340137901441134	2.62701248698049	1.3934230580513
519	Kojibiose	0.00568452527743015	0.000740599660927318	1.19216836456894	0.0471278006245199	0.370098046535701	7.67557099649824	2.94027407858376
522	Histidinyl-Leucine	0.258408889499956	0.0461982718650658	1.53151993621981	0.0375294860764742	0.356759649810842	5.59347523333139	2.48374490991297
539	Leucyl-Tryptophan	0.339399301988326	0.0892012148352003	1.45542720622849	0.0192474358169553	0.355680296052924	3.80487309074622	1.92784833430583
566	Theophylline	0.84607209782456	0.309713436237713	1.4859334612656	0.0337121665435523	0.356759649810842	2.73179009636243	1.44984663495637
573	PC(22:5(7Z,10Z,13Z,16Z,19Z)/16:0)	0.0817762035925191	0.0423269716355464	1.31479444976935	0.0415773136372716	0.364865961995146	1.93201168032166	0.950103816270577
581	Sagequinone methide A	0.0151228348838745	0.00558001933922682	1.48508696827688	0.0419676765997832	0.365968321645721	2.71017607010121	1.43838658117711
598	2,4,6-Octatriynoic acid	0.139489546097246	0.0402817467941281	1.54656903023821	0.0178096085388052	0.355680296052924	3.46284749790391	1.79195885335601
600	PC(20:1(11Z)/15:0)	0.0160310413719722	0.000940538177094356	1.22196108475228	0.0458153658792918	0.368554476361262	17.0445408409657	4.09123783045298
601	Petasitin	0.0413768368160002	0.00926746026448566	1.42387995002711	0.0480338579417449	0.37224625184178	4.46474391420513	2.15857742858244
602	Glutaminyllysine	0.104300091635043	0.0141242916628334	1.50810686573619	0.0355024934526048	0.356759649810842	7.38444759743232	2.88449000247245
605	PC(P-18:1(9Z)/18:2(9Z,12Z))	0.00919362748463097	0.00262546950380066	1.44782060049255	0.0188431319302744	0.355680296052924	3.50170796930689	1.80805877286336
615	Phenylalanyl-Glycine	0.0969112209886189	0.0215119252454006	1.49618406835331	0.0454054385780852	0.368554476361262	4.50499989578288	2.171527072664
616	Tryptophyl-Methionine	0.0333213662822936	0.00513591515423981	1.47847299245889	0.00590299507894464	0.301718705471228	6.48791214060187	2.69775428269079
626	Argpyrimidine	0.0727419949437957	0.0154097752421839	1.53103870822808	0.0167213867756165	0.355680296052924	4.72050979333341	2.23894267242579
632	Lysyl-Tyrosine	0.235345809971735	0.0391320289381473	1.53574549998881	0.031536808733472	0.355680296052924	6.01414790793818	2.58836034902681
652	PA(14:1(9Z)/18:4(6Z,9Z,12Z,15Z))	0.00340357043971103	0.000258316718092072	1.55120559543147	0.0240911446919157	0.355680296052924	13.1759588184993	3.71983604592343
653	PA(16:0/18:3(9Z,12Z,15Z))	0.053435057051358	0.00970154825964225	1.21601615330678	0.0397213661435478	0.363242504394092	5.50788962970416	2.46149965020021
654	Ginsenoyne F	0.0117042893719399	0.00142783478006803	1.43348463860889	0.0334223449986289	0.356759649810842	8.19722949414516	3.03513638894595
656	Canrenone	0.00989583761044898	0.00213673596851535	1.51940888067181	0.0125243772754561	0.355297287583699	4.63128704541105	2.21141317750313
682	C-021	0.0501525152332295	0.0135705470828768	1.31035441238145	0.0257333974390707	0.355680296052924	3.6956885324477	1.88584317352129
683	Tryptophyl-Tryptophan	0.040158090845158	0.00619430548676448	1.58234426055251	0.00424439279592415	0.299361138736293	6.48306592740135	2.69667624400471
701	1,3,7-Trimethyluric acid	0.0278807688910471	1.45372681120067e-05	1.62393491646399	0.0165762013279411	0.355680296052924	1917.88227858436	10.9052984537591
741	(a-D-mannosyl)2-b-D-mannosyl-N-acetylglucosamine	0.00057211396968077	0.000117158749799806	1.38853538502239	0.0340351706189244	0.356759649810842	4.88323723715358	2.28783786860634
764	LysoPC(18:2(9Z,12Z))	0.206781377310601	0.0763601768920054	1.33311166025864	0.0350168225955252	0.356759649810842	2.70797404782138	1.43721391274644
773	Leucyl-Arginine	0.467628391226337	0.0898822375657195	1.4530611087534	0.031407344584506	0.355680296052924	5.20267857021716	2.37925457806643
786	Glycylproline	0.0716947058915879	0.00916251235110888	1.50545460017414	0.00926002611124408	0.323735016205257	7.82478682093248	2.96805144769088
807	2-Oxoarginine	0.229368435533312	0.0434575764468409	1.53027581885244	0.0375918097336787	0.356759649810842	5.27798497493032	2.39998724368723
815	trans-Cinnamic acid	0.0874970389277035	0.0148757858213928	1.58256906100719	0.0167858449744827	0.355680296052924	5.88184314954808	2.556268312551
827	Lysyl-Threonine	0.0265035864968318	0.00528747395767552	1.51825533596686	0.0455111919747095	0.368554476361262	5.0125233162346	2.32553704241799
839	MOPS	0.52599793414723	0.0587514020716896	1.48765574582617	0.0139912054125828	0.355297287583699	8.95294266348566	3.16236194698644
852	LysoPC(22:6(4Z,7Z,10Z,13Z,16Z,19Z))	0.00375098163128444	0.000387016217950642	1.49671595470845	0.0324661365383905	0.35667618069496	9.69205283217051	3.27680226905903
883	Alanyl-Aspartic acid	0.0541318994215396	0.0177438182501543	1.41122675721194	0.0478513873946483	0.371455209950019	3.05074695076235	1.60916251815956
888		4.15907745049129	0.47985678252834	1.5482204152899	0.0462923633580687	0.368868591960121	8.66733075768426	3.11558776097141
894		2.46440902800686	0.503931904448213	1.57205188919926	0.0193880775767726	0.355680296052924	4.89036119017966	2.28994102305837
896		0.0483603783682236	0.0164769851611703	1.26890375847983	0.0268349193376803	0.355680296052924	2.93502591009123	1.5533732393473
903		0.190673207518651	0.018607502270316	1.58220927690859	0.0279619617340066	0.355680296052924	10.2471145642597	3.3571458202405
907		1.5625459340953	0.357652751130187	1.56645292829775	0.0165003572133044	0.355680296052924	4.36889113576685	2.12726715708768
914		1.99383602129364	0.849233748451345	1.30408862045967	0.0417616068367794	0.365279088849153	2.34780591907656	1.23131315326972
924		1.11115780552108	0.184701118960606	1.53768865767298	0.0157614569810687	0.355680296052924	6.01597766041728	2.5887992097574
928		1.94209617299349	0.907588393137219	1.39504251965503	0.0220123349992034	0.355680296052924	2.13984245245836	1.09750458100767
930		1.77695566067148	0.356957745490994	1.5602285262663	0.0207898779399993	0.355680296052924	4.97805603917429	2.31558247117547
936		0.0233494265745426	0.0125660232041627	1.37232377929147	0.0359866474204884	0.356759649810842	1.85813969902648	0.893858970782082
943		0.279722712474614	0.153949673857751	1.42757093570134	0.0179169219239793	0.355680296052924	1.81697502479334	0.861538589162329
970		0.0254968655554011	0.00800865707656849	1.50391189827168	0.0279224065753434	0.355680296052924	3.18366304258415	1.67068764978934
972		0.0284880197359926	0.00428584705379309	1.53358964496404	0.0438731385439389	0.366799542792818	6.64699868624102	2.73270306875137
975		0.212424847683736	0.0671032659319505	1.43504864901348	0.0238021635005035	0.355680296052924	3.16564096744794	1.66249764086536
979		0.46917987353889	0.120075298109841	1.57214057903805	0.0145869389572567	0.355297287583699	3.90738045979866	1.96620173689898
983		0.672301361280628	0.26788456309362	1.38061641082582	0.0410277894499516	0.364121631368321	2.50966817018744	1.32749662279257
991		0.00945140426183723	0.00118487191651261	1.36846890015025	0.00114017786149007	0.238442286597432	7.97673075892894	2.99579758300469
998		0.00237944289120956	0.000694963731131176	1.45096337361903	0.041806057018628	0.365390021146093	3.42383751068073	1.77561423558904
1008		0.00142666587810348	0.00022439883371984	1.58739267061511	0.00712240736194273	0.309688368092803	6.35772412206323	2.66851041560039
1012		0.0161699698902005	0.00276963329808309	1.56878286018785	0.00141014949704213	0.253430304921541	5.83830715112789	2.54555011247644
1015		0.0374213011080221	0.00501832940130959	1.51453466569462	0.03547055744651	0.356759649810842	7.45692403098461	2.89858064383338
1020		0.00231545686953387	0.000916768689454801	1.61840095901474	0.000623309750338082	0.221780586318148	2.52567184740009	1.33666720647207
1021		0.00351270484207357	0.000254169723120954	1.59136863511128	0.031989166580613	0.355680296052924	13.8203118724804	3.78871826718402
1023		0.00428993475101747	0.00137570462761903	1.43883847969866	0.0456881818654348	0.368554476361262	3.11835452530402	1.64078495716408
1055		0.00860640697865582	0.00297852329033081	1.52979701799566	0.00129953396334739	0.246137025376244	2.88948789039012	1.53081382370804
1118		0.0203239706175006	0.00695046606004005	1.39852881965699	0.0289546774786856	0.355680296052924	2.92411623075869	1.54800065814618
1134		0.0251953285701091	0.0136032734370285	1.33300610004274	0.0359908832234331	0.356759649810842	1.85215188731902	0.889202412905293
1152		0.127960969608673	0.0458897034864303	1.4945783985791	0.00335637021239626	0.299361138736293	2.78844620659864	1.47946143944835
1165		0.00378852410720795	0.000701870177248034	1.44195987646049	0.0436731964733779	0.366197956205255	5.39775620907899	2.43235981861742
1172		0.0270970731476243	0.0040473744503744	1.59716196844029	0.0101729439053919	0.339157103767587	6.69497558969808	2.74307879540235
1173		0.00361204012093842	0.000169289041589698	1.46058022426464	0.0104384184694125	0.341087185327224	21.3365264935036	4.41525342482299
1205		0.156932353799762	0.0517139290541844	1.40900946008241	0.00602755277211742	0.301718705471228	3.03462445553756	1.6015179894112
1219		0.0198825431692228	0.010891210619555	1.48108943054553	0.0280228905496266	0.355680296052924	1.82555859616964	0.868337976659203
1226		0.0242498457215008	0.00385082984028023	1.47658507209288	0.03100205764372	0.355680296052924	6.29730388703337	2.65473428871657
1229		0.0109821621612299	0.00100269765128902	1.6194104885229	0.002037582663707	0.290561791835188	10.9526158230368	3.45320356601362
1231		0.149582780733666	0.02298418027846	1.43642078593502	0.0465732951851241	0.368929780454061	6.50807550765036	2.70223098946784
1242		0.0351711862647606	0.0100248313037442	1.43373508459029	0.0146517552779938	0.355297287583699	3.50840679499757	1.81081603600964
1255		0.0132418266927424	0.00624693727505082	1.15131081977029	0.0480599620922486	0.37224625184178	2.11973101532938	1.08388120466061
1267		0.00644043336739419	0.000696920299107433	1.57853513013353	0.0165446349878186	0.355680296052924	9.24127676528099	3.20809218667274
1270		0.0238195708052879	0.00645568567461116	1.48809846733164	0.035715194000282	0.356759649810842	3.68970423993306	1.88350517707623
1271		0.0935521553927409	0.00914310072313573	1.39187875182985	0.0227354449874554	0.355680296052924	10.231994399451	3.3550154745512
1276		0.0506728449959073	0.00894465007226163	1.45804891628227	0.044036788256966	0.367097865589529	5.66515677936351	2.50211588220298
1277		0.0319684141050344	0.00548058125089485	1.43319018489477	0.0153233119847424	0.355680296052924	5.83303351260684	2.54424636291095
1283		0.0124393489668643	0.00140220311274547	1.5475462643762	0.0160239380585088	0.355680296052924	8.87128894080715	3.14914373399801
1296		0.0134390487935845	0.00147530905586721	1.5067193749732	0.0115910785078967	0.351803211742515	9.10931085262318	3.18734191383959
1297		0.0146720290384906	0.0019359910170908	1.60784319695263	0.000935091703190154	0.238442286597432	7.57856255993281	2.92192423569008
1302		0.0116371001290823	0.00358763115797402	1.45914070967442	0.0294430330489741	0.355680296052924	3.24367238901279	1.69762811468026
1310		0.0978256636585872	0.0130696275754929	1.54530906835836	0.0343330908111213	0.356759649810842	7.48496183946525	2.90399496101922
1311		0.00668843582302477	0.00107180794003866	1.32858569942915	0.0250094924093982	0.355680296052924	6.24033054166728	2.64162244866996
1317		0.011746261749103	0.00141580773475109	1.47562721348528	0.0362172960088342	0.356759649810842	8.29650909568461	3.05250442444098
1320		0.0224520820978746	0.00569675493969005	1.34576672065222	0.0459169086354468	0.368554476361262	3.94120553465413	1.97863698827154
1322		0.0159918515233445	0.00290049126540058	1.51494040832244	0.0447914586656235	0.368554476361262	5.51349756301917	2.46296780264599
1327		0.0301475533929656	0.00636717695585048	1.3806827935562	0.0331113347134646	0.356759649810842	4.7348383124902	2.24331516069865
1328		0.0740310512602884	0.0131019391790122	1.19891055865031	0.0458004512189762	0.368554476361262	5.65038886601441	2.49835015881371
1335		0.00858379242385405	0.000328776202144108	1.56370594516226	0.0425937828955264	0.366037073367282	26.1083143119088	4.70643740767573
1344		0.0392793380114207	0.00544857517447685	1.38934870215544	0.0470233375185333	0.370098046535701	7.20910270182555	2.8498197021587
1358		0.00274892673206778	0.00111829797149703	1.24278274811574	0.0197609762911107	0.355680296052924	2.45813441688344	1.29756380800877
1360		0.00249740762549959	1.45372681120067e-05	1.61519520518902	0.0301475147069843	0.355680296052924	171.793462585788	7.42453132709793
1366		0.0154459257128641	0.00298310019507991	1.54407107007557	0.00420245711566423	0.299361138736293	5.17780989667708	2.37234199765287
1371		0.018370540755962	0.00614389170117989	1.46061189274531	0.008148320904333	0.319052173947882	2.9900495727218	1.58016940339564
1380		0.0187083908461646	0.00602508477033117	1.39011828136805	0.0387684341076704	0.362782383669278	3.10508342360405	1.63463202954175
1385		0.00548683406320222	0.000936915492776381	1.56404025708446	0.0148863675989539	0.355297287583699	5.85627423765079	2.54998311373724
1388		0.00101956205464376	6.66283504293549e-05	1.4692320340571	0.000240791633997309	0.162916786719827	15.302225675312	3.93566959991049
1390		0.0414588983876333	0.00834813962781462	1.49885370576405	0.0245606576734001	0.355680296052924	4.9662440059698	2.31215514704726
1392		0.0162457991026442	0.00160610335302198	1.39699085338095	0.0424468472171323	0.366037073367282	10.1150396530066	3.33843007045176
1394		0.0279452553262316	0.00268717816427814	1.56056466752237	0.0344460608542896	0.356759649810842	10.3994799071086	3.37843947381166
1396		0.00354562303508846	0.000769634432547701	1.55800241909626	0.0321223550542061	0.355680296052924	4.60689242209639	2.20379390922493
1398		0.0463088924566411	0.00913897766463803	1.40265017309914	0.0336417358531234	0.356759649810842	5.06718520998543	2.34118456157098
1409		0.0122240268046596	0.00234906600341762	1.48214215517454	0.0228069378773577	0.355680296052924	5.20378175277966	2.37956045652437
1426		0.0699329173560457	0.00866149895842028	1.51791474163241	0.0387975639052857	0.362782383669278	8.07399708661979	3.01328306624375
1443		0.15275745911907	0.0106337512647948	1.57626691671507	0.0269606746591525	0.355680296052924	14.3653406324074	3.84452029749386
1447		0.0090643552772135	0.000903449268571974	1.54137373392101	0.0337945241794529	0.356759649810842	10.0330539771657	3.3266889119118
1451		0.00742738145140508	0.00174888766185044	1.47601516171114	0.0239412444046272	0.355680296052924	4.24691740551616	2.08641605127751
1456		0.068273713623827	0.0124497260778809	1.29232841577725	0.0271114573876426	0.355680296052924	5.48395307629514	2.45521622668134
1459		0.00666211619851184	0.0012824017686833	1.38328897700013	0.0489640687787991	0.372469143534189	5.19503041964151	2.37713219689416
1468		0.00351128731621562	0.000935988004421188	1.27074334574505	0.0369202306438525	0.356759649810842	3.75142341528937	1.90743810615153
1476		0.0109184332534108	0.00142264175889257	1.46187909979102	0.032223958417427	0.355700546753594	7.67475942918338	2.94012152888495
1479		0.0170063022199461	0.00602080918152739	1.31820912865596	0.0472794440737549	0.370098046535701	2.82458747773034	1.49804018176144
1483		0.00274846632643283	0.000401230058592841	1.5647119765314	0.00410949046179115	0.299361138736293	6.85010075284989	2.77612520771812
1487		0.0265403060908013	0.00642265735740985	1.27106413128517	0.043713249336621	0.366197956205255	4.13229363079468	2.04694277226693
1495		0.0140411010321124	0.00141842668439578	1.47735630021035	0.0303174736091293	0.355680296052924	9.89906717532862	3.30729258125949
1498		0.0568510760267593	0.0119219279749939	1.42315268763442	0.000755340224839195	0.231723902025201	4.76861428336118	2.25357009286292
1502		0.000368759757848014	1.45372681120067e-05	1.62228704595442	0.00260846123269525	0.298893038172536	25.3665100627433	4.66485314123007
1507		0.0430689707872208	0.0060800396828301	1.47424559801227	0.0138551324420656	0.355297287583699	7.08366606699075	2.82449620321748
1509		0.0011905246457804	1.45372681120067e-05	1.61352036397528	0.00752220698528456	0.309688368092803	81.8946611294263	6.3556974977529
1523		0.0154664625576014	0.00056728282302041	1.58344260500771	0.0145436363103791	0.355297287583699	27.2641122381472	4.7689312747174
1545		0.00675250228118506	0.00135544748470239	1.59723420552884	0.00379786779463069	0.299361138736293	4.98175130899127	2.3166530034655
1562		0.00877972982162831	0.000453461532319676	1.56500849939723	0.018648836945093	0.355680296052924	19.3615757806748	4.27512446890747
1563		0.0100491410762848	0.0017122841637578	1.45625934313101	0.0448952790500801	0.368554476361262	5.86885126253275	2.55307814557893
1564		3.01158873768891	0.0953550906593317	1.56458870369713	0.0304850473618496	0.355680296052924	31.5828836915293	4.98107099811637
1572		0.0128479951257369	0.000383310777798243	1.55351272264989	0.0453655851716176	0.368554476361262	33.5184812687409	5.06688487651132
1579		0.000849848730976259	8.94232066554706e-05	1.40694301222303	0.0280917216092295	0.355680296052924	9.50367094584913	3.24848488527484
1589		0.0320488282775306	0.00399112192737015	1.49247382790071	0.0392217238630043	0.363242504394092	8.03002986647625	3.00540535363761
1593		0.00933487991581902	0.00148164367542464	1.46361630665682	0.0180536011058017	0.355680296052924	6.3003541746592	2.655432932051
1598		0.120808174250823	0.0658943166198333	1.35820341626624	0.0284502745965857	0.355680296052924	1.8333625788671	0.874492131761599
1630		0.0102409594291222	0.00345596654248658	1.3117688839966	0.0474898540147825	0.370098046535701	2.96326926294657	1.56718972541088
1645		0.00467130424253317	0.000670138449148735	1.57295145252608	0.0198292264455348	0.355680296052924	6.97065546450446	2.80129432193712
1658		0.0363831308395421	0.0164855521639594	1.14996052289944	0.0372149170983986	0.356759649810842	2.20697071458017	1.14206748588836
1665		0.00871699888126863	0.000799181517328675	1.53827923976659	0.035802762887547	0.356759649810842	10.9074080071394	3.44723640099202
1670		0.0131342553827542	0.00139433738530849	1.51907941498058	0.0171295578393258	0.355680296052924	9.41971112669288	3.2356828175368
1691		0.0107421998052074	0.00120279116473386	1.61496459957198	0.00254873375181112	0.298893038172536	8.93105978840836	3.15883138035908
1700		0.0297312406082769	0.00679954431311958	1.46512487515373	0.0429921604065383	0.366037073367282	4.37253428158577	2.12846969522295
1711		0.000698109741606696	0.000125136090352606	1.34333068872155	0.0428834693532204	0.366037073367282	5.57880416144997	2.47995590785418
1723		0.013923816193713	0.0019875195028892	1.50282105992434	0.0279242148919107	0.355680296052924	7.005624937754	2.80851375220983
1726		0.00808051124683095	0.00235205127753239	1.29258019432684	0.0305831109456664	0.355680296052924	3.43551661650356	1.78052706091415
1727		0.00267398834143114	0.000911163199066939	1.45878861790928	0.0389734935552588	0.363242504394092	2.93469747699357	1.55321179092103
1729		0.0328307983921179	0.00693415461232665	1.35575341521096	0.0023095104196597	0.293498436424803	4.73465046968459	2.2432579242648
1730		0.109761682143277	0.0182005628496154	1.50653479683077	0.0444817584938755	0.368554476361262	6.03067515275203	2.59231952534291
1733		0.100426608790713	0.0228887182962979	1.48509718794834	0.0301439465550091	0.355680296052924	4.38760298810427	2.13343298950461
1751		0.000422665467720625	1.45372681120067e-05	1.61421121174438	0.0149226847372235	0.355297287583699	29.0746146018684	4.86168816308944
1768		0.0156618865119186	0.000800261473636801	1.5855103858885	0.0268809860045407	0.355680296052924	19.5709615267906	4.29064273260249
1770		0.879376368785132	0.0304908202258733	1.5774350721704	0.0345791049933259	0.356759649810842	28.8406924533611	4.85003389840636
1772		0.0105661843414459	0.00213117816315513	1.52328049596847	0.0106076676640761	0.343710563451614	4.95790756686575	2.30973137467847
1775		0.0104426800468204	0.000783536731420872	1.57741176065025	0.00825298342967547	0.319052173947882	13.3276202991575	3.73634729923845
1802		0.00902997163344786	0.00131259837993585	1.4042522966599	0.0347500842545866	0.356759649810842	6.87946272940638	2.78229589808323
1819		0.012478372999685	0.00171361863227509	1.55739062610824	0.04754660239952	0.370098046535701	7.28188452474873	2.86431186287893
1820		0.000825325155426077	1.45372681120067e-05	1.60798793257852	0.0371958400897099	0.356759649810842	56.7730572943359	5.8271345293769
1825		0.00263593997501045	1.45372681120067e-05	1.6103292935582	0.00728894863151762	0.309688368092803	181.32292496094	7.5024175287376
1832		0.100128826703869	0.0149413121950708	1.52832421003727	0.0102968448863631	0.340137901441134	6.70147476986004	2.74447861930696
1841		0.0151129976071853	0.00398627115377707	1.5064950333725	0.0403428508605892	0.363739708667762	3.79126181440655	1.92267808861184
1855		0.00160003782329449	0.00117378812799125	1.36871985929484	0.037581602487366	0.356759649810842	1.36314023386205	0.446933987888071
1894		0.032382034478148	0.0251540680901713	1.50642357734525	0.00710151020442611	0.309688368092803	1.28734781038464	0.364401887689117
1897		0.0281625863414945	0.0164263640631886	1.47534658096903	0.00427231466200179	0.299361138736293	1.71447474518154	0.77776665302263
1902		0.0294422145188169	0.0197189672895241	1.27225265657824	0.032331770960511	0.356206924892526	1.49309109785168	0.578302191198786
1904		0.019743051222463	0.0133886894794956	1.45604627587018	0.0106801969270916	0.344273323590158	1.4746067008798	0.560330217964697
1905		0.0363131961552794	0.0208742006944465	1.39745715038447	0.0198337967452197	0.355680296052924	1.73962091707495	0.798772960878789
1906		0.0246640997108725	0.0149705768918693	1.51027611778109	0.00485715053257864	0.299361138736293	1.64750496183402	0.720282810242466
1910		0.0491101523512571	0.0304424599775827	1.43820254626825	0.0146997647180191	0.355297287583699	1.61321234839172	0.689936354059571
1914		0.0229882475081605	0.0139699239257513	1.32670013457757	0.0316216834592617	0.355680296052924	1.64555280546556	0.71857232300492
1918		0.0364284567520496	0.020373093849522	1.41014666531698	0.0132499684341549	0.355297287583699	1.78806699763494	0.838400794320346
1920		0.0127019288661011	0.00883188996191741	1.57874944863697	0.000240267405121869	0.162916786719827	1.43818921214724	0.52425349321046
1922		0.0908222299989298	0.0565033262337265	1.32790258382981	0.028671612829578	0.355680296052924	1.60737846871604	0.684709661840111
1924		0.072465276034038	0.0474037517742649	1.31776464245213	0.0332150163154414	0.356759649810842	1.52868229458114	0.612288603128729
1929		0.0106683298240204	0.00662249088167764	1.32752023856934	0.0380115726055176	0.358956574801858	1.61092404876484	0.687888476010119
1930		0.00853985300186902	0.00643274814547826	1.29499331911104	0.0471951103729299	0.370098046535701	1.32755904766331	0.408776031181214
1933		0.0134969631400125	0.00770658922535851	1.55120789612469	0.00119150858582038	0.240433890422913	1.75135364625388	0.808470432818406
2013		0.0276611946322642	0.0208521257029281	1.47625385748178	0.0158777036265879	0.355680296052924	1.32654075782691	0.407669002902771
2141		0.00243375451239326	0.0010507020803412	1.38151778211006	0.0175989505250429	0.355680296052924	2.31631264268834	1.21182999322988
2178		0.0254210545710167	0.00376897373454471	1.41276517866915	0.000952888775989523	0.238442286597432	6.74482136556667	2.75378023436349
2187		0.0158938442284238	0.00921023800425585	1.40455006233192	0.0249453825189626	0.355680296052924	1.72567139101939	0.787157767134384
2200		0.0201704425695043	0.0158798542623739	1.28713406626686	0.032687826721913	0.356759649810842	1.27019066020629	0.345045066988769
2226		0.0100336659554532	0.00320143800851154	1.4439792054038	0.0320993040196318	0.355680296052924	3.13411221106797	1.64805683375218
2234		0.0120207160835062	1.45372681120067e-05	1.62266297986291	0.00145555111995151	0.25392161560701	826.889618523167	9.69155094669523
2268		0.00305559930670693	0.00139510134330942	1.42294146078154	0.0187145194088968	0.355680296052924	2.19023465310307	1.13108544276386
2270		0.0217329652844743	0.0121594608972505	1.48114538120245	0.00678082952314766	0.305855298726449	1.78732967424474	0.837805765062741
2292		0.0717023376726802	0.0261073046415142	1.49599248422802	0.0241008669816507	0.355680296052924	2.74644735093272	1.45756663583008
2316		0.00175295232272083	0.000419995743976247	1.41666673311914	0.0455614739942533	0.368554476361262	4.17373830059566	2.06134014427611
2397		0.00357673364852167	0.00114527873199015	1.55168422069152	0.00654263724101531	0.305855298726449	3.12302459533704	1.64294393132808
2401		0.0011861700722535	1.45372681120067e-05	1.61595107647639	0.00789249784696168	0.314913966757821	81.5951156100518	6.35041088806374
2465		0.0770042924806254	0.0497917633928833	1.58088799174062	0.000780377043429817	0.231723902025201	1.54652671914872	0.629031758904299
2467		0.0383803382176931	0.0257577454811333	1.56762870888268	0.00137086156885318	0.250280154999195	1.49005037128756	0.575361101948132
2480		0.0110031780164271	0.00650998417901575	1.57678879109879	0.00278052122104516	0.298893038172536	1.69020042351174	0.757194331041258
2603		0.00115965153246653	8.24709571620079e-05	1.45325387436532	0.0340875119204023	0.356759649810842	14.0613322843881	3.81366138837464
2613		0.00762384861327596	0.00225947025080804	1.16007796948574	0.0266650086962807	0.355680296052924	3.37417525658924	1.75453490997571
2663		0.0484404673831558	0.0231366419180373	1.46020895248964	0.0317047714661239	0.355680296052924	2.09366888914816	1.0660333000743
2726		0.0124100300593746	0.00184004774598088	1.13106496575879	0.0161210635942639	0.355680296052924	6.74440654405907	2.75369150268276
2744		0.0274584700235481	0.0103994632666934	1.48115085142187	0.00614082571321264	0.301718705471228	2.64037376923961	1.40074217081849
2852		0.0108143518094782	0.00882411904304407	1.40295891142012	0.0353740287224996	0.356759649810842	1.22554464153597	0.293423036591173
2853		0.0810938451427263	0.0666968715472702	1.47989431654416	0.00814983748836242	0.319052173947882	1.2158568049965	0.281973328381741
2868		0.0151541754119902	0.00221915964353773	1.49492645938453	0.0442210208971721	0.367507357196007	6.82879010355098	2.77162999048768
2963		0.00702429744878403	0.00269851905724152	1.52478345026993	0.0145458698615314	0.355297287583699	2.60301939685555	1.38018606227719
2972		0.0211360140787366	0.00811334372664146	1.51867576603627	0.0106083507238152	0.343710563451614	2.6050928927531	1.381334817235
2981		0.0180890387323661	0.005112234032002	1.54460410696545	0.00295470840943315	0.299361138736293	3.53838236260913	1.8230899561216
2985		0.00146411022415598	1.45372681120067e-05	1.62345671634794	0.00560318486583958	0.301295840155618	100.714261639485	6.65412418036586
3050		0.0237165129865012	0.0100985068949333	1.48438346155047	0.0142861135376219	0.355297287583699	2.3485167889919	1.23174990711871
3051		0.0103776432834655	0.00494482321355329	1.27287114860121	0.0183398481798634	0.355680296052924	2.09868843339461	1.06948800323778
3056		0.0239558231353506	0.00966924495302684	1.37261127651481	0.0248514025962469	0.355680296052924	2.47752779578219	1.3089012433299
3058		0.188220766376433	0.0896871303464649	1.42756009791292	0.0134055891828353	0.355297287583699	2.09863740370919	1.06945292362902
3059		0.0938138687549419	0.0452013530977348	1.42066287797633	0.0191412058922023	0.355680296052924	2.07546593908587	1.05343525575982
3065		0.797088059001248	0.30212107407301	1.4451307964735	0.0249990990923	0.355680296052924	2.63830671675894	1.39961229507646
3066		3.56205048611283	1.81228681250183	1.38116903963627	0.0276165634163676	0.355680296052924	1.96550041723003	0.974896670012644
3067		0.571638715468597	0.276425883605538	1.42364410951133	0.0158298299618352	0.355680296052924	2.06796378114985	1.04821091814169
3069		0.0134160351448422	0.00411213830715775	1.47232933022562	0.00523256220015298	0.299361138736293	3.26254472557252	1.70599767943559
3071		0.0374857749144443	0.0106791021296343	1.51764785331983	0.00303657234097336	0.299361138736293	3.51019912155556	1.81155287199212
3073		0.0146441749416884	0.00574377025204127	1.20243607377541	0.0417095319263258	0.3652070455056	2.54957533102652	1.35025696518468
3074		0.244058741966955	0.0961950985468462	1.47639156306345	0.0120978280567532	0.355297287583699	2.53712242779293	1.3431931377338
3077		0.133335128297358	0.0528945901464898	1.47359672701747	0.0109467118202939	0.34545937733843	2.52077061053107	1.33386483929662
3081		0.00248271942470285	0.000663701487568403	1.34704269063764	0.0305285503731679	0.355680296052924	3.74071698076008	1.90331481702488
3083		0.00765848769784367	0.00253828343043076	1.46898966702781	0.00474468194618933	0.299361138736293	3.01719169972441	1.59320636219747
3092		0.157549763515285	0.0769048858643673	1.36685971203337	0.0299670371255729	0.355680296052924	2.04863139376016	1.03466042640234
3115		0.00634691287721391	0.00155890752053566	1.42684293859448	0.0103166982387421	0.340137901441134	4.07138511656742	2.0255196939622
3116		0.0471730134042191	0.0238594802632429	1.32395848087107	0.0405677295835965	0.363739708667762	1.97711823073079	0.983399146124716
3134		0.0023629151361068	0.000104995821703242	1.47053212350015	0.0413302332230279	0.364412458327239	22.5048492194794	4.49216399371267
3147		0.0289926196217319	0.0131524139188658	1.19647208847827	0.0455318272394278	0.368554476361262	2.20435729901603	1.14035808586023
3156		0.0207703574641416	0.00802001731213709	1.49664857087075	0.0104942341778366	0.341939607686901	2.589814542259	1.37284878959407
3174		0.0157383943577921	0.00619144626816057	1.33453026224635	0.0125275738807227	0.355297287583699	2.5419576745302	1.34594000860654
3176		0.00549456128696202	0.00155506330318379	1.25571034990132	0.00736782203097237	0.309688368092803	3.53333608716289	1.82103098337016
3266		0.0257825794021789	0.0154172449412455	1.43595186489105	0.0106855830743946	0.344273323590158	1.67232080053442	0.741851625496706
3295		0.21512046420607	0.114608489743775	1.43336234837682	0.0460402455153137	0.368554476361262	1.87700287026733	0.908430856304788
3320		0.0605392669872843	0.014393716058218	1.50617696528601	0.0247963577799975	0.355680296052924	4.20595117636212	2.07243210303472
3336		0.00811859787773153	0.00103285360499252	1.38444305952013	0.0128105131243453	0.355297287583699	7.86035681967755	2.97459480488781
3342		0.00481093229517113	9.30696655065843e-05	1.49975132721182	0.0281294682429534	0.355680296052924	51.6917329506333	5.69186166392271
3365		0.00518585233533456	0.00264668589792536	1.26618615460351	0.037713045581088	0.356759649810842	1.95937581388088	0.97039413717805
3423		0.000549584078283802	1.45372681120067e-05	1.6035148466832	0.0435080007343947	0.366037073367282	37.8051827928996	5.2405121250231
3467		0.00244834511550566	0.000130793966702304	1.41379057644828	0.00109974808709638	0.238442286597432	18.7190982675696	4.2264390342831
3502		0.0026024021349327	0.00147386042393182	1.28114206209401	0.0265035400758996	0.355680296052924	1.76570460314707	0.820244004809094
3513		0.0050409294335931	0.00069236036552825	1.21522761441115	0.0200178516806569	0.355680296052924	7.280788567016	2.86409471417566
3519		0.107480262495829	0.0448663401571039	1.33065669801019	0.0360105519930467	0.356759649810842	2.39556563159545	1.26036633969873
3536		0.0220687637901061	0.0098660765888684	1.35050443702784	0.020848226486695	0.355680296052924	2.23683280697472	1.16145742556876
3638		0.0179220935526049	0.00031413055355572	1.45606945288393	0.0441863667424383	0.367507357196007	57.05300980672	5.83423109215838
3696		0.012495439568543	0.000208431635776193	1.45078476739744	0.037171747689601	0.356759649810842	59.9498225018021	5.90568357703147
3701		0.160835571759185	0.00347162795423091	1.5555341916352	0.0272649147585011	0.355680296052924	46.328573764125	5.53383036424115
3702		0.0663237533988519	0.00170321988241948	1.52819198946147	0.0292334122681568	0.355680296052924	38.9402179269049	5.28318905293595
3715		0.0188204050177406	8.8516766426688e-05	1.55549617572309	0.0327259470109342	0.356759649810842	212.619662663888	7.73213121051941
3735		0.0161700173772184	0.000185821051639807	1.52627497408175	0.0168905705960664	0.355680296052924	87.0192975151286	6.44326346529912
3737		0.0553302693760049	0.000396572498483511	1.52656637596459	0.0204569483860241	0.355680296052924	139.52119621907	7.12434050435371
3762		0.0593930610468964	0.010492518575527	1.49361143896843	0.0147574249663443	0.355297287583699	5.66051521561528	2.50093337199442
3770		0.0182035920288585	0.00529809801310919	1.25700197622946	0.0432269670654584	0.366037073367282	3.4358730215668	1.78067672025376
3806		0.00921252026758532	0.00178981228774545	1.30402049856781	0.0013707870854196	0.250280154999195	5.14719913963152	2.36378759995287
3813		0.0156915948466006	0.00290317930684514	1.52296313300713	0.0283107374380195	0.355680296052924	5.40496923824266	2.43428640705131
3821		0.00723331423604197	0.0018505807911807	1.54227740356549	0.0128523550493878	0.355297287583699	3.90867249379963	1.96667870681561
3823		0.0107034350865379	0.000275899457839535	1.47569809544728	0.00409128644508993	0.299361138736293	38.7946941626941	5.27778744759355
3843		0.0560501087051293	0.03574376576343	1.47018170622337	0.00846597937687847	0.319052173947882	1.5681086619719	0.649025534361492
3851		0.0168980039259282	0.00264341457946266	1.55971328890411	0.00307417047997025	0.299361138736293	6.3924910065992	2.67637822578466
3853		0.00809103428318047	0.000334457701640354	1.40712544222437	0.0338057043832202	0.356759649810842	24.1915023738363	4.59642846321216
3857		0.00809038117620328	0.000902361230963018	1.2040165081394	0.000449421985248188	0.215385486430194	8.96578986174867	3.16443068620928
3895		0.00252540885347653	0.000867403105859353	1.02459224877809	0.045711406318608	0.368554476361262	2.91145931622479	1.54174245916744
3896		0.0500227707569016	0.0149194905196078	1.53670172070799	0.00674337163951131	0.305855298726449	3.35284711573493	1.7453867001315
3900		0.00753205019421954	0.00253005234713365	1.43584168184327	0.00916480983540517	0.322573174393021	2.97703334191989	1.57387537943726
3903		0.00452553002940985	0.00117198525617124	1.4869264195042	0.00669892865670707	0.305855298726449	3.8614223221496	1.94913234986413
3907		0.0262458490114964	0.0125156441962237	1.34883822329945	0.0325154709101464	0.35667618069496	2.09704339624927	1.06835671689746
3938		0.0144784935358435	0.00232603613291592	1.54771622838835	0.0386872060730998	0.362657085780598	6.2245350925367	2.63796608702184
3950		0.003061751379199	0.000972464314779732	1.37086145355385	0.0254934130326608	0.355680296052924	3.1484459971084	1.65463992211633
3954		0.0484698735594505	0.0262249619954963	1.38651146971441	0.0354103696963003	0.356759649810842	1.84823427266641	0.886147636944764
3967		0.0392228188081599	0.00504714397904141	1.31850580216549	0.0310136742775311	0.355680296052924	7.77128985640892	2.95815407289362
3993		0.0372568145972993	0.000101908315986463	1.55735401684418	0.0453856488201411	0.368554476361262	365.591504840962	8.51408873701368
3997		0.0142450133316455	0.000361630907220975	1.46601651577651	0.0253058636152379	0.355680296052924	39.3910283861359	5.29979517693735
4001		0.00310266906281931	0.000248510721289249	1.33826634059628	0.00234757921675204	0.293498436424803	12.4850511347075	3.6421298249751
4018		0.0247067045767261	0.00459109021883908	1.09025411616616	0.0495420804837334	0.372469143534189	5.38144610518534	2.42799390669269
4021		0.0459949572362279	0.00964414881644558	1.0501956478818	0.0399901371619294	0.363242504394092	4.76920857523429	2.25374987853351
4082		0.024129845994151	0.000747278800096619	1.39452202268839	0.0488820255762099	0.372469143534189	32.2902857555054	5.01302830314264
4173		0.0500562128949755	0.00314972380803704	1.25012165787728	0.0392663458396594	0.363242504394092	15.8922546692027	3.99025191241997
4217		0.00689079900719849	0.00159838474152075	1.3049133811309	0.0488886513764303	0.372469143534189	4.31110159412707	2.10805656103561
4246		0.0179597257731749	0.00305827633714909	1.43635725727536	0.0113888265575936	0.35024880582825	5.87249934056544	2.5539746462344
4252		0.0174823417265992	0.00437613477235063	1.32610287340201	0.0440440840300426	0.367097865589529	3.99492763272659	1.99816936927288
4256		0.00156319736923014	0.000393386074621165	1.02995720451241	0.0310550690955274	0.355680296052924	3.97369777447133	1.99048215043054
4325		0.0106144559570413	0.00383354891708264	1.50013049921688	0.0425187895162159	0.366037073367282	2.76883279348343	1.46927793369912
4331		0.00586510693378961	0.000334883160885009	1.3513043469345	0.0163385761186129	0.355680296052924	17.5138902723256	4.13042767284559
4382		0.00485808740850123	0.00192244214804312	1.36621023803498	0.0412074550701267	0.364412458327239	2.52703958527249	1.33744826381929
4384		0.00497044303363818	0.000758071224243987	1.39624133901418	0.0148546735047841	0.355297287583699	6.55669661989232	2.71296914252053
4387		0.00330084428899236	0.000654946294795686	1.11544068354907	0.0470238879944461	0.370098046535701	5.03987016221242	2.33338656730752
4428		0.0462637627354392	0.0137326455720129	1.42968045112065	0.0458759780093816	0.368554476361262	3.36888930052377	1.75227302323282
4445		0.00298479246526247	0.000464964571956109	1.17918998449548	0.00330981863750099	0.299361138736293	6.41939761712475	2.68243792420728
4448		0.00884891945933547	0.000102151283582496	1.4905175859555	0.00264260593997095	0.298893038172536	86.6256316024574	6.43672206111454
4520		0.0161318053067948	0.00210596077040712	1.59214872981132	0.00619071591820639	0.301718705471228	7.66006923465921	2.9373574318432
4525		0.0131352470433404	0.000312097802958091	1.47517541700948	0.0489929018934445	0.372469143534189	42.0869577383863	5.39530132292292
4526		0.00752772574645778	0.000555331746934197	1.54545308109693	0.0100056081544904	0.33749121698812	13.5553671981043	3.7607922894137
4543		0.0413135493032565	0.000951577305819921	1.41665021242613	0.0356726303142694	0.356759649810842	43.4158623272956	5.44015033386819
4544		0.0199371194582556	0.000245465465163677	1.52798564691068	0.0352376624084318	0.356759649810842	81.2216881301874	6.34379310776571
4545		0.144961469843786	0.00400646061916815	1.55865542082202	0.0311324875620975	0.355680296052924	36.181928046477	5.17719738258609
4546		0.0794784547040423	0.00193771654392645	1.51369225870264	0.0312484865766009	0.355680296052924	41.0165537127494	5.35813437387246
4547		0.456925580103801	0.0155422691252567	1.58069858384884	0.0331484391222799	0.356759649810842	29.3988977041507	4.87769015788886
4548		0.46939889948329	0.0147130790775507	1.55791463452333	0.0301215941759092	0.355680296052924	31.9035123109955	4.99564335632945
4549		1.59121715954358	0.0479328401726738	1.56602623337527	0.0307798577484404	0.355680296052924	33.1968052343938	5.05297250229475
4550		0.0208386524224645	0.00027568932623604	1.51844356283118	0.0275390787018841	0.355680296052924	75.5874473160518	6.24007476321569
4553		0.168221989524016	0.0102382279145467	1.5911824381893	0.0233166693451188	0.355680296052924	16.4307720953353	4.03832837018079
4554		0.0341070088808342	0.0025284205314362	1.58886120283337	0.0293356993843688	0.355680296052924	13.4894525878022	3.75375989870451
4557		0.131243431643246	0.0112116395732971	1.57256589135999	0.0316346926718042	0.355680296052924	11.7059981089501	3.5491760456074
4559		0.0211362751407866	0.0038284688384777	1.33585966240154	0.0459322343576009	0.368554476361262	5.52081681542195	2.46488173228965
4561		0.306526886384177	0.0143075878862038	1.59382869131415	0.0203656612691851	0.355680296052924	21.4240785254758	4.42116124856863
4562		0.0872871081875614	0.00395560127747527	1.53834805053737	0.0179631285926416	0.355680296052924	22.0667104858642	4.46379967604807
4564		0.0459354968024838	0.00223513510592738	1.54530539566151	0.0158819997269449	0.355680296052924	20.5515526469371	4.36117548691693
4566		0.636204356312096	0.0570747664156425	1.5789008790023	0.0262354779594784	0.355680296052924	11.1468586954695	3.47856529534833
4567		0.0973055036056742	0.00794686821831399	1.57944812680918	0.0257547057004615	0.355680296052924	12.2445095265866	3.61406308048929
4568		0.0454483952889087	0.00318093895088685	1.58080319265263	0.0177560397014013	0.355680296052924	14.2877295008248	3.83670476722336
4571		0.018646923948195	0.00209051708228344	1.51472892556091	0.0278266836829207	0.355680296052924	8.91976636126179	3.15700592159587
4572		0.0065527654281492	0.00130756614288198	1.42822700237339	0.00666083683492459	0.305855298726449	5.01142176540787	2.32521996128707
4576		0.0102156523462015	0.000227316262894627	1.51220212787785	0.0097726918146674	0.334741551906383	44.9402617134218	5.48993662108646
4578		0.0106373657865885	1.45372681120067e-05	1.61896643619506	0.0441128195382034	0.36740452594382	731.730728540589	9.5151690349116
4580		0.0720724032335322	0.00437608123926028	1.58730066708903	0.0486311590255957	0.372469143534189	16.4696218586918	4.04173552615971
4582		0.0327063190991453	0.0020815144002039	1.58308170179398	0.0413919640565263	0.364412458327239	15.7127517810789	3.9738639574586
4584		0.0315831551699858	0.00565798748008475	1.61135103066521	0.00615195393472038	0.301718705471228	5.58204755333124	2.4807944147413
4604		0.0216719087381867	0.00116143218898088	1.54033236538627	0.0427605705682066	0.366037073367282	18.6596419005772	4.22184939440936
4611		0.0100031889895669	0.000547613861416381	1.5998745236676	0.0206802417464444	0.355680296052924	18.2668659330391	4.19115722525562
4621		0.0125719098166155	6.14302175198642e-05	1.5823572316784	0.0491972767851332	0.372469143534189	204.653512948253	7.67703962112707
4626		0.00560523430167416	0.000263764928847011	1.37623759504152	0.0369294807439204	0.356759649810842	21.2508703343397	4.40945002325879
4633		0.00350601137208951	0.000335988586795147	1.24893760813401	0.040622718658286	0.363739708667762	10.4349121067828	3.38334654362252
4666		0.00115250957430391	1.45372681120067e-05	1.62122920088836	0.0134743532040391	0.355297287583699	79.2796531937128	6.30887874640262
4672		0.00448759982975094	0.00206519164585922	1.16221318937273	0.0430935464846556	0.366037073367282	2.17297016417277	1.11966836582362
4681		0.00382947030768	0.000765006369248218	1.35225947448118	0.0408402474049965	0.364034768136526	5.00580186207243	2.32360118789746
4703		0.0358742434316391	0.00257248482855496	1.55540859576695	0.0413659685339126	0.364412458327239	13.9453663762871	3.80171393261029
4706		0.0055732627587412	0.00119640790519267	1.48816345242592	0.0339831619010691	0.356759649810842	4.65832993459174	2.2198128246373
4726		0.0014284834144201	0.000182123685554249	1.34288497591895	0.042459891709257	0.366037073367282	7.84347961152257	2.97149382074418
4751		0.00172489289577267	0.00034552325906108	1.22303034607207	0.0150568296994172	0.355613255036339	4.99211804281965	2.3196520483382
4762		0.00737244792670741	0.00221080399638962	1.26160267494948	0.0190982100216743	0.355680296052924	3.33473611353475	1.73757260166246
4786		0.00186489703874992	0.000323452437609567	1.17779695820423	0.00407849104510778	0.299361138736293	5.7655989626549	2.52747049088928
4878		1.44973669957947	0.096075695665529	1.53358375408676	0.049499827792984	0.372469143534189	15.0895259153416	3.91547557468636
4910		0.0504120190796487	0.0176021586881061	1.50536738483754	0.016217464229576	0.355680296052924	2.86396799238678	1.51801536917937
4945		0.00610921243140952	0.00242439060403967	1.37336723535307	0.0205259659875579	0.355680296052924	2.51989610140791	1.33336425075944
4967		0.009635264912627	0.00528606271802692	1.44515919449173	0.0224248998507958	0.355680296052924	1.82276780026996	0.866130790266091
5003		0.00707968774969334	0.000393744812605504	1.40676746522697	0.00505380345024068	0.299361138736293	17.9803962440682	4.16835290956915
5014		0.0121266817790962	0.00251950864582835	1.53408669878347	0.0188353164759926	0.355680296052924	4.81311377882144	2.26697052806099
5016		0.0202451489661874	0.00694083949950074	1.48497049072892	0.00520360222952946	0.299361138736293	2.91681560532319	1.54439418510672
5017		0.00168569754297557	0.000170461796958229	1.40963457017019	0.000346479351815299	0.199260275228979	9.88900488587861	3.30582535228479
5020		0.0305582438806346	0.00730212870025131	1.5549783363831	0.0225323600111581	0.355680296052924	4.1848404944688	2.06517263538631
5022		0.0396283184530219	0.0101267275014115	1.5710975294733	0.0135064155899144	0.355297287583699	3.91324032837837	1.96836371486755
5023		0.452662733822957	0.0964380258377015	1.57799873432369	0.0164460663316494	0.355680296052924	4.69381999362738	2.23076251606632
5027		0.003071254047788	0.000956140663524241	1.36714191969734	0.0293595668478315	0.355680296052924	3.21213621065718	1.6835330716451
5033		0.0311801888914225	0.00545672566968424	1.44948393627696	0.0438807312539486	0.366799542792818	5.71408400914294	2.51452224710435
5038		0.011885636274715	0.00425999161637094	1.48023127626168	0.0143502363299403	0.355297287583699	2.79006095435471	1.48029664090201
5055		0.00487537252288007	0.00255061802703628	1.54205642335212	0.00649789436175021	0.305855298726449	1.91144752808991	0.93466559671794
5088		0.00523680120288635	1.45372681120067e-05	1.6195401263645	0.0332611209727717	0.356759649810842	360.232827965878	8.4927858496017
5096		0.00695795150884321	0.000888159860088949	1.14582815580187	0.0404602824132011	0.363739708667762	7.83412065947945	2.9697713485455
5110		0.0445066763894893	0.0122704596395848	1.52774657447898	0.0114731849300615	0.35024880582825	3.62714011510291	1.85883247716916
5119		0.268747361043479	0.0655918571205479	1.59232278100049	0.00791254880829511	0.314913966757821	4.09726714323033	2.03466196009891
5130		0.785814660382173	0.285238052088756	1.4607094789653	0.0362188043427355	0.356759649810842	2.75494329956249	1.46202262649814
5137		0.010251048638112	1.45372681120067e-05	1.61515702727527	0.047349291633333	0.370098046535701	705.156468129348	9.46179960437552
5145		0.00743173193823677	0.000698118692214059	1.61911434846784	0.00602197582111449	0.301718705471228	10.6453702230308	3.41215421937393
5157		0.0233737577301451	0.0060729487268682	1.48948934198346	0.0114412978792589	0.35024880582825	3.84883172596763	1.94442059673489
5161		0.00257164629227352	0.000418369201365269	1.1399380708464	0.0484357018282967	0.372469143534189	6.14683462329788	2.61984367079384
5176		0.0147118984404979	0.0036062216976701	1.40774223124632	0.0162786643928596	0.355680296052924	4.07958791052779	2.02842342928895
5208		0.301535276940698	0.138172099183874	1.23868270901631	0.0309699240170912	0.355680296052924	2.1823166813108	1.12586046985856
5217		0.00526438246510719	0.000367230828019627	1.30439598574162	0.0130410124345719	0.355297287583699	14.3353500399096	3.84150522755621
5226		0.00182854028398077	0.000689180708263055	1.25099424334398	0.016905078389712	0.355680296052924	2.65320874780324	1.40773818765594
5236		0.00478295779632074	0.000507613528435761	1.55581878799808	0.0346578175367862	0.356759649810842	9.422439569449	3.23610063723526
5244		0.00255869043394018	0.000374463490443541	1.47525201553754	0.0449132882160089	0.368554476361262	6.8329503389222	2.77250864151312
5249		0.00561815418402568	0.00145933718506047	1.38852000841828	0.0338907315487734	0.356759649810842	3.84979855343909	1.94478295657169
5255		0.0385888140571831	0.015098770775208	1.38927152735291	0.0298691845852362	0.355680296052924	2.55575865291931	1.35375160519094
5258		0.0639078477607772	0.0190791448953815	1.5264099108092	0.0217474812637191	0.355680296052924	3.34961803116488	1.74399658931282
5261		0.0627841571566767	0.0354237830105622	1.55128701298659	0.00755198548965315	0.309688368092803	1.77237301668081	0.825682267934517
5286		0.000851957960723399	1.45372681120067e-05	1.57995856673936	0.0297410268463971	0.355680296052924	58.6050937603433	5.87295415925184
5295		0.0898091066042956	0.021768167584101	1.53194199912862	0.0445833355127663	0.368554476361262	4.12570815882042	2.04464177257833
5297		0.00607428826908619	0.000861190385142506	1.31083763642242	0.0491835914431816	0.372469143534189	7.05336284970372	2.81831125891003
5321		0.00505738034441088	0.000163423947448845	1.42708913145162	0.0220110497887482	0.355680296052924	30.9463846844963	4.95169897113128
5337		0.0277690870224632	0.00735548411167666	1.4567283884729	0.0460782215887329	0.368561686170797	3.77529019176051	1.91658754301337
5343		0.0133415377115833	0.00496902136195873	1.50830153056092	0.013613583534505	0.355297287583699	2.68494271602894	1.42489130825442
5353		0.00463718125738542	0.000144475409900965	1.49866772580269	0.0402695712290941	0.363625709814975	32.0966817852541	5.00435225144356
5354		0.00173725171741634	1.45372681120067e-05	1.62294684659071	0.00355031084113921	0.299361138736293	119.503314104904	6.9009068178252
5357		0.00139899718835552	1.45372681120067e-05	1.61280515292951	0.0278301061780301	0.355680296052924	96.2352195458274	6.58849307376023
5358		0.16530247141967	0.00884892447917781	1.43587902125085	0.0216513988740883	0.355680296052924	18.680515559675	4.22346236712564
5362		0.0129266049017642	0.000237397507860038	1.51553633242976	0.0061308277206344	0.301718705471228	54.4513083489712	5.76689480913524
5374		0.0386983353045869	0.00142416015642242	1.35764657419887	0.0232507979855278	0.355680296052924	27.1727411626228	4.76408820561634
5376		0.0027628414675585	0.000134032705327551	1.49507835553147	0.0074605916457218	0.309688368092803	20.6131888542175	4.36549580152562
5379		0.0138000406148248	0.000807687449521234	1.34415602972641	0.0188737846719684	0.355680296052924	17.0858673401511	4.09473158090879
5385		0.0582651284341783	0.00164060830756075	1.37334125261745	0.0249710847931434	0.355680296052924	35.5143443841306	5.15032994744771
5392		0.00466367556208644	0.000683587192615904	1.24183126717513	0.00303244415929366	0.299361138736293	6.82235655153195	2.77027015537421
5396		0.00682907434283628	5.64230128800034e-05	1.57743836548713	0.0256009690588947	0.355680296052924	121.033493148618	6.91926252415919
5397		0.0100440458337086	0.000132977064436913	1.55420609365373	0.0252235303115462	0.355680296052924	75.5321669660838	6.23901927229621
5398		0.00848998196697298	0.000100745853480654	1.54557478680637	0.0236716242254366	0.355680296052924	84.2712793991399	6.39696912310811
5400		0.0336155442992565	0.00069423450956734	1.44120253886985	0.0287833085516058	0.355680296052924	48.421021767135	5.59756161790091
5402		0.018993790639561	0.0065103669029365	1.56716847150263	0.0044884101475302	0.299361138736293	2.91746854251699	1.54471710021732
5406		0.0049265446303304	1.45372681120067e-05	1.61838834604679	0.0287715125327612	0.355680296052924	338.890676870811	8.4046761375519
5407		0.00270955542970454	1.45372681120067e-05	1.61800334094487	0.0239651719459246	0.355680296052924	186.386837528755	7.54215617153471
5408		0.00768820825454779	1.45372681120067e-05	1.61911269659728	0.0367906998256065	0.356759649810842	528.861970166039	9.04674742640285
5410		0.00280999207891575	8.07675508550306e-05	1.50738479233905	0.00523265856092791	0.299361138736293	34.7911017378675	5.12064646072618
5411		0.00511340022935986	0.000521359100518737	1.31318833624239	0.00594974243545682	0.301718705471228	9.80782770315542	3.29393363502517
5421		0.0134798536266449	0.000191382205982755	1.52767346897844	0.0302629892065811	0.355680296052924	70.4342055073789	6.13820432106915
5422		0.00516530620533272	0.000208662691922509	1.47978619544611	0.00230843549633723	0.293498436424803	24.7543351317013	4.62960929585059
5424		0.00248880536736564	1.45372681120067e-05	1.60853930563096	0.043761150355073	0.3663324245881	171.201724298534	7.41955342203024
5426		0.0143665873384713	0.00100532527196391	1.37039722545635	0.0221019119647524	0.355680296052924	14.2904866107723	3.83698313791279
5430		0.00827369706912057	6.0147388281306e-05	1.55894774085694	0.035096542185254	0.356759649810842	137.557046208307	7.10388623178739
5431		0.00139736912173101	1.45372681120067e-05	1.6014431799119	0.0466493319115579	0.369277780899338	96.1232269340135	6.5868131766006
5432		0.00412159651577292	1.45372681120067e-05	1.6188432976187	0.0263809825471804	0.355680296052924	283.519330043091	8.14730328969221
5442		0.00283897642002311	1.45372681120067e-05	1.61908723461416	0.0213724015073076	0.355680296052924	195.289541208801	7.60947087709347
5445		0.00495140291205243	0.000614807394968019	1.26946589208144	0.00371691550029163	0.299361138736293	8.05358385825856	3.00963092781665
5447		0.00457126111637978	6.04379540319889e-05	1.55874917849428	0.0344244907836041	0.356759649810842	75.6356033157622	6.24099359700497
5448		0.00933757598172802	0.00013550476921612	1.55719812473071	0.00742526585434427	0.309688368092803	68.9095744433562	6.10663254287209
5452		0.00354662859706217	1.45372681120067e-05	1.62182795545484	0.0133670937815381	0.355297287583699	243.968025473296	7.93054826988317
5455		0.00396783207462137	1.45372681120067e-05	1.61466811298483	0.0365174858297684	0.356759649810842	272.942071649916	8.09245098043856
5459		0.00151473931065114	1.45372681120067e-05	1.61938024563805	0.014444447479019	0.355297287583699	104.196971465366	6.70316953538161
5473		0.00277290707392274	0.000539089651580272	1.52410236498015	0.0341074216864558	0.356759649810842	5.14368447955609	2.3628021485483
5494		0.0315551726572225	0.00457163767541573	1.52449137667494	0.0130206981601043	0.355297287583699	6.90237829365008	2.78709354468289
5500		0.0103728017031132	0.00129173089515409	1.53768813905742	0.0251949279361282	0.355680296052924	8.03015685544609	3.00542816860984
5512		0.0164352848414742	0.00157502951927083	1.46542593679127	0.00645742293987322	0.305855298726449	10.4349059115305	3.383345687088
5513		0.00743632217551339	0.000648804032787321	1.56332651830859	0.0006341854679278	0.221780586318148	11.4615843917712	3.51873458367289
5525		0.0324467721128903	0.00500914220589439	1.5251679820344	0.0150017467520121	0.355297287583699	6.47751067532267	2.69543948805452
5528		0.0202145879868255	0.00137678003019405	1.44466565007731	0.0493460180692395	0.372469143534189	14.6825110355329	3.87602681706819
5529		0.0308506290232673	0.0042841921931766	1.5664444456336	0.0295348570161837	0.355680296052924	7.20103758939733	2.84820479783657
5548		0.00824461990809218	0.00121230062237437	1.53279962450239	0.00537201962809438	0.299361138736293	6.80080481353263	2.76570548633162
5551		0.0074135352146705	0.000247496947124693	1.39994440233996	0.0408600053964374	0.364034768136526	29.9540471137021	4.90467903467642
5554		0.1213433421403	0.0333161192529321	1.57235845514373	0.0126239409947309	0.355297287583699	3.64218116819295	1.86480268616783
5558		0.580186590534472	0.187267646188544	1.54865505093623	0.0130393364513372	0.355297287583699	3.09816779536135	1.63141528195194
5561		0.0026801867471101	0.000187396029154905	1.54266713451231	0.0373121663327772	0.356759649810842	14.3022600809466	3.83817123838999
5564		0.00648822524189261	0.000216283204402629	1.40152743431463	0.0433984106899098	0.366037073367282	29.998747520932	4.90683036283983
5565		0.0140291537431631	0.00183717857609708	1.49922520831662	0.0157483525007434	0.355680296052924	7.63624936938184	2.93286421616462
5580		0.0116239031958458	0.00304405743753812	1.57013778650954	0.00903008209718589	0.321150091536731	3.81855580400827	1.93302710728014
5585		0.0217392528864006	0.00571737466426259	1.55124236310913	0.0126925535205338	0.355297287583699	3.80231385259487	1.92687762059623
5587		0.134012991934964	0.0355404057171131	1.54639874887161	0.014232662322391	0.355297287583699	3.77072206214109	1.91484081413687
5588		1.38644749283305	0.384196979494267	1.53543411936775	0.0145627721008731	0.355297287583699	3.608689205881	1.85147489816953
5590		0.00440161406903568	0.000956075478301734	1.39684596690939	0.0374209140764592	0.356759649810842	4.60383533406192	2.20283623334402
5592		0.0240418610750308	0.00356012807793393	1.42566760715998	0.00957309154627651	0.331655719774917	6.75308880712606	2.75554752993406
5597		0.00697269058286534	0.00165318683784668	1.32834711323828	0.034098426945256	0.356759649810842	4.21772689162433	2.0764656800402
5612		0.0126059866812273	0.00319114370441736	1.53456896297711	0.0190756832203848	0.355680296052924	3.95030366817307	1.98196356056267
5629		0.0455890380478463	0.0158139576979881	1.44733370165137	0.0379285067532662	0.35846646234681	2.88283546209601	1.52748849732808
5632		0.00477544435305811	0.000954913973857642	1.51661472957079	0.00456665312577765	0.299361138736293	5.00091577230393	2.32219230672461
5635		0.00216113600067819	7.21011884603585e-05	1.50000697254458	0.0197789959512295	0.355680296052924	29.9736529567247	4.90562301395402
5639		0.00345245560035357	0.00253064073269998	1.38838290174643	0.0376415706511226	0.356759649810842	1.36426145194861	0.448120154100971
5641		0.00145805225708904	0.000273885413242603	1.45539220751364	0.0315892819535605	0.355680296052924	5.32358492490261	2.41239809000845
5650		0.00282686653860851	0.000166981756045853	1.59750885113769	0.0240737411724638	0.355680296052924	16.9291939763303	4.08144138093645
5660		0.00910092637673496	0.00317632903020364	1.59508411624614	0.00565105297335094	0.301295840155618	2.86523413984964	1.51865303727111
5662		0.00347318459498634	0.00100328510765951	1.38016132661994	0.042245019234658	0.366037073367282	3.46181216931313	1.79152744921298
5667		0.00562418375839022	0.00164642559086026	1.55392331511569	0.00170370030193123	0.26843782017552	3.41599631930622	1.77230642047318
5672		0.00184217308208137	0.000256309091525488	1.30987365284482	0.0236022223322532	0.355680296052924	7.18731072361585	2.84545205836054
5752		0.00692146825376113	0.0027030022303292	1.46942099158493	0.0363129686480609	0.356759649810842	2.56065946823809	1.35651540750405
5763		0.0110420557542237	0.00440406876732167	1.28267608065466	0.0268395461835725	0.355680296052924	2.50723963171422	1.32609988965577
5764		0.00385587684409746	0.00163377659331201	1.37179471338241	0.0310985196056879	0.355680296052924	2.36010043226338	1.23884825367414
5768		0.00293017455867353	0.000685610607493831	1.0462969091356	0.0335849819030554	0.356759649810842	4.27381742150175	2.09552527703837
5821		0.0221446424758314	0.00817587513749352	1.52527400147376	0.0239885695138948	0.355680296052924	2.70853481779325	1.43751263654823
5822		0.00270038735472417	0.00172326227470721	1.49029579750216	0.00914773364815007	0.322573174393021	1.56702052517397	0.648024076666119
5838		0.0423796239688976	0.00937677687752684	1.49581220309862	0.0398867883389727	0.363242504394092	4.51963660034058	2.17620677795838
5855		0.0127094123768761	0.00303854625841598	1.54214927160926	0.0046347614917397	0.299361138736293	4.18272795474952	2.06444416793248
5867		0.00110250337487226	1.45372681120067e-05	1.61694007233507	0.00111985412882609	0.238442286597432	75.8397909688185	6.24488308274346
5871		0.00543583618429162	0.000243577743316137	1.38420914642097	0.0372597823813764	0.356759649810842	22.3166374328237	4.48004775984808
5879		0.0556112399898053	0.00476310867009467	1.5282427501489	0.0171814388790057	0.355680296052924	11.6754086126487	3.54540113673889
5890		0.00179274615760737	0.000464343220889773	1.25364890405587	0.0498576347445572	0.372469143534189	3.8608212136103	1.9489077476986
5897		0.000584277184865155	8.16148913934631e-05	1.44233981230491	0.00715498496153363	0.309688368092803	7.15895316270619	2.8397486409269
5932		0.00406310735084688	0.000221348629200333	1.44466294519938	0.0234688317229301	0.355680296052924	18.3561441763867	4.19819113828981
5943		0.13510038419884	0.0224204848008341	1.55599190649992	0.0482186560796079	0.372469143534189	6.02575659710149	2.59114239824821
5951		0.00650189597477229	0.00117654390922316	1.34990050846874	0.0330138276619198	0.356759649810842	5.52626716589382	2.46630531053857
5969		0.00153099093505762	5.35509670997735e-05	1.5207180530761	0.000418446203853419	0.215385486430194	28.5894171099684	4.83740930103579
5974		0.0020014166059271	0.000553119046198116	1.17998334850316	0.0442081707971716	0.367507357196007	3.61841925293282	1.85535957741316
6027		0.00162009968889058	1.45372681120067e-05	1.61420601967686	0.0315331857832084	0.355680296052924	111.444576546848	6.80018259928984
6038		0.0456845867393749	0.0238750322486729	1.36623368569452	0.0369221895309311	0.356759649810842	1.91348795945246	0.936204822933311
6054		0.00361378648990108	0.000692867103727202	1.08390118950969	0.0295522594248334	0.355680296052924	5.21569933174935	2.3828607052483
6062		0.00501422388478897	6.69334701006291e-05	1.56337926371158	0.000115789923784543	0.144259043854207	74.9135503844412	6.22715479226709
6068		0.00641258319576104	0.0021520470626925	1.19312790874673	0.0243708081067137	0.355680296052924	2.97975973989065	1.57519600986794
6091		0.00155033453899842	0.000346707171034476	1.09249443310253	0.0175073170760306	0.355680296052924	4.47159640330676	2.1607899794995
6094		0.00180313928638848	0.000120894330757598	1.37011973134144	0.005658137843298	0.301295840155618	14.9150028383375	3.89869234710659
6102		0.00220044369087625	1.45372681120067e-05	1.61855051902297	0.000315536432766421	0.191015792088388	151.365694979434	7.24189446451092
6110		0.0581178283718569	0.010062535098605	1.44955528660193	0.0341727406733896	0.356759649810842	5.77566466127546	2.5299869808748
6111		0.00426028872924257	0.000432077480441669	1.19573778130833	0.0368581838984562	0.356759649810842	9.86001104451846	3.30158926261364
6119		0.00948539848596042	0.000432037098124269	1.33766570256719	0.0471648295026163	0.370098046535701	21.9550555430128	4.45648127915951
6131		0.00172762578034971	0.00019329721764872	1.29151237912118	0.00898227038734187	0.321150091536731	8.93766501848638	3.15989797388655
6132		0.00145151207298743	0.000179205214958744	1.27543644404758	0.0125648874928188	0.355297287583699	8.09972005179422	3.017872045421
6136		0.0244901419746001	0.00398941430860347	1.37080786509671	0.0456134115104749	0.368554476361262	6.13878130476077	2.6179522744734
6153		0.00190426216047498	0.000390399930888613	1.3788838428653	0.00552676585927374	0.301295840155618	4.87772156142696	2.28620740606078
6167		0.00751374433007417	0.0023977724655862	1.32524754302704	0.0363984812765722	0.356759649810842	3.13363525435147	1.64783726425142
6191		0.00792150487514173	0.00279327117753279	1.33993378945678	0.039197881525343	0.363242504394092	2.83592403732836	1.50381888926382
6199		0.0176119762132062	1.45372681120067e-05	1.62444040362377	0.0132782249056236	0.355297287583699	1211.50522075465	10.2425849064886
6200		0.00531888615113343	0.00178616908842469	1.5800806020085	0.00101348013121783	0.238442286597432	2.97781782564854	1.57425549667602
6201		0.190515236157315	0.0713551152052998	1.51379434972107	0.00616696605737995	0.301718705471228	2.66995905772379	1.41681761918934
6202		0.0409364700613442	0.0144848992183991	1.50060747303461	0.00730679764602292	0.309688368092803	2.82614807629076	1.49883705779277
6204		0.0882407757838425	0.0329397817053714	1.50044320806318	0.00196554936435768	0.286174035301797	2.6788512617694	1.4216144804469
6205		0.0259872591096307	0.0112140687277295	1.39550092649528	0.0119368875615346	0.355297287583699	2.31738004649205	1.21249466320468
6206		0.045318194475649	0.0182162832028843	1.51212360856787	0.00526005766763462	0.299361138736293	2.48778491039674	1.31486175792914
6208		0.0526055993704894	0.0174426415587764	1.40847580730693	0.00396062646772264	0.299361138736293	3.0159193028891	1.59259782685617
6209		0.0197316327577893	0.0056186198107935	1.00356408176522	0.0121768245368448	0.355297287583699	3.5118291363805	1.81222265407228
6210		0.0182331234953249	0.00636977119426012	1.44809822826053	0.0040242249626912	0.299361138736293	2.86244559486768	1.51724827285657
6211		0.0431667494884624	0.0140640989950371	1.31739516910594	0.00684726875082658	0.307645645203154	3.06928652192331	1.61790332956563
6212		0.012321785977153	0.00261123719573179	1.09299952510842	0.00299241527980327	0.299361138736293	4.718754005685	2.23840596400946
6214		0.0296108230150159	0.00972237226616159	1.24671188146532	0.00852984739565474	0.319052173947882	3.04563764937035	1.60674430933911
6225		0.00720291928168797	0.00106360013365337	1.20047814427807	0.00182132413780597	0.279318269773924	6.77220607047742	2.75962587345987
6325		0.0149127136527963	0.000249479758855177	1.49241720932288	0.045521496974838	0.368554476361262	59.7752447782875	5.90147622764022
6326		0.0097989399756015	0.000280088942680319	1.44203370019814	0.0231479154123837	0.355680296052924	34.9851010962099	5.12866875549215
6333		0.0219512439387955	0.00171316228821637	1.53614677460282	0.0196201389820524	0.355680296052924	12.8132892544871	3.6795689672881
6334		0.00233922891436001	0.000758128257149501	1.37024795491264	0.00833428099020289	0.319052173947882	3.08553189028373	1.62551920552759
6342		0.0563469479193956	0.00588218692106103	1.51221787804922	0.0345747789088259	0.356759649810842	9.57925150553218	3.25991293242869
6344		0.00891774572502383	0.000698224529740274	1.54132091738113	0.0321899692700521	0.355680296052924	12.7720315531468	3.67491611707275
6345		0.00838758663811105	0.000716917159446296	1.26438203988264	0.0233983309277384	0.355680296052924	11.6995199899932	3.54837743475908
6349		0.200370186816938	0.0414493747333636	1.52800193073163	0.0349036118579905	0.356759649810842	4.83409431640123	2.27324562131965
6351		0.00412793119220399	0.00111131990303974	1.4110856855658	0.0226938936658773	0.355680296052924	3.71444008238588	1.89314475417017
6353		0.0694665519368496	0.0131850102440406	1.51361895214438	0.0413552984682367	0.364412458327239	5.26860052825876	2.39741979695413
6360		0.0039386537583778	0.0013946897801391	1.5206789171793	0.0208605661433611	0.355680296052924	2.82403572067831	1.49775833709334
6373		0.00351153233571157	0.000468855704700702	1.52744988861158	0.0276919594464436	0.355680296052924	7.48958005737222	2.90488482867985
6391		0.00111701916841198	0.000243306540906303	1.21644347427107	0.043566091760782	0.366037073367282	4.59099522869853	2.19880693269577
6392		0.122728515801993	0.100399374947996	1.40435378587745	0.0428362693049511	0.366037073367282	1.22240318593182	0.289720208566509
6406		0.00190221359392347	0.000147372246532874	1.34775224906107	0.0209233611942221	0.355680296052924	12.9075428968177	3.69014248763497
6407		0.00547539325251215	0.000783642304878686	1.51042194378512	0.0439811335661338	0.367097865589529	6.98710778938841	2.80469539674863
6408		0.0101279877608306	0.00147325763572766	1.30144866497396	0.0176358824194322	0.355680296052924	6.8745530416533	2.78126591780802
6410		0.00369190777601879	1.45372681120067e-05	1.62030970953888	0.0119769753186883	0.355297287583699	253.961593579578	7.98846652558405
6415		0.00671874719230841	0.00164464763263537	1.50217160026432	0.0205495681774265	0.355680296052924	4.08521987262545	2.03041372845906
6430		0.0010244522376114	1.45372681120067e-05	1.61647448425711	0.0189263496077625	0.355680296052924	70.4707534949626	6.13895273478003
6436		0.00604691658749617	0.00140766716474064	1.56555140348858	0.011239172684874	0.349386389787623	4.29570053131866	2.10289342138647
6438		0.00356107609549122	0.000846083612138281	1.4781523980593	0.0459146617509744	0.368554476361262	4.20889383082533	2.07344111821458
6444		0.000890357311876768	7.31220558283247e-05	1.44166814018792	0.0428854626613794	0.366037073367282	12.1763167322202	3.60600588693444
6447		0.00142517092375253	0.000104671540460984	1.41583406668859	0.0299297802537919	0.355680296052924	13.6156486995027	3.76719381419606
6450		0.0172014189433819	0.00688654586710506	1.45268320881679	0.0233725282008825	0.355680296052924	2.49782972121741	1.32067513077756
6469		0.00081452786022899	1.45372681120067e-05	1.61698351409538	0.01793467737803	0.355680296052924	56.0303252270798	5.80813596157885
6506		0.0100851845877423	0.0045314375326583	1.4435069681337	0.0275198232132469	0.355680296052924	2.22560379902798	1.15419678762496
6532		0.00518381455783847	0.000593985535083731	1.36906862949153	0.00601715320833282	0.301718705471228	8.72717305667677	3.12551440556248
6554		0.00660431645105903	0.000473908501133696	1.52757162221098	0.0353145093639799	0.356759649810842	13.9358471841295	3.80072880390898
6555		0.00175609332356928	0.000157071580507677	1.40532771831847	0.0270675953940505	0.355680296052924	11.1802104358621	3.48287543798058
6586		0.00632776802779438	0.000336247033408301	1.33334814545129	0.042796141968391	0.366037073367282	18.8188070052373	4.23410326800263
6588		0.00442710639976713	0.000497542897709865	1.5454404365642	0.0132585608696105	0.355297287583699	8.89793909257797	3.15347122313311
6627		0.00336121030123935	0.000449510867150568	1.58079083876576	0.0254474112285747	0.355680296052924	7.47748396506169	2.90255291158992
6657		0.00964591076016454	0.000968922844134448	1.47057624806931	0.0051896015242163	0.299361138736293	9.95529295088647	3.3154637702474
6684		0.0028709213985576	0.000632289972958878	1.4355063016677	0.00895183289301102	0.321150091536731	4.54051388024196	2.18285558617744
6707		0.0089155165212636	0.00268383991397181	1.54567682541346	0.0271959264125717	0.355680296052924	3.32192560176569	1.73201976289523
6720		0.00578081456700717	0.000202663107153469	1.39483141680361	0.0209803908579139	0.355680296052924	28.5242570697861	4.83411740609218
6733		0.00248866465905585	0.00032760340096805	1.30793513407155	0.0184522060059569	0.355680296052924	7.59657760481725	2.92534960479289
6737		0.00626025417438921	0.00337917368166565	1.30821867336641	0.0339255397014049	0.356759649810842	1.85259911568186	0.889550730049321
6740		0.00497942771956534	0.00247106935181367	1.41488123905698	0.0167710719523638	0.355680296052924	2.01509023448113	1.01084444318187
6761		0.0125300967870485	0.00155117667447944	1.57584325095452	0.0154273050301414	0.355680296052924	8.07780119002465	3.01396263902254
6776		0.00521365353395683	0.00101476292564959	1.07440675754401	0.0245505969941409	0.355680296052924	5.13780450800303	2.361151997148
6802		0.078171963891147	0.00755309875635211	1.48295816731623	0.00370733544686885	0.299361138736293	10.349654679863	3.3715107273501
6803		0.00194581215532468	0.000192379152351682	1.39660919143229	0.000233287347350385	0.162916786719827	10.1144647511889	3.33834807061775
6804		0.00436266144741484	0.0002607860069396	1.32292065600611	0.0494219248303421	0.372469143534189	16.7288939257591	4.06427015588981
6811		0.00179364651049562	7.28435379021817e-05	1.51038326876371	0.0206997162305865	0.355680296052924	24.6232756144304	4.62195079003027
6826		0.00710462563184479	0.000541907151670833	1.45389740403018	0.0423767621230617	0.366037073367282	13.1104112760636	3.71264103877125
6829		0.00157969511118324	0.000357337255295531	1.35643867642011	0.00630471654033688	0.303417780949602	4.42074003696249	2.14428789864118
6834		0.00985689345657277	0.000774443434604073	1.54984060009718	0.0169475224996916	0.355680296052924	12.727712594803	3.66990125845857
6841		0.00630357682722352	0.00135777485607481	1.51125364095016	0.0254733522814795	0.355680296052924	4.64257884804739	2.21492641263156
6854		0.00416660494557713	6.28327951744427e-05	1.55312932245158	0.0216776948182451	0.355680296052924	66.3125830071603	6.05121074681778
6876		0.0223136473261142	0.00545077306308919	1.54198934459681	0.0251901897102754	0.355680296052924	4.0936665437816	2.03339359009325
6879		0.00573434279031751	0.000938758907950327	1.48806327233347	0.0429599939404561	0.366037073367282	6.10842969558371	2.61080155163758
6882		0.00308246404971402	0.000227147963509547	1.52288142964469	0.0186149861048013	0.355680296052924	13.5702913734662	3.76237979269216
6900		0.00198332480632115	1.45372681120067e-05	1.61891860466825	0.0180733284797835	0.355680296052924	136.430365804637	7.09202097577963
6901		0.000867317966022673	4.16825844101094e-05	1.51417847541143	0.0256212013940609	0.355680296052924	20.8076821122521	4.3790443587878
6904		0.00112248512759309	3.97821834942314e-05	1.53163477602309	0.0405791629818596	0.363739708667762	28.215774726288	4.81843005738578
6905		0.00270356812758912	1.45372681120067e-05	1.62174616071745	0.0115921941619208	0.351803211742515	185.97497870705	7.53896472227208
6907		0.00610711559668266	0.000577763602438429	1.51725241579521	0.0157553759613	0.355680296052924	10.5702670969715	3.40193992710537
6908		0.00895790767081077	0.00224530550213881	1.45650035583578	0.00356442069271161	0.299361138736293	3.98961640733421	1.9962500412245
6913		0.00237580615334627	0.000156815472132056	1.35339483332453	0.0268805431651381	0.355680296052924	15.1503300091816	3.92127731415815
6914		0.0123011833937846	0.00105631353590076	1.57010340703354	0.0474703256005195	0.370098046535701	11.6453902896311	3.5416870864739
6919		0.0169552584762951	0.00176276672071387	1.22754857132333	0.0146692655999423	0.355297287583699	9.61854922552013	3.26581930740633
6920		0.00158760878628293	0.000229654279113661	1.31001337954569	0.0143398636945716	0.355297287583699	6.91303812152	2.78931988131936
6924		0.144093262852374	0.021559982408743	1.56303832435155	0.0343134506245126	0.356759649810842	6.68336643883077	2.74057497713349
6926		0.0026618550958939	0.000373710577412221	1.32738711498722	0.0143405772467873	0.355297287583699	7.12277162269813	2.83243873392331
6927		0.000217063229444457	1.45372681120067e-05	1.60099691440914	0.00501428199676037	0.299361138736293	14.9315007312261	3.90028726964913
6933		0.00329103879902581	4.53217264511166e-05	1.55227827133335	0.0116838749126649	0.353652445382819	72.6150360263853	6.18219640556952
6936		0.0740941813610979	0.0105892152090016	1.54843407670671	0.0301181472099991	0.355680296052924	6.99713622763208	2.80676457983561
6941		0.0173173789842287	0.00348949759031613	1.26009602620103	0.0374602290498183	0.356759649810842	4.9627141260355	2.31112935150597
6949		0.0012219099999014	1.45372681120067e-05	1.61053645333279	0.0334443190331129	0.356759649810842	84.053619324266	6.39323803771286
6955		0.0106080903634712	0.00116354928999899	1.52812907080621	0.0242871820505035	0.355680296052924	9.11700987199297	3.18856073774738
6957		0.00246005201183473	0.000478179768941584	1.52731800964679	0.0119349214324399	0.355297287583699	5.14461750918462	2.36306381995399
6976		0.0019515512179591	0.000283478637986516	1.58680274590186	0.0198777616353044	0.355680296052924	6.88429728539874	2.78330939878862
6977		0.00127347048630063	0.000224529861027535	1.31415283196406	0.0187267984698538	0.355680296052924	5.67171992390116	2.50378629238433
6978		0.00275227616958971	0.000326674077369721	1.58432957508123	0.000153554142649056	0.160561795340858	8.42514408167979	3.07470135859687
6979		0.00415980040679589	0.00104316154481366	1.26561801994549	0.0400399818485444	0.363242504394092	3.98768573043875	1.99555171540234
6980		0.0427765986088182	0.0084389197141934	1.08082797258678	0.0336436306843108	0.356759649810842	5.06896617784767	2.34169153772612
6982		0.00233108307555339	1.45372681120067e-05	1.62399714463744	0.00474565383503014	0.299361138736293	160.352210442352	7.32510043112672
6985		0.00188278572588839	3.78006557135056e-05	1.58268226620526	0.0120445257842979	0.355297287583699	49.8082821673302	5.63831374979647
6996		0.00384144332330916	0.00112240830892108	1.44441625294889	0.0495040424554681	0.372469143534189	3.42250078939789	1.77505087424002
7000		0.0030759576519563	0.00082446753822979	1.22411669377974	0.0412450797809903	0.364412458327239	3.73084143320023	1.89950104458326
7005		0.00148218335242354	0.000177377262050473	1.55484277865235	0.0275133540513274	0.355680296052924	8.35610683855175	3.06283093836761
7015		0.00222068801959856	0.000390551739776204	1.48251246008584	0.0182071366489656	0.355680296052924	5.68602772291085	2.50742113306548
7017		0.00819547126633709	0.000285942434373842	1.39559468351353	0.0292208261404289	0.355680296052924	28.661262831743	4.84103027186202
7020		0.00353372309590596	0.000682545120363957	1.5028425036051	0.0493592429735604	0.372469143534189	5.17727398596251	2.37219266892899
7044		0.00277408686964458	7.83834685937958e-05	1.50584408145435	0.0473936065448886	0.370098046535701	35.3912236777967	5.1453197397635
7051		0.0010185618237136	0.000118496185830724	1.54836010152429	0.00030985419687276	0.191015792088388	8.59573509959762	3.10362102297212
7055		0.00179963720805299	0.000225543339700908	1.28797335435745	0.0422700044026148	0.366037073367282	7.97911927011226	2.99622951151477
7065		0.00328079662137934	0.000298525005988192	1.46446229939247	0.0168357516982288	0.355680296052924	10.9900227973167	3.45812247385346
7066		0.0480030374899433	0.00505030010141632	1.53164070963179	0.0450408444808502	0.368554476361262	9.50498713462221	3.24868467413008
7084		0.00149192540983415	0.000407218090956123	1.33734022360148	0.021553925658308	0.355680296052924	3.663701203282	1.87330184783412
7088		0.00975752303353094	0.00117325771673778	1.51842090864531	0.0329626677737416	0.356759649810842	8.31660673893673	3.05599501400726
7101		0.00154826428299012	0.000466552522186319	1.38909609151454	0.00885322229795109	0.321150091536731	3.31852087249422	1.73054034837544
7112		0.00150421304755048	1.45372681120067e-05	1.61859210214336	0.0225964205362043	0.355680296052924	103.472883347877	6.69310892672414
7118		0.00573050128631349	0.000196904824383397	1.49069349168778	0.0229405110378641	0.355680296052924	29.1028993538296	4.86309098255792
7125		0.00117384607849894	1.45372681120067e-05	1.61816092640976	0.0149849473274281	0.355297287583699	80.7473639101028	6.33534325703573
7129		0.00620536194182247	0.00262205630587179	1.41070500983799	0.0455108465039736	0.368554476361262	2.36660133038573	1.24281669503857
7130		0.00403872765287142	9.45009178248708e-05	1.52120130555741	0.00602588075552416	0.301718705471228	42.7374436760074	5.41742871120884
7132		0.00660555170535293	0.00204249168506035	1.20786232126188	0.0225429008792033	0.355680296052924	3.23406540827986	1.69334885730469
7133		0.000915111574184104	0.000393424932582409	1.3332809170544	0.0365094894737989	0.356759649810842	2.32601316896056	1.21785926479923
7142		0.00338654842004795	0.000738466955372119	1.4685811852174	0.00157681305413769	0.26427733123139	4.58591734594467	2.19721035281004
7148		0.0016323904954736	1.45372681120067e-05	1.60196668778332	0.0413805505826874	0.364412458327239	112.290045343896	6.81108622642187
7180		0.00283249211796458	0.000398281987311354	1.41206009390627	0.0343984522878475	0.356759649810842	7.11177559669628	2.830209802424
7190		0.0135899504843749	0.00230851603362989	1.54490265802785	0.0375520721920925	0.356759649810842	5.88687723472563	2.55750254191951
7200		0.00647017060449927	0.000742514622142847	1.23062123838466	0.0415031122449474	0.364865961995146	8.71386288101209	3.12331241157299
7204		0.00151943066154152	3.20368208899413e-05	1.56997224851431	0.0458670707589767	0.368554476361262	47.4276354311603	5.5676560375874
7208		0.00294276835800535	0.000610295484877167	1.52527483070775	0.0297771686128129	0.355680296052924	4.82187469992119	2.26959416190041
7218		0.000908768427792566	9.05942817724192e-05	1.34399159176688	0.041060264020585	0.364128879541071	10.031189717641	3.32642081728338
7234		0.0069495410694749	0.00158366636211264	1.37301319632145	0.0321484326822168	0.355680296052924	4.38826083304825	2.13364928038138
7241		0.00341040490691022	0.000781060076600255	1.13899706673295	0.0174909146294448	0.355680296052924	4.36637975628558	2.12643761101681
7242		0.00681258394114471	0.000684738826594783	1.25366276129416	0.0398229255681868	0.363242504394092	9.94917138702913	3.31457637634943
7243		0.0393168232942247	0.0058128407463446	1.52723143749437	0.03106722585777	0.355680296052924	6.76378813903496	2.75783147116858
7247		0.00440841632895242	0.000549623586723471	1.46197050747203	0.0330094681495636	0.356759649810842	8.02079174809941	3.00374465496921
7254		0.0141367946062618	0.00347962035668858	1.48409275868396	0.0428208673558808	0.366037073367282	4.06274051681754	2.02245322401889
7255		0.0030410516258957	0.00067367473423316	1.55737052573735	0.0214220984414453	0.355680296052924	4.51412450454642	2.17444621020334
7259		0.00097427370150075	6.92111760526251e-05	1.48187045899329	0.00193386257244326	0.285170350105671	14.076826273837	3.81525019909616
7272		0.387634820558776	0.1723897230611	1.28405196304912	0.0451290364488895	0.368554476361262	2.24859587726924	1.16902440000065
7283		0.00176284992247524	5.13990234456408e-05	1.52176902842671	0.0366237947198384	0.356759649810842	34.2973427177972	5.10002489879671
7289		0.00069594608164373	1.45372681120067e-05	1.59134595811267	0.0177388042402847	0.355680296052924	47.8732369989745	5.58114745357677
7296		0.0184136876608576	0.00262624185386285	1.39407112197088	0.0488539129048719	0.372469143534189	7.01142114301983	2.80970689333549
7312		0.0136397949770759	0.00213366817366938	1.4472945286583	0.0350349383021645	0.356759649810842	6.39265052804291	2.67641422707493
7315		0.00184201509289009	0.000133409451155938	1.42010955125911	0.0476525667231181	0.370588115246318	13.8072308740482	3.78735210203851
7316		0.00305243175597758	0.0004359547714944	1.60617504104094	8.6286223393932e-05	0.144259043854207	7.00171658980636	2.80770866662848
7319		0.00596036015427703	0.00102229183189458	1.24247893081464	0.031685487215954	0.355680296052924	5.83039007876145	2.54359240930374
7320		0.0344860861726366	0.00967379334094504	1.48280781134814	0.040276400130784	0.363625709814975	3.56489796269182	1.83386078331005
7321		0.00303705503512608	6.66250459568569e-05	1.47665159367955	0.0315223878796535	0.355680296052924	45.5842842809103	5.51046461888405
7325		0.00939738765716353	0.00175778730800455	1.26099098011139	0.0372981248871616	0.356759649810842	5.34614604074681	2.41849924824007
7329		0.000421191203518239	1.45372681120067e-05	1.62136113243355	0.00257299242320879	0.298893038172536	28.9732018611095	4.85664722215679
7333		0.00230399386517135	0.000436008086095034	1.31470732183999	0.021108212743371	0.355680296052924	5.28429159607182	2.40171007911304
7334		0.00291054973905908	0.0010430155555247	1.5241030217595	0.00880321533439922	0.321150091536731	2.79051421969915	1.48053099798732
7338		0.000717419943084117	0.000109704359583856	1.53177040637088	0.00270586103685911	0.298893038172536	6.53957550826168	2.70919699168642
7347		0.152506785864176	0.0187791829616824	1.56317701727284	0.0401236977704949	0.363242504394092	8.12105543544442	3.02166723634296
7351		0.00229298476999608	0.000176677486755045	1.334757159238	0.00756585215041538	0.309688368092803	12.9783642053681	3.69803665222122
7356		0.00416972298465025	0.0012969801457625	1.31114243522299	0.0233236337948858	0.355680296052924	3.21494742866621	1.68479514656639
7365		0.000182361474987025	1.45372681120067e-05	1.5981388514219	0.0178739435515209	0.355680296052924	12.5444116172287	3.64897289908894
7376		0.00159440880879603	0.00100459269914195	1.3690096607998	0.0361984339253726	0.356759649810842	1.58711964576077	0.66641089051672
7379		0.000639364594468098	1.45372681120067e-05	1.61032252504142	0.0405938230244301	0.363739708667762	43.9810691762665	5.45881077130735
7381		0.00489063477031414	0.000752376297290558	1.52515519108075	0.00673834942894193	0.305855298726449	6.50025098866909	2.70049542477454
7382		0.00293875167942378	0.00072688820254191	1.13667387164945	0.0359538107075077	0.356759649810842	4.04292113855616	2.01539806259463
7388		0.00668940350813151	0.00103073413620148	1.48683839943612	0.0287383964546562	0.355680296052924	6.48994078413243	2.6982053147686
7394		0.000727576709408785	0.000129262162289634	1.23691774970006	0.000659515487205687	0.223110209818818	5.62869053496511	2.49279933110781
7396		0.0026900705463934	0.00055121751523245	1.42200778748662	0.0448811156209222	0.368554476361262	4.88023415812357	2.28695037128388
7410		0.00184434324160804	4.98250002817976e-05	1.55885204983381	1.5874100038346e-05	0.144259043854207	37.016422100891	5.21009355015105
7418		0.0110237124462167	0.00100768176149326	1.56422140981385	0.0332093207955266	0.356759649810842	10.9396764608311	3.45149816617536
7422		0.00194717911528375	0.00022956039048513	1.27419161749013	0.0136054218423712	0.355297287583699	8.48220858645857	3.08443996076379
7423		0.00963800284718548	0.000905834877857397	1.54804248595418	0.0281459954057461	0.355680296052924	10.6399114041431	3.41141423281899
7429		0.00347252191343352	0.000868960174860602	1.46079513997834	0.0171109282728007	0.355680296052924	3.9961807386519	1.99862183459682
7432		0.00237820348553879	1.45372681120067e-05	1.61504568089751	0.00215452597660255	0.293498436424803	163.593562918096	7.35397217198565
7433		0.0103176587751107	0.000218195018652764	1.52040755171254	0.013089177590747	0.355297287583699	47.2864084561447	5.56335366384993
7434		0.00588303609597083	0.000835616469521528	1.41481307797826	0.0300707347678358	0.355680296052924	7.04035440964854	2.81564805559165
7439		0.00421863388210623	0.000547888044303615	1.22285105334014	0.0473332422391451	0.370098046535701	7.69981007245424	2.94482285997536
7440		0.00460186866301071	0.000704546734254584	1.47600423507195	0.00309672967948125	0.299361138736293	6.53167269007289	2.70745249753771
7447		0.00145534035388751	0.000169518089294824	1.46788422764708	0.0220604194396895	0.355680296052924	8.58516256254163	3.10184545233483
7450		0.000977876857530403	0.000196306700009393	1.61565319993975	0.00284643450815189	0.299361138736293	4.9813728083841	2.31654338705547
7458		0.00737700935995135	0.000999820101094936	1.52456695345017	0.0231015558985615	0.355680296052924	7.37833671464751	2.88329562875456
7463		0.00110330545146083	0.000129404417951943	1.2883941687999	0.0415874870610012	0.364865961995146	8.52602615059533	3.09187348026975
7464		0.0024121009260823	0.000135129199232245	1.49356918642451	0.00341382602838692	0.299361138736293	17.8503309409585	4.15787891661814
7466		0.00144473730346398	1.45372681120067e-05	1.5940888158281	0.0481847610307083	0.372469143534189	99.3816233100039	6.63490720210207
7472		0.00228900591295658	0.000431787715670419	1.51421184368791	0.0117582354240709	0.354039853004356	5.30122981707003	2.40632708517971
7473		0.00230453034235769	0.000480057536872179	1.39223029303143	0.0232674862062655	0.355680296052924	4.80052944772596	2.26319352864334
7476		0.0205028398316551	0.00584536530243934	1.44910430433261	0.0354245392841936	0.356759649810842	3.50753781343641	1.81045865707771
7477		0.0010648440671135	4.54755096252153e-05	1.53822973105608	0.0226925675518703	0.355680296052924	23.4157698481969	4.54940856567762
7481		0.00216209750576304	0.000243354673909513	1.48165028173274	0.00400859444827528	0.299361138736293	8.88455303129694	3.15129919822902
7493		0.00540105314391295	0.000424116887187455	1.5023338587627	0.0263776216496651	0.355680296052924	12.7348221848232	3.670706910419
7495		0.000215646772001064	1.45372681120067e-05	1.5495371227436	0.0449972810362396	0.368554476361262	14.8340644431643	3.89084203648352
7497		0.0102315963270297	0.00386677493092502	1.35902746084801	0.0487826278266704	0.372469143534189	2.6460284112223	1.4038285523609
7509		0.00748792595725709	0.00135940854230337	1.47603253693509	0.0295581228507441	0.355680296052924	5.50822341057944	2.46158707559461
7512		0.00162097689526583	0.000756658170879186	1.39909913876406	0.0439830142906142	0.367097865589529	2.14228426738902	1.09914992917391
7522		0.00140985607102804	0.000101330612083069	1.41768900243639	0.0247558380747374	0.355680296052924	13.9134269698506	3.79840590394651
7534		0.0014302898142241	0.000197022950068003	1.23865418922964	0.0362515185988009	0.356759649810842	7.25950867008352	2.85987190865893
7541		0.000675155794014073	5.39080826913613e-05	1.49781319412886	9.36038526532471e-05	0.144259043854207	12.524203427518	3.64664694200325
7550		0.00105481253001464	6.46436230545328e-05	1.58962677420956	0.0144231142836229	0.355297287583699	16.3173485670012	4.02833474533377
7551		0.00256928158344589	0.000212569822713395	1.53330525783728	0.0455398212680693	0.368554476361262	12.0867654244131	3.59535630717401
7556		0.0021658021805583	5.09896485356827e-05	1.49920884167883	0.0335679766843144	0.356759649810842	42.4753306358382	5.40855327254589
7569		0.00102342806313203	1.45372681120067e-05	1.61677022919039	0.0317843057003838	0.355680296052924	70.4003018480999	6.13750970945765
7573		0.00525761906791192	0.00280627051639746	1.33738261165279	0.0435003129779597	0.366037073367282	1.87352539150836	0.905755530351814
7589		0.00174682917818088	7.12629080116078e-05	1.49307514626508	0.012537442071972	0.355297287583699	24.5124599447492	4.61544336783171
7604		0.00447814220286518	0.00190031162577417	1.35416049560415	0.0203563641743217	0.355680296052924	2.35653044591611	1.23666432081367
7606		0.000730625647237249	3.05180667767874e-05	1.54944468474734	0.0283311276348997	0.355680296052924	23.9407578658611	4.58139691767895
7610		0.0015353935377489	0.000377098662650292	1.44343362999619	0.0385066841428929	0.361849575989832	4.07159634817578	2.02559454192673
7618		0.0021234749257569	0.000980654490015669	1.33624504113456	0.0485990366138013	0.372469143534189	2.16536501629944	1.11461024103393
7622		0.000216263728876068	2.71898528857158e-05	1.50999184546896	0.00218152390982657	0.293498436424803	7.95383961013199	2.99165147036538
7624		0.00574759153987058	0.000461453114028491	1.57071451665189	0.0286559695079394	0.355680296052924	12.4554182540758	3.63870156310999
7625		0.00138131687794686	0.000143853606716088	1.48516032091189	0.0495487553960254	0.372469143534189	9.60224014871629	3.26337101775339
7636		0.00108838014268605	1.45372681120067e-05	1.61574285989762	0.00732413822980024	0.309688368092803	74.8682719683162	6.22628255093144
7655		0.00173062776152071	0.000265489279337559	1.49848992445459	0.00889181865626713	0.321150091536731	6.51863520003113	2.70456994049083
7656		0.00179772938560292	0.000473863749161797	1.31550528961703	0.00376128658065278	0.299361138736293	3.79376854376997	1.92363166321401
7663		0.00330525173898749	0.000717461045745832	1.39265858535138	0.000444517918135814	0.215385486430194	4.60687274742775	2.20378774788993
7664		0.000458273054336344	1.45372681120067e-05	1.58658493596025	0.0249899505196719	0.355680296052924	31.524014746474	4.97837937606454
7665		0.000784418520366009	3.35396010012942e-05	1.53512413775829	0.0450889228724606	0.368554476361262	23.3878310101465	4.54768616709495
7667		0.00248762596697492	1.45372681120067e-05	1.62321485785905	0.00301402001174219	0.299361138736293	171.120594860621	7.41886959259004
7670		0.00169015999478087	0.000210013045002197	1.33378577074783	0.0164556106366874	0.355680296052924	8.04788100074064	3.00860897302234
7672		0.000412233162764834	4.57552784160272e-05	1.4759574971658	0.0144719893941664	0.355297287583699	9.0095214592867	3.17145047932976
7677		0.00477886928301844	0.000808980005034307	1.40617301491573	0.00865451906379231	0.319052173947882	5.90727737803085	2.56249335574161
7681		0.000697328323871338	1.45372681120067e-05	1.60829760363215	0.0328273420658668	0.356759649810842	47.9683196662927	5.58400999760028
7701		0.00617546525384644	1.45372681120067e-05	1.6056813789665	0.0381761987677411	0.359920195267671	424.802322297817	8.73064784282448
7703		0.000745248587577923	1.45372681120067e-05	1.59698768238582	0.0129296761599281	0.355297287583699	51.2646930520876	5.67989365180505
7730		0.000602307621798784	9.77318395407162e-05	1.31751718803025	0.00103551149189252	0.238442286597432	6.16285976636975	2.6235999634796
7749		0.0043517406385157	5.14101870045523e-05	1.52555463899777	0.0339335154475521	0.356759649810842	84.6474384178054	6.40339450514832
7756		0.00138368265896856	1.45372681120067e-05	1.62192514440274	0.0124315996472243	0.355297287583699	95.1817527411316	6.57261311639203
7757		0.00696729461840274	4.66730616046265e-05	1.58459820588215	0.0464191009334352	0.368868591960121	149.278714077589	7.22186465341174
7758		0.00284899274927134	0.000212613342728734	1.32030467175355	0.0303524960589078	0.355680296052924	13.3998775086579	3.74414790762567
7808		0.000957809761166919	1.45372681120067e-05	1.60623183804047	0.0250212893124469	0.355680296052924	65.8865031440014	6.04191105418009
7809		0.00102954679918653	1.45372681120067e-05	1.57301369221678	0.0432592643864638	0.366037073367282	70.8212018416444	6.14610942147793
7812		0.00208480629817264	0.000149721444582187	1.5387060979275	0.0406457637692099	0.363739708667762	13.924567078487	3.79956056906459
7823		0.000722988500110716	0.000139735541637361	1.42596999354221	0.0174378976649858	0.355680296052924	5.17397715455244	2.37127368388607
7825		0.00299357954285213	0.000468721472164701	1.29915858757037	0.0109927084077435	0.34545937733843	6.38669171486182	2.67506881340879
7827		0.00090561448438363	1.45372681120067e-05	1.62043431183376	0.0010983701857516	0.238442286597432	62.2960571000037	5.96106894862965
7838		0.0030052547628086	0.000137737546093916	1.40693686691226	0.0407359251970267	0.364034768136526	21.8187041081701	4.44749351221177
7849		0.00122898505454721	0.000135879164806283	1.47553708960644	0.0061736301183196	0.301718705471228	9.04469096714952	3.17707121066549
7850		0.000877665816106279	0.000130740746215839	1.33201245413029	0.0351486124281176	0.356759649810842	6.71302437464559	2.74696288077451
7855		0.00185691209280066	1.45372681120067e-05	1.61497760883133	0.0307521216046431	0.355680296052924	127.734597621337	6.99700552966581
7862		0.00158106531386444	1.45372681120067e-05	1.62180562868142	0.000795085647520192	0.231723902025201	108.759452029271	6.76499697743204
7863		0.000488050103325095	1.45372681120067e-05	1.62356754015856	7.28759736309233e-05	0.144259043854207	33.5723396971679	5.06920117859778
7866		0.000848789224680778	4.58064391448676e-05	1.55931715345833	0.0172863510320221	0.355680296052924	18.5299106528756	4.21178401991341
7877		0.0001447447527458	3.3102848381072e-05	1.33849080007464	0.00554301932118069	0.301295840155618	4.37257697825677	2.12848378269964
7884		0.00199289297072624	0.00015712569111896	1.45979213746216	0.0391351411280646	0.363242504394092	12.6834316942951	3.6648732361464
7888		0.000589255996172214	0.000142327976498064	1.14720711202937	0.0205861671410899	0.355680296052924	4.14012768726625	2.04967526312196
7901		0.00637900373199466	0.000853076817493295	1.49508786719954	0.0360527855476589	0.356759649810842	7.47764281151011	2.90258355887053
7917		0.000563167703279526	1.45372681120067e-05	1.6187989096363	0.00789147145070812	0.314913966757821	38.739582907905	5.27573651604752
7920		0.000459154406653535	1.45372681120067e-05	1.59878851084307	0.0433587581241495	0.366037073367282	31.5846418402581	4.98115130749786
7921		0.000737112066460913	3.16748332419217e-05	1.49572325035344	0.0414090665131022	0.364412458327239	23.2712216929794	4.54047504624675
7923		0.0018391603032854	0.000343659105635109	1.60086584075899	0.00562130865519448	0.301295840155618	5.35169961490323	2.41999714134347
7925		0.000302694876799841	7.60876416556992e-05	1.26722632641291	0.0368116154456436	0.356759649810842	3.97823970112718	1.99213020558569
7927		0.00241256825009484	6.82055241922205e-05	1.51225708105648	0.0473346136680763	0.370098046535701	35.3720358969108	5.14453735305111
7943		0.0933019944685444	0.0458051318778302	1.5132292909716	0.0152998509267639	0.355680296052924	2.03693321345294	1.02639867829113
7946		0.000134574063919804	1.45372681120067e-05	1.58381780178543	0.0435186500574792	0.366037073367282	9.25717699384357	3.21057230602154
7952		0.000747021094011206	1.45372681120067e-05	1.5910824663256	0.0478363431738093	0.371455209950019	51.3866214928116	5.68332089753066
7990		0.000796479528139801	3.30190557977174e-05	1.48092135257269	0.0318343827544523	0.355680296052924	24.1218141735859	4.59226650962168
7991		0.0107132387055239	0.000598755533687091	1.50861809156367	0.0401392125791072	0.363242504394092	17.8925088834714	4.16128379082744
7992		0.274676489141971	0.0304949721729916	1.55247923392344	0.04465469274734	0.368554476361262	9.00727134898791	3.17109012407442
8018		0.0273632569178162	0.00965823349630421	1.58606562328107	0.00863712937596873	0.319052173947882	2.83315338444519	1.50240871007753
8026		0.019021956899724	0.00458735942584402	1.59227160552978	0.00924986316162	0.323735016205257	4.14660268226621	2.05192981821444
8028		0.000708557730785814	4.35408893908139e-05	1.53477532566592	0.0146230099861882	0.355297287583699	16.2733867107295	4.02444262139374
8031		0.00211016004751838	6.75710644755949e-05	1.46088121713119	0.0294448953385953	0.355680296052924	31.2287524829585	4.96480303303876
8035		0.0277351368882674	0.00442159069790781	1.27518966548578	0.0196795261126114	0.355680296052924	6.27266040282538	2.64907745832506
8037		0.00399287679676756	0.00117762139355657	1.38002959863042	0.0327976966128493	0.356759649810842	3.39062861681592	1.76155277138187
8050		0.00242970165810909	6.3746997832585e-05	1.47916137547915	0.0321180205611519	0.355680296052924	38.1147621177404	5.25227796686422
8052		0.000575974656803469	3.78831471481202e-05	1.49637494900971	0.0483879958782452	0.372469143534189	15.2039811938394	3.92637724069768
8060		0.00132770126898213	0.000275877539912134	1.14214196837661	0.0305587611119792	0.355680296052924	4.81264719630673	2.26683066664486
8061		0.0130624756535773	0.00470382477185771	1.48652128275268	0.0408914032718129	0.364034768136526	2.77699027645081	1.47352212561166
8078		0.00302731764891324	9.83070981648363e-05	1.48447045129265	0.0382329829756955	0.359921786679789	30.7944970955931	4.94460066261931
8080		0.00568282850959904	0.000625838643769099	1.2096039356113	0.0239327410098888	0.355680296052924	9.08034134065985	3.18274653113086
8084		0.0018099392191807	2.63813633697691e-05	1.5301289144983	0.041262919307893	0.364412458327239	68.606735512947	6.100278315806
8087		0.00125580885317192	2.81212903852473e-05	1.57990307998911	0.0177035917650673	0.355680296052924	44.656871571965	5.48081028188072
8094		0.00165902646616641	0.00010172212169144	1.45824734334531	0.0296028494312457	0.355680296052924	16.3093969982148	4.02763153765039
8097		8.51173705873461e-05	1.45372681120067e-05	1.59116707854173	0.0189284895712062	0.355680296052924	5.85511458766078	2.54969740530075
8098		0.00395237020985361	0.00193807910583942	1.42026823742261	0.0259933534289665	0.355680296052924	2.03932347134085	1.02809062944299
8107		0.000111429953755411	1.45372681120067e-05	1.5438553621099	0.0467578930190814	0.36973916550457	7.66512338472855	2.93830901498951
8110		0.156583701604943	0.0290384251401212	1.489309704201	0.0498980277345444	0.372469143534189	5.39229317187032	2.43089893607938
8112		0.0111659496724958	0.00240997459523116	1.57426615091313	0.0212225469028652	0.355680296052924	4.63322297861184	2.21201611522173
8118		0.000450583640738484	3.97835281354571e-05	1.49533885086823	0.000185874303312103	0.162916786719827	11.3258844013108	3.50155180489995
8128		0.00347139011898134	0.000317452419050054	1.49899135995448	0.00858187078005193	0.319052173947882	10.9351509412628	3.45090122937564
8129		0.003610434034882	0.00020874623857616	1.41368644952891	0.0131448958086114	0.355297287583699	17.2958040322473	4.11235017690544
8133		0.000973394749454713	2.23593811311539e-05	1.59450276642843	0.0213469371492052	0.355680296052924	43.5340649074789	5.44407283010768
8135		0.00232766014472479	3.44262240088169e-05	1.5511134481963	0.0167155402687762	0.355680296052924	67.6129959570546	6.0792286698087
8155		0.188574988082472	0.0672128900828041	1.48513947846357	0.00904648145173891	0.321150091536731	2.80563724979173	1.48832849015626
8159		0.00982628125893192	0.00496099966003429	1.49533973848176	0.0205938224286331	0.355680296052924	1.98070589242169	0.986014675762446
8170		0.00148268349840836	0.000153873659755795	1.32017147100516	0.0337743837179102	0.356759649810842	9.63571998457343	3.26839246925747
8201		0.00356883139300988	0.00268049295278115	1.33331924763865	0.0259571085507166	0.355680296052924	1.33140860874379	0.412953401708674
8232		0.00140232052317876	0.000150343187534327	1.47529250896054	0.0316880310420055	0.355680296052924	9.32746302760528	3.22148473646835
8241		0.120925560059274	0.0223675994828275	1.28016282982895	0.0458259838350889	0.368554476361262	5.40628242883702	2.43463688146924
8265		0.00169675944916694	0.000235352560219525	1.54335550726623	0.00336811482554159	0.299361138736293	7.20943697227804	2.84988659524705
8266		0.0182708415082615	0.0113661841199773	1.44462505557053	0.00785083099861059	0.314913966757821	1.60747365302208	0.684795091540228
8316		0.00755835011099538	0.000643821873111018	1.60056067543243	0.0164737211828672	0.355680296052924	11.739815664343	3.55333785067553
8348		0.00143389652526393	0.000442799084002922	1.56360305730707	0.0109061475786951	0.34545937733843	3.23825540085009	1.69521677532827
8354		0.00200598151521515	0.000209023539101542	1.5224999161736	0.0062901966964122	0.303417780949602	9.59691680581803	3.26257098672961
8382		0.00914736392118274	0.00187460844497902	1.26552668280363	0.0258725557680361	0.355680296052924	4.87961309770218	2.28676676169087
8385		0.00646757277908666	0.00055034275898089	1.50808575344472	0.0136110722180011	0.355297287583699	11.751899472727	3.5548220549464
8405		0.0136720561854045	0.00422703729892013	1.3735458973319	0.0299890196822109	0.355680296052924	3.23442998454196	1.69351148318102
8411		0.0286088117843014	0.00459443156258863	1.51399930686862	0.037680341406128	0.356759649810842	6.2268446911379	2.63850129621865
8412		0.0087165547421943	1.45372681120067e-05	1.62252283633125	0.0241704695761991	0.355680296052924	599.600604118671	9.22785802662716
8452		0.215252764823823	0.0311280094363316	1.53363114023767	0.037343413577754	0.356759649810842	6.91508286978949	2.78974654061915
8470		0.0520392543968024	0.00633343612081622	1.46504180680675	0.0268393830359262	0.355680296052924	8.21659102643571	3.03853995967953
8474		0.0193234320301013	0.00666739923896695	1.58273534073822	0.00158538826768961	0.26427733123139	2.89819633376196	1.53515533131664
8487		0.0102305519098937	0.00060399550271823	1.39349448664367	0.0329811523680177	0.356759649810842	16.9381259692365	4.0822023589052
8489		0.0186580638146791	0.00293584753917529	1.10093416718755	0.0498476847869028	0.372469143534189	6.3552563836201	2.66795032757741
8496		0.525924635830347	0.151766564404171	1.49563940634242	0.00406688478275393	0.299361138736293	3.46535245029171	1.79300209188031
8498		0.00311130714018759	0.000719027218828977	1.34420519379598	0.0138288118850329	0.355297287583699	4.3271062050401	2.11340253088329
8526		0.00355598390137568	0.0015814977942608	1.43073024434589	0.0294981816689435	0.355680296052924	2.24849121780646	1.16895724911619
8527		0.0271480775635749	0.00525599215654726	1.35816575995972	0.0280194034046858	0.355680296052924	5.16516706170446	2.36881501224518
8543		0.201940446353444	0.0512043076309136	1.47593412940394	0.0434971221226301	0.366037073367282	3.94381753599821	1.97959280577264
8555		0.035511890774531	0.00968015161413411	1.49475463365751	0.0354703729080379	0.356759649810842	3.66852629897652	1.87520062760685
8611		0.00622414912104358	0.00444269970545513	1.29890285376422	0.0433534793029529	0.366037073367282	1.40098353111759	0.48643999665764
8622		0.00219775050338152	0.00170324682080675	1.33941456004647	0.0433343091256802	0.366037073367282	1.29033001942756	0.367740101694738
8679		0.0944376431935551	0.0853859295867402	1.37444868863021	0.0291731747319495	0.355680296052924	1.10600942860989	0.145363684443104
8684		0.0470818816851766	0.0152397381864163	1.22287181478566	0.0422704594731706	0.366037073367282	3.08941538950729	1.62733386257839
8689		0.0199912924370372	1.45372681120067e-05	1.62040943817273	0.0165435991048679	0.355680296052924	1375.17532751053	10.4253998509392
8710		0.00486510417636941	1.45372681120067e-05	1.60286222333132	0.0228645650293986	0.355680296052924	334.664266964383	8.38657070845572
8715		0.0131064114190213	0.00328200644995213	1.30277660932326	0.0246051112356277	0.355680296052924	3.99341427839438	1.99762274549523
8746		0.0907392939596902	0.0212038424049663	1.28948987663688	0.0291556887242964	0.355680296052924	4.27937975705938	2.09740171105211
8792		0.0583703864740627	0.00646897999866284	1.4994284045279	0.0287756962750028	0.355680296052924	9.02312056709528	3.1736264632024
8810		0.0293955215291428	0.00211907060028912	1.30815207086228	0.00476726008074837	0.299361138736293	13.8718934258878	3.79409281475541
8818		0.170525133402793	0.06137967751984	1.2231740050302	0.021467096433151	0.355680296052924	2.77820184616762	1.47415142001273
8835		0.0684065754255676	0.00916856536039127	1.37588033359498	0.00344399823139856	0.299361138736293	7.46099010441568	2.89936709481667
8912		0.0283772191156749	0.00154837456853206	1.60950837696577	0.0103264274606118	0.340137901441134	18.3271022996574	4.19590679411015
8929		0.052444176681915	0.0102754016960638	1.48238249510994	0.0372030888616724	0.356759649810842	5.10385659200115	2.35158779287328
8974		0.281140933427986	0.0176465339243125	1.61430345577563	0.0094638462762387	0.328861510179146	15.931793440787	3.99383677496421
8981		0.073979819716134	0.0301578470736025	1.45030825950704	0.0335550910733379	0.356759649810842	2.4530869042336	1.29459834440754
9055		0.0293800327385637	0.0150725795196787	1.2846387569844	0.030234874431426	0.355680296052924	1.94923720257738	0.962909662765847
9062		0.0418224107534595	0.0342903115883501	1.52287480031685	0.00371506894583902	0.299361138736293	1.21965677231316	0.286475211272345
9069		0.0320646020044811	0.000502481758547222	1.40381672207778	0.0001254208345107	0.144259043854207	63.8124697246451	5.99576646640196
9074		0.0431177119735387	0.0125285001350577	1.26128258513721	0.0285614025486973	0.355680296052924	3.44157014077727	1.78306691303859
9086		0.0542171899550027	0.00432166518996081	1.60915398391019	0.0184625553953492	0.355680296052924	12.5454396793506	3.6490911285761
9151		0.0222664833450039	0.000127316173277405	1.55902152560106	0.0203970795198852	0.355680296052924	174.891239438121	7.45031421410735
9174		0.019642613004683	0.00816050174165313	1.44454322377724	0.0366892217334951	0.356759649810842	2.40703496262031	1.26725709737228
9175		0.0785889593364629	0.0302095997683131	1.35835977487009	0.0367933118725582	0.356759649810842	2.60145648863892	1.37931957733197
9179		1.43709307153916	0.590212114894339	1.30185552544549	0.0485637465611262	0.372469143534189	2.43487559010277	1.28384805972975
9182		0.0148610613233066	0.00491258059508333	1.47630818059608	0.0317979747229256	0.355680296052924	3.02510280201408	1.59698417029991
9183		0.0437850144608558	0.0149804434577181	1.46591092581455	0.0303277959353185	0.355680296052924	2.9228116366807	1.54735685631363
9190		0.00707045682261236	0.00172745268422031	1.3402584922779	0.00352719094194158	0.299361138736293	4.09299593974328	2.03315723562655
9298		0.174906525169318	0.0449548565191943	1.37638549550006	0.0308325234697111	0.355680296052924	3.89071479061752	1.96003522722858
9324		0.0503694766823622	0.00847028111019219	1.30342767852651	0.0226431143388523	0.355680296052924	5.94661216399928	2.57206798670778
9378		3.88255794196943	0.337388608066929	1.5344315403211	0.0357223654222443	0.356759649810842	11.5076734932296	3.52452428812786
9380		0.163230509498057	0.0122367936305559	1.51561082214081	0.0432531595417837	0.366037073367282	13.3393202848875	3.7376132496703
9384		0.223299592826892	0.0107909324925893	1.34941808783093	0.0351923203636392	0.356759649810842	20.6932619567626	4.37108917546047
9389		0.187017287624996	0.0133371269477258	1.539011249325	0.0494784553901238	0.372469143534189	14.0223069299708	3.80965181389627
9411		0.0156710611706617	1.45372681120067e-05	1.6200943459555	0.035330872295923	0.356759649810842	1077.99216812398	10.0741309812592
9422		0.0931946243505293	0.00210104622442296	1.42006636001641	0.0411201746684856	0.364379236546164	44.3562941487042	5.47106693205922
9445		0.0053976191598863	0.0011945674048309	1.06800471803628	0.0407951369885255	0.364034768136526	4.51847182340486	2.17583492627451
9457		0.180069464679951	0.0199548510996822	1.03912393017649	0.0279219646945929	0.355680296052924	9.0238440658081	3.17374213783543
9460		0.360574590798909	0.137990908647437	1.17878891680565	0.0492084017569297	0.372469143534189	2.61303149847478	1.38572451555708
9466		0.0519705940879874	0.0176147600594383	1.2266644910834	0.0470277934256092	0.370098046535701	2.95040034111282	1.5609107276782
9472		0.0209484783804881	0.00933108310585754	1.36393020344022	0.0309571710053149	0.355680296052924	2.24502109163917	1.16672899893537
9500		0.525126523853219	0.245150826803828	1.3135219794925	0.0468962794258707	0.370098046535701	2.14205487576605	1.09899543993012
9564		0.147550148733362	0.0241174365364954	1.4544049060274	0.00917070318436079	0.322573174393021	6.11798640000911	2.61305689985767
9579		0.0143890327595462	0.00387223994478835	1.27944317118863	0.0393100618705225	0.363242504394092	3.71594554178195	1.8937293587774
9617		0.00612590644906145	0.000423910299710012	1.29733724813417	0.0356608956985938	0.356759649810842	14.4509497722798	3.85309241022429
9639		0.0452663174325887	0.0134667645039266	1.59330361049594	0.00300459206840747	0.299361138736293	3.36133578480489	1.74903466965436
9645		0.0481873121995149	0.0115978468266361	1.38468367622736	0.018815846503869	0.355680296052924	4.15484985444418	2.05479634266044
9689		0.0463824961981489	0.00593767425017856	1.13805625183649	0.0290126637366214	0.355680296052924	7.81155958442047	2.96561061239884
9833		0.0521383887066105	0.0202242790216022	1.16061786421146	0.0487024641120333	0.372469143534189	2.57800975999786	1.36625772555909
9834		0.010889406834647	0.00272445980428494	1.33916428849686	0.0319079608490622	0.355680296052924	3.99690493415264	1.99888325885854
9835		0.0133382920322981	0.00186061198471159	1.50028072880245	0.00364719820735605	0.299361138736293	7.16876605218989	2.84172481159247
9837		0.028173329518441	0.0103274746423356	1.15822692182644	0.0435468969649143	0.366037073367282	2.72799793697381	1.44784255333614
9846		0.0155497674322188	0.0041425232641503	1.53619827489986	0.0334612878103901	0.356759649810842	3.75369465436384	1.90831129839689
9848		0.0814037145293956	0.0120604734211063	1.47271793502517	0.00204620980165625	0.290561791835188	6.74962845048323	2.75480808773404
9850		0.266682796213229	0.0553299500548462	1.61294841405947	0.000487055300299712	0.218504773151283	4.81986330999536	2.26899223259879
9851		0.575231882298811	0.249537024944222	1.49330061006208	0.0394162575711965	0.363242504394092	2.30519652315078	1.2048897488712
9852		0.0655515013956395	0.023120030690585	1.55099863111357	0.00876568052815286	0.321150091536731	2.83526878804419	1.50348551146267
9865		0.275646026790978	0.0805453746989356	1.5163719666954	0.022226382514737	0.355680296052924	3.4222452601567	1.77494315635931
9867		15.1593266672265	4.67668155796527	1.44123783088423	0.0265870366962974	0.355680296052924	3.24147079063087	1.69664857264035
9876		0.0471436260265228	0.0129730439673891	1.46414136346095	0.00238038522939915	0.294399902242462	3.63396795270485	1.86154569676585
9880		0.074144417416693	0.0288205098027407	1.42832486262109	0.0349475587522646	0.356759649810842	2.57262685234118	1.36324221598475
9885		0.644617600402621	0.199628468346279	1.44590609485918	0.0262795727336974	0.355680296052924	3.22908654132663	1.6911261065046
9891		0.490120034781983	0.15307037997869	1.52869659408694	0.0135633400844735	0.355297287583699	3.20192603461374	1.67893998158045
9927		0.0403818872751541	0.0033549578426718	1.34174068703863	0.0327934628561031	0.356759649810842	12.0364812819809	3.58934179437856
9965		0.0371388468058804	0.00521103942533197	1.55051357846091	0.0279936426804721	0.355680296052924	7.12695563678535	2.83328594404014
10034		0.0283738690934179	0.00421187127286954	1.53994564745587	0.000716026134587475	0.231723902025201	6.73664204226423	2.75202964241999
10047		0.192003037943049	0.106058587899997	1.43456893025984	0.0143709936962662	0.355297287583699	1.81034880573829	0.85626769279313
10053		0.100902515336306	0.0532708715044024	1.48807831137564	0.0109108546572292	0.34545937733843	1.89414050280682	0.921543350439058
10061		0.0685712117018095	0.0310827680399938	1.28559015587971	0.0454843715594342	0.368554476361262	2.20608446498651	1.14148802886418
10065		0.465210699118295	0.221571276769984	1.38669056694765	0.0210793267877666	0.355680296052924	2.0995984041796	1.0701134061272
10066		3.07302999468447	1.45486852425289	1.40661724855199	0.0188719871382511	0.355680296052924	2.11223897105242	1.07877306521195
10069		1.59452755735101	0.766897090742149	1.38295452187141	0.0225833708177135	0.355680296052924	2.07919364488387	1.05602412928994
10071		0.836682468869226	0.418226718290088	1.41078110005451	0.0226743449367284	0.355680296052924	2.00054762710997	1.00039497538557
10075		0.0580721266395754	0.0160002097286295	1.3161930143318	0.0248901675441396	0.355680296052924	3.62946033986452	1.85975505155979
10080		2.98238866268578	1.03478738998059	1.4131343035093	0.0192559143883903	0.355680296052924	2.88212698720819	1.52713390240352
10145		0.064848807435314	0.0195453471369599	1.28345607346569	0.0372906125445122	0.356759649810842	3.31786419452669	1.73025483569324
10149		0.00762900824212364	0.00130581317380049	1.12973078333136	0.0444053161167229	0.368240768546898	5.84234283677799	2.54654701999643
10167		0.00796999546170432	0.0039471253334376	1.34020001986553	0.029807789683648	0.355680296052924	2.01918986311062	1.01377657272473
10192		1.83530883372849	0.421901172186903	1.59659564495051	0.00257900566336702	0.298893038172536	4.35009180992615	2.12104584977227
10195		0.410518681405725	0.283843717968081	1.24005482034219	0.0447560618959779	0.368554476361262	1.44628418886441	0.532351063756029
10196		0.123654267808094	0.0808242083765932	1.29091054553311	0.0312857065684287	0.355680296052924	1.52991622549445	0.61345265659591
10197		1.26236330744731	0.861294192901199	1.22999361078679	0.0472889024890299	0.370098046535701	1.46565867719965	0.551549167561133
10216		4.46507221634772	2.78164631230976	1.33507119530494	0.0460452775631311	0.368554476361262	1.60519049333778	0.682744516964997
10264		0.00710922518643496	0.00085877340534252	1.22965917857285	0.0393688119531061	0.363242504394092	8.27834809765616	3.04934291397091
10333		0.0559792445791625	0.0158342830717816	1.30276759536137	0.0227570904925909	0.355680296052924	3.53531917582828	1.82184047036643
10343		0.0539644431670387	0.0127645413447482	1.42372154391983	0.0202057906257811	0.355680296052924	4.22768368322468	2.07986743780982
10346		1.35582601459481	0.371725528774622	1.47435988336628	0.0157849111132263	0.355680296052924	3.64738472244356	1.86686238171078
10349		0.0232587119187136	0.00294778555157451	1.5679468764527	0.034650502195715	0.356759649810842	7.89023201036125	2.98006772296071
10357		0.00805771307786331	0.000493771578523833	1.38947453382445	0.0225614941636352	0.355680296052924	16.3187057099407	4.02845473185991
10382		0.0402135834983675	0.00282466192964039	1.47764114075457	0.0468538445995613	0.370098046535701	14.2366005207169	3.83153278912668
10424		0.00949780635047439	0.000429454596180233	1.56851848002413	0.0184706418219605	0.355680296052924	22.1159732249981	4.46701682507259
10431		0.0225427779761352	0.00542929314885069	1.37033050356942	0.0108257782675663	0.34545937733843	4.15206498490641	2.05382902381827
10435		0.0947945071091561	0.00193297134285011	1.41463486421399	0.032724096690237	0.356759649810842	49.0408238382803	5.61591130999718
10569		0.00314222349866576	0.0021601949065712	1.43071048107536	0.0394132126188095	0.363242504394092	1.4546018459294	0.540624312232866
10616		0.0220197283615182	0.00546248019022456	1.31388063031808	0.00676335073478029	0.305855298726449	4.03108617234417	2.01116862394434
10657		0.0220039453096868	0.000831033552817246	1.39704950148077	0.0111713604435485	0.348219479191585	26.4778061428354	4.72671168538705
10669		0.0117689833780655	0.00207319836093267	1.26387174408795	0.0195953053911869	0.355680296052924	5.67672809309523	2.50505964030264
10671		0.00803148250035166	0.000498475089959764	1.37915510678889	3.49004953984061e-05	0.144259043854207	16.1121040190794	4.01007299735447
10701		0.0724353388764318	0.014284796826661	1.53885068018405	0.0179496494112392	0.355680296052924	5.07079937890605	2.34221319675066
10716		0.0230239428569796	1.45372681120067e-05	1.62187022965299	0.0298927844445754	0.355680296052924	1583.78745439548	10.6291630221855
10779		0.0182951265631249	0.0131356932603227	1.42203387167766	0.0244392937397622	0.355680296052924	1.39277967295313	0.477967052714154
10785		0.00957201424575994	0.00159197105884183	1.19247259594868	0.0300046535909036	0.355680296052924	6.01268106765939	2.58800843528283
10822		0.0238493177525145	0.00356130557488942	1.13148878175115	0.0274391095731807	0.355680296052924	6.69679061540657	2.74346986086223
10842		0.0218340637167752	0.00178554214916674	1.49946589659805	0.0263370353960954	0.355680296052924	12.2282544419153	3.61214657171051
10894		0.00265557803131295	0.000706463227477831	1.56488450682536	0.00536514882552966	0.299361138736293	3.7589755956495	1.91033954902027
10917		0.0806782293563767	0.00594971233278185	1.5264256698693	0.0381486684026601	0.359920195267671	13.5600218706128	3.76128760024947
10919		0.0295929671014078	0.00083046090641694	1.3502940287413	0.0325294134540961	0.35667618069496	35.6343891358931	5.1551982880021
10921		0.0375683696939431	0.00504837331263388	1.4793144841025	0.0139443663940005	0.355297287583699	7.44167821344072	2.89562800805166
10929		0.0456664043866145	0.0235889751161867	1.27619603198462	0.0166087996520622	0.355680296052924	1.93592151255771	0.953020463077837
10941		0.0169496453014338	1.45372681120067e-05	1.62197928278527	0.0123916950578515	0.355297287583699	1165.94432811174	10.1872831885739
10944		0.0374766717361888	0.0137521308571289	1.43020674572105	0.0050150278755405	0.299361138736293	2.72515380529275	1.44633765663131
10946		0.107199159968784	0.0428464278483999	1.44150189697385	0.00610309900342456	0.301718705471228	2.50193925962924	1.32304676516505
10960		0.00868140413590364	0.00110141115101065	1.54461115261109	0.021828680021297	0.355680296052924	7.88207394480944	2.97857528402402
10970		0.505818777006135	0.239753705079417	1.3809895396299	0.0267356628225476	0.355680296052924	2.10974331695348	1.0770674833473
10971		0.0667806059774634	0.017585378232841	1.33885017391925	0.00882428650810934	0.321150091536731	3.79750751409767	1.92505281937929
10973		0.112446100654922	0.0564119187205954	1.31776209324153	0.0213047411057471	0.355680296052924	1.99330395429129	0.995161720168473
10975		0.101315839481189	0.00967508559076751	1.16660317706775	0.00433334881080857	0.299361138736293	10.471828753419	3.3884415049786
10976		0.351038278168241	0.0446750551844197	1.49364666178	0.0038389657408912	0.299361138736293	7.85759025297555	2.97408693804184
10982		0.0421368664405447	0.000402462333203707	1.52025272942348	0.00110731547184905	0.238442286597432	104.697664760635	6.71008545366882
10983		0.0518413517258978	0.00263276103672725	1.30186395872383	0.00469940162328715	0.299361138736293	19.6908686366542	4.29945485011625
10984		0.0177653391459322	0.00745987437761695	1.32337249592868	0.0465256208935449	0.368868591960121	2.38145285653019	1.25184198925482
10986		0.0755458478491314	0.0304968447779657	1.40844900441539	0.020041856065186	0.355680296052924	2.47716930715777	1.30869247587113
10987		0.23502897980698	0.0607894144795988	1.18198303564298	0.0184845171239608	0.355680296052924	3.86628135538066	1.95094662855864
10991		1.22532240086299	0.152979758659018	1.46794814259968	0.00499910272428177	0.299361138736293	8.00970279731033	3.00174871194718
10992		0.165097912133402	0.0279245905936656	1.4026350040674	0.000633451389133983	0.221780586318148	5.91227690804009	2.5637138412873
10994		0.0819921199114374	0.0275625952552483	1.52845864073787	0.0107605620397047	0.34545937733843	2.97476050974645	1.57277352545961
10996		0.0905918434897198	0.0143541785532438	1.25249562402777	0.00145703587463595	0.25392161560701	6.31118270918037	2.65791039011764
11001		4.14989317509252	1.75514682823216	1.40103710681891	0.0233389697583245	0.355680296052924	2.36441368228574	1.24148247425019
11002		0.100308644032564	0.0259853046074506	1.30756054950257	0.00742698091231568	0.309688368092803	3.86020658783438	1.94867805870289
11003		0.192234237942429	0.00173141566178925	1.46333369473865	0.00383484180538533	0.299361138736293	111.027202875001	6.79476938567161
11004		0.0509427470123429	0.000870885167987019	1.45918510651924	0.00233727163563458	0.293498436424803	58.4953664213767	5.87025044427303
11006		2.28783394817629	0.286143354621266	1.46963836388814	0.00554969082493191	0.301295840155618	7.99541177954115	2.9991723372708
11008		0.0255661554581283	0.00834168246050287	1.55269791121267	0.00148210573992195	0.254435525680332	3.06486797827438	1.61582492997118
11011		0.0460438586313457	0.00382531969971546	1.51498737787577	0.0171564036881666	0.355680296052924	12.0366040607719	3.58935651059381
11014		1.07566264549156	0.464766854660676	1.40452517262708	0.0313716644763475	0.355680296052924	2.31441341977128	1.21064659365035
11019		0.0662158597580714	0.00102772747563549	1.44987124961884	0.000581175050325189	0.221780586318148	64.429395270499	6.00964714868215
11020		0.942927355648517	0.323087599388518	1.56463066482866	0.00110241683297311	0.238442286597432	2.91848822868201	1.54522124932129
11029		0.0126202580719691	0.00167539088644957	1.1824284259617	0.0131505535644913	0.355297287583699	7.53272455642488	2.91317177633108
11040		0.0225767130616704	0.000921426806594004	1.402250146497	0.0049602280434462	0.299361138736293	24.5019060657935	4.61482207940931
11049		0.12549233109476	0.0789031676934136	1.42428270318374	0.0143539881259763	0.355297287583699	1.59045998739079	0.669444077178275
11051		0.00421490956964712	1.45372681120067e-05	1.61027726863016	0.0200733057224182	0.355680296052924	289.938215156528	8.17960168938057
11056		0.0104164096295341	0.000585843681684774	1.29200147377689	0.0394501485032637	0.363242504394092	17.7801860038475	4.15219851159862
11060		0.00393649392548167	0.000533292263717668	1.21969515663659	0.048322524236549	0.372469143534189	7.38149452617169	2.88391294734326
11065		0.0476349186127809	0.0268074911696706	1.40320296188129	0.0143574388957788	0.355297287583699	1.77692564780825	0.829383315703959
11076		0.0322347357267411	0.0106536184622303	1.43043726934178	0.0295296193297312	0.355680296052924	3.02570772935235	1.59727263600856
11081		0.0331029760311605	0.00242678298487828	1.47707001998167	0.00161219803978329	0.264907169336963	13.6406824332588	3.76984391802143
11082		0.0141123340143868	0.000867358678108803	1.55937409859462	0.00474890275539799	0.299361138736293	16.2704707643641	4.02418408895792
11138		0.0251832402198904	0.00548771092544569	1.42751617031173	0.0138920769444631	0.355297287583699	4.58902456088194	2.19818752820753
11140		0.0183623197886971	0.00211491429068397	1.55775452156675	0.0173268562316076	0.355680296052924	8.68229973648658	3.11807722918816
11154		0.0304946500540896	0.00849474823535897	1.56821542675554	0.0149251992255765	0.355297287583699	3.58982387814122	1.84391306511653
11158		0.0214776885058641	0.00581666220881676	1.55518107157804	0.00860721086237424	0.319052173947882	3.69244211453584	1.8845753044087
11243		0.0416375550922919	0.0138849002577969	1.47635903210403	0.027727878357716	0.355680296052924	2.99876515633671	1.58436854419576
11244		0.272115424956595	0.047464908644047	1.53894255706554	0.030159210748141	0.355680296052924	5.73298111658165	2.51928552706393
11256		0.0468531860955622	0.00780030540668636	1.59012033474904	0.0154533750440772	0.355680296052924	6.00658354420328	2.58654464063473
11369		0.0613424728431275	0.0202816597266143	1.58306171388452	0.00655882738072019	0.305855298726449	3.02452923823744	1.59671060734164
11376		0.197208316844283	0.0642659868520251	1.59273767521952	0.00212378493479505	0.293498436424803	3.06862660178801	1.61759310571885
11377		0.202950236409263	0.106857064463611	1.52812466431439	0.0207311625189968	0.355680296052924	1.89926831162741	0.925443730927409
11533		0.0160097202451239	0.00335783571647768	1.37194460709541	0.0386560158397989	0.362657085780598	4.76786882888894	2.25334454567538
11536		0.0155435896413162	0.00276808759371794	1.57384683540146	0.0143051383379602	0.355297287583699	5.61528098915358	2.48935821701868
11547		0.00336446469281481	0.00104803727187114	1.46376069108321	0.0324109292467351	0.35667618069496	3.21025290141444	1.68268695630221
11573		0.00189979732828948	0.000107291308621431	1.43811874969939	0.0229461780014291	0.355680296052924	17.7069079751163	4.14624040192774
11591		0.010522984017827	0.000790564692051582	1.22030975994439	0.0316966929507908	0.355680296052924	13.3107184315542	3.73451653613481
11602		0.0628788615111951	0.00194647642912787	1.38246392802105	0.0341002092438167	0.356759649810842	32.3039419179447	5.01363831672534
11606		0.0107735710063507	0.00315814331883641	1.19263602379662	0.0348512050421724	0.356759649810842	3.4113622843184	1.77034797630435
11609		0.043065851727085	0.0108388545009638	1.4687673216905	0.00821401434044745	0.319052173947882	3.97328442071581	1.99033206995997
11627		0.00681211806561119	0.000284687979973157	1.40945009809704	0.0371723004483209	0.356759649810842	23.928365596094	4.58064995323737
11647		0.00180552551513235	0.000693986459236864	1.53604936392841	0.00635903590479648	0.304756795737371	2.60167254144668	1.37943938920391
11687		0.0137596753598754	0.00224872792091665	1.06173597438211	0.00630467215582332	0.303417780949602	6.11887068768485	2.61326541049689
11692		0.00862935142239962	0.00148575340415832	1.51838148640656	0.0144829936878798	0.355297287583699	5.80806437881807	2.53805744480867
11694		0.401125023211754	0.0621262130165236	1.42241661562402	0.0465335008636877	0.368868591960121	6.45661474819119	2.69077794725633
11695		0.115239831677275	0.0174073197366804	1.40153396510095	0.0449961580453457	0.368554476361262	6.62019388513001	2.72687346975447
11698		0.00287055621961845	0.00037727129426923	1.22524641266004	0.0491938488185562	0.372469143534189	7.60873213314222	2.92765607296432
11703		0.00910844688114544	0.00403100124220523	1.3195041764105	0.0431451713567828	0.366037073367282	2.25959912534348	1.1760668473407
11717		7.44101043272207	1.9035014777125	1.449591563616	0.0455981406026605	0.368554476361262	3.90911723465756	1.96684285178578
11718		1.9675213876801	0.497831955318656	1.45622751931735	0.0443772261489889	0.368240768546898	3.95217978006397	1.98264857493562
11719		0.30932450974909	0.0778377687168422	1.44610235407702	0.0453595062500675	0.368554476361262	3.97396424445758	1.99057889207027
11729		0.0240213224496775	0.000326397111800892	1.497980829278	0.0405498284102863	0.363739708667762	73.5953891170793	6.20154347657315
11768		0.049712631367979	0.00558204234996304	1.4730393471142	0.0298291522600222	0.355680296052924	8.90581408224324	3.15474749439643
11770		0.0225625106090015	0.00664822731994899	1.49860284773536	0.0220470349594581	0.355680296052924	3.39376340837495	1.76288599285301
11780		0.00102682637534031	0.000247096729013242	1.14109169419184	0.0170470870148169	0.355680296052924	4.15556441981587	2.05504444098301
11800		0.0133424953457481	0.00326697899976232	1.33965444446471	0.0292570913575022	0.355680296052924	4.08404686614722	2.02999942184016
11820		0.00394611369450413	0.000782068097840232	1.01093159810455	0.0496163011301297	0.372469143534189	5.04574180356131	2.33506638383064
11825		0.00496350268815235	0.00176289255945497	1.41166970697845	0.0467719079994044	0.36973916550457	2.81554463516875	1.49341402228975
11836		0.0178200001028953	0.00197413475186657	1.3119761744744	0.0488453926129486	0.372469143534189	9.02673947968659	3.17420497043795
11878		0.0328845279674832	0.00717033244168657	1.33127038152627	0.0301364664446287	0.355680296052924	4.5861929324644	2.19729704764763
11979		0.000714779835718768	0.000132231077921223	1.20081987446202	0.040801590912745	0.364034768136526	5.40553587670669	2.4344376463309
12064		0.00550330915664711	7.50912805329892e-05	1.55295798018252	0.0308061563545723	0.355680296052924	73.2882582050174	6.19551017201428
12079		0.0060699146902314	0.000629076440979379	1.5534977020259	0.0172859028802274	0.355680296052924	9.64893023299592	3.2703690011265
12081		0.00523233697912628	0.00237183524262775	1.39433166145431	0.0268607807131115	0.355680296052924	2.20602885271635	1.14145166010363
12082		0.0209575358870483	0.00660865989259819	1.60937455748523	0.000549452650620369	0.221780586318148	3.17122324762409	1.66503944379403
12084		0.24645790563564	0.0476055814854466	1.57226396006034	0.0194108379307298	0.355680296052924	5.17708003862917	2.37213862270739
12087		0.0140769112201544	0.00231845202918245	1.56553049345211	0.0244549779426383	0.355680296052924	6.07168534995234	2.60209702859504
12100		0.0316044634828917	0.00138461193718767	1.34167476753292	0.0394247426020389	0.363242504394092	22.8255026798949	4.51257472753085
12148		0.0335218292287427	0.00721537582168841	1.45501883325387	0.0122786474759528	0.355297287583699	4.64588817785219	2.2159544302553
12155		0.0295594999204539	0.0067212036310248	1.53027566011104	0.0395409986438293	0.363242504394092	4.39794738311579	2.13683034394459
12180		0.049975028172664	0.0316886270351674	1.32165145277899	0.0463614744887456	0.368868591960121	1.57706511289374	0.657242226463011
12195		0.00118082463114628	0.000345103337118934	1.10878543971753	0.0457853376468936	0.368554476361262	3.42165520914486	1.77469439071036
12235		0.0154451400648425	0.00325861889462737	1.60759959044824	0.0058904457927672	0.301718705471228	4.7397810435297	2.24482041466994
12244		0.00589305872404565	0.00137828259778579	1.41869722735178	0.0401135338187352	0.363242504394092	4.27565343530626	2.09614491960944
12245		0.0023148343523409	0.000219421605203503	1.3242558346432	0.0366800519764614	0.356759649810842	10.5497102265476	3.39913146723555
12302		0.00629716472446423	0.000589896110179561	1.40332421036981	0.0282749268968351	0.355680296052924	10.6750402584404	3.4161696055334
12327		0.0470590476983966	0.0255018075856896	1.57876287465415	0.00806888028381907	0.318928732042911	1.84532204394813	0.883872616102901
12339		0.00547097228277837	0.00120675354364143	1.52022025406391	0.0398594625456076	0.363242504394092	4.53362852059208	2.18066618343517
12351		0.0040528554762242	0.000725449547694423	1.60125777372282	0.00517481753931216	0.299361138736293	5.58668137447287	2.48199154132718
12360		0.0229243529444071	0.00840708263030458	1.37699411103221	0.0272851336498508	0.355680296052924	2.72679048755544	1.44720385530392
12364		0.0171275615866868	0.00328847911336016	1.50205060989366	0.0355800040050098	0.356759649810842	5.20835346561953	2.38082736052205
12383		0.00591524229753877	0.000719416637300991	1.15001736353507	0.0464000037838758	0.368868591960121	8.22227620385701	3.03953783593029
12400		0.00118206534004427	0.00013783256536419	1.40959226757652	0.00880619063262377	0.321150091536731	8.57609619991426	3.10032108890679
12425		0.0442565305207225	0.0156367098771553	1.48621532433316	0.0356547702973994	0.356759649810842	2.830296837916	1.50095336900472
12438		0.00788171519049055	0.000154295829658816	1.53203427510568	0.0146182767856978	0.355297287583699	51.0818419909266	5.67473864387596
12439		0.0964575031998652	0.006557937794576	1.57623745157952	0.0225896805481401	0.355680296052924	14.7085114591426	3.87857934425533
12441		0.0135376791879746	6.60596484806e-05	1.56820097876162	0.0204129012511686	0.355680296052924	204.931141768796	7.67899542576639
12445		0.0341109056140812	0.00101894088071839	1.39640101789216	0.0185274496971156	0.355680296052924	33.4768250637189	5.06509080431606
12446		0.00330110287282302	4.28158231234175e-05	1.56808385428984	0.0172850511250239	0.355680296052924	77.1000679657032	6.26866022680121
12447		0.0117491646993997	6.15218665870677e-05	1.5718115403353	0.0122686816576304	0.355297287583699	190.9754263189	7.57724320181235
12450		0.00347614672310547	1.45372681120067e-05	1.62144163212214	0.0168995890177695	0.355680296052924	239.119667899256	7.90158898822141
12451		0.0269337960125194	0.00327423898800676	1.58067805238451	0.0198192530184472	0.355680296052924	8.22597132071772	3.0401860419902
12452		0.0568130236306778	0.00656359626369553	1.53402872338829	0.0174001805175606	0.355680296052924	8.65577670353084	3.11366328187453
12455		0.0156089092581968	0.000354304339307104	1.47924392615905	0.0129276892222975	0.355297287583699	44.0550891606986	5.46123678106625
12456		0.00357583671070656	0.000213614204167442	1.44609064807031	0.00010925553788637	0.144259043854207	16.739695399205	4.06520137127893
12458		0.00375653127697408	0.000124990366288495	1.52869011896296	0.0011673188934799	0.239758962728675	30.0545665119781	4.90951230657792
12460		0.00229504128680128	1.45372681120067e-05	1.61947780398291	0.0189022454444211	0.355680296052924	157.872942090526	7.30262011805426
12461		0.00129904712572369	4.59434012125256e-05	1.48864052353281	0.0228035022771513	0.355680296052924	28.2749446370881	4.82145229427923
12462		0.149688938220332	0.0183600148134317	1.56779017133847	0.0311744882676495	0.355680296052924	8.1529856997078	3.02732848454012
12463		0.00891150540572293	0.00112900972954674	1.47819219810262	0.00178879021233277	0.27803601381421	7.89320514474276	2.98061124541867
12465		0.00637085970973723	0.000394112379045083	1.38447387443495	0.0209412009457542	0.355680296052924	16.1650839924733	4.01480909849796
12468		0.00249693965620418	1.45372681120067e-05	1.62337338179406	0.00583034349570497	0.301718705471228	171.761271579073	7.42426096665015
12470		0.00943426718659664	5.74929641415307e-05	1.56607268831863	0.0307144513197589	0.355680296052924	164.094290970496	7.35838123647627
12471		0.00183107795833913	1.45372681120067e-05	1.61742308188284	0.0211794602421683	0.355680296052924	125.957500696214	6.97679322605908
12474		0.00306905113794735	1.45372681120067e-05	1.62087231805374	0.0175063883140926	0.355680296052924	211.116085519022	7.72189269557688
12475		0.00479631897796974	3.72260652817007e-05	1.58512013757632	0.0177913943388876	0.355680296052924	128.843028175945	7.00947066342461
12476		0.00411091129134518	8.78193090341139e-05	1.55878495886984	0.0236025502273247	0.355680296052924	46.8110184031199	5.54877624701581
12477		0.00234497538516	1.45372681120067e-05	1.61949036333949	0.0179095981613342	0.355680296052924	161.307844575229	7.33367278979704
12478		0.00301863514266394	1.45372681120067e-05	1.61933169930933	0.0237596480921239	0.355680296052924	207.648033963876	7.69799640199497
12479		0.00404266274409323	1.45372681120067e-05	1.61371662245364	0.0419026285309227	0.365678325768341	278.089577281326	8.11940586367066
12483		0.007361265406219	0.00208952101999644	1.55531060448949	0.0072075334832572	0.309688368092803	3.52294393584591	1.81678151595673
12484		0.00153035380634632	1.45372681120067e-05	1.60626805869507	0.0416741217608007	0.3652070455056	105.271072567091	6.71796524249689
12487		0.0130336841849398	0.00223191075411175	1.13899609678231	0.00267998551305023	0.298893038172536	5.83969773922565	2.54589369763176
12490		0.00308810782650957	0.000468456023046369	1.25347175836389	0.00277556610691853	0.298893038172536	6.59209760273249	2.72073760325167
12495		0.0116542861086657	0.00302020896445804	1.32610640003812	0.00464543202980794	0.299361138736293	3.85876813353442	1.94814035752261
12539		0.0139012468078534	0.00514349929565617	1.48012829932915	0.0211041008000476	0.355680296052924	2.70268274744266	1.43439217204521
12546		0.00232611054763574	0.000446681965220078	1.47258071307561	0.026929169473474	0.355680296052924	5.20753182074338	2.3805997499142
12550		0.138822955366992	0.0525974686699474	1.48736654202715	0.031902581680279	0.355680296052924	2.63934670008769	1.40018087307577
12553		0.0102938233336641	0.00290032999278334	1.47689555931131	0.00323844875123886	0.299361138736293	3.54919038843075	1.8274899666439
12555		0.143756952931774	0.0540872865593592	1.52776534875408	0.0251899370175939	0.355680296052924	2.65786956744457	1.41027030739134
12556		0.159933311571123	0.0618834827306454	1.47584630820179	0.0257549204967093	0.355680296052924	2.58442648205904	1.36984416321363
12558		0.0823305125095922	0.0366747505666176	1.41923400875415	0.042367955356644	0.366037073367282	2.2448826846155	1.16664005309747
12562		0.0184996243527872	0.00224372958404733	1.56675264037454	0.0308356149016135	0.355680296052924	8.24503295063608	3.04352525929334
12563		0.16386500131735	0.0645073168963838	1.50956015017327	0.0261810289019711	0.355680296052924	2.54025448896847	1.34497303699002
12564		0.0243085488803299	0.00202103496283125	1.6085079845984	0.0129582385339417	0.355297287583699	12.0277725657335	3.58829758811555
12565		0.218544080025912	0.0180710567307795	1.60632717367886	0.0167870152449156	0.355680296052924	12.0935971416479	3.5961715211569
12569		0.0106984366308491	0.00470790781093132	1.4155744278849	0.00846946577117723	0.319052173947882	2.272439703685	1.184242014838
12574		0.00402420064291329	0.000282756275369238	1.48011104733306	0.0199099277569642	0.355680296052924	14.232047149646	3.8310712901475
12579		0.0812903635818584	0.0178000917225042	1.57297332748513	0.0155214181742525	0.355680296052924	4.5668508257789	2.19119966547193
12588		0.182796571574328	0.0167976400673688	1.5926146072124	0.0260427176084781	0.355680296052924	10.882276965169	3.44390854694132
12594		0.0294530985489095	0.00257277584925305	1.5733551173392	0.0251978590365174	0.355680296052924	11.4479846961641	3.51702174344972
12604		0.00524600254827058	0.000807415767487187	1.12657579837635	0.0207143216596439	0.355680296052924	6.49727533139093	2.69983484275795
12608		0.677956990690969	0.201366017157896	1.49251559878557	0.0277985730143905	0.355680296052924	3.36678949238672	1.75137351986355
12609		0.00557324317055101	0.00115174522485153	1.59165095217317	4.54075708270935e-05	0.144259043854207	4.83895487499804	2.27469548562511
12610		0.00489638023123602	0.000499666050173741	1.42056604323079	0.0303047675727359	0.355680296052924	9.79930541515373	3.29267949314352
12616		0.00297878517710794	0.000355923001264822	1.24731287040247	0.0435555084103607	0.366037073367282	8.36918425199386	3.06508700951917
12637		0.000453444971364906	8.77016312868828e-05	1.3673219823242	0.0101064666705881	0.33890548001488	5.17031399201267	2.37025189774797
12649		0.0147839038853585	0.00459118108340816	1.50167828746363	0.0489711678594368	0.372469143534189	3.22006551621005	1.687090042051
12660		0.070030409185544	0.0141608782593007	1.37289193336455	0.0429674978301926	0.366037073367282	4.94534363640537	2.30607077281715
12663		0.0120186515649991	0.0071420994586525	1.31302102661514	0.0295683307216258	0.355680296052924	1.68278972234681	0.750854911973456
12691		0.0153789396665155	0.00536315168931266	1.51376260290023	0.0164981904425056	0.355680296052924	2.86751905547658	1.51980307339026
12698		0.00209895474513346	0.000592131552319844	1.53165200081985	0.00421404631478707	0.299361138736293	3.54474396257082	1.82568142513211
12699		0.000828638999269519	1.45372681120067e-05	1.61687247283078	0.0134717696327566	0.355297287583699	57.0010123556246	5.8329156371028
12704		0.0519025509797982	0.0190854120249347	1.59490650019447	0.00308267955902777	0.299361138736293	2.71948810494573	1.44333511546186
12723		0.00903501912997884	0.00351488302106243	1.55972041292675	0.0145473463909675	0.355297287583699	2.57050350632945	1.36205098001692
12745		0.00833343487203502	0.00625048214092656	1.42824671680818	0.030422920946451	0.355680296052924	1.33324672947545	0.414943789018214
12748		0.0268987698881646	0.0103613639365464	1.42976222209842	0.0485146088030608	0.372469143534189	2.59606457729835	1.37632627092924
12766		0.022211031683221	0.00646958020767279	1.48594883526198	0.0473507466334455	0.370098046535701	3.43314882422807	1.77953239831528
12804		0.00620570762924236	0.000466430598532699	1.45058892923369	0.0309135119300312	0.355680296052924	13.3046752266346	3.7338613888144
12805		0.00610506550943181	0.000674396270188339	1.5372490545031	0.0307014878488196	0.355680296052924	9.05263830674336	3.17833831344998
12829		0.00159539961651596	0.000433788688280951	1.49870601434694	0.0484091115384156	0.372469143534189	3.67782669215817	1.87885349816886
12860		0.000427989561470419	3.85227625639019e-05	1.44595270266997	0.0118818932018127	0.355297287583699	11.1100433350403	3.47379253889842
12868		0.000809926184983377	0.000260269593493131	1.2102875192994	0.0200916254644347	0.355680296052924	3.11187401537457	1.63778365380948
12875		0.00695983381756895	0.0017005551604041	1.45485627434222	0.0117396162850571	0.354039853004356	4.09268336577516	2.0330470556654
12892		0.0035712310923498	0.000764539614259952	1.51778539829291	0.0313048031634436	0.355680296052924	4.67108705126631	2.22375833172769
12899		0.00122720993534725	0.000143163718446632	1.47701960585216	0.0418843266950876	0.365678325768341	8.57207362775178	3.09964424174757
12940		0.00112691644873923	0.000135291153647131	1.30274729694805	0.00426317630732159	0.299361138736293	8.32956492985844	3.05824114265832
12966		0.000877103671438606	9.52070278859607e-05	1.42198649497979	0.0329784766923466	0.356759649810842	9.21259376449819	3.20360739783193
12976		0.000907323036142256	0.000172677189232695	1.35945937368402	0.028196388223636	0.355680296052924	5.25444640472791	2.39353877346907
12994		0.00208465546954217	0.00033465261376944	1.56017339591844	0.0394685997629061	0.363242504394092	6.22931178113671	2.63907278206361
13007		0.00097753242288811	0.000206271770115604	1.17931009709453	0.0169667806863992	0.355680296052924	4.73905092461395	2.2445981638811
13009		0.00180543879117253	1.45372681120067e-05	1.61994819120853	0.0117994662133105	0.35435368246866	124.19381532087	6.95644952091707
13012		0.00299352828441191	1.45372681120067e-05	1.61197476081548	0.0291125999750419	0.355680296052924	205.920965435004	7.68594691235928
13046		0.0028814147490054	1.45372681120067e-05	1.61787738265609	0.0276520010869306	0.355680296052924	198.208819346571	7.63087734677182
13108		0.00221402668305181	0.000300187413238142	1.51557668642916	0.0385523567595803	0.361983026488729	7.37548140066551	2.88273721772614
13112		0.000876682174652217	0.000209499033224878	1.45814828846503	0.00358115755605816	0.299361138736293	4.18465976265953	2.06511032798993
13159		0.00124975925079559	0.000142434475637831	1.28174359730681	0.0239159946486471	0.355680296052924	8.77427494431446	3.13327991431066
13189		0.00771663155309696	0.0025420752189234	1.43422083347217	0.0478609477609048	0.371455209950019	3.03556381638662	1.60196450315629
13198		0.0303508091998172	0.00279380859695338	1.54288836966905	0.0037652228750984	0.299361138736293	10.8635964657401	3.44142989087793
13199		0.00612373777350622	0.00204112164228821	1.53671307220394	0.0273408080285591	0.355680296052924	3.00018266752646	1.58505034255839
13200		0.00700515881623373	0.000554938960330787	1.56211969544086	0.00419613128620494	0.299361138736293	12.6232961045988	3.65801676058607
13201		0.00774292544841402	0.00179156661109648	1.33625089082874	0.0169176161597842	0.355680296052924	4.32187416334755	2.11165706697823
13202		0.0189529913044687	0.00590083821685024	1.58150235720518	0.000865298881999786	0.238442286597432	3.21191508866438	1.68343375375745
13203		0.398705068480288	0.133126703063088	1.54491399470334	0.0047893961907047	0.299361138736293	2.99492933653847	1.58252196393954
13205		0.0291294561905035	0.0085413882270803	1.58062097514875	0.00164010717318094	0.265697362055313	3.41038896910799	1.76993629402963
13206		0.00421369882814131	0.000400085046715615	1.3490955804113	0.000583383386400031	0.221780586318148	10.5320077886751	3.39670858829233
13208		0.0779828302265333	0.024642492791153	1.51500944907868	0.00414451242064801	0.299361138736293	3.16456743591015	1.66200831143354
13209		0.105785278093435	0.0349675874234032	1.41372957805061	0.00456325177977786	0.299361138736293	3.02523811015441	1.59704869836069
13210		0.0887907033082654	0.0262936891615081	1.38684190951634	0.00415192133927817	0.299361138736293	3.37688267184081	1.75569205447303
13212		0.0122705452027785	0.00529107615783225	1.18549464030667	0.0264658920505097	0.355680296052924	2.31910198166676	1.21356626336895
13213		0.0573246134340992	0.0179076421038492	1.34178962265245	0.00425357494326023	0.299361138736293	3.20112570385676	1.67857933066981
13214		0.00633665991205627	0.00311931273316074	1.53832066364007	0.0123003639471961	0.355297287583699	2.03142821964999	1.02249438795834
13216		0.00603462609915146	0.00237198155079127	1.19732656812051	0.0227243172571553	0.355680296052924	2.54412859878204	1.34717159677638
13217		0.0110322307835432	0.00398028388516677	1.24596304435119	0.0191643815474708	0.355680296052924	2.77171958127328	1.47078130539338
13218		0.0218825981607101	0.00697174593106006	1.23436314465691	0.0077886243455992	0.314913966757821	3.13875439195513	1.65019214221361
13219		0.0126439597745768	0.00260057557192431	1.09577800606408	0.0021723769646402	0.293498436424803	4.86198513555244	2.28154548265139
13220		0.0332913667320248	0.0105186116782494	1.24668489244586	0.00741536352089947	0.309688368092803	3.16499627045511	1.66220379962231
13227		0.00498550035589805	0.000470346057995839	1.33724651930966	0.000805856032082075	0.231723902025201	10.5996431162652	3.40594378580206
13232		0.00278199341405663	0.000402327984962456	1.1736218333133	0.0402510277075818	0.363625709814975	6.91474000824536	2.78967500757727
13287		0.00933251663574914	0.00353438586849899	1.15039695024996	0.0433873674155828	0.366037073367282	2.64049172415703	1.4008066197141
13290		0.007034338993033	0.00157243809392428	1.08158565331015	0.0268120121229579	0.355680296052924	4.47352364472273	2.16141164173801
13298		0.0525648008147642	0.00727497160478938	1.56023605351323	0.0260715523995654	0.355680296052924	7.22543037558509	2.8530835228701
13301		0.0184715501072275	0.00171635201947475	1.52385755875695	0.0196128125162934	0.355680296052924	10.7620988571332	3.42788755898009
13303		0.0701793373739444	0.00847605392602676	1.55517302122865	0.0306862754498858	0.355680296052924	8.27971813138778	3.04958165451557
13304		0.0342020605598559	0.00373850155476278	1.50685259531563	0.0410061693374052	0.364121631368321	9.1486014005486	3.19355120714339
13305		0.0673020056620119	0.00895503559738858	1.53447725271684	0.0333072711765138	0.356759649810842	7.5155486463547	2.90987842689387
13308		0.293353703799986	0.0466743076032986	1.5243752676241	0.0359206017592161	0.356759649810842	6.28512170535667	2.65194068132271
13382		0.00270791850986882	0.000402104382028072	1.32600461928477	0.0293770755765776	0.355680296052924	6.73436707207974	2.75154236070165
13387		0.00748223164397155	0.00228267337802367	1.43738324939253	0.014102695700996	0.355297287583699	3.27783716934993	1.71274418854167
13396		0.00898214988652838	0.00290511153215886	1.34252048191452	0.0302708127174894	0.355680296052924	3.09184338952162	1.62846724459177
13399		0.00127239343567478	7.13014745032388e-05	1.47527051272541	0.0455193238522046	0.368554476361262	17.8452611890513	4.15746911218303
13403		0.000176268503309875	1.45372681120067e-05	1.61869937897292	0.00191081033528216	0.285170350105671	12.1252839221071	3.59994662430838
13418		0.0015798051724275	0.00116569291224795	1.55830019306625	0.00274626234557977	0.298893038172536	1.3552498739835	0.438558872776182
13429		0.142879384003933	0.0498031773266169	1.49998478134933	0.039240124537298	0.363242504394092	2.86888089623094	1.52048807476961
13508		0.000875599032781238	1.45372681120067e-05	1.59282852379045	0.0474584071848837	0.370098046535701	60.2313327397505	5.91244227669979
13514		0.0118596950619865	0.00469365783212822	1.43500200036234	0.0258630928696469	0.355680296052924	2.52674896342177	1.33728233732703
13528		0.0423744971368889	0.0174539726973043	1.44208955319654	0.019866062878265	0.355680296052924	2.42778523100552	1.27964080220817
13545		0.00172233109452247	0.000425596619942857	1.53861946302064	0.00264261948783235	0.298893038172536	4.04686271886679	2.01680390950416
13569		0.00895965520530896	0.000335953120332634	1.41901605493358	0.0254811583619892	0.355680296052924	26.6693614764995	4.73711137887949
13613		0.000584081446331657	4.24702805627003e-05	1.51666239338629	0.0140938808120109	0.355297287583699	13.7527098618846	3.78164401309621
13647		0.00229453774598203	0.000344363204022276	1.34501831316667	0.0187277683941449	0.355680296052924	6.66313275977536	2.73620063891018
13688		0.00396044958486542	0.000695308538559793	1.19881039259297	0.00851478489399588	0.319052173947882	5.69595994473012	2.50993900098437
13699		0.00660130590905882	0.00246153224475603	1.40203835491136	0.0188551618757712	0.355680296052924	2.68178729859096	1.4231948168707
13729		0.000904515570764037	1.45372681120067e-05	1.61419724421791	0.0241071076233743	0.355680296052924	62.2204642436894	5.95931725413719
13750		0.00297789670770144	0.00104012809844878	1.49675572384551	0.0175153687121132	0.355680296052924	2.86300957751512	1.51753249653722
13756		0.0132318106328937	0.00241262481521677	1.27810916623301	0.0370912208900247	0.356759649810842	5.48440459927247	2.45533500653515
13762		0.00595984739045835	0.0021827703459207	1.36050950237261	0.0164753212606482	0.355680296052924	2.73040514848321	1.44911503991427
13774		0.00055137028624118	3.84249973094158e-05	1.44366678782683	0.0173935740563177	0.355680296052924	14.349260243307	3.84290445751501
13786		0.003045980177334	0.000413341198372659	1.25142340572051	0.0398720320004192	0.363242504394092	7.36916665777848	2.88150148137374
13808		0.000761044039766575	1.45372681120067e-05	1.61273424890736	0.0264036357642441	0.355680296052924	52.3512419185563	5.7101518572295
13822		0.00435134411975859	0.000776323761036793	1.55172669305516	0.0245764230510266	0.355680296052924	5.60506368367149	2.4867307647515
13828		0.00152469514021273	8.53236404377709e-05	1.38325442823418	0.04095851022874	0.364068612558708	17.8695509519983	4.15943147591115
13859		0.00109133202645436	0.000573010285141028	1.41984003332453	0.048257746883758	0.372469143534189	1.90455922826196	0.929457153740663
13873		0.00103621248745803	0.000316378467178142	1.51597940841651	0.0149692414226345	0.355297287583699	3.27523075985627	1.71159655684002
13878		0.00413523211733588	0.00122299363027311	1.4845948365049	0.0344921173970189	0.356759649810842	3.38123765731506	1.75755142261403
13910		0.000853654021790005	1.45372681120067e-05	1.61215434975068	0.0224509407153935	0.355680296052924	58.7217636224892	5.87582339295968
13928		0.00947090492202923	0.00476155716971481	1.2920091345386	0.0330260574180229	0.356759649810842	1.98903522197896	0.992068823745546
13933		0.000772192498016332	7.60334599640142e-05	1.48362586844334	0.0400539663072437	0.363242504394092	10.1559563168874	3.34425418963434
13934		0.0027938912023158	0.000578561687571527	1.47436915129091	0.0226102574747711	0.355680296052924	4.8290290600523	2.27173314536337
13943		0.00145800397731501	6.76679909643313e-05	1.50301063881036	0.0254295251478014	0.355680296052924	21.5464351244526	4.4293772888556
13951		0.000267469314774244	1.45372681120067e-05	1.6166954296477	0.000493924891491337	0.218504773151283	18.3988705933913	4.20154530468475
13970		0.000949003682102471	0.000214913703945627	1.12036970396378	0.0363302503846291	0.356759649810842	4.41574299209217	2.14265620589683
13976		0.0231065022009028	1.45372681120067e-05	1.62003811534107	0.043027971155788	0.366037073367282	1589.46660561475	10.6343269907133
13979		0.000531726199330151	4.2592423704166e-05	1.48541962424726	0.0246819108027018	0.355680296052924	12.4840559209159	3.64201481966078
13981		0.000445707705972857	0.000171510620855233	1.20069798859455	0.0310131370188791	0.355680296052924	2.59871781555188	1.37779998578928
14023		0.00199474405168049	0.000352386189996554	1.53278405267787	0.039664643104879	0.363242504394092	5.66067600918185	2.50097435285526
14031		0.0016208949987714	0.000301015271563073	1.21547854279606	0.0243703091683247	0.355680296052924	5.38476001684111	2.42888204946248
14032		0.000650838811490751	7.83941488175516e-05	1.42351371506931	0.00703009259347141	0.309688368092803	8.30213506119522	3.05348240225369
14038		0.000893660724726437	0.000138605066697607	1.344045544573	0.0324812529187325	0.35667618069496	6.4475328789829	2.68874722500939
14045		0.00133866805217197	0.000223939632245171	1.49001097326427	0.0309800628284298	0.355680296052924	5.97780767410739	2.57961648147988
14047		0.00113295857564057	2.43343397823029e-05	1.56890098632716	0.0207654181598552	0.355680296052924	46.5580157824752	5.54095766941831
14054		0.0141806064893665	0.00260875064421822	1.45803074719744	0.0341034293324547	0.356759649810842	5.43578456637665	2.4424882796559
14056		0.000241311409160795	3.49765380745393e-05	1.54127771679067	0.0150125614471985	0.355297287583699	6.89923652954249	2.78643672189309
14062		0.00129020703957665	0.000236169395409628	1.23590393227291	0.0250025656857753	0.355680296052924	5.46305772320256	2.44970866677344
14067		0.000694120076304631	2.64228638898071e-05	1.54056789443152	0.0282563254407446	0.355680296052924	26.2696761107866	4.71532650791153
14078		0.00197620481741161	0.00019511259489014	1.42312192936754	0.0369108988348575	0.356759649810842	10.1285353645382	3.34035366339101
14095		0.0050911795600862	0.00167005760395245	1.36160145280504	0.0343817791223487	0.356759649810842	3.04850536175347	1.60810208342864
14096		0.0160852659236143	0.00126530634942614	1.52714014206599	0.0371834836266303	0.356759649810842	12.7125465946721	3.66818115681904
14131		0.00103782190817697	0.000104946326644906	1.38946637446084	0.0288876610954386	0.355680296052924	9.88907321824154	3.30583532117668
14181		0.000760137347420795	0.000135182269589165	1.25402879301398	0.0142540630334919	0.355297287583699	5.623055077644	2.49135417809954
14188		0.00305200536020679	0.00176133234524636	1.30085669916828	0.0345195531574994	0.356759649810842	1.73278221367127	0.793090339437021
14189		0.00918732534654574	0.0029319995735428	1.33294170213002	0.0363328729917332	0.356759649810842	3.13346749073516	1.64776002545474
14190		0.00136037382570626	0.000194113339244013	1.55014095262236	0.00474791166300066	0.299361138736293	7.00814189794647	2.80903198632481
14197		0.0214132319610412	0.00477223523933497	1.51698415870691	0.0272657021405582	0.355680296052924	4.48704451627687	2.16576549716186
14198		0.00393304664801011	0.000591109825600349	1.52499713448626	0.0302572859551518	0.355680296052924	6.65366481434409	2.73414919070777
14245		0.0006220449674837	0.000102062892363681	1.55216651927971	0.0113959441204375	0.35024880582825	6.09472211768373	2.60756044421238
14247		0.00211467903900784	0.000553073000488872	1.29768127640249	0.025200173230949	0.355680296052924	3.82350799467455	1.93489689065385
14254		0.00111423049834471	0.000199024671181517	1.29864148404902	0.00110826702404589	0.238442286597432	5.59845416013018	2.48502852656616
14276		0.00261936946327915	0.000303990183103954	1.4250142542736	0.0448572400805392	0.368554476361262	8.61662517037077	3.10712292693336
14290		0.00137275594232314	0.000315205861460295	1.42378257137098	0.0399504113933088	0.363242504394092	4.35510918471945	2.12270888834853
14292		0.0966571056341545	0.0186780224309418	1.42097361595485	0.045466596758907	0.368554476361262	5.1749111016182	2.37153407916149
14298		0.00105208065504745	1.45372681120067e-05	1.61559714222081	0.0209344347806291	0.355680296052924	72.3712768411082	6.17734532008204
14300		0.00262320052546546	0.000472599784003041	1.35130775379232	0.0304262200872738	0.355680296052924	5.55057495635374	2.47263722078123
14312		0.00172109128287111	0.000147491937171393	1.32506107678904	0.036042404124783	0.356759649810842	11.6690533454118	3.54461562171874
14316		0.00099716560418602	5.3533009005672e-05	1.46723239717111	0.0447386222020755	0.368554476361262	18.6271166651657	4.21933246831879
14344		0.000377317824714752	1.45372681120067e-05	1.61086124206348	0.0149052665598762	0.355297287583699	25.9552084894903	4.69795217134936
14398		0.000129059520671007	2.16432952454401e-05	1.4913844888367	0.0230339530137963	0.355680296052924	5.96302546388807	2.57604449751114
14400		0.00331900909416532	0.000606298120647155	1.48237071664495	0.0245145026395203	0.355680296052924	5.47421966378958	2.45265332682956
14402		0.000717613520684182	2.46164253650762e-05	1.55648436078621	0.0148580597787122	0.355297287583699	29.151816725684	4.86551388910093
14403		0.00025903860054002	2.14665810505122e-05	1.59034367721747	0.00461018844894377	0.299361138736293	12.0670636805408	3.59300275781654
14409		0.000466424938327088	6.95561184838937e-05	1.38608252252225	0.0229962741876039	0.355680296052924	6.70573557716699	2.74539559541456
14412		0.00273704075083627	0.00200980112584438	1.46254921926694	0.0114800730131499	0.35024880582825	1.36184656065726	0.445564163960082
14416		0.000642525499840899	0.00026533171238541	1.573617237787	0.00848742580329521	0.319052173947882	2.42159331074452	1.27595659507447
14417		0.022413115091813	0.00172220442220032	1.26651668671278	0.017689994143265	0.355680296052924	13.0142013357378	3.70201487306619
14433		0.00376248641325667	1.45372681120067e-05	1.61733361118399	0.0355444452465505	0.356759649810842	258.816607375435	8.0157863828759
14448		0.00422075131882154	0.0019659482308437	1.4833850201753	0.0094080070653877	0.32791180989724	2.14692902519116	1.10227449827761
14450		0.000788654772001197	1.45372681120067e-05	1.6128924384385	0.0205842020602399	0.355680296052924	54.2505487224129	5.76156582479656
14458		0.355301361567974	0.178345818800169	1.46263518445692	0.0172836307445552	0.355680296052924	1.99220460540248	0.994365824133344
14468		0.0617725424458503	0.0436622456674926	1.28704186335553	0.0376172747628177	0.356759649810842	1.41478161513441	0.500579376677087
14469		0.000667548488647562	0.000283239454048582	1.23481355760042	0.0488511412774168	0.372469143534189	2.35683439967746	1.23685039280221
14612		0.0855410703099654	0.0273689515181485	1.24385836080386	0.0423905208282167	0.366037073367282	3.12547852822359	1.64407709135636

## Sheet: Down
Table S8. Significantly Down-regulated Differentially Expressed Metabloites in LAPST vs CPG
id	Name	Mean.LAPST	Mean.CPG	VIP	P.value	FDR	Fold.Change	Log2.Fold.Change
123	LysoPE(15:0/0:0)	0.622150239685592	1.20434215625235	1.27240971734979	0.0399918677160713	0.363242504394092	0.516589273617711	-0.952910407024157
131	LysoPE(16:0/0:0)	0.702079423560445	1.14148307164392	1.47261588508482	0.0192213156658854	0.355680296052924	0.615058988609738	-0.701203312901127
176	Syringic acid	0.0164149310722887	0.130703844266281	1.50716135450564	0.0293561047586861	0.355680296052924	0.125588739676599	-2.9932209773217
355	Phenylbutyrylglutamine	0.00421566839316091	0.00942160448985726	1.48004599618143	0.0260773444661295	0.355680296052924	0.447446971235022	-1.16021138205125
387	Malonylcarnitine	0.128207422235529	0.386592052221369	1.27774348739207	0.0256878344865634	0.355680296052924	0.331634914631187	-1.59233219265675
426	(6beta,22E)-6-Hydroxystigmasta-4,22-dien-3-one	0.00897087639209744	0.0185108921183356	1.32852815265708	0.047961284074169	0.371982932853063	0.484626906944778	-1.04505358807962
501	Lutein	0.233050969189849	0.365055549366898	1.51035634835594	0.00224995909694701	0.293498436424803	0.638398648079781	-0.647470498481648
552	13,14-Dihydro-15-keto-PGD2	0.0335017406599936	0.0643337407838537	1.43800525836306	0.0424032050463537	0.366037073367282	0.520749147365013	-0.941339522778471
579	Leucodopachrome	0.0314080552310446	0.0479900729849324	1.48911273518776	0.00863223216014955	0.319052173947882	0.654469836728648	-0.611601392258138
584	Colutehydroquinone	0.0191219527486875	0.0405867953612589	1.48669525303787	0.0178080784795278	0.355680296052924	0.471137289319961	-1.08578057271389
596	(R)-Fangchinoline	0.0220106848183292	0.0514008430496623	1.50207962254061	0.0310875181411495	0.355680296052924	0.428216416549101	-1.2235879894489
637	beta-Cryptoxanthin	0.112824192761458	0.154399056563783	1.55929781459263	0.00462600136320345	0.299361138736293	0.730731102070234	-0.452587480882856
664	20-Hydroxy-leukotriene B4	0.00461362893391262	0.016247965359786	1.18212927137317	0.0461179150170914	0.368622834278378	0.283951179840119	-1.81628518859755
833	23S,25-dihydroxyvitamin D3	0.014101082957314	0.02080570589303	1.54826868359737	0.00254754825314378	0.298893038172536	0.677750758845338	-0.561173271506348
869	Phorbol	0.188825921223841	0.356735038081663	1.5091405496855	0.0227026823858672	0.355680296052924	0.529317003003824	-0.917796097148642
911		0.00282915781956428	0.0072028971336282	1.3520525073301	0.0475133935846593	0.370098046535701	0.392780539146641	-1.34820464377894
964		0.0106520288166424	0.022866001942809	1.51734411160341	0.0280726890849457	0.355680296052924	0.465845705921155	-1.10207590001251
1028		0.00238037903700498	0.00801481019894778	1.47931229228587	0.0192368942977854	0.355680296052924	0.296997555515099	-1.75147703813997
1090		0.00200276315296102	0.00399801069374641	1.3155519217844	0.0417216186571343	0.3652070455056	0.500939918968625	-0.997290513031305
1116		0.00189087578765779	0.0058646630340803	1.49203048759431	0.0185802744767831	0.355680296052924	0.322418487928406	-1.63299362249203
1129		0.0142390896283912	0.0264156028902493	1.44227614307408	0.0396874721540465	0.363242504394092	0.539040872455242	-0.891533426264164
1149		0.00376539247460502	0.007611423283553	1.33084498001026	0.0374278814446471	0.356759649810842	0.494702808440755	-1.01536600515018
1157		0.00261351109442787	0.00478349735358114	1.24892179890683	0.0356946280736826	0.356759649810842	0.546359891360927	-0.872076516564213
1158		0.00491545438196061	0.00852771743315405	1.36028224730242	0.0226302289541064	0.355680296052924	0.576409152917088	-0.794834850347549
1161		0.0409391808561545	0.0820438367510481	1.42391384810464	0.0321912005034858	0.355680296052924	0.498991544975882	-1.00291272446452
1216		0.115398982899471	0.194174805686529	1.34342145657377	0.0183336404053836	0.355680296052924	0.594304613780677	-0.750725513782885
1336		0.00734484840169492	0.0134241314073137	1.48082319384085	0.0182053620821713	0.355680296052924	0.547137701415327	-0.870024124487814
1480		0.0227821747472131	0.051674445888547	1.48523300115377	0.00504024213689612	0.299361138736293	0.440878936493105	-1.18154554273036
1517		0.00699706344534049	0.0143321674880981	1.41729885672839	0.0292063549858673	0.355680296052924	0.488206926911165	-1.03443532998237
1678		0.0226202394651615	0.0377893349752677	1.34219118967309	0.0312196387695979	0.355680296052924	0.598587921167863	-0.740364927723655
1683		0.0386430603860808	0.0627585065636312	1.52603865618906	0.00219851838617325	0.293498436424803	0.615742191807901	-0.699601666781791
1748		0.0336637445218462	0.0608211416686111	1.50859388462839	0.0225762567543157	0.355680296052924	0.553487547229315	-0.853377236331506
1794		0.00443594674044776	0.222917782741665	1.55809543310135	0.0101590950167806	0.339157103767587	0.0198994745322247	-5.65112585447126
1811		0.0429896431601022	0.0704036015513756	1.55233336133461	0.00125502848457297	0.244666739484039	0.610617102148267	-0.711660097810787
1925		0.00405504561331574	0.00809624466625527	1.52106351388333	0.00528290216376378	0.299361138736293	0.500855122402237	-0.997534745795596
1941		0.0351197483759307	0.0471839721181382	1.61898734534406	0.000105113501152617	0.144259043854207	0.744315215514256	-0.426014366630888
1947		0.0991550472605764	0.145158874570642	1.48478161777906	0.00477285658785911	0.299361138736293	0.68307947105447	-0.549874660110723
1949		0.00987711117637163	0.0224569594736838	1.42545916917195	0.0205236038655352	0.355680296052924	0.439824063802855	-1.18500155531633
1960		0.159067008936303	0.203098688212739	1.37788540169259	0.0271381587850801	0.355680296052924	0.783200572766306	-0.352546274880883
1963		0.0328063140205282	0.0472376515612637	1.51737784941345	0.00188239640381786	0.284885834693592	0.694495025392634	-0.525963734542582
1965		0.0429328558920611	1.35946823972699	1.59506650626817	0.00841606040814167	0.319052173947882	0.0315806244217099	-4.98481649288948
1972		0.0147683869686046	0.273990081224887	1.56314991636561	0.00980767718591995	0.334741551906383	0.0539011737307489	-4.21353950089539
1985		0.0793587761293631	0.12913228471778	1.54639214890349	0.00658999397169931	0.305855298726449	0.614554108624367	-0.702388056124358
1992		0.0057852086411493	0.010291752473114	1.25505368858258	0.0462502778846023	0.368868591960121	0.562120849317204	-0.831047768768868
2076		0.0038860113745279	0.0128763272195115	1.21959556392183	0.0294150869729297	0.355680296052924	0.301795015634538	-1.72835911599001
2093		0.00936250444156712	0.0265146218081167	1.24899266055099	0.0420272042266647	0.366037073367282	0.353107221717982	-1.50182176761546
2147		0.00255146028624575	0.00503927157476992	1.4527857004419	0.0298617967687662	0.355680296052924	0.506315297437059	-0.981892021456971
2154		0.00736326254829347	0.0124676537832277	1.40498043118661	0.0177027756131758	0.355680296052924	0.590589270147927	-0.759772949124933
2159		0.00385961638325095	0.00879208506793767	1.47266758196375	0.00858504050698125	0.319052173947882	0.438987606856298	-1.18774788355347
2181		0.00851011690600948	0.0163092597663441	1.49181687517954	0.0137910899947723	0.355297287583699	0.521796637488785	-0.938440447577311
2185		0.00635051781094032	0.0112477954366651	1.43550638602899	0.0282884152095904	0.355680296052924	0.564601111986722	-0.824696124696728
2199		0.0038898593943037	0.0087050349750653	1.33299179664362	0.0433245563524089	0.366037073367282	0.446851667505738	-1.16213208689795
2202		0.00807707384839591	0.01829928021927	1.53940308178536	0.00231054688792712	0.293498436424803	0.44138751642758	-1.17988226781334
2203		0.000665207392098718	0.00281238167734103	1.53697651467743	0.000770206681760144	0.231723902025201	0.236528134661878	-2.07991629473483
2205		0.0070928496796107	0.0115197195152163	1.50468324276208	0.015970331823081	0.355680296052924	0.615713748085776	-0.699668312474151
2240		0.00290698766804498	0.0116900776671782	1.30646546401809	0.0398493706726029	0.363242504394092	0.248671373348257	-2.00768765852508
2243		0.00699661791857426	0.0208967849780863	1.35856396263661	0.00321223928780603	0.299361138736293	0.33481791222484	-1.57855138304843
2281		0.00891200444284388	0.0217741050812853	1.53267536648153	0.0275490747000662	0.355680296052924	0.409293718826759	-1.28879156806976
2413		0.00507331642449349	0.00963985689801922	1.48193312142461	0.0320612019186384	0.355680296052924	0.526285449894588	-0.92608258539791
2415		0.00811116623462515	0.0545013331858624	1.59426341012082	0.000222068735452222	0.162916786719827	0.148825097671724	-2.74831025370148
2534		0.00845194749857722	0.0105900320569652	1.44780480300147	0.0212006099423599	0.355680296052924	0.798104052293046	-0.325351245756627
2553		0.00840845705276965	0.023486970998458	1.24895163809262	0.0265364071231285	0.355680296052924	0.35800517032706	-1.48194767177955
2555		0.0524684461719532	0.151917909063694	1.31801776411568	0.0131057703945725	0.355297287583699	0.345373672500684	-1.5337699830696
2576		0.00369071202109088	0.00548024893912666	1.50182236750142	0.00999148142699385	0.33749121698812	0.673457002060757	-0.570342257431361
2675		0.00377538353376791	0.00596942725958805	1.4537531692049	0.028680605471886	0.355680296052924	0.632453227016699	-0.660969305430138
2768		0.00284712331008802	0.0062212857140415	1.2553944385332	0.0317094385099834	0.355680296052924	0.45764226897055	-1.12770778573889
2787		0.00986144279257253	0.0417889063474439	1.23301277143396	0.0176505703725867	0.355680296052924	0.235982313358045	-2.08324935982071
2805		0.00296897965279135	0.00987128893866162	1.50734797256303	0.00593391109865804	0.301718705471228	0.300769197542494	-1.73327126998664
2840		0.00653022097003589	0.0227522350519438	1.57239470735768	0.0200516609046415	0.355680296052924	0.287014482538848	-1.80080455882326
2930		0.00398322923858937	0.0103484403481604	1.48181085514678	0.00581553850988986	0.301718705471228	0.38491106916391	-1.37740293452517
3280		0.0358712335418338	0.102087031732279	1.49966088287414	0.0272898633697582	0.355680296052924	0.351378945328781	-1.50890034742209
3286		0.0151676645891061	0.0461043609250653	1.52396254295245	0.0144864059449249	0.355297287583699	0.328985464384997	-1.60390425233397
3371		0.00716321521154468	0.0188012206311537	1.24498609386096	0.0300541543571166	0.355680296052924	0.380997348633588	-1.39214713687082
3424		0.0577489726725552	0.0915273925177275	1.37738411383539	0.027612108207506	0.355680296052924	0.630947425508381	-0.664408299058862
3427		0.0372037377649502	0.0593381199629082	1.37507609820353	0.0390949730204606	0.363242504394092	0.626978707586388	-0.67351164545036
3444		0.00107205437419452	0.00387802634783803	1.36981989051944	0.00796102141269523	0.315750580306278	0.276443293066377	-1.85494452474308
3448		0.00206956871862587	0.00393875120635078	1.22175644874261	0.0497660517163986	0.372469143534189	0.525437787309067	-0.928408138033851
3504		0.00183851122885119	0.00292306207092594	1.42872635624705	0.0194953947637052	0.355680296052924	0.628967563548455	-0.668942477010813
3525		0.00468411063691301	0.02713612809968	1.42873985446676	0.0213098911110741	0.355680296052924	0.172615290571548	-2.53436782819972
3687		0.0089827332395082	0.0241367315181499	1.58886612216674	0.00752988309680861	0.309688368092803	0.372160299863034	-1.42600393053147
3755		0.00305251560347775	0.00752023981992867	1.32592731936344	0.0202426040705687	0.355680296052924	0.405906683373125	-1.30078000025731
3761		0.0040788504318845	0.0108745879291403	1.40146315721657	0.0195751097590575	0.355680296052924	0.375080918786315	-1.41472622317713
3787		0.00359820875499041	0.00776258461283249	1.37975204820181	0.0397974218540117	0.363242504394092	0.463532307144471	-1.10925819997875
3874		0.00930484448291765	0.0166415575585477	1.50819252293336	0.022353527640958	0.355680296052924	0.559133028875555	-0.838736525116855
3914		0.00656884514672109	0.0122289516606899	1.57090327577851	0.0034138043270577	0.299361138736293	0.537155214034964	-0.896589071550071
3963		0.00484256856182853	0.0134841879383846	1.47508426852908	0.0359450863944108	0.356759649810842	0.359129417652471	-1.47742426042267
3998		0.00283162244001016	0.0227415395300525	1.58407380518008	0.0178240254225365	0.355680296052924	0.124513225512645	-3.00562910465719
4262		0.00420429738228195	0.0102339656947591	1.47686650096652	0.0277455891731418	0.355680296052924	0.410818006204088	-1.28342867834314
4265		0.16556150705495	0.275134253292491	1.48181783871376	0.0182792685916498	0.355680296052924	0.601748074162703	-0.732768475388029
4270		0.024709323333119	0.0414431376959041	1.40138473128575	0.0279130673041006	0.355680296052924	0.596222311023547	-0.746077731968926
4272		0.00935173460144598	0.0209658453828595	1.40745141317328	0.0376215692278016	0.356759649810842	0.446046149376426	-1.16473511112715
4289		0.00392594148286711	0.0109142429872812	1.33441253574532	0.0489765717388185	0.372469143534189	0.35970808854468	-1.47510149401263
4290		0.00934190243210942	0.0234018470382022	1.37013895228875	0.0334880983163073	0.356759649810842	0.39919508989437	-1.32483411927383
4353		0.00317486776255192	0.0054649937452917	1.31367591143176	0.0268206974931558	0.355680296052924	0.580946275608676	-0.783523341751004
4457		0.00240725260708261	0.00747989758469623	1.4296486905958	0.00522537961534865	0.299361138736293	0.321829621304951	-1.63563097658533
4500		0.00154618173575776	0.00304353271014555	1.41055730410544	0.0403916491509287	0.363739708667762	0.50802205299243	-0.977036969834306
4503		0.00161223097876342	0.00475537278265256	1.58131736054664	0.00516279260395286	0.299361138736293	0.339033563182424	-1.56049999249925
4507		0.0069443877759016	0.0115344654969686	1.38574995743047	0.0237184192706683	0.355680296052924	0.602055446585424	-0.732031736091358
4603		0.0533446440457995	0.098134271101392	1.53458275728344	0.0229085074415196	0.355680296052924	0.543588324925591	-0.879413624346504
4609		0.00479117154449539	0.00793041356961555	1.45792064668218	0.0399320405293221	0.363242504394092	0.604151536667924	-0.727017635106648
4638		0.00269512907601686	0.00717721276850541	1.52617066361403	0.0110517775044011	0.346178169121259	0.375511937982869	-1.4130693213824
4660		0.00490901110416648	0.0207298227417329	1.54293488229223	0.0331571639060248	0.356759649810842	0.236809121106654	-2.0782034449935
4684		0.00722940965322543	0.0173856560026845	1.55033291056229	0.00507472741845379	0.299361138736293	0.415826106999306	-1.26594775646969
4689		0.00143173335261221	0.00276158802790213	1.60104357640068	0.000636303194965997	0.221780586318148	0.518445668994243	-0.947735286523003
4700		0.00246332665610598	0.00510366491667459	1.53312083669697	0.0134472312982792	0.355297287583699	0.482658383009795	-1.05092565843797
4733		0.00181410935544445	0.0026758574392932	1.57018921265394	0.00300920072181945	0.299361138736293	0.67795441147404	-0.560739831188888
4746		0.00183748950125081	0.0037930641747617	1.38604243055623	0.0388769263565774	0.362956499150449	0.484434066124456	-1.04562777382554
4775		0.00871730958564485	0.0139487812107746	1.60028359923013	0.00020454570210014	0.162916786719827	0.62495134549184	-0.67818421927259
4811		0.0105966415497639	0.0205100365569658	1.43322474046155	0.0266497606875049	0.355680296052924	0.516656395045036	-0.95272296708918
4889		0.00239328477226661	0.00467118829892729	1.29096372209977	0.0472792722690001	0.370098046535701	0.51235030983791	-0.96479753182807
4890		0.00752529650457166	0.0149628042333548	1.4325429138718	0.0192871754401449	0.355680296052924	0.502933566944386	-0.991560249468067
4891		0.00171573545754381	0.0030950141026414	1.17381590869497	0.0433836702813708	0.366037073367282	0.554354649330851	-0.851118856643196
4913		0.00515681207929148	0.0125156593285688	1.34989483349497	0.0284933259532273	0.355680296052924	0.412028798796107	-1.27918291663349
4929		0.0124325756878912	0.0185361781773023	1.34752982710617	0.0377168956850968	0.356759649810842	0.670719474584842	-0.57621860304926
4936		0.000242180384220697	0.00177150794251026	1.28651767614475	0.00901951713940474	0.321150091536731	0.13670860762697	-2.8708240122229
4937		0.00344281558872024	0.00670836860242267	1.44656817506921	0.019988584576785	0.355680296052924	0.513212047930237	-0.962373056016306
5005		0.00538930895029559	0.0107858900899361	1.51818003084692	0.0262047687437156	0.355680296052924	0.499662884134536	-1.00097303883832
5106		0.00912651496162978	0.0207322329094678	1.48710056508945	0.0423525121024658	0.366037073367282	0.440208973219762	-1.18373954146228
5189		0.00295023142658386	0.00874618010310126	1.47108682731174	0.00517755523541372	0.299361138736293	0.337316564695227	-1.56782492797849
5199		0.00219674570365087	0.00488073431732255	1.38881972580723	0.0163707718406127	0.355680296052924	0.450085081635001	-1.15173034844404
5287		0.00307977388039363	0.00495577428502307	1.3713783805175	0.0337504813510538	0.356759649810842	0.621451604384217	-0.686286049278862
5499		0.0125193391385724	0.0255551872536366	1.40544612257505	0.0349008942305016	0.356759649810842	0.4898942439481	-1.02945775422867
5546		0.00829791216349902	0.0146854768284192	1.36177947079505	0.0362717003724859	0.356759649810842	0.565042065739462	-0.823569818908858
5577		0.0654578197861996	0.0911617732953196	1.50229373680863	0.00828398868310951	0.319052173947882	0.718040220368995	-0.477863437326874
5771		0.0141883095611345	0.0189372447858301	1.49421501005144	0.0201206066581904	0.355680296052924	0.749227763679278	-0.416523733239848
5775		0.00130417208530456	0.00606471860893228	1.36875426047307	0.0291679773404089	0.355680296052924	0.215042472602725	-2.2173064631574
5787		0.0149380830434684	0.0518182979223793	1.57730965767518	0.00169347729089606	0.26843782017552	0.288278149657573	-1.79446660448293
5813		0.00104659603236163	0.00325069999715908	1.52001874445736	0.00356942983836043	0.299361138736293	0.321960203425814	-1.63504572290923
5815		0.00588404684263462	0.0113329557528172	1.4476468975019	0.0460220102377887	0.368554476361262	0.51919790132172	-0.945643543135185
5848		0.00292044663409206	0.00682765227735968	1.5042201291977	0.0185162613905998	0.355680296052924	0.427738044565654	-1.22520056346171
5887		0.0728362257132791	0.0812345199572354	1.55694536835069	0.00541359040663789	0.299361138736293	0.896616681573579	-0.157436753875298
5892		0.00317122688598288	0.00604359958066869	1.36867103917115	0.0350236053715602	0.356759649810842	0.524724850422998	-0.930366978752527
5921		0.000211118414220357	0.00123713038065397	1.22447210538033	0.0151570179182517	0.355680296052924	0.170651709408959	-2.55087322897987
5949		0.00177457815857067	0.0066417885592373	1.61233939522595	0.00130536937471317	0.246137025376244	0.267183777794705	-1.90409567841372
5950		0.0115906924542597	0.0281489558933716	1.54071798662486	0.0249446466603139	0.355680296052924	0.411762784316595	-1.28011465177525
5959		0.00321758735577089	0.00525415581337032	1.46097962319694	0.0341195088634414	0.356759649810842	0.612389025004369	-0.707479667231979
5994		0.00313710598005208	0.00615887910228666	1.32326194100515	0.0280857351502953	0.355680296052924	0.509363137017471	-0.973233540391964
6012		0.0013010300175188	0.00446584302401611	1.57453350825964	0.0249929456008351	0.355680296052924	0.291329097445256	-1.77927829233282
6015		0.0024028179925831	0.00446809422168719	1.47070182592498	0.0431698033533962	0.366037073367282	0.537772453615756	-0.894932237128707
6065		0.00778436538477575	0.0124558587958699	1.31817191905766	0.0346871544788542	0.356759649810842	0.624956136092109	-0.678173160253656
6095		0.00135349605781732	0.00294178630322509	1.55681995299656	0.00603560299724256	0.301718705471228	0.460093262496149	-1.12000176479822
6122		0.00272941416585641	0.00712747075088847	1.57827548912722	0.00717249799218817	0.309688368092803	0.382942878512153	-1.38479888559139
6124		0.0304001921481158	0.0513870502481103	1.47593445626958	0.0180824829150962	0.355680296052924	0.591592473226925	-0.757324397601273
6128		0.00276813546505529	0.00760063731506865	1.55698445479196	0.00538128802464705	0.299361138736293	0.364197810039866	-1.45720584762512
6139		0.00270408081694795	0.00606190348319248	1.46831270122198	0.0370838757389345	0.356759649810842	0.446077840804528	-1.16463261177351
6140		0.00200693236030152	0.00503602467010408	1.48007996670432	0.0203296292867261	0.355680296052924	0.398515196364207	-1.32729335611384
6357		0.00398410133814555	0.00752457188658861	1.45493879747809	0.0312146039088955	0.355680296052924	0.529478805996471	-0.917355157781626
6358		0.00456738020890275	0.00765981825745898	1.5067051291614	0.0178350557382461	0.355680296052924	0.596277882240239	-0.745943271078692
6377		0.0023664374544261	0.00429166310143382	1.41936928859513	0.0448369366157326	0.368554476361262	0.551403360071643	-0.85882003620098
6432		0.00350100155179166	0.00582962982841185	1.5290928533719	0.00491673379049767	0.299361138736293	0.600552977605686	-0.735636576420644
6510		0.0093200062121094	0.0200190635219927	1.44893325025973	0.0298785266049797	0.355680296052924	0.465556553225907	-1.10297166587264
6523		0.00890344122549898	0.0154006474428274	1.4184070386713	0.0200685465245415	0.355680296052924	0.578121228899737	-0.790556045078756
6549		0.0112431731270665	0.0226561930951124	1.40271420031227	0.0346494114130673	0.356759649810842	0.49625164650861	-1.01085620591969
6615		0.00557325101307319	0.0116278138091613	1.45440301837418	0.0272783265817708	0.355680296052924	0.479303427500888	-1.06098883817511
6620		0.00295839342891174	0.00586278559268523	1.39907224972057	0.0239754329446939	0.355680296052924	0.504605427256765	-0.986772371660123
6659		0.00355371281279213	0.00527549842418314	1.44204299305483	0.00985466178403837	0.335350058698253	0.673625983187057	-0.569980307593282
6768		0.00211896794368878	0.00427958540405989	1.57358054845591	0.00105548207476954	0.238442286597432	0.495133930889332	-1.01410927617014
6855		0.00459593007777379	0.00800991852150097	1.44789887927111	0.0216925941253236	0.355680296052924	0.573779878713743	-0.801430718256708
6965		0.00339846077294161	0.00612666655009622	1.58084389802977	0.00391760428381869	0.299361138736293	0.554699810272559	-0.85022086287801
7030		0.00364986466371307	0.00600694886668089	1.45943266091815	0.0240661906699232	0.355680296052924	0.607607080519362	-0.718789413048268
7526		0.00144106947539678	0.00224884671587406	1.43863563543385	0.0130500662220797	0.355297287583699	0.640803779654977	-0.642045437662882
7965		0.00488946722495395	0.00730936724614133	1.38396209637394	0.0465047363630531	0.368868591960121	0.668931668132441	-0.580069248865776
8293		0.0113309381380939	0.023094869356764	1.5181566376569	0.0276278778244935	0.355680296052924	0.490625773328972	-1.02730507200441
8311		0.0269253284286633	0.0524541947487992	1.51823510775447	0.00648428136590379	0.305855298726449	0.513311252943783	-0.962094206853511
8325		0.0239823628021717	0.353009593912761	1.53969159042576	0.00382465135266098	0.299361138736293	0.06793685841892	-3.87966168407214
8386		0.00814739452824461	0.017689557521548	1.47675139277246	0.0108039644547205	0.34545937733843	0.46057650217198	-1.1184872857208
8387		0.00229321862825572	0.00514565329403292	1.40625185574509	0.00840653795707066	0.319052173947882	0.445661317857349	-1.16598035035418
8401		0.0914741038599567	0.183402477844911	1.29126459483332	0.0390635672792491	0.363242504394092	0.498761548561568	-1.00357784832007
8413		0.0510974556627035	0.106533526960493	1.46594915237163	0.00474946585123647	0.299361138736293	0.479637322827513	-1.05998416890602
8426		0.02829987948425	0.0527371176080915	1.48047670741642	0.0297270767252412	0.355680296052924	0.536621657910025	-0.898022812318662
8458		0.477059708213913	0.789799215129325	1.51513612781968	0.0158010972230128	0.355680296052924	0.6040265665949	-0.72731609061543
8464		0.110333198570129	0.182341603548013	1.52230449680574	0.0139100307750073	0.355297287583699	0.605090645378012	-0.724776813918973
8501		0.0884476637892246	0.154811773552195	1.45353920472753	0.025232625658865	0.355680296052924	0.571323884222567	-0.807619251768948
8528		0.278889022431029	0.439287908412216	1.36443102792458	0.0406175456721112	0.363739708667762	0.634866148351452	-0.655475640742651
8580		0.00378467401466922	0.0114729233940629	1.40979201990179	0.0357601666826264	0.356759649810842	0.329878783695857	-1.59999210158912
8634		0.00105007062432584	0.00162594889196605	1.33259704059308	0.0293538556113414	0.355680296052924	0.645820191221466	-0.630795548144651
8693		0.32663629462456	0.453184784180092	1.4423168947868	0.0100788169502512	0.33890548001488	0.720757417342497	-0.472414316260244
8695		0.0379733804743607	0.0547177942023083	1.45066919648448	0.0260654497075925	0.355680296052924	0.693985951516275	-0.527021636526106
8704		0.438898485017422	0.727042708185553	1.47780463373936	0.00765362615708585	0.312170241343268	0.603676345386589	-0.72815282357284
8705		0.447147841934114	0.719216702683484	1.54610819263102	0.00616186487728335	0.301718705471228	0.621715041190995	-0.685674612378158
8708		1.42958426169973	2.27237223016736	1.45360086924839	0.0103502230485478	0.340137901441134	0.629115354747333	-0.668603520607243
8711		1.02472351204425	1.4968042679791	1.39022205149009	0.0140639707565897	0.355297287583699	0.684607556222282	-0.546650878986803
8721		0.193794346128508	0.325472756641946	1.4861909761691	0.00668784467964926	0.305855298726449	0.595424170452773	-0.74801030783513
8722		0.584230154140493	0.827847085876227	1.54660482934051	0.00557424468897641	0.301295840155618	0.70572230561411	-0.502827485221795
8728		0.203312478340484	0.317786250279876	1.56575874905375	0.00125378762597403	0.244666739484039	0.639777454692978	-0.64435794109543
8730		0.0514923699167409	0.081555011496367	1.37650825874286	0.028686414855965	0.355680296052924	0.631382044732281	-0.663414861072102
8734		0.23689606528957	0.410654279680517	1.41989595859567	0.0497226409897818	0.372469143534189	0.576874702179828	-0.793670096941598
8758		0.0460101081054994	0.0886147390777835	1.25822426766795	0.0415841822070931	0.364865961995146	0.519215071717505	-0.94559583255087
8778		0.371739675056113	1.00189462324201	1.43689864506893	0.0458787775978662	0.368554476361262	0.371036700300085	-1.43036619989503
8839		0.0351842736179791	0.18369064164038	1.19088881517625	0.0406685155057157	0.363739708667762	0.191540915224528	-2.38427549445231
8861		0.0620663082948427	0.0944366061806653	1.36442024535018	0.0446368782605835	0.368554476361262	0.65722722157237	-0.605535858643588
8882		0.0447324580936284	0.0990685018282778	1.34698517608047	0.00990767760914161	0.336159610207513	0.451530580034069	-1.14710439694972
9035		0.00780058734139829	0.0213340897228939	1.43232919082088	0.0113244602977824	0.35024880582825	0.365639567599051	-1.45150589514194
9098		0.027522030002765	0.0458172814146783	1.40952345322343	0.0281643359095015	0.355680296052924	0.600691030828988	-0.735304972350005
9108		0.00655404284806663	0.01442803459087	1.38247649331635	0.0153989562617385	0.355680296052924	0.454257494795168	-1.13841777720371
9110		0.0116071051676281	0.0293960631048121	1.40577184399141	0.021283394218925	0.355680296052924	0.394852369388471	-1.34061474732581
9131		0.0112621360586925	0.0198075349884413	1.29394585073069	0.028129230221822	0.355680296052924	0.568578375111519	-0.814568865222337
9132		0.00446496571290133	0.00691794873730165	1.41847609959774	0.0199424183783166	0.355680296052924	0.645417577153497	-0.631695226503355
9137		0.0028531700259611	0.00686717058480632	1.31047393242919	0.0275187045789823	0.355680296052924	0.41547970750483	-1.26715007901586
9138		0.0826937485825891	0.144877983050996	1.22457969361234	0.0487432276924346	0.372469143534189	0.570782025267991	-0.808988191862481
9167		0.00408237531592657	0.0125843439706157	1.41133678514228	0.031096161206779	0.355680296052924	0.324401122971439	-1.62414928118137
9200		0.00475949790241232	0.0147366841678216	1.38862577901498	0.0278279555777851	0.355680296052924	0.322969390414498	-1.63053065563317
9225		0.00611420674143582	0.0116552036565799	1.30051764826062	0.0335154869305005	0.356759649810842	0.524590296453899	-0.930736973116172
9255		0.00821503792670327	0.0141053157596066	1.32955259578345	0.0437058196865575	0.366197956205255	0.582407233323248	-0.779899821399558
9274		0.010089977707215	0.0166863700452712	1.48950703123287	0.0167392954504525	0.355680296052924	0.6046838035978	-0.725747157839464
9275		1.48816678720796e-05	0.00238214328400888	1.6062004509449	0.0261550652466249	0.355680296052924	0.00624717579835727	-7.32258015609536
9285		0.0109660724649184	0.0164336670113969	1.44667380899579	0.0355275823714404	0.356759649810842	0.667293091512282	-0.583607527185937
9290		0.0248095142093706	0.0601843711839036	1.4091635805523	0.0334892931524755	0.356759649810842	0.412225196032387	-1.27849540689507
9293		0.103727696102843	0.254239175635626	1.38478443634947	0.035476544709749	0.356759649810842	0.40799257566625	-1.29338519550171
9658		0.0304176426341151	0.0458386667652118	1.39414333571501	0.0493214500393434	0.372469143534189	0.663580439411904	-0.591656734783103
9669		0.0243181309498744	0.0375809201970937	1.40978477582546	0.0142546670747671	0.355297287583699	0.647087160780994	-0.627968042704698
9701		0.0346268945408263	0.0650320868376394	1.44744271300302	0.0110757751901081	0.346178169121259	0.532458609659514	-0.9092587121964
9719		0.0244064546795134	0.0504541747737642	1.46227474111119	0.00840596789272565	0.319052173947882	0.483735088106219	-1.04771090628519
9758		0.176925953295016	0.56356677760265	1.35542699200042	0.0133529017534356	0.355297287583699	0.313939643581617	-1.67144087422694
9761		0.0145813814789103	0.0678328590360799	1.45643902790457	0.025261756290893	0.355680296052924	0.214960443745333	-2.21785689024849
9764		0.0154494628412002	0.0394996211163454	1.2119446561471	0.0317394871605682	0.355680296052924	0.391129393259092	-1.35428213663367
9765		0.0366475479046504	0.145954165768844	1.46976962123652	0.00821731369268235	0.319052173947882	0.251089427366474	-1.99372681262237
9790		0.0075741058268857	0.0143744338306908	1.48947267446794	0.0373534826960334	0.356759649810842	0.526915071306269	-0.924357649304174
9816		0.0344100584262956	0.0644667771629941	1.37611512618232	0.025313800716487	0.355680296052924	0.533764210661489	-0.905725520078464
9863		0.0180335723454972	0.0448127694465459	1.53791458691226	0.0051768364126342	0.299361138736293	0.402420394191621	-1.31322467380568
9906		0.0179985114139493	0.0742111202293273	1.31581789086231	0.0289099784609704	0.355680296052924	0.242531191529387	-2.04375779306817
9959		0.00990642262983135	0.0252852430464344	1.54871681413103	0.00255343122919692	0.298893038172536	0.391786727603883	-1.35185957003426
9970		0.00280949442726548	0.00424537845605694	1.49489467992607	0.0181816059550645	0.355680296052924	0.66177714339157	-0.595582630503574
10161		0.00709276604907845	0.0145537832013101	1.49696309796747	0.00497216341946271	0.299361138736293	0.487348612451502	-1.03697395804408
10169		0.00563666867375282	0.0174115608610781	1.56200645517666	0.0113675265907809	0.35024880582825	0.32373138277069	-1.62713086658761
10190		0.00615814738684529	0.0340322847485701	1.4726320160214	0.0322766855650608	0.355940975426011	0.180950160482658	-2.46633570766637
10418		0.0169945447450912	0.0360844763846815	1.4796173559182	0.0329136500836173	0.356759649810842	0.470965535537206	-1.08630660517412
10425		0.0110583801529904	0.0215885719976999	1.34754890674834	0.0459722811948576	0.368554476361262	0.512233053402914	-0.965127744642544
10433		0.0501309920585659	0.225335520443705	1.50995112589751	0.0123300235039186	0.355297287583699	0.222472657483621	-2.16830005919823
10442		0.0343649982295697	0.056400181354331	1.50027170040247	0.0109749395082847	0.34545937733843	0.609306520021159	-0.714759916567484
10446		0.00469722671178722	0.0105281326589114	1.41305254299367	0.0220970763787125	0.355680296052924	0.446159529326534	-1.16436844075832
10545		0.0169500004658051	0.0591221335733249	1.54820883346782	0.027522344220454	0.355680296052924	0.286694668161514	-1.80241302075354
10548		0.00375546999836894	0.0086100503043679	1.36884375030026	0.0224428375965743	0.355680296052924	0.436172828916433	-1.19702819379556
10564		0.135673306219602	0.244957217963206	1.57633960488889	0.00105793842036506	0.238442286597432	0.553865313084921	-0.852392905198812
10566		0.00808509717650371	0.0157599468546459	1.29450446185309	0.0245482663200344	0.355680296052924	0.513015510209053	-0.962925650802749
10614		0.0126283226589616	0.024712689896342	1.26878356637528	0.040617906011741	0.363739708667762	0.511005589109538	-0.96858902420095
10670		0.00901155814256265	0.0324912802570134	1.40011753393326	0.0435667495600599	0.366037073367282	0.277353125862668	-1.85020410967592
10709		0.0168542874634982	0.0340730110282355	1.35032563828021	0.0400802585768932	0.363242504394092	0.494652129497199	-1.0155138070316
10711		0.0076179268376111	0.0129209639082664	1.45061431340383	0.045360356126431	0.368554476361262	0.589578834187237	-0.762243362111806
10766		0.00758959897346104	0.0137651783460489	1.44693664053016	0.0307339138000336	0.355680296052924	0.551362196890063	-0.858927739815017
10817		0.0240150436806261	0.0749741500667802	1.45852668266003	0.0491992847078762	0.372469143534189	0.320310982641826	-1.64245482961504
10937		0.0302547524144342	0.0598440027718979	1.30456367964962	0.0271404906203858	0.355680296052924	0.50556030701612	-0.98404489703484
10939		0.0530306354700886	0.0833231517139348	1.38439501413125	0.0446313588733223	0.368554476361262	0.636445386177343	-0.651891374117482
10954		0.00668800262778674	0.0355368318420607	1.50467097691604	0.0489223770663603	0.372469143534189	0.188199180430906	-2.40966774945026
10962		0.00648052978514831	0.0134700785635571	1.57372478336747	0.00426704482241978	0.299361138736293	0.4811055670218	-1.05557460149867
10963		0.069327880932383	0.113164099951646	1.34471088566098	0.0352556028047388	0.356759649810842	0.612631399551682	-0.706908782771607
11117		0.314722332701205	0.468183231009654	1.42036830217594	0.0262334798958923	0.355680296052924	0.672220429643528	-0.572993706217158
11128		0.0218778961391028	0.0400309527352294	1.36712265226656	0.0246470407243172	0.355680296052924	0.546524492779536	-0.871641942412378
11130		0.00951024815524595	0.0250893382386062	1.55971955100784	0.0130494680998186	0.355297287583699	0.379055360679544	-1.3995195268467
11213		0.014279437133811	0.041596773833628	1.43559244998138	0.0374490471915343	0.356759649810842	0.343282322588851	-1.54253252763016
11248		0.0253274578163698	0.044729212942995	1.51883391177007	0.0139493192565746	0.355297287583699	0.5662397379683	-0.820515095629415
11356		0.00013486673644701	0.000640199640222158	1.20432889703645	0.0367157922441979	0.356759649810842	0.210663561760531	-2.24698730049267
11491		0.00549583261442925	0.0133242202173598	1.49397149077783	0.0195444035921309	0.355680296052924	0.412469362167167	-1.27764113356784
11495		0.00331718011863533	0.00562634179424862	1.57379922943038	0.00036515235530084	0.199999161460489	0.589580270794467	-0.762239846748837
11499		0.017547273102636	0.0385194199108191	1.33683729646239	0.0220322801867053	0.355680296052924	0.455543545132865	-1.13433912791916
11500		0.0161697370458564	0.0275461586486654	1.51796223947943	0.0104194618526946	0.341087185327224	0.587005152046484	-0.768554929202299
11523		0.00179377378834438	0.00445252369347786	1.45586262130376	0.00456198565201756	0.299361138736293	0.402866758681584	-1.31162532405881
11532		0.00242066090842311	0.00679730235381346	1.31722418982634	0.0188261288095218	0.355680296052924	0.356120823000474	-1.48956129984569
11535		0.00502395261211487	0.0151587241006807	1.34609358028028	0.0177126768601979	0.355680296052924	0.331423184348957	-1.59325356663297
11541		0.0112072983232858	0.025781917262427	1.24773293673236	0.0426106831435163	0.366037073367282	0.434696078232266	-1.20192101500724
11542		0.00356536733099892	0.0100295581496229	1.38058459225381	0.0253158703937852	0.355680296052924	0.355485982314484	-1.49213542293044
11545		0.00243540137739138	0.00476292775215182	1.41225121521766	0.0248065262396966	0.355680296052924	0.511324442469468	-0.967689103115101
11560		0.420404415655556	0.827258502766672	1.28961012094493	0.0383959272870423	0.361103806750253	0.508189899831263	-0.976560392475532
11575		0.0743272656587082	0.132888471151529	1.33784213181592	0.0186796076300357	0.355680296052924	0.55932064696534	-0.83825250741259
11576		0.0148875607823858	0.0274839428295007	1.38440705102642	0.0129000595166272	0.355297287583699	0.541682133263858	-0.884481588860978
11582		0.00252110936194139	0.00582177117739906	1.4183060765419	0.0199720981810266	0.355680296052924	0.43304851481087	-1.20739943447054
11633		0.00395028757429754	0.0294439187797145	1.27282054749996	0.0188044643612294	0.355680296052924	0.134163105252793	-2.89794010879613
11642		0.011372888670132	0.0305922405363888	1.24168884560499	0.0157360590113167	0.355680296052924	0.371757297625984	-1.42756703211072
11661		0.0373633785462296	0.0602711546456277	1.5075435070167	0.00677205859393701	0.305855298726449	0.619921399646523	-0.689842788305072
11740		0.00640980427490268	0.012298884630302	1.55404484952051	0.00710317477592245	0.309688368092803	0.52116955866959	-0.940175275829743
11764		0.00198136991175277	0.0103833297702927	1.53344061037965	0.00725090939951091	0.309688368092803	0.19082220786453	-2.3896990131058
11815		0.00703448125845063	0.0182186724459694	1.5615913675959	0.000993646298753505	0.238442286597432	0.386113822470467	-1.37290189271159
11822		0.023493463827364	0.056410752065844	1.43655988520362	0.0027785171563695	0.298893038172536	0.416471381199489	-1.26371073403879
11890		0.00171726892787323	0.00298318912269131	1.45627721041554	0.0396806574965104	0.363242504394092	0.575648695823878	-0.79673945581111
11891		0.0019892211756389	0.00316942807133108	1.28060156616299	0.0433638310985738	0.366037073367282	0.627627802515005	-0.672018832985901
11953		0.0092800618225152	0.023708751067087	1.50380280651309	0.0097864831624993	0.334741551906383	0.391419261025435	-1.35321334479343
12003		0.00977050153545703	0.0171097426652738	1.3532531809573	0.022562888837911	0.355680296052924	0.571049005622242	-0.808313536454298
12014		0.0430113080636032	0.0600741185214328	1.35476337677831	0.0335078722254184	0.356759649810842	0.715970689578373	-0.482027567265803
12050		0.00419620084153954	0.0118408582834387	1.48741719501916	0.00540015146701888	0.299361138736293	0.354383165569052	-1.49661802239086
12284		0.0131757072752967	0.0208263092606806	1.42804172420923	0.0165206873013734	0.355680296052924	0.632647249706026	-0.660526786311606
12287		0.00214128862449658	0.00337565862435607	1.37502168162544	0.0319441597968546	0.355680296052924	0.634332100126104	-0.656689743854913
12289		0.00107342477335387	0.00331029412380175	1.42658265826009	0.00407324432440536	0.299361138736293	0.324268700365838	-1.62473831872307
12296		0.00109234254697559	0.00366133684217225	1.37487390801123	0.00400466348971948	0.299361138736293	0.298345274980902	-1.74494516637933
12420		0.00228014153572927	0.0146739137596432	1.40314289067852	0.0375697084728896	0.356759649810842	0.155387415591892	-2.68605842639483
12590		0.00123959170346065	0.00353911264459615	1.38285232967393	0.03925242787089	0.363242504394092	0.350254944654947	-1.51352267712544
12620		0.0019537981902099	0.00850521252296448	1.51805529728708	0.0498903224423801	0.372469143534189	0.229717738967081	-2.12206582793339
12666		0.000231151018395736	0.00116864402849149	1.19780051616723	0.0359526509050756	0.356759649810842	0.197794206584968	-2.33792792487497
12784		0.000504850480919448	0.00222293832087109	1.3684170943657	0.0145448215144706	0.355297287583699	0.227109531640812	-2.13853983858998
12884		0.00255826107556286	0.00490784819470652	1.47676215017092	0.0143723073119759	0.355297287583699	0.521259210568521	-0.939927123909669
12898		0.000648287242157842	0.00117719867557555	1.40457838830262	0.0409479218886711	0.364068612558708	0.55070333972376	-0.860652737191569
12901		0.000177442284609324	0.000769505605919474	1.45454601622601	0.00396871532881167	0.299361138736293	0.230592582099906	-2.11658199100353
12905		0.00122467967191341	0.00241621554047399	1.38670560768263	0.0179737302900736	0.355680296052924	0.50685861894306	-0.980344710961153
12910		0.00123320577285826	0.0027567046774372	1.43098760518555	0.014636185538261	0.355297287583699	0.447347800056958	-1.16053117329717
12916		0.00164972139851449	0.00228211019669786	1.46904079427989	0.0276070571304527	0.355680296052924	0.722892961479942	-0.468146051271492
12927		0.000542530871154953	0.0019798823983226	1.48214095185927	0.00702963291346768	0.309688368092803	0.274021765946602	-1.86763760178896
12947		0.0100977598765957	0.0181874682785816	1.49314794280512	0.00771616408080918	0.313608901969849	0.555204260534014	-0.848909455955863
12948		0.00171853751434908	0.00287747833046092	1.4004559075866	0.0171302207920741	0.355680296052924	0.597237343599318	-0.743623718863721
13067		0.000147204194412278	0.000637682741631861	1.23177221289245	0.0159397178413692	0.355680296052924	0.230842368472409	-2.11502005645286
13086		0.000553933996663215	0.00107621939512942	1.40319815509991	0.0436119796708356	0.366149627864198	0.514703599628587	-0.958186222682625
13117		0.00554359592250696	0.00764582932388308	1.44864897326107	0.0078794476647745	0.314913966757821	0.725048348279313	-0.46385089355686
13513		0.0105473366816265	0.0171757334826281	1.45589088591028	0.013024816696025	0.355297287583699	0.61408362515023	-0.703492961483319
13903		0.00177140829753108	0.00324462378002888	1.4760169030269	0.0075491173384065	0.309688368092803	0.545951832207588	-0.87315442304749
14002		0.000161930965429772	0.000627727396451065	1.4780715085405	0.00578456869668214	0.301718705471228	0.257963833258304	-1.95475928209305
14020		0.000524725972605416	0.00132950023027114	1.39704353208873	0.00750618624071331	0.309688368092803	0.394679113743667	-1.34124792046435
14480		0.0151947240770087	0.031425882319442	1.39580240373208	0.0396378766657362	0.363242504394092	0.483509863702642	-1.04838277360358
